# Supplementary material for: Genome-wide profiling of DNA methylation provides insights into epigenetic regulation of fungal development in a plant pathogenic fungus, Magnaporthe oryzae
Source: Sci Rep. 2015 Feb 24;5:8567. doi: 10.1038/srep08567 (PMC4338423; doi:10.1038/srep08567)
Supplement: Supplementary Information — Supplementary Dataset 1 - List of genes with methylation in mycelia [file srep08567-s2.xls]

## Sheet: Note
List of methylation sites in mycelia
each tab shows methylation sites identified in different genomic features.
Below is the brief description of columns
Chr	Pos	Strand	Type	Context	RepRate	# mC reads	# non-mC reads	T-value	Loci	Methylation level
positional informations						read information: reads calling cytosine methylation vs. reads calling no cytosine methylation			Given loci number(s) indicates methylation in ORF. Loci numbers that start with 5 or 3 indicate methylation sites in upstream or downstream regions of genes. No loci number indicates methylation in intergenic regions.	(mC reads)/(mC reads + non-mC reads)

## Sheet: Genome
Chr	Pos	Strand	Type	Context	RepRate	# mC reads	# non-mC reads	T-value	Loci	Loci	Loci	Loci	Loci	MethylationLevel
supercont8.1	66052	-	CG	CGC	1	2	5	2	MGG_13662T0(N):4-coumarate-CoA ligase 2					0.285714
supercont8.1	74473	+	CG	CGT	2.02	4	21	3	MGG_15986T1(Y):hypothetical protein	MGG_15986T0(Y):hypothetical protein				0.16
supercont8.1	145871	+	CG	CGT	1	2	4	2	MGG_13669T0(Y):peptide transporter PTR2					0.333333
supercont8.1	159279	-	CG	CGG	1	4	11	3	MGG_01989T0(Y):hypothetical protein					0.266667
supercont8.1	298513	-	CG	CGG	1	2	5	2	MGG_02032T0(N):hypothetical protein					0.285714
supercont8.1	415622	-	CG	CGG	1	3	20	3	MGG_02056T0(Y):hypothetical protein					0.130435
supercont8.1	454700	-	CG	CGA	1	7	4	2	MGG_02065T0(N):kinesin light chain	MGG_02065T1(N):kinesin light chain				0.636364
supercont8.1	476031	+	CG	CGC	1	3	10	3	MGG_02070T0(N):hypothetical protein	MGG_02071T0(Y):cryptochrome-1	MGG_02071T1(Y):cryptochrome-1			0.230769
supercont8.1	493114	+	CG	CGC	1	2	6	2	MGG_02075T0(N):sodium-dependent noradrenaline transporter					0.25
supercont8.1	565518	-	CG	CGG	1	3	16	3	MGG_02099T0(Y):C2 domain-containing protein					0.157895
supercont8.1	582896	+	CG	CGC	1	4	16	3	MGG_16033T0(Y):hypothetical protein					0.2
supercont8.1	622496	-	CG	CGG	1	2	5	2	MGG_02119T0(Y):high-affinity nicotinic acid transporter					0.285714
supercont8.1	641569	-	CG	CGC	1	2	3	2	MGG_02125T0(N):branched-chain-amino-acid aminotransferase 1					0.4
supercont8.1	775541	-	CG	CGC	32.28	2	6	2	MGG_02165T0(Y):hypothetical protein					0.25
supercont8.1	791712	-	CG	CGA	1	4	33	4	MGG_16046T0(N):predicted protein					0.108108
supercont8.1	791861	+	CG	CGC	1	4	28	4	MGG_16046T0(N):predicted protein					0.125
supercont8.1	791862	-	CG	CGG	1	5	13	3	MGG_16046T0(N):predicted protein					0.277778
supercont8.1	791868	-	CG	CGA	1	3	18	3	MGG_16046T0(N):predicted protein					0.142857
supercont8.1	826996	-	CG	CGG	1	5	18	3	MGG_16049T0(Y):hypothetical protein					0.217391
supercont8.1	827008	+	CG	CGC	1	3	16	3	MGG_16049T0(Y):hypothetical protein					0.157895
supercont8.1	827689	-	CG	CGT	1.09	3	3	2	MGG_16049T0(Y):hypothetical protein					0.5
supercont8.1	827713	+	CG	CGT	1.07	3	13	3	MGG_16049T0(Y):hypothetical protein					0.1875
supercont8.1	827764	-	CG	CGC	2.73	3	9	3	MGG_16049T0(Y):hypothetical protein					0.25
supercont8.1	827799	-	CG	CGT	2.69	2	6	2	MGG_16049T0(Y):hypothetical protein					0.25
supercont8.1	827843	+	CG	CGG	1.08	3	11	3	MGG_16049T0(Y):hypothetical protein					0.214286
supercont8.1	827844	-	CG	CGA	1.04	2	4	2	MGG_16049T0(Y):hypothetical protein					0.333333
supercont8.1	827865	+	CG	CGC	1.05	4	7	2	MGG_16049T0(Y):hypothetical protein					0.363636
supercont8.1	827883	-	CG	CGC	1.12	2	4	2	MGG_16049T0(Y):hypothetical protein					0.333333
supercont8.1	827941	-	CG	CGG	1.06	2	4	2	MGG_16049T0(Y):hypothetical protein					0.333333
supercont8.1	828023	+	CG	CGT	1	4	4	2	MGG_16049T0(Y):hypothetical protein					0.5
supercont8.1	828031	+	CG	CGC	1	4	5	2	MGG_16049T0(Y):hypothetical protein					0.444444
supercont8.1	828093	-	CG	CGT	1	3	12	3	MGG_16049T0(Y):hypothetical protein					0.2
supercont8.1	828174	-	CG	CGT	1.07	3	10	3	MGG_16049T0(Y):hypothetical protein					0.230769
supercont8.1	828194	-	CG	CGT	1.14	5	10	3	MGG_16049T0(Y):hypothetical protein					0.333333
supercont8.1	986844	+	CG	CGG	1.12	3	11	3	MGG_16065T0(Y):hypothetical protein					0.214286
supercont8.1	987690	+	CG	CGT	1.34	5	16	3	MGG_16065T0(Y):hypothetical protein					0.238095
supercont8.1	1031420	+	CG	CGT	1	2	5	2	MGG_02226T0(N):hypothetical protein					0.285714
supercont8.1	1075339	+	CG	CGG	15	9	7	2	MGG_16073T0(N):predicted protein					0.5625
supercont8.1	1075367	+	CG	CGC	31.28	3	15	3	MGG_16073T0(N):predicted protein					0.166667
supercont8.1	1075725	+	CG	CGG	20.45	3	1	2	MGG_16073T0(N):predicted protein					0.75
supercont8.1	1075726	-	CG	CGT	18.21	8	11	3	MGG_16073T0(N):predicted protein					0.421053
supercont8.1	1116978	+	CG	CGG	1	2	4	2	MGG_02243T0(N):amidohydrolase					0.333333
supercont8.1	1255080	+	CG	CGC	1	4	12	3	MGG_16085T0(N):hypothetical protein					0.25
supercont8.1	1255081	-	CG	CGG	1	5	19	3	MGG_16085T0(N):hypothetical protein					0.208333
supercont8.1	1255096	-	CG	CGT	1	4	17	3	MGG_16085T0(N):hypothetical protein					0.190476
supercont8.1	1322976	+	CG	CGA	1	3	11	3	MGG_02308T0(Y):hypothetical protein					0.214286
supercont8.1	1426166	+	CG	CGC	1	2	6	2	MGG_02329T0(Y):isotrichodermin C-15 hydroxylase					0.25
supercont8.1	1517460	+	CG	CGC	5.76	5	12	3	MGG_16102T0(N):hypothetical protein					0.294118
supercont8.1	1517507	+	CG	CGT	7.39	5	24	4	MGG_16102T0(N):hypothetical protein					0.172414
supercont8.1	1517528	+	CG	CGC	6.53	4	30	4	MGG_16102T0(N):hypothetical protein					0.117647
supercont8.1	1517559	+	CG	CGA	7.84	4	26	4	MGG_16102T0(N):hypothetical protein					0.133333
supercont8.1	1518888	+	CG	CGG	1.03	4	13	3	MGG_16104T0(N):hypothetical protein					0.235294
supercont8.1	1518889	-	CG	CGT	1.03	6	6	2	MGG_16104T0(N):hypothetical protein					0.5
supercont8.1	1518948	+	CG	CGT	1.03	3	18	3	MGG_16104T0(N):hypothetical protein					0.142857
supercont8.1	1518949	-	CG	CGC	1.03	4	13	3	MGG_16104T0(N):hypothetical protein					0.235294
supercont8.1	1518966	+	CG	CGA	1.02	4	23	4	MGG_16104T0(N):hypothetical protein					0.148148
supercont8.1	1518967	-	CG	CGA	1.02	6	9	3	MGG_16104T0(N):hypothetical protein					0.4
supercont8.1	1518987	+	CG	CGC	1.02	7	21	3	MGG_16104T0(N):hypothetical protein					0.25
supercont8.1	1518988	-	CG	CGA	1.02	6	10	3	MGG_16104T0(N):hypothetical protein					0.375
supercont8.1	1518994	+	CG	CGC	1.02	7	23	4	MGG_16104T0(N):hypothetical protein					0.233333
supercont8.1	1518995	-	CG	CGG	1.02	3	11	3	MGG_16104T0(N):hypothetical protein					0.214286
supercont8.1	1519055	-	CG	CGT	1.27	3	19	3	MGG_16104T0(N):hypothetical protein					0.136364
supercont8.1	1519077	+	CG	CGG	1.29	3	15	3	MGG_16104T0(N):hypothetical protein					0.166667
supercont8.1	1519078	-	CG	CGA	1.29	4	16	3	MGG_16104T0(N):hypothetical protein					0.2
supercont8.1	1542690	-	CG	CGT	1.16	6	29	4	MGG_16105T0(Y):hypothetical protein					0.171429
supercont8.1	1551740	-	CG	CGT	1	2	6	2	MGG_14574T0(N):hypothetical protein					0.25
supercont8.1	1582601	-	CG	CGT	1	2	6	2	MGG_02373T0(Y):arabinan endo-1,5-alpha-L-arabinosidase A					0.25
supercont8.1	1642811	-	CG	CGG	1	3	12	3	MGG_02387T0(N):hypothetical protein					0.2
supercont8.1	1724249	+	CG	CGA	1	2	6	2	MGG_02401T0(N):hypothetical protein					0.25
supercont8.1	1755968	+	CG	CGC	1	2	6	2	MGG_02411T0(Y):hypothetical protein					0.25
supercont8.1	1768126	+	CG	CGA	1	2	6	2	MGG_02416T0(N):phosphatidate cytidylyltransferase					0.25
supercont8.1	1793255	+	CG	CGA	1	3	17	3	MGG_02421T0(N):hypothetical protein					0.15
supercont8.1	1938416	-	CG	CGG	1	3	20	3	MGG_11902T0(N):mitochondrial dynamin GTPase					0.130435
supercont8.1	2073179	+	CG	CGC	1	2	5	2	MGG_02493T0(N):hypothetical protein					0.285714
supercont8.1	2087029	+	CG	CGG	1	2	6	2	MGG_11894T0(Y):hypothetical protein					0.25
supercont8.1	2204071	-	CG	CGT	1	2	6	2	MGG_02524T0(N):vacuolar protein sorting-associated protein 29					0.25
supercont8.1	2378596	+	CG	CGA	1	3	14	3	MGG_06681T0(Y):arginine-tRNA-protein transferase 1					0.176471
supercont8.1	2405209	+	CG	CGG	1	3	10	3	MGG_06690T0(Y):RNA polymerase TFIIH complex subunit Ssl1					0.230769
supercont8.1	2576430	+	CG	CGG	1	3	11	3	MGG_06741T0(N):hypothetical protein					0.214286
supercont8.1	2643693	+	CG	CGC	1	3	17	3	MGG_06765T0(Y):sterol O-acyltransferase 2					0.15
supercont8.1	2806156	+	CG	CGC	1	3	14	3	MGG_16169T0(Y):hypothetical protein					0.176471
supercont8.1	2831229	+	CG	CGA	1	3	18	3	MGG_14588T0(Y):mitochondrial chaperone bcs1					0.142857
supercont8.1	2848384	-	CG	CGG	1	5	16	3	MGG_16175T0(N):hypothetical protein					0.238095
supercont8.1	2852168	-	CG	CGG	1	6	29	4	MGG_16177T0(Y):hypothetical protein					0.171429
supercont8.1	2852175	-	CG	CGC	1	6	27	4	MGG_16177T0(Y):hypothetical protein					0.181818
supercont8.1	2852874	+	CG	CGC	1	3	17	3	MGG_16177T0(Y):hypothetical protein					0.15
supercont8.1	2852896	+	CG	CGC	1	5	15	3	MGG_16177T0(Y):hypothetical protein					0.25
supercont8.1	2852915	+	CG	CGC	1	3	19	3	MGG_16177T0(Y):hypothetical protein					0.136364
supercont8.1	2852917	+	CG	CGT	1	3	19	3	MGG_16177T0(Y):hypothetical protein					0.136364
supercont8.1	2852951	+	CG	CGC	1	3	17	3	MGG_16177T0(Y):hypothetical protein					0.15
supercont8.1	2893583	+	CG	CGT	1	3	12	3	MGG_16181T0(N):hypothetical protein					0.2
supercont8.1	3310713	+	CG	CGC	1	3	13	3	MGG_16216T0(N):hypothetical protein					0.1875
supercont8.1	3332877	-	CG	CGG	1	2	3	2	MGG_06945T0(Y):helicase					0.4
supercont8.1	3395585	+	CG	CGA	1	2	4	2	MGG_06965T0(Y):mitochondrial escape protein 2					0.333333
supercont8.1	3898333	+	CG	CGC	1	2	5	2	MGG_09243T0(Y):GPI mannosyltransferase 1					0.285714
supercont8.1	3910406	-	CG	CGA	1	3	20	3	MGG_09246T0(Y):protease					0.130435
supercont8.1	4200106	-	CG	CGA	61	2	4	2	MGG_16280T0(N):predicted protein					0.333333
supercont8.1	4212811	+	CG	CGG	26.97	7	6	2	MGG_16285T0(N):predicted protein					0.538462
supercont8.1	4212839	+	CG	CGC	37.17	5	6	2	MGG_16285T0(N):predicted protein					0.454545
supercont8.1	4212930	+	CG	CGA	36.77	5	2	2	MGG_16285T0(N):predicted protein					0.714286
supercont8.1	4212936	+	CG	CGA	31.33	6	2	2	MGG_16285T0(N):predicted protein					0.75
supercont8.1	4212949	+	CG	CGC	26.76	2	5	2	MGG_16285T0(N):predicted protein					0.285714
supercont8.1	4212968	+	CG	CGG	33.67	4	3	2	MGG_16285T0(N):predicted protein					0.571429
supercont8.1	4212974	+	CG	CGC	37.1	3	4	2	MGG_16285T0(N):predicted protein					0.428571
supercont8.1	4212988	+	CG	CGA	42.16	3	2	2	MGG_16285T0(N):predicted protein					0.6
supercont8.1	4213159	-	CG	CGA	33.06	3	6	2	MGG_16285T0(N):predicted protein					0.333333
supercont8.1	4213197	+	CG	CGG	33.2	16	6	2	MGG_16285T0(N):predicted protein					0.727273
supercont8.1	4213198	-	CG	CGT	31.48	10	0	0	MGG_16285T0(N):predicted protein					1
supercont8.1	4213225	+	CG	CGG	22.23	4	11	3	MGG_16285T0(N):predicted protein					0.266667
supercont8.1	4213226	-	CG	CGA	23.78	10	3	2	MGG_16285T0(N):predicted protein					0.769231
supercont8.1	4520834	-	CG	CGC	1	2	5	2	MGG_09962T1(N):chitin synthase 4	MGG_09962T0(N):chitin synthase 4				0.285714
supercont8.1	4605234	+	CG	CGG	1	3	18	3	MGG_16308T0(Y):hypothetical protein					0.142857
supercont8.1	4605319	+	CG	CGC	1	6	22	3	MGG_16308T0(Y):hypothetical protein					0.214286
supercont8.1	4605328	+	CG	CGT	1	7	18	3	MGG_16308T0(Y):hypothetical protein					0.28
supercont8.1	4605329	-	CG	CGT	1	3	8	3	MGG_16308T0(Y):hypothetical protein					0.272727
supercont8.1	4605422	+	CG	CGT	1	8	19	3	MGG_16308T0(Y):hypothetical protein					0.296296
supercont8.1	4605423	-	CG	CGG	1	3	5	2	MGG_16308T0(Y):hypothetical protein					0.375
supercont8.1	4664058	+	CG	CGA	44.3	4	6	2	MGG_16312T0(Y):predicted protein					0.4
supercont8.1	4664086	+	CG	CGT	47.58	8	6	2	MGG_16312T0(Y):predicted protein					0.571429
supercont8.1	4664087	-	CG	CGG	47.87	5	0	0	MGG_16312T0(Y):predicted protein					1
supercont8.1	4690829	-	CG	CGC	1	2	4	2	MGG_16316T0(Y):hypothetical protein					0.333333
supercont8.1	4692848	+	CG	CGC	1	3	9	3	MGG_10519T0(Y):maltose permease MAL31					0.25
supercont8.1	4764240	-	CG	CGC	1	2	4	2	MGG_14340T0(N):hypothetical protein					0.333333
supercont8.1	4817728	-	CG	CGA	1	3	6	2	MGG_10549T0(N):hypothetical protein					0.333333
supercont8.1	4966698	-	CG	CGG	1	3	4	2	MGG_05366T0(Y):feruloyl esterase B					0.428571
supercont8.1	5103484	+	CG	CGC	1	2	6	2	MGG_05402T0(Y):hypothetical protein					0.25
supercont8.1	5168801	+	CG	CGT	1	3	16	3	MGG_05421T0(N):hypothetical protein					0.157895
supercont8.1	5168849	-	CG	CGC	1	4	12	3	MGG_05421T0(N):hypothetical protein					0.25
supercont8.1	5168953	+	CG	CGT	1	4	8	3	MGG_05421T0(N):hypothetical protein					0.333333
supercont8.1	5169573	+	CG	CGC	1	4	19	3	MGG_05421T0(N):hypothetical protein					0.173913
supercont8.1	5193426	-	CG	CGC	1	3	12	3	MGG_13058T0(Y):hypothetical protein					0.2
supercont8.1	5193486	+	CG	CGT	1	3	5	2	MGG_13058T0(Y):hypothetical protein					0.375
supercont8.1	5193517	-	CG	CGT	1	6	10	3	MGG_13058T0(Y):hypothetical protein					0.375
supercont8.1	5193526	+	CG	CGA	1	3	14	3	MGG_13058T0(Y):hypothetical protein					0.176471
supercont8.1	5193605	+	CG	CGT	1	3	15	3	MGG_13058T0(Y):hypothetical protein					0.166667
supercont8.1	5297530	+	CG	CGA	29.03	11	6	2	MGG_16369T0(Y):predicted protein					0.647059
supercont8.1	5297531	-	CG	CGG	27.59	3	5	2	MGG_16369T0(Y):predicted protein					0.375
supercont8.1	5297558	+	CG	CGT	36.56	9	4	2	MGG_16369T0(Y):predicted protein					0.692308
supercont8.1	5297559	-	CG	CGG	36.56	12	1	1	MGG_16369T0(Y):predicted protein					0.923077
supercont8.1	5305011	+	CG	CGC	39.55	6	5	2	MGG_16370T0(Y):predicted protein					0.545455
supercont8.1	5305012	-	CG	CGC	39.36	3	7	2	MGG_16370T0(Y):predicted protein					0.3
supercont8.1	5305039	+	CG	CGC	26.95	3	12	3	MGG_16370T0(Y):predicted protein					0.2
supercont8.1	5305040	-	CG	CGG	26.38	6	4	2	MGG_16370T0(Y):predicted protein					0.6
supercont8.1	5340505	-	CG	CGT	1	3	16	3	MGG_05473T0(N):hypothetical protein					0.157895
supercont8.1	5340532	+	CG	CGC	1	3	15	3	MGG_05473T0(N):hypothetical protein					0.166667
supercont8.1	5340587	+	CG	CGG	1	3	13	3	MGG_05473T0(N):hypothetical protein					0.1875
supercont8.1	5340588	-	CG	CGG	1	3	8	3	MGG_05473T0(N):hypothetical protein					0.272727
supercont8.1	5340605	+	CG	CGC	1	5	12	3	MGG_05473T0(N):hypothetical protein					0.294118
supercont8.1	5340626	+	CG	CGC	1	3	19	3	MGG_05473T0(N):hypothetical protein					0.136364
supercont8.1	5340628	+	CG	CGT	1	4	17	3	MGG_05473T0(N):hypothetical protein					0.190476
supercont8.1	5340636	+	CG	CGT	1	3	16	3	MGG_05473T0(N):hypothetical protein					0.157895
supercont8.1	5340654	+	CG	CGG	1	5	15	3	MGG_05473T0(N):hypothetical protein					0.25
supercont8.1	5340655	-	CG	CGT	1	5	15	3	MGG_05473T0(N):hypothetical protein					0.25
supercont8.1	5340679	+	CG	CGC	1	4	18	3	MGG_05473T0(N):hypothetical protein					0.181818
supercont8.1	5340683	+	CG	CGA	1	3	19	3	MGG_05473T0(N):hypothetical protein					0.136364
supercont8.1	5340687	-	CG	CGT	1	3	11	3	MGG_05473T0(N):hypothetical protein					0.214286
supercont8.1	5340712	+	CG	CGG	1	4	11	3	MGG_05473T0(N):hypothetical protein					0.266667
supercont8.1	5340747	+	CG	CGC	1	3	18	3	MGG_05473T0(N):hypothetical protein					0.142857
supercont8.1	5340748	-	CG	CGG	1	3	11	3	MGG_05473T0(N):hypothetical protein					0.214286
supercont8.1	5340762	-	CG	CGG	1	3	14	3	MGG_05473T0(N):hypothetical protein					0.176471
supercont8.1	5340774	+	CG	CGC	1	5	17	3	MGG_05473T0(N):hypothetical protein					0.227273
supercont8.1	5340775	-	CG	CGC	1	4	15	3	MGG_05473T0(N):hypothetical protein					0.210526
supercont8.1	5340776	+	CG	CGA	1	5	17	3	MGG_05473T0(N):hypothetical protein					0.227273
supercont8.1	5340777	-	CG	CGC	1	4	15	3	MGG_05473T0(N):hypothetical protein					0.210526
supercont8.1	5340796	+	CG	CGA	1	4	21	3	MGG_05473T0(N):hypothetical protein					0.16
supercont8.1	5340797	-	CG	CGT	1	5	15	3	MGG_05473T0(N):hypothetical protein					0.25
supercont8.1	5340803	-	CG	CGG	1	4	15	3	MGG_05473T0(N):hypothetical protein					0.210526
supercont8.1	5340815	-	CG	CGA	1	5	14	3	MGG_05473T0(N):hypothetical protein					0.263158
supercont8.1	5340823	-	CG	CGC	1	8	8	3	MGG_05473T0(N):hypothetical protein					0.5
supercont8.1	5340894	-	CG	CGC	1	3	13	3	MGG_05473T0(N):hypothetical protein					0.1875
supercont8.1	5340909	+	CG	CGT	1	4	27	4	MGG_05473T0(N):hypothetical protein					0.129032
supercont8.1	5340910	-	CG	CGG	1	4	11	3	MGG_05473T0(N):hypothetical protein					0.266667
supercont8.1	5350490	-	CG	CGT	1	7	3	2	MGG_16372T0(N):hypothetical protein					0.7
supercont8.1	5350512	+	CG	CGA	1	3	11	3	MGG_16372T0(N):hypothetical protein					0.214286
supercont8.1	5350513	-	CG	CGA	1	4	9	3	MGG_16372T0(N):hypothetical protein					0.307692
supercont8.1	5351147	-	CG	CGT	1	4	20	3	MGG_16372T0(N):hypothetical protein					0.166667
supercont8.1	5351150	+	CG	CGC	1	9	11	3	MGG_16372T0(N):hypothetical protein					0.45
supercont8.1	5351162	+	CG	CGA	1	6	13	3	MGG_16372T0(N):hypothetical protein					0.315789
supercont8.1	5351178	+	CG	CGT	1	7	12	3	MGG_16372T0(N):hypothetical protein					0.368421
supercont8.1	5351179	-	CG	CGC	1	4	18	3	MGG_16372T0(N):hypothetical protein					0.181818
supercont8.1	5351187	-	CG	CGA	1	3	19	3	MGG_16372T0(N):hypothetical protein					0.136364
supercont8.1	5351234	-	CG	CGA	1	3	14	3	MGG_16372T0(N):hypothetical protein					0.176471
supercont8.1	5351346	-	CG	CGT	1	6	25	4	MGG_16372T0(N):hypothetical protein					0.193548
supercont8.1	5464185	+	CG	CGA	1	4	35	4	MGG_16382T0(N):hypothetical protein					0.102564
supercont8.1	5473313	-	CG	CGG	30.42	5	15	3	MGG_16384T0(Y):predicted protein					0.25
supercont8.1	5545119	-	CG	CGA	1	2	5	2	MGG_05538T0(Y):hypothetical protein					0.285714
supercont8.1	5550302	+	CG	CGC	1	2	5	2	MGG_15457T0(N):arylsulfatase					0.285714
supercont8.1	5670851	+	CG	CGC	1	2	4	2	MGG_05565T0(Y):hypothetical protein					0.333333
supercont8.1	5731523	+	CG	CGG	40.37	5	0	0	MGG_16414T0(Y):hypothetical protein					1
supercont8.1	5731524	-	CG	CGC	40.37	2	3	2	MGG_16414T0(Y):hypothetical protein					0.4
supercont8.1	5731527	-	CG	CGC	41.57	2	3	2	MGG_16414T0(Y):hypothetical protein					0.4
supercont8.1	5797044	+	CG	CGA	1	2	6	2	MGG_05598T0(N):hypothetical protein					0.25
supercont8.1	5874988	+	CG	CGA	1	3	14	3	MGG_16425T0(Y):hypothetical protein					0.176471
supercont8.1	5991609	+	CG	CGC	1	2	6	2	MGG_05654T0(Y):hypothetical protein					0.25
supercont8.1	6057871	+	CG	CGC	1	3	16	3	MGG_05668T0(Y):hypothetical protein					0.157895
supercont8.1	6167631	+	CG	CGC	1	3	18	3	MGG_05700T0(N):RecQ helicase MUSN					0.142857
supercont8.1	6482816	+	CG	CGC	21.41	7	1	2	MGG_16470T0(Y):predicted protein					0.875
supercont8.1	6482817	-	CG	CGC	21.41	6	13	3	MGG_16470T0(Y):predicted protein					0.315789
supercont8.1	6482844	+	CG	CGC	16.74	4	3	2	MGG_16470T0(Y):predicted protein					0.571429
supercont8.1	6482845	-	CG	CGG	17.04	5	12	3	MGG_16470T0(Y):predicted protein					0.294118
supercont8.1	6542749	+	CG	CGG	1	2	4	2	MGG_10619T0(N):hypothetical protein					0.333333
supercont8.1	6605288	-	CG	CGG	22.59	2	2	2	MGG_16478T0(Y):predicted protein					0.5
supercont8.1	6775603	-	CG	CGC	1	2	6	2	MGG_13767T0(N):lovastatin nonaketide synthase					0.25
supercont8.1	6782141	-	CG	CGC	1	2	4	2	MGG_13768T0(Y):hypothetical protein					0.333333
supercont8.1	6949396	+	CG	CGG	1	3	18	3	MGG_04688T0(N):hypothetical protein					0.142857
supercont8.1	6982909	-	CG	CGC	1	3	16	3	MGG_13783T0(N):aspartyl-tRNA synthetase					0.157895
supercont8.1	7156872	-	CG	CGG	1	3	10	3	MGG_04582T0(Y):hypothetical protein					0.230769
supercont8.1	7372775	-	CG	CGT	1	2	5	2	MGG_04476T0(Y):FK506-binding protein 4					0.285714
supercont8.1	7447369	-	CG	CGT	1	3	17	3	MGG_15294T0(N):proline iminopeptidase					0.15
supercont8.1	7572896	+	CG	CGC	1	2	2	2	MGG_08612T0(Y):hypothetical protein					0.5
supercont8.1	7636654	+	CG	CGC	1	2	6	2	MGG_08638T0(Y):ubiquitin C-terminal hydrolase					0.25
supercont8.1	7724316	-	CG	CGG	1	4	29	4	MGG_14426T0(Y):hypothetical protein					0.121212
supercont8.1	7910528	+	CG	CGG	59.73	3	1	2	MGG_16567T0(N):predicted protein					0.75
supercont8.1	7910529	-	CG	CGT	56.29	2	6	2	MGG_16567T0(N):predicted protein					0.25
supercont8.1	7910557	-	CG	CGA	41.71	6	8	3	MGG_16567T0(N):predicted protein					0.428571
supercont8.1	7913205	-	CG	CGA	61.3	3	2	2	MGG_16568T0(Y):predicted protein					0.6
supercont8.1	7913211	-	CG	CGA	61.86	3	2	2	MGG_16568T0(Y):predicted protein					0.6
supercont8.1	7913330	-	CG	CGG	33.03	7	1	2	MGG_16568T0(Y):predicted protein					0.875
supercont8.1	7975589	+	CG	CGT	1	5	23	4	MGG_16580T0(Y):predicted protein					0.178571
supercont8.1	7975671	+	CG	CGT	1.04	5	29	4	MGG_16580T0(Y):predicted protein					0.147059
supercont8.2	124234	-	CG	CGA	1	3	11	3	MGG_10727T0(Y):hypothetical protein					0.214286
supercont8.2	150047	+	CG	CGG	5.51	7	21	3	MGG_15500T0(N):predicted protein					0.25
supercont8.2	150075	+	CG	CGC	19.36	8	22	3	MGG_15500T0(N):predicted protein					0.266667
supercont8.2	150166	+	CG	CGA	24.22	2	4	2	MGG_15500T0(N):predicted protein					0.333333
supercont8.2	192313	-	CG	CGG	1	3	19	3	MGG_10867T0(Y):zinc-regulated transporter 1					0.136364
supercont8.2	200068	+	CG	CGC	1	2	6	2	MGG_10869T0(Y):hypothetical protein					0.25
supercont8.2	252960	+	CG	CGG	1	2	6	2	MGG_10441T0(N):lipase 2					0.25
supercont8.2	255312	+	CG	CGC	1	2	4	2	MGG_15402T0(Y):hypothetical protein					0.333333
supercont8.2	263170	-	CG	CGC	1	2	6	2	MGG_10443T0(Y):hypothetical protein					0.25
supercont8.2	414504	+	CG	CGT	1	3	12	3	MGG_10491T0(Y):hypothetical protein					0.2
supercont8.2	497882	-	CG	CGC	1	3	20	3	MGG_15523T0(Y):hypothetical protein					0.130435
supercont8.2	589646	-	CG	CGC	1	2	4	2	MGG_11062T0(N):general amino-acid permease GAP1					0.333333
supercont8.2	611773	+	CG	CGG	1	3	15	3	MGG_04358T0(N):hypothetical protein					0.166667
supercont8.2	620674	+	CG	CGA	1	3	15	3	MGG_04360T0(N):hypothetical protein					0.166667
supercont8.2	767620	-	CG	CGC	1	2	4	2	MGG_04428T0(N):zinc finger transcription factor ace1					0.333333
supercont8.2	863349	+	CG	CGC	1	2	6	2	MGG_04460T0(N):PIG-P domain-containing protein					0.25
supercont8.2	1010242	-	CG	CGA	1	2	6	2	MGG_15547T0(Y):hypothetical protein					0.25
supercont8.2	1038376	-	CG	CGT	1	3	16	3	MGG_04587T0(N):hypothetical protein					0.157895
supercont8.2	1311328	+	CG	CGA	1	2	5	2	MGG_15566T0(Y):hypothetical protein					0.285714
supercont8.2	1441513	+	CG	CGA	1	2	5	2	MGG_14747T0(Y):hypothetical protein					0.285714
supercont8.2	1506139	+	CG	CGT	1	3	17	3	MGG_04827T0(N):vacuolar ATP synthase subunit H					0.15
supercont8.2	1567677	+	CG	CGG	1	6	10	3	MGG_11346T0(N):hypothetical protein					0.375
supercont8.2	1567678	-	CG	CGG	1	3	17	3	MGG_11346T0(N):hypothetical protein					0.15
supercont8.2	1567681	+	CG	CGA	1	3	13	3	MGG_11346T0(N):hypothetical protein					0.1875
supercont8.2	1567794	-	CG	CGT	1	4	25	4	MGG_11346T0(N):hypothetical protein					0.137931
supercont8.2	1642628	-	CG	CGT	1	3	18	3	MGG_10158T0(Y):QDE-2-interacting protein					0.142857
supercont8.2	1928745	+	CG	CGC	1	2	5	2	MGG_08869T0(N):mitochondrial distribution and morphology protein 12					0.285714
supercont8.2	2121393	-	CG	CGA	1	3	11	3	MGG_08920T0(N):hypothetical protein					0.214286
supercont8.2	2169732	+	CG	CGT	1	3	16	3	MGG_11310T0(N):hypothetical protein					0.157895
supercont8.2	2179418	-	CG	CGG	1	2	3	2	MGG_08935T0(N):hypothetical protein					0.4
supercont8.2	2205099	+	CG	CGG	1	3	8	3	MGG_15612T0(N):hypothetical protein					0.272727
supercont8.2	2243332	+	CG	CGT	1.13	5	27	4	MGG_15616T0(N):hypothetical protein					0.15625
supercont8.2	2353874	-	CG	CGC	1	2	6	2	MGG_11285T0(Y):hypothetical protein					0.25
supercont8.2	2372597	-	CG	CGG	1	3	16	3	MGG_08984T0(Y):hypothetical protein					0.157895
supercont8.2	2492754	-	CG	CGT	1	3	12	3	MGG_11282T0(Y):hypothetical protein					0.2
supercont8.2	2602701	+	CG	CGC	1	2	6	2	MGG_01195T0(N):acetylesterase					0.25
supercont8.2	2630487	-	CG	CGT	1	2	6	2	MGG_01202T0(N):D-lactate dehydrogenase					0.25
supercont8.2	2857229	+	CG	CGC	1	2	6	2	MGG_14526T0(N):cytosolic Fe-S cluster assembly factor nar-1					0.25
supercont8.2	2876980	+	CG	CGT	1	2	4	2	MGG_01258T0(N):cyclin-K					0.333333
supercont8.2	2949606	+	CG	CGC	1	3	16	3	MGG_01279T0(Y):CAMK/CAMKL/KIN1 protein kinase					0.157895
supercont8.2	2980878	+	CG	CGT	1.02	7	40	4	MGG_15664T0(Y):hypothetical protein					0.148936
supercont8.2	2980896	+	CG	CGT	1.03	6	43	4	MGG_15664T0(Y):hypothetical protein					0.122449
supercont8.2	2980909	+	CG	CGC	1.04	10	38	4	MGG_15664T0(Y):hypothetical protein					0.208333
supercont8.2	3057196	+	CG	CGG	1	2	3	2	MGG_11236T0(Y):hypothetical protein					0.4
supercont8.2	3111315	-	CG	CGA	1	2	6	2	MGG_01327T0(N):hypothetical protein					0.25
supercont8.2	3179524	-	CG	CGC	1	3	15	3	MGG_01342T0(Y):sensory/regulatory protein rpfC					0.166667
supercont8.2	3357462	+	CG	CGG	1	3	13	3	MGG_01386T0(Y):FAD dependent oxidoreductase superfamily protein					0.1875
supercont8.2	3370749	+	CG	CGA	1	2	5	2	MGG_01391T0(Y):ent-kaurene oxidase					0.285714
supercont8.2	3371460	+	CG	CGC	1	3	12	3	MGG_01391T0(Y):ent-kaurene oxidase					0.2
supercont8.2	3392594	-	CG	CGC	1	2	5	2	MGG_01397T0(Y):hypothetical protein					0.285714
supercont8.2	3419402	+	CG	CGG	1	4	10	3	MGG_01406T0(N):hypothetical protein					0.285714
supercont8.2	3532878	-	CG	CGA	1	2	5	2	MGG_01439T0(Y):inorganic phosphate transporter PHO84					0.285714
supercont8.2	3767102	-	CG	CGC	1	2	3	2	MGG_01493T0(Y):hypothetical protein					0.4
supercont8.2	3810265	-	CG	CGC	13.79	15	33	4	MGG_15715T0(Y):predicted protein					0.3125
supercont8.2	3810293	-	CG	CGG	16.45	10	11	3	MGG_15715T0(Y):predicted protein					0.47619
supercont8.2	3870120	-	CG	CGT	1	3	11	3	MGG_01512T0(N):hypothetical protein					0.214286
supercont8.2	4005452	-	CG	CGG	1	4	10	3	MGG_01558T0(Y):hypothetical protein					0.285714
supercont8.2	4039818	+	CG	CGG	1	3	7	2	MGG_01569T0(Y):minor allergen Alt a 7					0.3
supercont8.2	4081532	+	CG	CGG	1	3	19	3	MGG_01582T0(Y):T-complex protein 1 subunit delta					0.136364
supercont8.2	4312951	+	CG	CGG	1	3	7	2	MGG_15747T0(Y):hypothetical protein					0.3
supercont8.2	4411029	-	CG	CGT	1	3	11	3	MGG_11170T0(Y):hypothetical protein					0.214286
supercont8.2	4518373	-	CG	CGG	1	2	4	2	MGG_01702T0(N):MAP kinase activator	MGG_15757T0(Y):hypothetical protein				0.333333
supercont8.2	4637186	+	CG	CGT	39.71	7	6	2	MGG_15763T0(Y):predicted protein					0.538462
supercont8.2	4637395	+	CG	CGG	52.19	5	4	2	MGG_15763T0(Y):predicted protein					0.555556
supercont8.2	4637409	+	CG	CGG	46.13	5	4	2	MGG_15763T0(Y):predicted protein					0.555556
supercont8.2	4637415	+	CG	CGG	40.38	6	6	2	MGG_15763T0(Y):predicted protein					0.5
supercont8.2	4637447	+	CG	CGA	38.83	3	7	2	MGG_15763T0(Y):predicted protein					0.3
supercont8.2	4637448	-	CG	CGA	39.5	4	6	2	MGG_15763T0(Y):predicted protein					0.4
supercont8.2	4637453	+	CG	CGG	35.81	5	5	2	MGG_15763T0(Y):predicted protein					0.5
supercont8.2	4637454	-	CG	CGA	35.02	7	5	2	MGG_15763T0(Y):predicted protein					0.583333
supercont8.2	4637544	+	CG	CGC	18.6	9	1	2	MGG_15763T0(Y):predicted protein					0.9
supercont8.2	4637545	-	CG	CGC	17.61	9	6	2	MGG_15763T0(Y):predicted protein					0.6
supercont8.2	4637569	+	CG	CGC	9.02	4	5	2	MGG_15763T0(Y):predicted protein					0.444444
supercont8.2	4637570	-	CG	CGT	8.86	5	18	3	MGG_15763T0(Y):predicted protein					0.217391
supercont8.2	4637572	+	CG	CGC	8.86	4	4	2	MGG_15763T0(Y):predicted protein					0.5
supercont8.2	4637573	-	CG	CGG	8.55	19	7	2	MGG_15763T0(Y):predicted protein					0.730769
supercont8.2	4703161	-	CG	CGG	1	3	17	3	MGG_01752T0(Y):hypothetical protein					0.15
supercont8.2	4904525	-	CG	CGT	1	3	18	3	MGG_01804T0(N):endoribonuclease YSH1					0.142857
supercont8.2	4905303	+	CG	CGG	1	2	5	2	MGG_01804T0(N):endoribonuclease YSH1					0.285714
supercont8.2	4956053	+	CG	CGC	1	3	18	3	MGG_11132T0(Y):hypothetical protein					0.142857
supercont8.2	4957903	-	CG	CGT	1	3	12	3	MGG_11132T0(Y):hypothetical protein					0.2
supercont8.2	5001600	+	CG	CGG	1	4	24	4	MGG_11129T0(Y):caffeine-induced death protein 1					0.142857
supercont8.2	5042566	-	CG	CGG	1	2	6	2	MGG_01836T0(N):cutinase transcription factor 1 alpha					0.25
supercont8.2	5151587	-	CG	CGT	1	2	4	2	MGG_01866T0(N):hypothetical protein					0.333333
supercont8.2	5216390	+	CG	CGT	1	3	14	3	MGG_01887T0(N):C6 zinc finger domain-containing protein					0.176471
supercont8.2	5243398	+	CG	CGG	1	2	4	2	MGG_01894T0(Y):glycerol-3-phosphate acyltransferase					0.333333
supercont8.2	5260636	-	CG	CGG	1.06	5	58	5	MGG_15789T0(Y):hypothetical protein					0.0793651
supercont8.2	5292056	+	CG	CGG	1.2	4	18	3	MGG_15335T0(Y):hypothetical protein					0.181818
supercont8.2	5351974	+	CG	CGT	1.04	5	20	3	MGG_15800T0(N):hypothetical protein					0.2
supercont8.2	5352008	+	CG	CGA	1.12	3	19	3	MGG_15800T0(N):hypothetical protein					0.136364
supercont8.2	5494006	-	CG	CGC	1	2	6	2	MGG_08036T0(N):non-imprinted in Prader-Willi/Angelman syndrome region protein 2					0.25
supercont8.2	5553610	+	CG	CGG	1	3	14	3	MGG_08056T0(Y):purine permease					0.176471
supercont8.2	5785881	-	CG	CGG	1	2	5	2	MGG_08128T0(N):hypothetical protein					0.285714
supercont8.2	6022874	+	CG	CGG	1	2	5	2	MGG_08195T0(N):hypothetical protein					0.285714
supercont8.2	6141438	+	CG	CGG	1	3	19	3	MGG_07027T0(Y):hypothetical protein					0.136364
supercont8.2	6235855	-	CG	CGG	1	2	6	2	MGG_07063T0(N):C6 finger domain-containing protein					0.25
supercont8.2	6327499	+	CG	CGT	1	4	17	3	MGG_07089T0(Y):poly(A) polymerase					0.190476
supercont8.2	6604297	-	CG	CGC	1	2	5	2	MGG_07165T0(Y):proteasome subunit alpha type-2					0.285714
supercont8.2	6630421	-	CG	CGG	1	3	16	3	MGG_07171T0(Y):hypothetical protein					0.157895
supercont8.2	6701401	+	CG	CGG	1	2	5	2	MGG_07191T0(N):GTP-binding protein ypt4					0.285714
supercont8.2	6988577	-	CG	CGC	1	2	2	2	MGG_07261T0(N):2-nitropropane dioxygenase					0.5
supercont8.2	7218407	-	CG	CGA	1	3	18	3	MGG_07316T0(N):FACT complex subunit spt-16					0.142857
supercont8.2	7278051	+	CG	CGG	1	2	3	2	MGG_07329T0(Y):hypothetical protein					0.4
supercont8.2	7393299	+	CG	CGC	1	3	9	3	MGG_07363T0(N):hypothetical protein					0.25
supercont8.2	7405082	-	CG	CGC	1	2	4	2	MGG_07367T0(N):hypothetical protein					0.333333
supercont8.2	7509494	+	CG	CGC	1	3	8	3	MGG_08416T0(Y):lipase 1					0.272727
supercont8.2	7824421	+	CG	CGT	1	4	18	3	MGG_08323T0(Y):mitochondrial large ribosomal subunit					0.181818
supercont8.2	7824422	-	CG	CGT	1	3	16	3	MGG_08323T0(Y):mitochondrial large ribosomal subunit					0.157895
supercont8.2	7824490	+	CG	CGT	1	4	12	3	MGG_08323T0(Y):mitochondrial large ribosomal subunit					0.25
supercont8.2	7824491	-	CG	CGA	1	8	9	3	MGG_08323T0(Y):mitochondrial large ribosomal subunit					0.470588
supercont8.2	7824511	-	CG	CGG	1	4	16	3	MGG_08323T0(Y):mitochondrial large ribosomal subunit					0.2
supercont8.2	7850346	-	CG	CGA	3.14	8	19	3	MGG_15946T0(Y):predicted protein					0.296296
supercont8.2	7850370	-	CG	CGG	8.3	9	20	3	MGG_15946T0(Y):predicted protein					0.310345
supercont8.2	7850394	-	CG	CGG	11.35	3	19	3	MGG_15946T0(Y):predicted protein					0.136364
supercont8.2	7850409	+	CG	CGC	12.8	9	16	3	MGG_15946T0(Y):predicted protein					0.36
supercont8.2	7850410	-	CG	CGG	13.39	8	7	2	MGG_15946T0(Y):predicted protein					0.533333
supercont8.2	7850423	+	CG	CGC	15.67	10	10	3	MGG_15946T0(Y):predicted protein					0.5
supercont8.2	7850444	+	CG	CGT	14.7	11	6	2	MGG_15946T0(Y):predicted protein					0.647059
supercont8.2	7850445	-	CG	CGC	14.6	4	12	3	MGG_15946T0(Y):predicted protein					0.25
supercont8.2	7850453	+	CG	CGC	14.26	12	5	2	MGG_15946T0(Y):predicted protein					0.705882
supercont8.2	7850454	-	CG	CGT	14.35	7	9	3	MGG_15946T0(Y):predicted protein					0.4375
supercont8.2	7850505	-	CG	CGT	19.08	3	6	2	MGG_15946T0(Y):predicted protein					0.333333
supercont8.2	7930024	-	CG	CGC	1	3	16	3	MGG_08306T0(Y):abhydrolase domain-containing protein 12					0.157895
supercont8.2	7958170	-	CG	CGC	1	3	17	3	MGG_08299T0(N):hypothetical protein					0.15
supercont8.2	8086913	-	CG	CGC	1	2	5	2	MGG_08258T0(Y):hypothetical protein					0.285714
supercont8.2	8171226	-	CG	CGT	1	2	5	2	MGG_08236T0(N):polyketide synthase					0.285714
supercont8.2	8242613	-	CG	CGG	1.12	4	30	4	MGG_15975T0(Y):hypothetical protein					0.117647
supercont8.2	8244506	+	CG	CGG	1.35	3	16	3	MGG_15976T0(Y):hypothetical protein					0.157895
supercont8.2	8245093	+	CG	CGG	1	4	21	3	MGG_15976T0(Y):hypothetical protein					0.16
supercont8.2	8245165	+	CG	CGG	1	5	31	4	MGG_15976T0(Y):hypothetical protein					0.138889
supercont8.2	8245250	+	CG	CGA	1.02	6	35	4	MGG_15976T0(Y):hypothetical protein					0.146341
supercont8.2	8245261	+	CG	CGG	1.02	5	36	4	MGG_15976T0(Y):hypothetical protein					0.121951
supercont8.2	8245275	+	CG	CGT	1.02	5	27	4	MGG_15976T0(Y):hypothetical protein					0.15625
supercont8.2	8245283	+	CG	CGG	1.02	4	29	4	MGG_15976T0(Y):hypothetical protein					0.121212
supercont8.2	8245321	+	CG	CGT	1	4	30	4	MGG_15976T0(Y):hypothetical protein					0.117647
supercont8.2	8248309	-	CG	CGG	1.08	2	6	2	MGG_15977T0(Y):hypothetical protein					0.25
supercont8.2	8248756	-	CG	CGG	2	2	6	2	MGG_15977T0(Y):hypothetical protein					0.25
supercont8.2	8271770	-	CG	CGT	1	4	29	4	MGG_15980T0(Y):hypothetical protein					0.121212
supercont8.3	54663	-	CG	CGA	1	2	6	2	MGG_09073T0(N):minor extracellular protease vpr					0.25
supercont8.3	91745	-	CG	CGG	1	2	6	2	MGG_09082T0(N):hypothetical protein					0.25
supercont8.3	119926	-	CG	CGG	1	2	6	2	MGG_15183T0(N):vacuolar basic amino acid transporter 2					0.25
supercont8.3	157884	+	CG	CGG	1	3	16	3	MGG_09098T0(N):endo-1,4-beta-xylanase					0.157895
supercont8.3	269064	-	CG	CGA	57.21	3	1	2	MGG_16598T0(Y):predicted protein					0.75
supercont8.3	269070	-	CG	CGA	56.45	2	2	2	MGG_16598T0(Y):predicted protein					0.5
supercont8.3	269161	-	CG	CGC	46.08	2	2	2	MGG_16598T0(Y):predicted protein					0.5
supercont8.3	334183	+	CG	CGG	16.85	12	15	3	MGG_16602T0(N):predicted protein					0.444444
supercont8.3	334211	+	CG	CGC	28.86	7	18	3	MGG_16602T0(N):predicted protein					0.28
supercont8.3	334302	+	CG	CGA	40.74	7	3	2	MGG_16602T0(N):predicted protein					0.7
supercont8.3	334308	+	CG	CGA	39.71	2	6	2	MGG_16602T0(N):predicted protein					0.25
supercont8.3	442235	+	CG	CGC	1.03	5	14	3	MGG_16612T0(Y):hypothetical protein					0.263158
supercont8.3	442281	-	CG	CGC	9.55	2	3	2	MGG_16612T0(Y):hypothetical protein					0.4
supercont8.3	488059	-	CG	CGA	1	4	14	3	MGG_07404T0(Y):tripeptidyl-peptidase 1					0.222222
supercont8.3	488117	-	CG	CGG	1	3	12	3	MGG_07404T0(Y):tripeptidyl-peptidase 1					0.2
supercont8.3	510975	-	CG	CGC	1	2	6	2	MGG_07408T0(Y):NACHT and TPR domain-containing protein					0.25
supercont8.3	511946	-	CG	CGC	1	2	6	2	MGG_07408T0(Y):NACHT and TPR domain-containing protein					0.25
supercont8.3	674525	+	CG	CGG	1	2	6	2	MGG_07447T0(Y):hypothetical protein					0.25
supercont8.3	708453	+	CG	CGC	1	2	5	2	MGG_07458T0(N):hypothetical protein					0.285714
supercont8.3	806762	-	CG	CGA	1	3	15	3	MGG_07487T0(N):ATP-dependent DNA helicase					0.166667
supercont8.3	1177240	+	CG	CGT	1	3	10	3	MGG_13430T0(N):hypothetical protein					0.230769
supercont8.3	1339857	+	CG	CGC	49.81	4	1	2	MGG_16674T0(Y):predicted protein					0.8
supercont8.3	1339858	-	CG	CGC	49.81	2	3	2	MGG_16674T0(Y):predicted protein					0.4
supercont8.3	1339882	+	CG	CGC	39.97	2	3	2	MGG_16674T0(Y):predicted protein					0.4
supercont8.3	1339885	+	CG	CGC	38.31	3	2	2	MGG_16674T0(Y):predicted protein					0.6
supercont8.3	1339886	-	CG	CGG	37.04	4	1	2	MGG_16674T0(Y):predicted protein					0.8
supercont8.3	1346874	-	CG	CGG	49.45	3	3	2	MGG_16676T0(Y):predicted protein					0.5
supercont8.3	1347232	-	CG	CGC	30.53	15	24	4	MGG_16676T0(Y):predicted protein					0.384615
supercont8.3	1347260	-	CG	CGG	22.54	4	7	2	MGG_16676T0(Y):predicted protein					0.363636
supercont8.3	1353367	+	CG	CGG	30.44	4	3	2	MGG_16677T0(N):predicted protein					0.571429
supercont8.3	1353395	+	CG	CGC	38.31	3	4	2	MGG_16677T0(N):predicted protein					0.428571
supercont8.3	1353396	-	CG	CGC	39.34	3	8	3	MGG_16677T0(N):predicted protein					0.272727
supercont8.3	1397230	+	CG	CGG	1	3	18	3	MGG_07660T0(N):hypothetical protein					0.142857
supercont8.3	1459060	-	CG	CGG	65.43	2	2	2	MGG_16683T0(Y):predicted protein					0.5
supercont8.3	1459321	-	CG	CGA	25.13	2	3	2	MGG_16683T0(Y):predicted protein					0.4
supercont8.3	1459417	+	CG	CGC	11.95	4	2	2	MGG_16683T0(Y):predicted protein					0.666667
supercont8.3	1459418	-	CG	CGC	11.86	7	4	2	MGG_16683T0(Y):predicted protein					0.636364
supercont8.3	1563434	-	CG	CGG	1	4	10	3	MGG_13464T0(Y):laccase					0.285714
supercont8.3	1595183	-	CG	CGG	27.94	3	7	2	MGG_16695T0(Y):predicted protein					0.3
supercont8.3	1595211	-	CG	CGG	50.86	8	1	2	MGG_16695T0(Y):predicted protein					0.888889
supercont8.3	1595478	-	CG	CGA	60.24	2	2	2	MGG_16695T0(Y):predicted protein					0.5
supercont8.3	1595569	-	CG	CGC	47.81	4	3	2	MGG_16695T0(Y):predicted protein					0.571429
supercont8.3	1595597	-	CG	CGG	29.23	4	4	2	MGG_16695T0(Y):predicted protein					0.5
supercont8.3	1749198	+	CG	CGA	1	3	9	3	MGG_13292T0(N):hypothetical protein					0.25
supercont8.3	1861504	+	CG	CGG	1	4	20	3	MGG_05896T0(N):hypothetical protein					0.166667
supercont8.3	1988344	+	CG	CGC	1	2	5	2	MGG_05925T0(N):hypothetical protein					0.285714
supercont8.3	2387509	-	CG	CGA	1	3	17	3	MGG_06045T0(Y):hypothetical protein					0.15
supercont8.3	2565236	+	CG	CGA	1	2	6	2	MGG_06098T0(Y):exocyst complex component EXO84					0.25
supercont8.3	2652884	-	CG	CGA	1	3	8	3	MGG_06124T0(N):activating signal cointegrator 1 complex subunit 3					0.272727
supercont8.3	2818299	+	CG	CGA	1	3	15	3	MGG_06169T0(N):hypothetical protein	MGG_16770T0(Y):hypothetical protein				0.166667
supercont8.3	2878746	-	CG	CGT	1	3	12	3	MGG_06191T0(Y):mannan polymerase II complex ANP1 subunit					0.2
supercont8.3	3059700	+	CG	CGT	1	3	17	3	MGG_05812T0(Y):phosphomevalonate kinase	MGG_05813T0(N):hypothetical protein				0.15
supercont8.3	3060741	-	CG	CGG	1	4	19	3	MGG_05813T0(N):hypothetical protein					0.173913
supercont8.3	3072053	+	CG	CGA	1	5	22	4	MGG_05818T0(Y):hypothetical protein					0.185185
supercont8.3	3072088	+	CG	CGA	1	4	23	4	MGG_05818T0(Y):hypothetical protein					0.148148
supercont8.3	3072097	-	CG	CGT	1	4	28	4	MGG_05818T0(Y):hypothetical protein					0.125
supercont8.3	3133514	+	CG	CGA	1.15	3	14	3	MGG_16782T0(Y):predicted protein					0.176471
supercont8.3	3133515	-	CG	CGT	1.16	3	7	2	MGG_16782T0(Y):predicted protein					0.3
supercont8.3	3133534	-	CG	CGA	1.15	3	10	3	MGG_16782T0(Y):predicted protein					0.230769
supercont8.3	3133542	+	CG	CGG	1.14	3	12	3	MGG_16782T0(Y):predicted protein					0.2
supercont8.3	3133543	-	CG	CGC	1.13	4	11	3	MGG_16782T0(Y):predicted protein					0.266667
supercont8.3	3133566	+	CG	CGG	1.12	5	10	3	MGG_16782T0(Y):predicted protein					0.333333
supercont8.3	3133567	-	CG	CGT	1.11	5	8	3	MGG_16782T0(Y):predicted protein					0.384615
supercont8.3	3133569	+	CG	CGG	1.11	6	11	3	MGG_16782T0(Y):predicted protein					0.352941
supercont8.3	3133570	-	CG	CGC	1.09	3	10	3	MGG_16782T0(Y):predicted protein					0.230769
supercont8.3	3133618	+	CG	CGG	1	3	17	3	MGG_16782T0(Y):predicted protein					0.15
supercont8.3	3133619	-	CG	CGG	1	10	1	1	MGG_16782T0(Y):predicted protein					0.909091
supercont8.3	3133651	+	CG	CGA	1	3	14	3	MGG_16782T0(Y):predicted protein					0.176471
supercont8.3	3133700	-	CG	CGC	1.12	5	10	3	MGG_16782T0(Y):predicted protein					0.333333
supercont8.3	3133743	-	CG	CGA	1.18	3	5	2	MGG_16782T0(Y):predicted protein					0.375
supercont8.3	3133902	-	CG	CGC	1.03	5	12	3	MGG_16782T0(Y):predicted protein					0.294118
supercont8.3	3134048	+	CG	CGA	57.76	2	5	2	MGG_16783T0(Y):predicted protein					0.285714
supercont8.3	3134076	+	CG	CGT	58.41	6	3	2	MGG_16783T0(Y):predicted protein					0.666667
supercont8.3	3134115	+	CG	CGA	66.85	2	2	2	MGG_16783T0(Y):predicted protein					0.5
supercont8.3	3134338	-	CG	CGA	57.07	2	3	2	MGG_16783T0(Y):predicted protein					0.4
supercont8.3	3134344	-	CG	CGA	55.51	2	4	2	MGG_16783T0(Y):predicted protein					0.333333
supercont8.3	3134435	-	CG	CGC	23.07	5	12	3	MGG_16783T0(Y):predicted protein					0.294118
supercont8.3	3134463	-	CG	CGG	11.88	8	10	3	MGG_16783T0(Y):predicted protein					0.444444
supercont8.3	3159488	+	CG	CGG	12.78	7	5	2	MGG_16785T0(N):predicted protein					0.583333
supercont8.3	3159489	-	CG	CGC	12.78	3	5	2	MGG_16785T0(N):predicted protein					0.375
supercont8.3	3159492	-	CG	CGC	15.14	2	6	2	MGG_16785T0(N):predicted protein					0.25
supercont8.3	3159516	+	CG	CGC	31.34	8	4	2	MGG_16785T0(N):predicted protein					0.666667
supercont8.3	3159517	-	CG	CGC	31.34	4	3	2	MGG_16785T0(N):predicted protein					0.571429
supercont8.3	3159875	-	CG	CGT	73.95	2	3	2	MGG_16785T0(N):predicted protein					0.4
supercont8.3	3159903	-	CG	CGA	50.13	4	7	2	MGG_16785T0(N):predicted protein					0.363636
supercont8.3	3173661	-	CG	CGT	1	3	16	3	MGG_05779T0(N):hypothetical protein					0.157895
supercont8.3	3226244	-	CG	CGA	1	2	6	2	MGG_09573T0(N):mitochondrial 37S ribosomal protein S19					0.25
supercont8.3	3229639	-	CG	CGC	1	2	5	2	MGG_09571T0(N):hypothetical protein					0.285714
supercont8.3	3285329	+	CG	CGA	1	2	6	2	MGG_09557T0(Y):vacuolar protein sorting-associated protein 4					0.25
supercont8.3	3322762	-	CG	CGA	1	3	18	3	MGG_09545T0(Y):hypothetical protein					0.142857
supercont8.3	3383439	+	CG	CGC	1	3	15	3	MGG_09523T0(Y):atypical/PIKK/TRRAP protein kinase					0.166667
supercont8.3	3453002	-	CG	CGA	1	2	5	2	MGG_09505T0(N):polyadenylate-binding protein					0.285714
supercont8.3	3465066	-	CG	CGA	1	2	5	2	MGG_09503T0(Y):hypothetical protein					0.285714
supercont8.3	3562137	-	CG	CGC	1	2	6	2	MGG_16805T0(N):hypothetical protein					0.25
supercont8.3	3620619	-	CG	CGG	67.77	4	1	2	MGG_16808T0(Y):predicted protein					0.8
supercont8.3	3628085	-	CG	CGG	40.3	2	4	2	MGG_16809T0(Y):predicted protein					0.333333
supercont8.3	3676629	+	CG	CGA	2.67	2	3	2	MGG_16815T1(N):hypothetical protein	MGG_16815T0(N):hypothetical protein				0.4
supercont8.3	3676630	-	CG	CGT	2.67	2	2	2	MGG_16815T1(N):hypothetical protein	MGG_16815T0(N):hypothetical protein				0.5
supercont8.3	3676694	+	CG	CGG	2	3	8	3	MGG_16815T1(N):hypothetical protein	MGG_16815T0(N):hypothetical protein				0.272727
supercont8.3	3676695	-	CG	CGT	1.96	6	3	2	MGG_16815T1(N):hypothetical protein	MGG_16815T0(N):hypothetical protein				0.666667
supercont8.3	3676705	-	CG	CGC	1.87	3	7	2	MGG_16815T1(N):hypothetical protein	MGG_16815T0(N):hypothetical protein				0.3
supercont8.3	3676732	-	CG	CGT	1.75	5	11	3	MGG_16815T1(N):hypothetical protein	MGG_16815T0(N):hypothetical protein				0.3125
supercont8.3	3676752	+	CG	CGG	1.67	4	20	3	MGG_16815T1(N):hypothetical protein	MGG_16815T0(N):hypothetical protein				0.166667
supercont8.3	3676753	-	CG	CGA	1.67	4	13	3	MGG_16815T1(N):hypothetical protein	MGG_16815T0(N):hypothetical protein				0.235294
supercont8.3	3676762	-	CG	CGA	1.67	3	14	3	MGG_16815T1(N):hypothetical protein	MGG_16815T0(N):hypothetical protein				0.176471
supercont8.3	3676785	+	CG	CGG	1.46	4	18	3	MGG_16815T1(N):hypothetical protein	MGG_16815T0(N):hypothetical protein				0.181818
supercont8.3	3676795	-	CG	CGC	1.42	6	17	3	MGG_16815T1(N):hypothetical protein	MGG_16815T0(N):hypothetical protein				0.26087
supercont8.3	3676838	-	CG	CGG	1.09	4	20	3	MGG_16815T1(N):hypothetical protein	MGG_16815T0(N):hypothetical protein				0.166667
supercont8.3	3676904	-	CG	CGT	1.18	3	13	3	MGG_16815T1(N):hypothetical protein	MGG_16815T0(N):hypothetical protein				0.1875
supercont8.3	3806712	+	CG	CGC	1	2	5	2	MGG_04878T0(N):Lid2 complex component lid2					0.285714
supercont8.3	3965545	+	CG	CGG	1	3	7	2	MGG_04923T0(N):hypothetical protein					0.3
supercont8.3	4011233	-	CG	CGA	1	3	14	3	MGG_04936T0(N):hypothetical protein					0.176471
supercont8.3	4031034	-	CG	CGG	1	2	6	2	MGG_04944T0(N):hypothetical protein					0.25
supercont8.3	4069712	+	CG	CGA	1	3	17	3	MGG_04957T0(N):ubiquitin carboxyl-terminal hydrolase 2					0.15
supercont8.3	4071606	+	CG	CGC	1	3	13	3	MGG_04958T0(Y):vacuolar protein sorting-associated protein 27					0.1875
supercont8.3	4121484	-	CG	CGC	1	2	4	2	MGG_12961T0(Y):hypothetical protein					0.333333
supercont8.3	4406143	+	CG	CGC	1	2	4	2	MGG_05046T0(Y):adenine phosphoribosyltransferase					0.333333
supercont8.3	4531122	+	CG	CGT	1	3	12	3	MGG_16862T0(N):hypothetical protein					0.2
supercont8.3	4728633	+	CG	CGG	1	3	12	3	MGG_05139T0(Y):hypothetical protein					0.2
supercont8.3	4919464	-	CG	CGG	1	2	6	2	MGG_05196T0(N):acetoacetate-CoA ligase					0.25
supercont8.3	4966140	-	CG	CGG	1	2	6	2	MGG_05207T0(N):protein phosphatase 2C					0.25
supercont8.3	5011809	+	CG	CGC	57.89	4	3	2	MGG_16885T0(N):predicted protein					0.571429
supercont8.3	5011848	+	CG	CGG	51.05	9	0	0	MGG_16885T0(N):predicted protein					1
supercont8.3	5011849	-	CG	CGT	50.25	8	0	0	MGG_16885T0(N):predicted protein					1
supercont8.3	5011876	+	CG	CGG	41.45	2	4	2	MGG_16885T0(N):predicted protein					0.333333
supercont8.3	5011877	-	CG	CGA	39.52	8	5	2	MGG_16885T0(N):predicted protein					0.615385
supercont8.3	5070273	+	CG	CGA	1	3	10	3	MGG_05229T0(Y):hypothetical protein					0.230769
supercont8.3	5452158	-	CG	CGG	1	3	11	3	MGG_11036T0(Y):cellobiose dehydrogenase					0.214286
supercont8.3	5452166	-	CG	CGG	1	3	12	3	MGG_11036T0(Y):cellobiose dehydrogenase					0.2
supercont8.3	5452347	-	CG	CGC	1	3	13	3	MGG_11036T0(Y):cellobiose dehydrogenase					0.1875
supercont8.3	5452350	-	CG	CGA	1	6	10	3	MGG_11036T0(Y):cellobiose dehydrogenase					0.375
supercont8.3	5452367	-	CG	CGC	1	5	12	3	MGG_11036T0(Y):cellobiose dehydrogenase					0.294118
supercont8.3	5452395	-	CG	CGG	1	3	14	3	MGG_11036T0(Y):cellobiose dehydrogenase					0.176471
supercont8.3	5454131	-	CG	CGA	49.46	3	17	3	MGG_16907T0(N):predicted protein					0.15
supercont8.3	5454170	-	CG	CGT	29.73	21	10	3	MGG_16907T0(N):predicted protein					0.677419
supercont8.3	5454198	-	CG	CGA	8.03	10	20	3	MGG_16907T0(N):predicted protein					0.333333
supercont8.3	5527340	-	CG	CGA	1	3	18	3	MGG_15244T0(Y):prenylated Rab acceptor 1					0.142857
supercont8.3	5687535	-	CG	CGT	1	3	12	3	MGG_13836T0(N):hypothetical protein					0.2
supercont8.3	5687752	+	CG	CGG	1	3	11	3	MGG_13836T0(N):hypothetical protein					0.214286
supercont8.3	5687753	-	CG	CGC	1	3	16	3	MGG_13836T0(N):hypothetical protein					0.157895
supercont8.3	5687803	+	CG	CGG	1	3	9	3	MGG_13836T0(N):hypothetical protein					0.25
supercont8.3	5687927	-	CG	CGA	1	3	15	3	MGG_13836T0(N):hypothetical protein					0.166667
supercont8.3	5687954	-	CG	CGT	1	3	20	3	MGG_13836T0(N):hypothetical protein					0.130435
supercont8.3	5687968	+	CG	CGG	1	2	6	2	MGG_13836T0(N):hypothetical protein					0.25
supercont8.3	5687973	-	CG	CGC	1	5	21	3	MGG_13836T0(N):hypothetical protein					0.192308
supercont8.3	5688218	+	CG	CGG	1	3	12	3	MGG_13836T0(N):hypothetical protein					0.2
supercont8.3	5688286	+	CG	CGG	1	3	15	3	MGG_13836T0(N):hypothetical protein					0.166667
supercont8.3	5760138	+	CG	CGA	1	2	6	2	MGG_07787T0(Y):hypothetical protein					0.25
supercont8.3	5830623	+	CG	CGC	1	2	5	2	MGG_07806T0(Y):hypothetical protein					0.285714
supercont8.3	5880532	+	CG	CGA	1	4	13	3	MGG_07824T0(N):spherulin-1B					0.235294
supercont8.3	5880549	+	CG	CGC	1	5	13	3	MGG_07824T0(N):spherulin-1B					0.277778
supercont8.3	5880606	-	CG	CGC	1	6	43	4	MGG_07824T0(N):spherulin-1B					0.122449
supercont8.3	5880635	-	CG	CGA	1	7	44	4	MGG_07824T0(N):spherulin-1B					0.137255
supercont8.3	5881110	+	CG	CGC	1	4	40	4	MGG_07824T0(N):spherulin-1B					0.0909091
supercont8.3	5965449	-	CG	CGA	1	2	6	2	MGG_11078T0(N):glutamyl-tRNA(Gln) amidotransferase subunit A					0.25
supercont8.3	5972816	-	CG	CGC	1	2	2	2	MGG_07831T0(Y):phytanoyl-CoA dioxygenase					0.5
supercont8.3	6019674	-	CG	CGA	1	2	6	2	MGG_07849T0(N):hypothetical protein					0.25
supercont8.3	6542400	+	CG	CGT	1	4	8	3	MGG_16984T0(Y):hypothetical protein					0.333333
supercont8.3	6542401	-	CG	CGT	1	4	18	3	MGG_16984T0(Y):hypothetical protein					0.181818
supercont8.3	6542405	+	CG	CGG	1	3	10	3	MGG_16984T0(Y):hypothetical protein					0.230769
supercont8.3	6542406	-	CG	CGG	1	8	18	3	MGG_16984T0(Y):hypothetical protein					0.307692
supercont8.3	6542412	+	CG	CGT	1	5	9	3	MGG_16984T0(Y):hypothetical protein					0.357143
supercont8.3	6542413	-	CG	CGT	1	8	18	3	MGG_16984T0(Y):hypothetical protein					0.307692
supercont8.3	6542418	+	CG	CGT	1	6	11	3	MGG_16984T0(Y):hypothetical protein					0.352941
supercont8.3	6542419	-	CG	CGT	1	7	13	3	MGG_16984T0(Y):hypothetical protein					0.35
supercont8.3	6542425	+	CG	CGT	1	6	11	3	MGG_16984T0(Y):hypothetical protein					0.352941
supercont8.3	6542582	-	CG	CGG	1	4	13	3	MGG_16984T0(Y):hypothetical protein					0.235294
supercont8.3	6542602	-	CG	CGT	1	5	11	3	MGG_16984T0(Y):hypothetical protein					0.3125
supercont8.3	6542613	+	CG	CGA	1	3	9	3	MGG_16984T0(Y):hypothetical protein					0.25
supercont8.3	6542614	-	CG	CGA	1	13	5	2	MGG_16984T0(Y):hypothetical protein					0.722222
supercont8.3	6542619	+	CG	CGA	1	6	7	2	MGG_16984T0(Y):hypothetical protein					0.461538
supercont8.3	6542620	-	CG	CGT	1	12	9	3	MGG_16984T0(Y):hypothetical protein					0.571429
supercont8.3	6542640	+	CG	CGC	1.03	5	10	3	MGG_16984T0(Y):hypothetical protein					0.333333
supercont8.3	6542641	-	CG	CGT	1.03	4	10	3	MGG_16984T0(Y):hypothetical protein					0.285714
supercont8.3	6542648	+	CG	CGT	1.04	5	9	3	MGG_16984T0(Y):hypothetical protein					0.357143
supercont8.3	6542665	-	CG	CGT	1.03	3	13	3	MGG_16984T0(Y):hypothetical protein					0.1875
supercont8.3	6542667	-	CG	CGC	1.03	3	13	3	MGG_16984T0(Y):hypothetical protein					0.1875
supercont8.3	6542692	+	CG	CGA	1.02	12	15	3	MGG_16984T0(Y):hypothetical protein					0.444444
supercont8.3	6542693	-	CG	CGC	1.02	5	11	3	MGG_16984T0(Y):hypothetical protein					0.3125
supercont8.3	6542725	+	CG	CGT	1.04	14	17	3	MGG_16984T0(Y):hypothetical protein					0.451613
supercont8.3	6542726	-	CG	CGG	1.04	6	7	2	MGG_16984T0(Y):hypothetical protein					0.461538
supercont8.3	6542743	+	CG	CGC	1.07	13	16	3	MGG_16984T0(Y):hypothetical protein					0.448276
supercont8.3	6542744	-	CG	CGG	1.07	5	8	3	MGG_16984T0(Y):hypothetical protein					0.384615
supercont8.3	6542751	+	CG	CGA	1.06	16	19	3	MGG_16984T0(Y):hypothetical protein					0.457143
supercont8.3	6542752	-	CG	CGA	1.06	4	7	2	MGG_16984T0(Y):hypothetical protein					0.363636
supercont8.3	6542769	+	CG	CGA	1.08	8	17	3	MGG_16984T0(Y):hypothetical protein					0.32
supercont8.3	6542793	+	CG	CGG	1.15	8	11	3	MGG_16984T0(Y):hypothetical protein					0.421053
supercont8.3	6542805	+	CG	CGA	1.21	4	11	3	MGG_16984T0(Y):hypothetical protein					0.266667
supercont8.3	6542816	+	CG	CGG	1.15	4	8	3	MGG_16984T0(Y):hypothetical protein					0.333333
supercont8.3	6542855	+	CG	CGG	1.2	2	6	2	MGG_16984T0(Y):hypothetical protein					0.25
supercont8.3	6542856	-	CG	CGA	1.19	7	6	2	MGG_16984T0(Y):hypothetical protein					0.538462
supercont8.3	6542893	-	CG	CGG	1.11	6	9	3	MGG_16984T0(Y):hypothetical protein					0.4
supercont8.3	6542929	+	CG	CGT	1	2	6	2	MGG_16984T0(Y):hypothetical protein					0.25
supercont8.3	6542930	-	CG	CGT	1	6	11	3	MGG_16984T0(Y):hypothetical protein					0.352941
supercont8.3	6542940	-	CG	CGT	1	3	8	3	MGG_16984T0(Y):hypothetical protein					0.272727
supercont8.3	6542984	-	CG	CGT	1	5	10	3	MGG_16984T0(Y):hypothetical protein					0.333333
supercont8.3	6542988	+	CG	CGA	1	4	1	2	MGG_16984T0(Y):hypothetical protein					0.8
supercont8.3	6543017	+	CG	CGG	1	3	7	2	MGG_16984T0(Y):hypothetical protein					0.3
supercont8.3	6543018	-	CG	CGT	1	13	7	2	MGG_16984T0(Y):hypothetical protein					0.65
supercont8.3	6543112	+	CG	CGC	1	7	1	2	MGG_16984T0(Y):hypothetical protein					0.875
supercont8.3	6543113	-	CG	CGT	1	10	27	4	MGG_16984T0(Y):hypothetical protein					0.27027
supercont8.3	6543134	+	CG	CGC	1	4	2	2	MGG_16984T0(Y):hypothetical protein					0.666667
supercont8.3	6543135	-	CG	CGG	1	4	31	4	MGG_16984T0(Y):hypothetical protein					0.114286
supercont8.3	6543153	+	CG	CGC	1	5	6	2	MGG_16984T0(Y):hypothetical protein					0.454545
supercont8.3	6543154	-	CG	CGG	1	9	21	3	MGG_16984T0(Y):hypothetical protein					0.3
supercont8.3	6543155	+	CG	CGT	1	3	8	3	MGG_16984T0(Y):hypothetical protein					0.272727
supercont8.3	6543330	+	CG	CGA	1	3	2	2	MGG_16984T0(Y):hypothetical protein					0.6
supercont8.3	6563463	-	CG	CGC	21.76	4	13	3	MGG_16987T0(N):predicted protein					0.235294
supercont8.3	6563491	-	CG	CGC	29.86	3	6	2	MGG_16987T0(N):predicted protein					0.333333
supercont8.4	97715	+	CG	CGC	1	3	7	2	MGG_15344T0(N):hypothetical protein					0.3
supercont8.4	130301	+	CG	CGC	13.55	2	2	2	MGG_17007T0(Y):hypothetical protein					0.5
supercont8.4	130307	+	CG	CGA	13.55	2	2	2	MGG_17007T0(Y):hypothetical protein					0.5
supercont8.4	131825	+	CG	CGA	35.11	2	3	2	MGG_17008T0(Y):predicted protein					0.4
supercont8.4	274116	-	CG	CGC	1	2	6	2	MGG_13948T0(N):hypothetical protein					0.25
supercont8.4	376055	-	CG	CGC	1	3	11	3	MGG_08482T0(N):hypothetical protein					0.214286
supercont8.4	413880	-	CG	CGT	1	3	12	3	MGG_08493T0(Y):hypothetical protein					0.2
supercont8.4	589447	-	CG	CGT	1.51	5	40	4	MGG_17035T2(N):hypothetical protein	MGG_17035T0(N):hypothetical protein	MGG_17035T1(N):hypothetical protein	MGG_17035T3(N):hypothetical protein		0.111111
supercont8.4	589504	-	CG	CGT	1.45	6	53	5	MGG_17035T2(N):hypothetical protein	MGG_17035T0(N):hypothetical protein	MGG_17035T1(N):hypothetical protein	MGG_17035T3(N):hypothetical protein		0.101695
supercont8.4	590239	+	CG	CGG	1.19	3	10	3	MGG_17035T2(N):hypothetical protein	MGG_17035T0(N):hypothetical protein	MGG_17035T1(N):hypothetical protein	MGG_17035T3(N):hypothetical protein		0.230769
supercont8.4	590267	+	CG	CGT	1.27	2	5	2	MGG_17035T2(N):hypothetical protein	MGG_17035T0(N):hypothetical protein	MGG_17035T1(N):hypothetical protein	MGG_17035T3(N):hypothetical protein		0.285714
supercont8.4	590635	-	CG	CGA	6.09	2	3	2	MGG_17035T2(N):hypothetical protein	MGG_17035T0(N):hypothetical protein	MGG_17035T1(N):hypothetical protein	MGG_17035T3(N):hypothetical protein		0.4
supercont8.4	591243	-	CG	CGT	2.58	3	12	3	MGG_17035T2(N):hypothetical protein	MGG_17035T0(N):hypothetical protein	MGG_17035T1(N):hypothetical protein	MGG_17035T3(N):hypothetical protein		0.2
supercont8.4	591282	-	CG	CGT	2.92	4	16	3	MGG_17035T2(N):hypothetical protein	MGG_17035T0(N):hypothetical protein	MGG_17035T1(N):hypothetical protein	MGG_17035T3(N):hypothetical protein		0.2
supercont8.4	591608	+	CG	CGA	1.03	2	2	2	MGG_17035T2(N):hypothetical protein	MGG_17035T0(N):hypothetical protein	MGG_17035T1(N):hypothetical protein	MGG_17035T3(N):hypothetical protein		0.5
supercont8.4	591635	+	CG	CGC	1.15	3	2	2	MGG_17035T2(N):hypothetical protein	MGG_17035T0(N):hypothetical protein	MGG_17035T1(N):hypothetical protein	MGG_17035T3(N):hypothetical protein		0.6
supercont8.4	591689	-	CG	CGT	1.31	5	57	5	MGG_17035T2(N):hypothetical protein	MGG_17035T0(N):hypothetical protein	MGG_17035T1(N):hypothetical protein	MGG_17035T3(N):hypothetical protein		0.0806452
supercont8.4	591702	-	CG	CGG	1.32	8	56	5	MGG_17035T2(N):hypothetical protein	MGG_17035T0(N):hypothetical protein	MGG_17035T1(N):hypothetical protein	MGG_17035T3(N):hypothetical protein		0.125
supercont8.4	591724	-	CG	CGT	1.36	9	51	5	MGG_17035T2(N):hypothetical protein	MGG_17035T0(N):hypothetical protein	MGG_17035T1(N):hypothetical protein	MGG_17035T3(N):hypothetical protein		0.15
supercont8.4	592014	-	CG	CGT	2.15	3	16	3	MGG_17035T2(N):hypothetical protein	MGG_17035T0(N):hypothetical protein	MGG_17035T1(N):hypothetical protein	MGG_17035T3(N):hypothetical protein		0.157895
supercont8.4	760553	+	CG	CGC	1	3	8	3	MGG_08582T0(Y):6-phosphofructo-2-kinase 1					0.272727
supercont8.4	831912	-	CG	CGT	1	2	3	2	MGG_08602T0(Y):hypothetical protein					0.4
supercont8.4	832084	-	CG	CGC	1	3	15	3	MGG_08602T0(Y):hypothetical protein					0.166667
supercont8.4	832178	+	CG	CGT	1	3	10	3	MGG_08602T0(Y):hypothetical protein					0.230769
supercont8.4	832179	-	CG	CGG	1	4	16	3	MGG_08602T0(Y):hypothetical protein					0.2
supercont8.4	832186	+	CG	CGC	1	4	10	3	MGG_08602T0(Y):hypothetical protein					0.285714
supercont8.4	1116242	+	CG	CGC	1	2	6	2	MGG_03656T0(Y):hypothetical protein					0.25
supercont8.4	1131880	+	CG	CGC	1	2	5	2	MGG_03649T0(Y):protein phosphatase 1 regulatory subunit SDS22					0.285714
supercont8.4	1226960	-	CG	CGG	1	3	19	3	MGG_03620T0(N):glucose transporter rco-3					0.136364
supercont8.4	1305607	+	CG	CGT	60.4	5	1	2	MGG_17065T0(Y):predicted protein					0.833333
supercont8.4	1305608	-	CG	CGG	60.4	4	0	0	MGG_17065T0(Y):predicted protein					1
supercont8.4	1305647	-	CG	CGC	57	3	3	2	MGG_17065T0(Y):predicted protein					0.5
supercont8.4	1305875	-	CG	CGA	48	2	3	2	MGG_17065T0(Y):predicted protein					0.4
supercont8.4	1305965	+	CG	CGC	37.76	4	2	2	MGG_17065T0(Y):predicted protein					0.666667
supercont8.4	1305966	-	CG	CGC	36.19	9	4	2	MGG_17065T0(Y):predicted protein					0.692308
supercont8.4	1305994	-	CG	CGG	26.56	5	10	3	MGG_17065T0(Y):predicted protein					0.333333
supercont8.4	1363061	-	CG	CGG	1	2	5	2	MGG_15282T0(Y):hypothetical protein					0.285714
supercont8.4	1458451	-	CG	CGT	1	2	6	2	MGG_03562T0(N):hypothetical protein					0.25
supercont8.4	1518742	+	CG	CGA	1	2	5	2	MGG_03545T0(Y):hypothetical protein					0.285714
supercont8.4	1783210	-	CG	CGA	1	3	10	3	MGG_03462T0(Y):hypothetical protein					0.230769
supercont8.4	1821411	-	CG	CGA	1	3	10	3	MGG_03449T0(N):hypothetical protein					0.230769
supercont8.4	1832495	+	CG	CGG	1	4	21	3	MGG_03446T0(N):hypothetical protein					0.16
supercont8.4	1832509	+	CG	CGT	1	4	18	3	MGG_03446T0(N):hypothetical protein					0.181818
supercont8.4	1832640	+	CG	CGA	1	3	12	3	MGG_03446T0(N):hypothetical protein					0.2
supercont8.4	1867691	+	CG	CGC	1	4	28	4	MGG_03438T0(N):hypothetical protein					0.125
supercont8.4	1892226	+	CG	CGG	1	2	4	2	MGG_03431T0(N):hypothetical protein					0.333333
supercont8.4	1915461	-	CG	CGG	1	2	4	2	MGG_03422T0(N):hypothetical protein					0.333333
supercont8.4	2020562	+	CG	CGG	1	3	15	3	MGG_12707T0(N):alpha/beta hydrolase fold protein					0.166667
supercont8.4	2072096	-	CG	CGA	1	2	6	2	MGG_12712T0(N):hypothetical protein					0.25
supercont8.4	2129896	-	CG	CGC	1	2	5	2	MGG_03364T0(Y):hypothetical protein					0.285714
supercont8.4	2491210	-	CG	CGA	1	3	20	3	MGG_12738T0(Y):xanthine dehydrogenase					0.130435
supercont8.4	2497916	-	CG	CGA	1	3	15	3	MGG_12739T0(N):hypothetical protein					0.166667
supercont8.4	2819967	-	CG	CGG	1	2	4	2	MGG_03169T0(Y):hypothetical protein					0.333333
supercont8.4	2867985	+	CG	CGC	1	2	6	2	MGG_03154T0(N):hypothetical protein					0.25
supercont8.4	2897443	-	CG	CGC	1	3	9	3	MGG_03147T0(Y):glycerol-3-phosphate dehydrogenase					0.25
supercont8.4	2921066	+	CG	CGA	1	2	6	2	MGG_12770T0(Y):hypothetical protein					0.25
supercont8.4	2981575	+	CG	CGC	1	2	4	2	MGG_03126T0(N):2,4-dichlorophenol 6-monooxygenase					0.333333
supercont8.4	2993896	-	CG	CGC	1	2	3	2	MGG_03123T0(N):MATE efflux family protein subfamily					0.4
supercont8.4	3058750	-	CG	CGG	1	2	6	2	MGG_06627T0(Y):defective in Cullin neddylation protein 1					0.25
supercont8.4	3069118	+	CG	CGC	1	2	3	2	MGG_06623T0(Y):benzoate 4-monooxygenase cytochrome P450					0.4
supercont8.4	3108302	+	CG	CGG	1	6	9	3	MGG_17152T0(N):hypothetical protein					0.4
supercont8.4	3108303	-	CG	CGT	1	18	7	2	MGG_17152T0(N):hypothetical protein					0.72
supercont8.4	3137788	-	CG	CGC	1	2	4	2	MGG_06599T0(N):AGC/AKT protein kinase					0.333333
supercont8.4	3183245	-	CG	CGC	1	3	20	3	MGG_06588T0(N):trichodiene oxygenase					0.130435
supercont8.4	3184526	+	CG	CGC	1	3	13	3	MGG_06588T0(N):trichodiene oxygenase					0.1875
supercont8.4	3241542	-	CG	CGA	1	3	19	3	MGG_06569T0(Y):transporter sec24					0.136364
supercont8.4	3387815	-	CG	CGC	1	2	2	2	MGG_12805T0(Y):tryptophan synthase					0.5
supercont8.4	3672746	+	CG	CGG	1	5	13	3	MGG_06456T0(N):hypothetical protein					0.277778
supercont8.4	3742732	+	CG	CGT	1	2	6	2	MGG_06437T0(Y):sodium/hydrogen exchanger 3					0.25
supercont8.4	3796346	+	CG	CGC	1	2	5	2	MGG_12839T0(N):actin cytoskeleton-regulatory complex protein PAN1					0.285714
supercont8.4	4265965	+	CG	CGC	1	3	15	3	MGG_17195T0(N):hypothetical protein					0.166667
supercont8.4	4272764	-	CG	CGC	1	2	5	2	MGG_06288T0(N):hypothetical protein					0.285714
supercont8.4	4322998	+	CG	CGA	1	4	20	3	MGG_17202T0(Y):hypothetical protein					0.166667
supercont8.4	4322999	-	CG	CGT	1	3	8	3	MGG_17202T0(Y):hypothetical protein					0.272727
supercont8.4	4323014	+	CG	CGC	1	4	18	3	MGG_17202T0(Y):hypothetical protein					0.181818
supercont8.4	4323017	-	CG	CGC	1	3	6	2	MGG_17202T0(Y):hypothetical protein					0.333333
supercont8.4	4323030	-	CG	CGG	1	3	5	2	MGG_17202T0(Y):hypothetical protein					0.375
supercont8.4	4323573	+	CG	CGT	1	8	15	3	MGG_17202T0(Y):hypothetical protein					0.347826
supercont8.4	4323574	-	CG	CGA	1	4	16	3	MGG_17202T0(Y):hypothetical protein					0.2
supercont8.4	4323594	+	CG	CGT	1	4	14	3	MGG_17202T0(Y):hypothetical protein					0.222222
supercont8.4	4323739	+	CG	CGG	1	3	8	3	MGG_17202T0(Y):hypothetical protein					0.272727
supercont8.4	4323740	-	CG	CGT	1	3	18	3	MGG_17202T0(Y):hypothetical protein					0.142857
supercont8.4	4349778	-	CG	CGT	1	2	6	2	MGG_06268T0(Y):hypothetical protein					0.25
supercont8.4	4502107	+	CG	CGT	1	3	15	3	MGG_10995T0(N):hypothetical protein					0.166667
supercont8.4	4597398	-	CG	CGG	1	2	5	2	MGG_13576T0(N):RCC1 domain-containing protein					0.285714
supercont8.4	4708205	+	CG	CGG	1	2	4	2	MGG_10080T0(N):hypothetical protein					0.333333
supercont8.4	4752622	-	CG	CGG	1	2	6	2	MGG_10066T0(Y):hypothetical protein					0.25
supercont8.4	4876439	-	CG	CGT	72.83	5	0	0	MGG_17242T0(N):predicted protein					1
supercont8.4	4876467	-	CG	CGA	57.56	5	4	2	MGG_17242T0(N):predicted protein					0.555556
supercont8.4	4897324	+	CG	CGG	1	3	15	3	MGG_10026T0(N):cystein rich protein					0.166667
supercont8.4	4998504	+	CG	CGA	1	8	2	2	MGG_17248T0(N):hypothetical protein					0.8
supercont8.4	4998529	+	CG	CGC	1	3	7	2	MGG_17248T0(N):hypothetical protein					0.3
supercont8.4	4998530	-	CG	CGG	1	6	7	2	MGG_17248T0(N):hypothetical protein					0.461538
supercont8.4	4998621	+	CG	CGG	1	3	15	3	MGG_17248T0(N):hypothetical protein					0.166667
supercont8.4	4998661	+	CG	CGG	1	4	8	3	MGG_17248T0(N):hypothetical protein					0.333333
supercont8.4	4998664	+	CG	CGA	1	5	8	3	MGG_17248T0(N):hypothetical protein					0.384615
supercont8.4	4998697	+	CG	CGA	1	5	13	3	MGG_17248T0(N):hypothetical protein					0.277778
supercont8.4	4998727	+	CG	CGA	1	5	14	3	MGG_17248T0(N):hypothetical protein					0.263158
supercont8.4	4998778	+	CG	CGT	1	3	14	3	MGG_17248T0(N):hypothetical protein					0.176471
supercont8.4	5067492	-	CG	CGC	1	2	6	2	MGG_17256T0(N):hypothetical protein					0.25
supercont8.4	5164895	+	CG	CGA	58.54	2	2	2	MGG_17261T0(Y):predicted protein					0.5
supercont8.4	5164896	-	CG	CGG	60.49	2	6	2	MGG_17261T0(Y):predicted protein					0.25
supercont8.4	5164923	+	CG	CGT	64.77	3	1	2	MGG_17261T0(Y):predicted protein					0.75
supercont8.4	5164924	-	CG	CGG	67.32	3	1	2	MGG_17261T0(Y):predicted protein					0.75
supercont8.4	5176242	+	CG	CGT	1.14	3	12	3	MGG_09789T0(N):hypothetical protein					0.2
supercont8.4	5176486	+	CG	CGC	1.06	3	15	3	MGG_09789T0(N):hypothetical protein					0.166667
supercont8.4	5224665	-	CG	CGG	1	3	6	2	MGG_09772T0(N):hypothetical protein					0.333333
supercont8.4	5232104	-	CG	CGA	1	3	3	2	MGG_17267T0(Y):hypothetical protein					0.5
supercont8.4	5232131	-	CG	CGT	1	5	5	2	MGG_17267T0(Y):hypothetical protein					0.5
supercont8.4	5232141	-	CG	CGG	1	4	9	3	MGG_17267T0(Y):hypothetical protein					0.307692
supercont8.4	5232149	-	CG	CGT	1	4	10	3	MGG_17267T0(Y):hypothetical protein					0.285714
supercont8.4	5232152	-	CG	CGA	1	4	12	3	MGG_17267T0(Y):hypothetical protein					0.25
supercont8.4	5232224	-	CG	CGA	1	3	9	3	MGG_17267T0(Y):hypothetical protein					0.25
supercont8.4	5239269	-	CG	CGT	31.61	9	3	2	MGG_17268T0(N):predicted protein					0.75
supercont8.4	5239297	-	CG	CGA	26.58	6	10	3	MGG_17268T0(N):predicted protein					0.375
supercont8.4	5239879	-	CG	CGT	1.32	6	11	3	MGG_17269T0(N):hypothetical protein					0.352941
supercont8.4	5239882	-	CG	CGT	1.32	5	12	3	MGG_17269T0(N):hypothetical protein					0.294118
supercont8.4	5239890	-	CG	CGT	1.28	11	8	3	MGG_17269T0(N):hypothetical protein					0.578947
supercont8.4	5239900	-	CG	CGC	1.23	12	6	2	MGG_17269T0(N):hypothetical protein					0.666667
supercont8.4	5239927	-	CG	CGT	1.32	5	10	3	MGG_17269T0(N):hypothetical protein					0.333333
supercont8.4	5239948	-	CG	CGA	1.4	6	2	2	MGG_17269T0(N):hypothetical protein					0.75
supercont8.4	5239981	-	CG	CGG	1.38	2	3	2	MGG_17269T0(N):hypothetical protein					0.4
supercont8.4	5239990	-	CG	CGC	1.25	3	6	2	MGG_17269T0(N):hypothetical protein					0.333333
supercont8.4	5249955	+	CG	CGG	1	2	4	2	MGG_14823T0(Y):hypothetical protein					0.333333
supercont8.4	5274377	+	CG	CGG	1	2	6	2	MGG_09762T0(N):hypothetical protein					0.25
supercont8.4	5380296	+	CG	CGG	1	2	5	2	MGG_09726T0(Y):arabinogalactan endo-1,4-beta-galactosidase					0.285714
supercont8.4	5477715	+	CG	CGT	1	3	12	3	MGG_09696T0(Y):hypothetical protein					0.2
supercont8.4	5510484	+	CG	CGG	1	6	15	3	MGG_17285T0(Y):hypothetical protein					0.285714
supercont8.4	5510485	-	CG	CGT	1	4	6	2	MGG_17285T0(Y):hypothetical protein					0.4
supercont8.4	5510503	+	CG	CGT	1	8	10	3	MGG_17285T0(Y):hypothetical protein					0.444444
supercont8.4	5510630	-	CG	CGG	36	10	8	3	MGG_17285T0(Y):hypothetical protein					0.555556
supercont8.4	5510669	-	CG	CGC	43.92	4	10	3	MGG_17285T0(Y):hypothetical protein					0.285714
supercont8.4	5510987	+	CG	CGC	12.8	3	6	2	MGG_17285T0(Y):hypothetical protein					0.333333
supercont8.4	5511015	+	CG	CGC	9.91	3	10	3	MGG_17285T0(Y):hypothetical protein					0.230769
supercont8.4	5517258	-	CG	CGC	1	2	6	2	MGG_17286T0(N):hypothetical protein					0.25
supercont8.4	5518342	-	CG	CGA	1	2	5	2	MGG_17286T0(N):hypothetical protein					0.285714
supercont8.5	39611	-	CG	CGT	1.11	2	5	2	MGG_17292T0(N):hypothetical protein					0.285714
supercont8.5	182219	-	CG	CGC	1	2	3	2	MGG_10780T0(Y):hypothetical protein					0.4
supercont8.5	291605	+	CG	CGC	1	3	14	3	MGG_10973T0(Y):hypothetical protein					0.176471
supercont8.5	291726	+	CG	CGA	1	9	11	3	MGG_10973T0(Y):hypothetical protein					0.45
supercont8.5	291727	-	CG	CGC	1	3	15	3	MGG_10973T0(Y):hypothetical protein					0.166667
supercont8.5	291739	-	CG	CGT	1	3	15	3	MGG_10973T0(Y):hypothetical protein					0.166667
supercont8.5	291746	+	CG	CGA	1	5	14	3	MGG_10973T0(Y):hypothetical protein					0.263158
supercont8.5	291787	+	CG	CGT	1	10	7	2	MGG_10973T0(Y):hypothetical protein					0.588235
supercont8.5	291788	-	CG	CGT	1	8	8	3	MGG_10973T0(Y):hypothetical protein					0.5
supercont8.5	361522	+	CG	CGT	1	2	5	2	MGG_01139T0(N):dihydroxy-acid dehydratase					0.285714
supercont8.5	521340	-	CG	CGG	1	3	18	3	MGG_17319T0(Y):hypothetical protein					0.142857
supercont8.5	597558	-	CG	CGG	1	3	19	3	MGG_01074T0(N):WD repeat-containing protein 5B					0.136364
supercont8.5	680460	-	CG	CGC	1	2	3	2	MGG_01049T0(N):hypothetical protein					0.4
supercont8.5	708206	+	CG	CGA	1	2	3	2	MGG_01041T0(Y):cellulose signaling associated protein ENVOY					0.4
supercont8.5	716481	-	CG	CGG	2.13	5	57	5	MGG_17324T0(N):hypothetical protein					0.0806452
supercont8.5	716492	-	CG	CGT	2.05	6	65	5	MGG_17324T0(N):hypothetical protein					0.084507
supercont8.5	716510	-	CG	CGG	2.11	6	72	6	MGG_17324T0(N):hypothetical protein					0.0769231
supercont8.5	716588	+	CG	CGG	1.66	8	162	8	MGG_17324T0(N):hypothetical protein					0.0470588
supercont8.5	716619	-	CG	CGA	1.6	9	165	8	MGG_17324T0(N):hypothetical protein					0.0517241
supercont8.5	716647	-	CG	CGC	2.44	10	121	7	MGG_17324T0(N):hypothetical protein					0.0763359
supercont8.5	716665	-	CG	CGA	2.68	13	82	6	MGG_17324T0(N):hypothetical protein					0.136842
supercont8.5	716673	-	CG	CGA	2.7	15	75	5	MGG_17324T0(N):hypothetical protein					0.166667
supercont8.5	716688	+	CG	CGT	2.6	8	103	7	MGG_17324T0(N):hypothetical protein					0.0720721
supercont8.5	1095209	-	CG	CGG	1	4	22	4	MGG_00928T0(Y):Sec7 domain-containing protein					0.153846
supercont8.5	1117227	+	CG	CGG	1	2	6	2	MGG_11468T0(N):hypothetical protein					0.25
supercont8.5	1124489	-	CG	CGC	1	3	18	3	MGG_00924T0(Y):bromodomain-containing protein					0.142857
supercont8.5	1145787	+	CG	CGT	1	2	4	2	MGG_00918T0(Y):RINT-1 family protein					0.333333
supercont8.5	1357752	+	CG	CGT	1	2	6	2	MGG_11480T0(Y):succinyl-CoA:3-ketoacid-coenzyme A transferase subunit A					0.25
supercont8.5	1361596	+	CG	CGT	1	3	16	3	MGG_00857T0(N):hypothetical protein					0.157895
supercont8.5	1423107	-	CG	CGC	1	2	3	2	MGG_00844T0(N):LCCL domain-containing protein					0.4
supercont8.5	1487091	+	CG	CGG	1	2	4	2	MGG_00826T0(N):hypothetical protein					0.333333
supercont8.5	1535504	-	CG	CGT	1	4	19	3	MGG_00809T0(Y):hypothetical protein					0.173913
supercont8.5	1566369	-	CG	CGT	1	2	6	2	MGG_00802T0(Y):hypothetical protein					0.25
supercont8.5	1675374	-	CG	CGC	1	2	3	2	MGG_00775T0(N):carboxypeptidase KEX1					0.4
supercont8.5	1743074	-	CG	CGC	1	2	3	2	MGG_00759T0(Y):peroxin 24					0.4
supercont8.5	1783294	+	CG	CGG	1	2	4	2	MGG_00747T0(N):palmitoyltransferase PFA4					0.333333
supercont8.5	1829691	-	CG	CGC	1	3	9	3	MGG_00734T0(Y):cutinase 1					0.25
supercont8.5	1960474	-	CG	CGT	1	2	5	2	MGG_00692T0(N):cell pattern formation-associated protein stuA					0.285714
supercont8.5	2040371	+	CG	CGC	1	4	15	3	MGG_00677T0(N):endoglucanase-1					0.210526
supercont8.5	2146537	+	CG	CGG	1	3	20	3	MGG_00645T0(N):phosphopantothenoylcysteine decarboxylase					0.130435
supercont8.5	2223651	-	CG	CGC	1	2	4	2	MGG_00628T0(Y):hypothetical protein					0.333333
supercont8.5	2570551	-	CG	CGG	1	3	16	3	MGG_00534T0(Y):ribulose-phosphate 3-epimerase					0.157895
supercont8.5	2571044	-	CG	CGA	1	2	5	2	MGG_00534T0(Y):ribulose-phosphate 3-epimerase					0.285714
supercont8.5	2641047	+	CG	CGT	1	3	20	3	MGG_17442T0(N):hypothetical protein					0.130435
supercont8.5	2907017	+	CG	CGC	1	3	17	3	MGG_14683T0(N):hypothetical protein					0.15
supercont8.5	2944585	-	CG	CGG	1	3	12	3	MGG_00420T0(Y):oxidoreductase					0.2
supercont8.5	2999218	-	CG	CGG	1	7	5	2	MGG_00402T0(N):hypothetical protein					0.583333
supercont8.5	2999368	-	CG	CGA	1	2	5	2	MGG_00402T0(N):hypothetical protein					0.285714
supercont8.5	3606476	+	CG	CGG	16.75	6	8	3	MGG_17499T0(N):hypothetical protein					0.428571
supercont8.5	3606504	+	CG	CGC	23.96	4	16	3	MGG_17499T0(N):hypothetical protein					0.2
supercont8.5	3606505	-	CG	CGC	24.29	6	9	3	MGG_17499T0(N):hypothetical protein					0.4
supercont8.5	3620434	-	CG	CGG	1	4	19	3	MGG_14708T0(N):hypothetical protein					0.173913
supercont8.5	3626843	+	CG	CGG	30.29	8	6	2	MGG_17501T0(N):predicted protein					0.571429
supercont8.5	3626844	-	CG	CGC	30.95	2	2	2	MGG_17501T0(N):predicted protein					0.5
supercont8.5	3626871	+	CG	CGC	36.19	4	13	3	MGG_17501T0(N):predicted protein					0.235294
supercont8.5	3626872	-	CG	CGC	36.19	2	3	2	MGG_17501T0(N):predicted protein					0.4
supercont8.5	3627184	+	CG	CGG	27.5	4	0	0	MGG_17501T0(N):predicted protein					1
supercont8.5	3627212	+	CG	CGG	28	2	6	2	MGG_17501T0(N):predicted protein					0.25
supercont8.5	3738835	-	CG	CGT	1	3	20	3	MGG_00199T0(Y):hypothetical protein					0.130435
supercont8.5	3867519	+	CG	CGT	1	4	18	3	MGG_00174T0(Y):hypothetical protein					0.181818
supercont8.5	3867552	+	CG	CGC	1	3	16	3	MGG_00174T0(Y):hypothetical protein					0.157895
supercont8.5	3867629	+	CG	CGA	1	3	15	3	MGG_00174T0(Y):hypothetical protein					0.166667
supercont8.5	3867630	-	CG	CGT	1	5	21	3	MGG_00174T0(Y):hypothetical protein					0.192308
supercont8.5	3867642	-	CG	CGA	1	4	23	4	MGG_00174T0(Y):hypothetical protein					0.148148
supercont8.5	3867663	-	CG	CGC	1	4	24	4	MGG_00174T0(Y):hypothetical protein					0.142857
supercont8.5	3867664	+	CG	CGT	1	3	13	3	MGG_00174T0(Y):hypothetical protein					0.1875
supercont8.5	3898873	+	CG	CGA	1	3	18	3	MGG_00163T0(N):hypothetical protein					0.142857
supercont8.5	3900447	-	CG	CGC	1	2	6	2	MGG_00163T0(N):hypothetical protein					0.25
supercont8.5	3954944	-	CG	CGT	1	2	6	2	MGG_14717T0(Y):hypothetical protein					0.25
supercont8.5	4092278	+	CG	CGA	1	2	6	2	MGG_17532T0(Y):hypothetical protein					0.25
supercont8.5	4163138	-	CG	CGG	1	4	16	3	MGG_00087T0(N):ribosome biogenesis protein SSF1					0.2
supercont8.5	4163144	-	CG	CGC	1	4	18	3	MGG_00087T0(N):ribosome biogenesis protein SSF1					0.181818
supercont8.5	4182792	-	CG	CGG	1	2	2	2	MGG_00082T0(N):hypothetical protein					0.5
supercont8.5	4375595	+	CG	CGG	18.81	4	18	3	MGG_17549T0(N):predicted protein					0.181818
supercont8.5	4375982	-	CG	CGT	54.42	6	7	2	MGG_17549T0(N):predicted protein					0.461538
supercont8.5	4403343	+	CG	CGA	1	3	9	3	MGG_00022T0(Y):bassianolide synthetase					0.25
supercont8.6	20670	+	CG	CGT	1.7	5	13	3	MGG_17558T0(N):hypothetical protein					0.277778
supercont8.6	20671	-	CG	CGG	1.7	9	7	2	MGG_17558T0(N):hypothetical protein					0.5625
supercont8.6	20839	-	CG	CGG	58.2	2	3	2	MGG_17559T0(Y):predicted protein					0.4
supercont8.6	21048	-	CG	CGA	47.78	5	6	2	MGG_17559T0(Y):predicted protein					0.454545
supercont8.6	21068	-	CG	CGG	42.62	3	11	3	MGG_17559T0(Y):predicted protein					0.214286
supercont8.6	21100	-	CG	CGA	21.83	6	9	3	MGG_17559T0(Y):predicted protein					0.4
supercont8.6	21106	-	CG	CGA	14.96	7	10	3	MGG_17559T0(Y):predicted protein					0.411765
supercont8.6	21198	-	CG	CGC	22.37	8	32	4	MGG_17559T0(Y):predicted protein					0.2
supercont8.6	21226	-	CG	CGG	11.86	6	23	4	MGG_17559T0(Y):predicted protein					0.206897
supercont8.6	21404	-	CG	CGC	31.87	8	16	3	MGG_17560T0(N):predicted protein					0.333333
supercont8.6	83802	-	CG	CGT	1	2	5	2	MGG_08797T0(N):hypothetical protein					0.285714
supercont8.6	196256	+	CG	CGC	1	2	6	2	MGG_08765T0(N):hypothetical protein					0.25
supercont8.6	231482	-	CG	CGC	1	2	5	2	MGG_08758T0(N):aminopeptidase Y					0.285714
supercont8.6	440010	-	CG	CGC	1	2	4	2	MGG_08694T0(Y):hypothetical protein					0.333333
supercont8.6	621322	+	CG	CGA	1	2	6	2	MGG_01931T0(N):siderophore iron transporter mirB					0.25
supercont8.6	709920	+	CG	CGA	49.42	2	4	2	MGG_17598T0(Y):predicted protein					0.333333
supercont8.6	709921	-	CG	CGG	53.19	3	2	2	MGG_17598T0(Y):predicted protein					0.6
supercont8.6	709948	+	CG	CGT	65.77	2	3	2	MGG_17598T0(Y):predicted protein					0.4
supercont8.6	710177	+	CG	CGG	28.27	3	15	3	MGG_17598T0(Y):predicted protein					0.166667
supercont8.6	710196	+	CG	CGG	18.5	3	16	3	MGG_17598T0(Y):predicted protein					0.157895
supercont8.6	710215	+	CG	CGG	24.75	5	16	3	MGG_17598T0(Y):predicted protein					0.238095
supercont8.6	710306	+	CG	CGC	15.78	9	6	2	MGG_17598T0(Y):predicted protein					0.6
supercont8.6	710307	-	CG	CGC	15.49	4	10	3	MGG_17598T0(Y):predicted protein					0.285714
supercont8.6	710334	+	CG	CGC	12.95	5	5	2	MGG_17598T0(Y):predicted protein					0.5
supercont8.6	710335	-	CG	CGG	12.95	6	9	3	MGG_17598T0(Y):predicted protein					0.4
supercont8.6	711504	+	CG	CGG	20.29	4	2	2	MGG_17599T0(N):predicted protein					0.666667
supercont8.6	765058	-	CG	CGA	1	5	10	3	MGG_17603T0(Y):hypothetical protein					0.333333
supercont8.6	765067	-	CG	CGG	1	4	13	3	MGG_17603T0(Y):hypothetical protein					0.235294
supercont8.6	765070	-	CG	CGC	1	3	14	3	MGG_17603T0(Y):hypothetical protein					0.176471
supercont8.6	765118	-	CG	CGT	1	4	16	3	MGG_17603T0(Y):hypothetical protein					0.2
supercont8.6	765123	-	CG	CGA	1	6	14	3	MGG_17603T0(Y):hypothetical protein					0.3
supercont8.6	765159	-	CG	CGG	1	5	16	3	MGG_17603T0(Y):hypothetical protein					0.238095
supercont8.6	765429	-	CG	CGC	1	3	14	3	MGG_17603T0(Y):hypothetical protein					0.176471
supercont8.6	765439	-	CG	CGA	1	3	13	3	MGG_17603T0(Y):hypothetical protein					0.1875
supercont8.6	765459	+	CG	CGC	1	4	12	3	MGG_17603T0(Y):hypothetical protein					0.25
supercont8.6	765468	+	CG	CGT	1	5	8	3	MGG_17603T0(Y):hypothetical protein					0.384615
supercont8.6	765489	+	CG	CGT	1	3	13	3	MGG_17603T0(Y):hypothetical protein					0.1875
supercont8.6	765490	-	CG	CGT	1	5	17	3	MGG_17603T0(Y):hypothetical protein					0.227273
supercont8.6	765499	-	CG	CGC	1	4	15	3	MGG_17603T0(Y):hypothetical protein					0.210526
supercont8.6	765538	-	CG	CGT	1	3	15	3	MGG_17603T0(Y):hypothetical protein					0.166667
supercont8.6	807134	-	CG	CGG	1	2	6	2	MGG_14967T0(N):tyrocidine synthetase 1					0.25
supercont8.6	819593	+	CG	CGT	1	3	13	3	MGG_14967T0(N):tyrocidine synthetase 1					0.1875
supercont8.6	832645	-	CG	CGT	1	3	19	3	MGG_11069T0(Y):pyrroline-5-carboxylate reductase					0.136364
supercont8.6	948159	-	CG	CGT	1	2	6	2	MGG_10400T0(N):GPI-anchored cell wall beta-1,3-endoglucanase EglC					0.25
supercont8.6	974171	+	CG	CGC	1	3	13	3	MGG_10409T0(Y):hypothetical protein					0.1875
supercont8.6	1023894	+	CG	CGA	1	2	6	2	MGG_10423T0(N):cellulase					0.25
supercont8.6	1030362	+	CG	CGA	1	2	5	2	MGG_17625T0(Y):hypothetical protein					0.285714
supercont8.6	1090625	-	CG	CGG	1	3	15	3	MGG_17630T0(Y):hypothetical protein					0.166667
supercont8.6	1134894	+	CG	CGG	1	2	4	2	MGG_04336T0(Y):hypothetical protein					0.333333
supercont8.6	1322041	+	CG	CGC	1.87	2	5	2	MGG_17652T0(Y):hypothetical protein					0.285714
supercont8.6	1450027	+	CG	CGC	1	3	5	2	MGG_14897T0(Y):polyketide synthase					0.375
supercont8.6	1466907	+	CG	CGG	1	2	6	2	MGG_04235T0(Y):hypothetical protein					0.25
supercont8.6	1592055	+	CG	CGT	1	2	5	2	MGG_04206T0(Y):hypothetical protein					0.285714
supercont8.6	1680094	+	CG	CGG	1	4	10	3	MGG_04183T0(N):hypothetical protein					0.285714
supercont8.6	1931423	-	CG	CGC	1	3	12	3	MGG_04109T0(N):hypothetical protein					0.2
supercont8.6	1943210	+	CG	CGA	1	2	6	2	MGG_04106T0(Y):hypothetical protein					0.25
supercont8.6	1976244	-	CG	CGG	1	2	4	2	MGG_17690T0(Y):ER membrane protein					0.333333
supercont8.6	2153783	-	CG	CGA	1	2	6	2	MGG_04038T0(N):hypothetical protein					0.25
supercont8.6	2162896	-	CG	CGC	1	2	6	2	MGG_04036T0(N):methyltransferase domain-containing protein					0.25
supercont8.6	2197768	+	CG	CGT	1	2	5	2	MGG_04023T0(N):hypothetical protein					0.285714
supercont8.6	2411433	-	CG	CGG	1	3	17	3	MGG_03964T0(Y):hypothetical protein					0.15
supercont8.6	2468335	-	CG	CGC	1	2	3	2	MGG_12109T0(Y):hypothetical protein					0.4
supercont8.6	2531703	+	CG	CGC	1	3	13	3	MGG_03929T0(N):hypothetical protein					0.1875
supercont8.6	2618615	+	CG	CGC	1	2	6	2	MGG_03910T0(N):hypothetical protein	MGG_12095T0(Y):NADPH-dependent methylglyoxal reductase GRE2				0.25
supercont8.6	2726971	+	CG	CGT	1	2	6	2	MGG_03879T0(N):actin-like protein 3					0.25
supercont8.6	2903297	-	CG	CGT	1	2	6	2	MGG_03830T0(Y):averantin oxidoreductase					0.25
supercont8.6	2912107	-	CG	CGA	1	2	5	2	MGG_03826T0(Y):hypothetical protein					0.285714
supercont8.6	2952605	-	CG	CGC	1	2	6	2	MGG_14944T0(N):hypothetical protein					0.25
supercont8.6	3135706	+	CG	CGT	1	3	20	3	MGG_03765T0(Y):7-dehydrocholesterol reductase					0.130435
supercont8.6	3210698	+	CG	CGG	31.41	2	2	2	MGG_17769T0(N):predicted protein					0.5
supercont8.6	3252916	+	CG	CGG	46.07	2	3	2	MGG_17775T0(N):predicted protein					0.4
supercont8.6	3253035	+	CG	CGA	51	2	3	2	MGG_17775T0(N):predicted protein					0.4
supercont8.6	3253041	+	CG	CGA	43.94	3	5	2	MGG_17775T0(N):predicted protein					0.375
supercont8.6	3253073	+	CG	CGG	37.21	4	7	2	MGG_17775T0(N):predicted protein					0.363636
supercont8.6	3253079	+	CG	CGC	37.21	3	8	3	MGG_17775T0(N):predicted protein					0.272727
supercont8.6	3253093	+	CG	CGA	52.61	5	6	2	MGG_17775T0(N):predicted protein					0.454545
supercont8.6	3447706	-	CG	CGC	1	2	5	2	MGG_09388T0(Y):hypothetical protein					0.285714
supercont8.6	3549481	+	CG	CGT	1	2	2	2	MGG_09363T0(Y):hypothetical protein					0.5
supercont8.6	3604396	+	CG	CGT	1	2	5	2	MGG_09346T0(N):transporter BOS1					0.285714
supercont8.6	3642705	+	CG	CGC	1	2	2	2	MGG_17810T0(Y):hypothetical protein					0.5
supercont8.6	3679143	+	CG	CGC	1	2	5	2	MGG_09322T0(Y):hypothetical protein					0.285714
supercont8.6	3681579	+	CG	CGC	1	2	4	2	MGG_09321T0(N):hypothetical protein					0.333333
supercont8.6	3799371	-	CG	CGA	1	4	10	3	MGG_17826T0(N):hypothetical protein					0.285714
supercont8.6	3799391	-	CG	CGT	1	6	5	2	MGG_17826T0(N):hypothetical protein					0.545455
supercont8.6	3799452	-	CG	CGA	1	5	7	2	MGG_17826T0(N):hypothetical protein					0.416667
supercont8.6	3805382	+	CG	CGA	1	3	19	3	MGG_09879T0(Y):hypothetical protein					0.136364
supercont8.6	3805627	-	CG	CGA	1	4	22	4	MGG_09879T0(Y):hypothetical protein					0.153846
supercont8.6	3805670	-	CG	CGG	1	4	24	4	MGG_09879T0(Y):hypothetical protein					0.142857
supercont8.6	3988988	+	CG	CGC	1	2	5	2	MGG_17840T0(N):hypothetical protein					0.285714
supercont8.6	4029537	+	CG	CGA	1	2	6	2	MGG_09814T0(N):3-isopropylmalate dehydratase large subunit 2					0.25
supercont8.6	4097968	+	CG	CGG	1	5	22	4	MGG_09795T0(N):hypothetical protein					0.185185
supercont8.6	4125930	+	CG	CGT	1.85	2	6	2	MGG_17845T0(N):hypothetical protein	MGG_17845T1(N):hypothetical protein				0.25
supercont8.6	4126343	-	CG	CGG	1	3	15	3	MGG_17845T0(N):hypothetical protein	MGG_17845T1(N):hypothetical protein				0.166667
supercont8.7	135234	+	CG	CGA	43.4	3	18	3	MGG_17852T0(Y):predicted protein					0.142857
supercont8.7	135262	+	CG	CGT	58.89	5	8	3	MGG_17852T0(Y):predicted protein					0.384615
supercont8.7	135530	-	CG	CGA	58.62	2	2	2	MGG_17852T0(Y):predicted protein					0.5
supercont8.7	135620	+	CG	CGC	38.08	3	4	2	MGG_17852T0(Y):predicted protein					0.428571
supercont8.7	135649	-	CG	CGG	21.97	4	10	3	MGG_17852T0(Y):predicted protein					0.285714
supercont8.7	208980	-	CG	CGT	1	3	11	3	MGG_10297T0(Y):hypothetical protein					0.214286
supercont8.7	233883	-	CG	CGT	1	2	4	2	MGG_17864T0(N):glycosyl hydrolase family 88					0.333333
supercont8.7	243305	-	CG	CGA	1	4	25	4	MGG_17866T0(Y):hypothetical protein					0.137931
supercont8.7	243321	+	CG	CGA	1	4	5	2	MGG_17866T0(Y):hypothetical protein					0.444444
supercont8.7	243322	-	CG	CGT	1	16	17	3	MGG_17866T0(Y):hypothetical protein					0.484848
supercont8.7	243334	-	CG	CGT	1	11	24	4	MGG_17866T0(Y):hypothetical protein					0.314286
supercont8.7	243392	+	CG	CGT	1	5	6	2	MGG_17866T0(Y):hypothetical protein					0.454545
supercont8.7	243393	-	CG	CGT	1	14	18	3	MGG_17866T0(Y):hypothetical protein					0.4375
supercont8.7	243399	+	CG	CGC	1	3	8	3	MGG_17866T0(Y):hypothetical protein					0.272727
supercont8.7	243400	-	CG	CGC	1	4	26	4	MGG_17866T0(Y):hypothetical protein					0.133333
supercont8.7	243432	+	CG	CGA	1	4	5	2	MGG_17866T0(Y):hypothetical protein					0.444444
supercont8.7	243433	-	CG	CGG	1	14	15	3	MGG_17866T0(Y):hypothetical protein					0.482759
supercont8.7	243440	+	CG	CGT	1	4	5	2	MGG_17866T0(Y):hypothetical protein					0.444444
supercont8.7	243441	-	CG	CGT	1	7	20	3	MGG_17866T0(Y):hypothetical protein					0.259259
supercont8.7	247483	+	CG	CGG	23.04	4	6	2	MGG_17867T0(N):predicted protein					0.4
supercont8.7	247484	-	CG	CGC	23.04	2	3	2	MGG_17867T0(N):predicted protein					0.4
supercont8.7	247487	-	CG	CGC	25.75	2	3	2	MGG_17867T0(N):predicted protein					0.4
supercont8.7	247511	+	CG	CGC	28.29	3	12	3	MGG_17867T0(N):predicted protein					0.2
supercont8.7	247512	-	CG	CGC	29.09	5	1	2	MGG_17867T0(N):predicted protein					0.833333
supercont8.7	247869	+	CG	CGG	29.14	4	2	2	MGG_17867T0(N):predicted protein					0.666667
supercont8.7	247870	-	CG	CGT	32.9	14	11	3	MGG_17867T0(N):predicted protein					0.56
supercont8.7	247898	-	CG	CGA	34.54	3	13	3	MGG_17867T0(N):predicted protein					0.1875
supercont8.7	305897	-	CG	CGC	1	2	5	2	MGG_03102T0(N):hypothetical protein					0.285714
supercont8.7	328997	-	CG	CGG	1	2	4	2	MGG_03093T0(N):hypothetical protein					0.333333
supercont8.7	390620	+	CG	CGC	1	3	17	3	MGG_03071T0(N):hypothetical protein					0.15
supercont8.7	412661	-	CG	CGG	1	3	12	3	MGG_03066T0(Y):hypothetical protein					0.2
supercont8.7	463246	+	CG	CGC	1	20	187	8	MGG_03058T0(N):hypothetical protein					0.0966184
supercont8.7	463255	+	CG	CGC	1	11	193	9	MGG_03058T0(N):hypothetical protein					0.0539216
supercont8.7	463272	+	CG	CGC	1	48	151	8	MGG_03058T0(N):hypothetical protein					0.241206
supercont8.7	472782	+	CG	CGG	1	2	2	2	MGG_03056T0(Y):aorsin					0.5
supercont8.7	559142	+	CG	CGT	1	3	15	3	MGG_03038T0(Y):hypothetical protein					0.166667
supercont8.7	578463	-	CG	CGA	1	3	17	3	MGG_14988T0(N):hypothetical protein					0.15
supercont8.7	647181	-	CG	CGC	1	2	4	2	MGG_12537T0(Y):phosphoribosylaminoimidazole-succinocarboxamide synthase					0.333333
supercont8.7	708694	+	CG	CGA	1	6	12	3	MGG_17894T0(N):predicted protein					0.333333
supercont8.7	708695	-	CG	CGC	1	6	14	3	MGG_17894T0(N):predicted protein					0.3
supercont8.7	708700	+	CG	CGG	1	3	14	3	MGG_17894T0(N):predicted protein					0.176471
supercont8.7	708701	-	CG	CGA	1	4	14	3	MGG_17894T0(N):predicted protein					0.222222
supercont8.7	708732	+	CG	CGA	1	10	13	3	MGG_17894T0(N):predicted protein					0.434783
supercont8.7	708733	-	CG	CGC	1	7	12	3	MGG_17894T0(N):predicted protein					0.368421
supercont8.7	708744	+	CG	CGA	1	4	17	3	MGG_17894T0(N):predicted protein					0.190476
supercont8.7	708745	-	CG	CGC	1	5	11	3	MGG_17894T0(N):predicted protein					0.3125
supercont8.7	708753	+	CG	CGT	1	6	12	3	MGG_17894T0(N):predicted protein					0.333333
supercont8.7	708754	-	CG	CGC	1	4	13	3	MGG_17894T0(N):predicted protein					0.235294
supercont8.7	708769	+	CG	CGT	1	11	10	3	MGG_17894T0(N):predicted protein					0.52381
supercont8.7	708770	-	CG	CGA	1	7	9	3	MGG_17894T0(N):predicted protein					0.4375
supercont8.7	708792	+	CG	CGT	1	6	11	3	MGG_17894T0(N):predicted protein					0.352941
supercont8.7	708793	-	CG	CGA	1	3	11	3	MGG_17894T0(N):predicted protein					0.214286
supercont8.7	708796	+	CG	CGC	1	8	9	3	MGG_17894T0(N):predicted protein					0.470588
supercont8.7	708829	+	CG	CGA	1	3	11	3	MGG_17894T0(N):predicted protein					0.214286
supercont8.7	708848	+	CG	CGC	1	8	11	3	MGG_17894T0(N):predicted protein					0.421053
supercont8.7	708849	-	CG	CGA	1	7	9	3	MGG_17894T0(N):predicted protein					0.4375
supercont8.7	708862	+	CG	CGT	1	7	13	3	MGG_17894T0(N):predicted protein					0.35
supercont8.7	708863	-	CG	CGG	1	8	7	2	MGG_17894T0(N):predicted protein					0.533333
supercont8.7	708867	+	CG	CGT	1	5	15	3	MGG_17894T0(N):predicted protein					0.25
supercont8.7	708868	-	CG	CGT	1	4	11	3	MGG_17894T0(N):predicted protein					0.266667
supercont8.7	708870	+	CG	CGA	1	8	12	3	MGG_17894T0(N):predicted protein					0.4
supercont8.7	708871	-	CG	CGA	1	6	9	3	MGG_17894T0(N):predicted protein					0.4
supercont8.7	709088	+	CG	CGC	1	4	15	3	MGG_17894T0(N):predicted protein					0.210526
supercont8.7	709089	-	CG	CGA	1	3	8	3	MGG_17894T0(N):predicted protein					0.272727
supercont8.7	709163	-	CG	CGG	1	3	7	2	MGG_17894T0(N):predicted protein					0.3
supercont8.7	709239	+	CG	CGG	1	3	15	3	MGG_17894T0(N):predicted protein					0.166667
supercont8.7	709263	+	CG	CGG	1	6	9	3	MGG_17894T0(N):predicted protein					0.4
supercont8.7	709264	-	CG	CGG	1	3	10	3	MGG_17894T0(N):predicted protein					0.230769
supercont8.7	709284	+	CG	CGA	1	3	15	3	MGG_17894T0(N):predicted protein					0.166667
supercont8.7	709290	+	CG	CGG	1	6	12	3	MGG_17894T0(N):predicted protein					0.333333
supercont8.7	709291	-	CG	CGC	1	5	8	3	MGG_17894T0(N):predicted protein					0.384615
supercont8.7	709308	+	CG	CGA	1	9	8	3	MGG_17894T0(N):predicted protein					0.529412
supercont8.7	709320	+	CG	CGG	1	8	13	3	MGG_17894T0(N):predicted protein					0.380952
supercont8.7	709321	-	CG	CGC	1	6	11	3	MGG_17894T0(N):predicted protein					0.352941
supercont8.7	752912	-	CG	CGA	1	3	11	3	MGG_02986T0(N):DNA polymerase zeta catalytic subunit					0.214286
supercont8.7	793814	-	CG	CGC	1	2	4	2	MGG_02974T0(N):mitochondrial carrier protein RIM2					0.333333
supercont8.7	853912	-	CG	CGC	1	3	13	3	MGG_02961T0(N):anucleate primary sterigmata protein A					0.1875
supercont8.7	991043	-	CG	CGG	1	2	4	2	MGG_02928T0(N):hypothetical protein					0.333333
supercont8.7	1050931	+	CG	CGA	1	3	20	3	MGG_02915T0(N):FAD binding domain-containing protein					0.130435
supercont8.7	1069174	+	CG	CGT	1	2	5	2	MGG_02908T0(Y):hypothetical protein					0.285714
supercont8.7	1229145	+	CG	CGC	1	2	6	2	MGG_02867T0(Y):hypothetical protein					0.25
supercont8.7	1230689	-	CG	CGG	1	2	6	2	MGG_02867T0(Y):hypothetical protein					0.25
supercont8.7	1249785	-	CG	CGA	1	2	6	2	MGG_02860T0(N):hypothetical protein					0.25
supercont8.7	1370847	+	CG	CGT	1	2	6	2	MGG_02828T0(N):ferric reductase transmembrane component 7					0.25
supercont8.7	1403741	+	CG	CGA	1	3	16	3	MGG_02818T0(N):isoamyl alcohol oxidase					0.157895
supercont8.7	1533087	+	CG	CGT	1	3	12	3	MGG_02779T0(N):hypothetical protein					0.2
supercont8.7	1585060	-	CG	CGC	1	2	4	2	MGG_02769T0(N):hypothetical protein					0.333333
supercont8.7	1592907	-	CG	CGG	1	4	18	3	MGG_02767T0(Y):phospholipid-transporting ATPase 1					0.181818
supercont8.7	1686327	-	CG	CGT	1	2	6	2	MGG_02744T0(Y):hypothetical protein					0.25
supercont8.7	1738312	+	CG	CGC	1	2	6	2	MGG_17982T0(N):phosphopantothenate-cysteine ligase					0.25
supercont8.7	1972321	-	CG	CGC	1	2	6	2	MGG_02668T0(Y):hypothetical protein					0.25
supercont8.7	2023072	+	CG	CGT	1	3	15	3	MGG_12632T0(N):hypothetical protein					0.166667
supercont8.7	2046485	-	CG	CGG	1	3	13	3	MGG_02655T0(Y):hypothetical protein					0.1875
supercont8.7	2148704	-	CG	CGC	1	2	5	2	MGG_12644T0(N):Rho1 guanine nucleotide exchange factor 1					0.285714
supercont8.7	2215081	-	CG	CGT	1	2	3	2	MGG_02608T0(Y):26S proteasome regulatory subunit RPN5					0.4
supercont8.7	2248783	+	CG	CGC	1	3	19	3	MGG_02597T0(Y):YjeF					0.136364
supercont8.7	2317692	+	CG	CGT	1	8	4	2	MGG_15032T0(Y):hypothetical protein					0.666667
supercont8.7	2317693	-	CG	CGC	1	6	12	3	MGG_15032T0(Y):hypothetical protein					0.333333
supercont8.7	2317702	-	CG	CGT	1	4	14	3	MGG_15032T0(Y):hypothetical protein					0.222222
supercont8.7	2317719	+	CG	CGG	1	4	11	3	MGG_15032T0(Y):hypothetical protein					0.266667
supercont8.7	2317720	-	CG	CGT	1	5	10	3	MGG_15032T0(Y):hypothetical protein					0.333333
supercont8.7	2317731	+	CG	CGA	1	3	11	3	MGG_15032T0(Y):hypothetical protein					0.214286
supercont8.7	2317732	-	CG	CGA	1	4	13	3	MGG_15032T0(Y):hypothetical protein					0.235294
supercont8.7	2317774	-	CG	CGA	1	6	11	3	MGG_15032T0(Y):hypothetical protein					0.352941
supercont8.7	2317780	+	CG	CGC	1	6	7	2	MGG_15032T0(Y):hypothetical protein					0.461538
supercont8.7	2317781	-	CG	CGG	1	9	8	3	MGG_15032T0(Y):hypothetical protein					0.529412
supercont8.7	2317782	+	CG	CGA	1	5	8	3	MGG_15032T0(Y):hypothetical protein					0.384615
supercont8.7	2317783	-	CG	CGC	1	7	12	3	MGG_15032T0(Y):hypothetical protein					0.368421
supercont8.7	2317793	+	CG	CGA	1	7	6	2	MGG_15032T0(Y):hypothetical protein					0.538462
supercont8.7	2317794	-	CG	CGA	1	10	9	3	MGG_15032T0(Y):hypothetical protein					0.526316
supercont8.7	2317802	+	CG	CGG	1	7	4	2	MGG_15032T0(Y):hypothetical protein					0.636364
supercont8.7	2317803	-	CG	CGG	1	11	11	3	MGG_15032T0(Y):hypothetical protein					0.5
supercont8.7	2317811	+	CG	CGA	1	5	6	2	MGG_15032T0(Y):hypothetical protein					0.454545
supercont8.7	2317812	-	CG	CGG	1	10	14	3	MGG_15032T0(Y):hypothetical protein					0.416667
supercont8.7	2317834	+	CG	CGG	1	8	5	2	MGG_15032T0(Y):hypothetical protein					0.615385
supercont8.7	2317835	-	CG	CGG	1	9	10	3	MGG_15032T0(Y):hypothetical protein					0.473684
supercont8.7	2317841	-	CG	CGT	1	9	9	3	MGG_15032T0(Y):hypothetical protein					0.5
supercont8.7	2334723	+	CG	CGT	1	2	6	2	MGG_02574T0(N):hypothetical protein					0.25
supercont8.7	2456611	+	CG	CGC	1	3	12	3	MGG_02537T0(Y):hypothetical protein					0.2
supercont8.7	2467768	+	CG	CGC	1	2	6	2	MGG_02534T0(N):mitochondrial GTPase 1					0.25
supercont8.7	2502083	+	CG	CGG	16.63	6	13	3	MGG_18038T0(N):predicted protein					0.315789
supercont8.7	2502111	+	CG	CGC	26.83	5	8	3	MGG_18038T0(N):predicted protein					0.384615
supercont8.7	2502112	-	CG	CGC	27.59	2	2	2	MGG_18038T0(N):predicted protein					0.5
supercont8.7	2502202	+	CG	CGA	23.59	2	6	2	MGG_18038T0(N):predicted protein					0.25
supercont8.7	2531378	+	CG	CGA	1	3	19	3	MGG_09061T0(Y):hypothetical protein					0.136364
supercont8.7	2648494	+	CG	CGA	1	2	4	2	MGG_09028T0(Y):hypothetical protein					0.333333
supercont8.7	2711174	+	CG	CGC	1	2	4	2	MGG_09011T0(Y):peroxisomal membrane protein PEX16					0.333333
supercont8.7	2733506	+	CG	CGC	1	2	5	2	MGG_09002T0(Y):hypothetical protein					0.285714
supercont8.7	2743626	+	CG	CGA	1	3	8	3	MGG_10600T0(Y):hypothetical protein	MGG_15383T0(N):glutamyl-tRNA(Gln) amidotransferase				0.272727
supercont8.7	2970307	-	CG	CGG	1	3	19	3	MGG_18065T0(N):hypothetical protein					0.136364
supercont8.7	3050472	+	CG	CGC	1	4	23	4	MGG_18075T0(Y):hypothetical protein					0.148148
supercont8.7	3050477	+	CG	CGA	1	6	23	4	MGG_18075T0(Y):hypothetical protein					0.206897
supercont8.7	3050478	-	CG	CGC	1	6	16	3	MGG_18075T0(Y):hypothetical protein					0.272727
supercont8.7	3050513	-	CG	CGA	1	6	19	3	MGG_18075T0(Y):hypothetical protein					0.24
supercont8.7	3050539	-	CG	CGA	1	5	22	4	MGG_18075T0(Y):hypothetical protein					0.185185
supercont8.7	3050601	+	CG	CGT	1	4	23	4	MGG_18075T0(Y):hypothetical protein					0.148148
supercont8.7	3050602	-	CG	CGT	1	5	15	3	MGG_18075T0(Y):hypothetical protein					0.25
supercont8.7	3050618	+	CG	CGA	1	3	18	3	MGG_18075T0(Y):hypothetical protein					0.142857
supercont8.7	3050628	-	CG	CGA	1	4	11	3	MGG_18075T0(Y):hypothetical protein					0.266667
supercont8.7	3050743	+	CG	CGC	1	3	14	3	MGG_18075T0(Y):hypothetical protein					0.176471
supercont8.7	3050770	+	CG	CGG	1	5	16	3	MGG_18075T0(Y):hypothetical protein					0.238095
supercont8.7	3050771	-	CG	CGT	1	5	10	3	MGG_18075T0(Y):hypothetical protein					0.333333
supercont8.7	3050826	-	CG	CGA	1.03	6	9	3	MGG_18075T0(Y):hypothetical protein					0.4
supercont8.7	3050831	+	CG	CGT	1.03	7	13	3	MGG_18075T0(Y):hypothetical protein					0.35
supercont8.7	3050832	-	CG	CGG	1.08	3	12	3	MGG_18075T0(Y):hypothetical protein					0.2
supercont8.7	3050876	-	CG	CGA	1.13	3	7	2	MGG_18075T0(Y):hypothetical protein					0.3
supercont8.7	3050900	+	CG	CGT	1.11	14	11	3	MGG_18075T0(Y):hypothetical protein					0.56
supercont8.7	3050918	+	CG	CGT	1.12	7	14	3	MGG_18075T0(Y):hypothetical protein					0.333333
supercont8.7	3050921	+	CG	CGA	1.12	4	18	3	MGG_18075T0(Y):hypothetical protein					0.181818
supercont8.7	3050961	+	CG	CGG	1	6	11	3	MGG_18075T0(Y):hypothetical protein					0.352941
supercont8.7	3050962	-	CG	CGG	1	2	6	2	MGG_18075T0(Y):hypothetical protein					0.25
supercont8.7	3172599	+	CG	CGA	19.68	2	3	2	MGG_18082T0(Y):hypothetical protein					0.4
supercont8.7	3172608	+	CG	CGG	19.22	5	0	0	MGG_18082T0(Y):hypothetical protein					1
supercont8.8	49987	+	CG	CGT	62.1	3	3	2	MGG_18103T0(Y):predicted protein					0.5
supercont8.8	49988	-	CG	CGG	60.52	3	3	2	MGG_18103T0(Y):predicted protein					0.5
supercont8.8	50345	+	CG	CGC	7.15	7	33	4	MGG_18103T0(Y):predicted protein					0.175
supercont8.8	50346	-	CG	CGT	7.17	6	7	2	MGG_18103T0(Y):predicted protein					0.461538
supercont8.8	50373	+	CG	CGC	4.68	4	27	4	MGG_18103T0(Y):predicted protein					0.129032
supercont8.8	52305	-	CG	CGC	1.15	3	8	3	MGG_18104T0(N):hypothetical protein					0.272727
supercont8.8	52309	+	CG	CGG	1.17	3	17	3	MGG_18104T0(N):hypothetical protein					0.15
supercont8.8	52310	-	CG	CGC	1.17	6	7	2	MGG_18104T0(N):hypothetical protein					0.461538
supercont8.8	52401	+	CG	CGT	1.2	8	26	4	MGG_18104T0(N):hypothetical protein					0.235294
supercont8.8	52409	+	CG	CGT	1.15	6	31	4	MGG_18104T0(N):hypothetical protein					0.162162
supercont8.8	52410	-	CG	CGA	1.16	3	13	3	MGG_18104T0(N):hypothetical protein					0.1875
supercont8.8	125451	+	CG	CGG	1	3	11	3	MGG_09124T0(N):hypothetical protein					0.214286
supercont8.8	138779	-	CG	CGG	1	5	13	3	MGG_18113T0(Y):hypothetical protein					0.277778
supercont8.8	138817	+	CG	CGC	1	2	5	2	MGG_18113T0(Y):hypothetical protein					0.285714
supercont8.8	138821	-	CG	CGG	1	4	9	3	MGG_18113T0(Y):hypothetical protein					0.307692
supercont8.8	138839	-	CG	CGC	1	5	11	3	MGG_18113T0(Y):hypothetical protein					0.3125
supercont8.8	138847	-	CG	CGT	1	3	9	3	MGG_18113T0(Y):hypothetical protein					0.25
supercont8.8	138864	-	CG	CGG	1.11	3	9	3	MGG_18113T0(Y):hypothetical protein					0.25
supercont8.8	139228	+	CG	CGT	1.17	12	2	2	MGG_18113T0(Y):hypothetical protein					0.857143
supercont8.8	139229	-	CG	CGT	1.17	19	4	2	MGG_18113T0(Y):hypothetical protein					0.826087
supercont8.8	175413	-	CG	CGA	1	4	15	3	MGG_10926T0(Y):hypothetical protein					0.210526
supercont8.8	175509	+	CG	CGT	1	3	16	3	MGG_10926T0(Y):hypothetical protein					0.157895
supercont8.8	175542	+	CG	CGT	1	3	11	3	MGG_10926T0(Y):hypothetical protein					0.214286
supercont8.8	195090	-	CG	CGG	1	5	26	4	MGG_14175T0(N):hypothetical protein					0.16129
supercont8.8	224687	-	CG	CGC	1	3	16	3	MGG_10271T0(Y):hypothetical protein					0.157895
supercont8.8	270502	-	CG	CGA	1.33	3	1	2	MGG_10259T0(Y):hypothetical protein					0.75
supercont8.8	383224	-	CG	CGT	10.26	3	8	3	MGG_18124T0(Y):hypothetical protein					0.272727
supercont8.8	415679	-	CG	CGG	61.89	2	5	2	MGG_18129T0(Y):predicted protein					0.285714
supercont8.8	416037	-	CG	CGC	29.78	3	20	3	MGG_18129T0(Y):predicted protein					0.130435
supercont8.8	416064	+	CG	CGC	17.35	3	15	3	MGG_18129T0(Y):predicted protein					0.166667
supercont8.8	416065	-	CG	CGG	17.35	8	15	3	MGG_18129T0(Y):predicted protein					0.347826
supercont8.1	169083	-	CHG	CAG	1	2	6	2	MGG_01994T0(N):hypothetical protein					0.25
supercont8.1	392273	-	CHG	CAG	1	3	17	3	MGG_02050T0(N):hypothetical protein					0.15
supercont8.1	521575	-	CHG	CAG	1	3	11	3	MGG_02088T0(Y):hypothetical protein					0.214286
supercont8.1	791700	-	CHG	CAG	1	4	27	4	MGG_16046T0(N):predicted protein					0.129032
supercont8.1	827023	-	CHG	CAG	1	3	17	3	MGG_16049T0(Y):hypothetical protein					0.15
supercont8.1	876951	+	CHG	CCG	1	3	10	3	MGG_02183T0(N):helicase swr-1					0.230769
supercont8.1	908892	-	CHG	CAG	1	3	8	3	MGG_02192T0(Y):alpha-L-rhamnosidase A					0.272727
supercont8.1	1075355	+	CHG	CAG	24.18	5	15	3	MGG_16073T0(N):predicted protein					0.25
supercont8.1	1075710	-	CHG	CAG	24.92	10	6	2	MGG_16073T0(N):predicted protein					0.625
supercont8.1	1360720	-	CHG	CAG	1	2	5	2	MGG_16096T0(N):hypothetical protein					0.285714
supercont8.1	1426319	+	CHG	CAG	1	3	10	3	MGG_02329T0(Y):isotrichodermin C-15 hydroxylase					0.230769
supercont8.1	1517616	-	CHG	CAG	5.35	2	5	2	MGG_16102T0(N):hypothetical protein					0.285714
supercont8.1	1519115	+	CHG	CAG	1.04	7	18	3	MGG_16104T0(N):hypothetical protein					0.28
supercont8.1	1542761	-	CHG	CAG	1	3	20	3	MGG_16105T0(Y):hypothetical protein	MGG_16105T1(Y):hypothetical protein				0.130435
supercont8.1	1566187	-	CHG	CCG	1	4	26	4	MGG_11936T0(Y):FAD binding domain-containing protein					0.133333
supercont8.1	1746417	+	CHG	CAG	1	3	16	3	MGG_02408T0(Y):hypothetical protein					0.157895
supercont8.1	1754432	-	CHG	CCG	1	3	19	3	MGG_02410T0(Y):erythrocyte band 7 integral membrane protein					0.136364
supercont8.1	1803484	+	CHG	CAG	1	2	6	2	MGG_11913T0(N):hypothetical protein					0.25
supercont8.1	1895782	+	CHG	CCG	1	2	5	2	MGG_02444T0(Y):phosphoinositide-specific phospholipase C					0.285714
supercont8.1	2071513	+	CHG	CAG	1	2	6	2	MGG_02492T0(Y):hypothetical protein					0.25
supercont8.1	2167281	-	CHG	CAG	1	3	14	3	MGG_02514T0(N):ankyrin repeat protein nuc-2					0.176471
supercont8.1	2263328	-	CHG	CCG	1	3	13	3	MGG_16145T0(N):hypothetical protein					0.1875
supercont8.1	2263619	-	CHG	CAG	1	3	16	3	MGG_16145T0(N):hypothetical protein					0.157895
supercont8.1	2891436	-	CHG	CAG	1	2	5	2	MGG_16181T0(N):hypothetical protein					0.285714
supercont8.1	2945350	-	CHG	CCG	1	3	19	3	MGG_06839T0(Y):kinesin					0.136364
supercont8.1	3017116	+	CHG	CAG	1	2	5	2	MGG_06862T0(N):late embryogenesis abundant protein	MGG_06862T1(N):late embryogenesis abundant protein				0.285714
supercont8.1	3146814	+	CHG	CAG	1	3	20	3	MGG_06893T0(N):hypothetical protein					0.130435
supercont8.1	3665146	+	CHG	CAG	1	2	6	2	MGG_09186T0(Y):hypothetical protein					0.25
supercont8.1	3774909	+	CHG	CAG	1	3	17	3	MGG_09210T0(Y):ssh-4					0.15
supercont8.1	3994961	-	CHG	CCG	1	2	6	2	MGG_11745T0(N):hypothetical protein					0.25
supercont8.1	4044267	-	CHG	CCG	1	3	10	3	MGG_09272T0(Y):beta-glucosidase 1					0.230769
supercont8.1	4163160	+	CHG	CTG	1	3	15	3	MGG_09305T0(Y):hypothetical protein					0.166667
supercont8.1	4212827	+	CHG	CAG	29.46	6	6	2	MGG_16285T0(N):predicted protein					0.5
supercont8.1	4212841	+	CHG	CTG	37.17	3	8	3	MGG_16285T0(N):predicted protein					0.272727
supercont8.1	4212956	+	CHG	CAG	29.25	5	2	2	MGG_16285T0(N):predicted protein					0.714286
supercont8.1	4213180	+	CHG	CTG	31.54	6	14	3	MGG_16285T0(N):predicted protein					0.3
supercont8.1	4213182	-	CHG	CAG	32.81	7	1	2	MGG_16285T0(N):predicted protein					0.875
supercont8.1	4213199	-	CHG	CCG	31.48	3	6	2	MGG_16285T0(N):predicted protein					0.333333
supercont8.1	4213227	-	CHG	CCG	23.78	3	12	3	MGG_16285T0(N):predicted protein					0.2
supercont8.1	4312398	-	CHG	CAG	1	3	13	3	MGG_09910T0(Y):hypothetical protein					0.1875
supercont8.1	4429348	-	CHG	CAG	1	2	6	2	MGG_09942T0(Y):hypothetical protein					0.25
supercont8.1	4436892	-	CHG	CAG	1	3	8	3	MGG_09944T0(Y):ELMO/CED-12 family protein					0.272727
supercont8.1	4603252	-	CHG	CAG	1	2	4	2	MGG_10668T0(Y):ceramide glucosyltransferase					0.333333
supercont8.1	4605243	+	CHG	CTG	1	3	20	3	MGG_16308T0(Y):hypothetical protein					0.130435
supercont8.1	4605416	-	CHG	CAG	1	2	6	2	MGG_16308T0(Y):hypothetical protein					0.25
supercont8.1	4664102	+	CHG	CAG	42.69	11	6	2	MGG_16312T0(Y):predicted protein					0.647059
supercont8.1	4816157	+	CHG	CCG	1	2	5	2	MGG_10548T0(Y):hypothetical protein					0.285714
supercont8.1	5168789	-	CHG	CAG	1	3	14	3	MGG_05421T0(N):hypothetical protein					0.176471
supercont8.1	5168927	+	CHG	CAG	1	4	9	3	MGG_05421T0(N):hypothetical protein					0.307692
supercont8.1	5169134	-	CHG	CAG	1	3	14	3	MGG_05421T0(N):hypothetical protein					0.176471
supercont8.1	5193321	-	CHG	CAG	1	4	18	3	MGG_13058T0(Y):hypothetical protein					0.181818
supercont8.1	5193616	+	CHG	CAG	1	3	15	3	MGG_13058T0(Y):hypothetical protein					0.166667
supercont8.1	5193626	+	CHG	CAG	1	6	12	3	MGG_13058T0(Y):hypothetical protein					0.333333
supercont8.1	5248785	-	CHG	CAG	1	2	5	2	MGG_05446T0(Y):hypothetical protein					0.285714
supercont8.1	5297529	+	CHG	CCG	28.29	4	13	3	MGG_16369T0(Y):predicted protein					0.235294
supercont8.1	5297557	+	CHG	CCG	35.86	5	10	3	MGG_16369T0(Y):predicted protein					0.333333
supercont8.1	5297574	+	CHG	CAG	40.82	9	3	2	MGG_16369T0(Y):predicted protein					0.75
supercont8.1	5297576	-	CHG	CTG	41.36	4	8	3	MGG_16369T0(Y):predicted protein					0.333333
supercont8.1	5305008	+	CHG	CAG	40.72	3	9	3	MGG_16370T0(Y):predicted protein					0.25
supercont8.1	5340490	-	CHG	CAG	1	5	11	3	MGG_05473T0(N):hypothetical protein					0.3125
supercont8.1	5340494	-	CHG	CAG	1	4	14	3	MGG_05473T0(N):hypothetical protein					0.222222
supercont8.1	5340496	+	CHG	CAG	1	4	10	3	MGG_05473T0(N):hypothetical protein					0.285714
supercont8.1	5340498	-	CHG	CTG	1	3	16	3	MGG_05473T0(N):hypothetical protein					0.157895
supercont8.1	5340509	-	CHG	CAG	1	5	14	3	MGG_05473T0(N):hypothetical protein					0.263158
supercont8.1	5340523	-	CHG	CAG	1	7	11	3	MGG_05473T0(N):hypothetical protein					0.388889
supercont8.1	5340568	+	CHG	CAG	1	6	8	3	MGG_05473T0(N):hypothetical protein					0.428571
supercont8.1	5340785	+	CHG	CAG	1	4	22	4	MGG_05473T0(N):hypothetical protein					0.153846
supercont8.1	5340856	-	CHG	CAG	1	4	6	2	MGG_05473T0(N):hypothetical protein					0.4
supercont8.1	5340900	+	CHG	CAG	1	5	23	4	MGG_05473T0(N):hypothetical protein					0.178571
supercont8.1	5350493	-	CHG	CAG	1	3	8	3	MGG_16372T0(N):hypothetical protein					0.272727
supercont8.1	5473297	-	CHG	CAG	40.95	4	12	3	MGG_16384T0(Y):predicted protein					0.25
supercont8.1	5523285	+	CHG	CCG	1	2	6	2	MGG_05531T0(N):hypothetical protein					0.25
supercont8.1	5628180	+	CHG	CAG	1	3	11	3	MGG_16403T0(N):hypothetical protein					0.214286
supercont8.1	5705167	-	CHG	CAG	1	4	14	3	MGG_05579T0(Y):hypothetical protein					0.222222
supercont8.1	5813506	-	CHG	CAG	1	2	6	2	MGG_16417T0(Y):hypothetical protein					0.25
supercont8.1	5909894	-	CHG	CTG	1	2	2	2	MGG_05630T0(N):AMP deaminase 2					0.5
supercont8.1	6326360	+	CHG	CTG	1	2	5	2	MGG_16456T0(N):hypothetical protein	MGG_16457T0(N):hypothetical protein				0.285714
supercont8.1	6395593	+	CHG	CAG	1	2	5	2	MGG_13172T0(N):WLM domain-containing protein					0.285714
supercont8.1	6408816	+	CHG	CTG	1	3	18	3	MGG_05755T0(N):vacuolar fusion protein mon-1					0.142857
supercont8.1	6482829	-	CHG	CAG	18.3	3	17	3	MGG_16470T0(Y):predicted protein					0.15
supercont8.1	6534793	-	CHG	CAG	1	3	14	3	MGG_10614T0(Y):isoflavone reductase					0.176471
supercont8.1	6726742	+	CHG	CTG	1	3	8	3	MGG_04780T1(Y):sugar transporter STL1	MGG_04780T0(Y):sugar transporter STL1				0.272727
supercont8.1	6779447	+	CHG	CAG	1	3	19	3	MGG_13767T0(N):lovastatin nonaketide synthase					0.136364
supercont8.1	6828620	+	CHG	CAG	1	2	6	2	MGG_11091T0(N):hypothetical protein					0.25
supercont8.1	6867402	+	CHG	CAG	1	3	14	3	MGG_04725T0(N):serine/threonine protein kinase					0.176471
supercont8.1	6875669	+	CHG	CTG	1	2	6	2	MGG_04717T0(Y):hypothetical protein					0.25
supercont8.1	6879442	+	CHG	CAG	1	3	12	3	MGG_04714T0(N):DNA-directed RNA polymerase II subunit RPB2					0.2
supercont8.1	6888438	-	CHG	CAG	1	2	6	2	MGG_04712T0(N):ESCRT-I component					0.25
supercont8.1	6945458	+	CHG	CAG	1	3	17	3	MGG_04689T0(N):glucan 1,3-beta-glucosidase					0.15
supercont8.1	7015428	+	CHG	CCG	1	2	4	2	MGG_04640T0(Y):sulfate permease 2					0.333333
supercont8.1	7050907	+	CHG	CAG	1	3	9	3	MGG_04629T0(Y):integral membrane protein					0.25
supercont8.1	7145775	+	CHG	CAG	1	2	5	2	MGG_04590T0(Y):acetyl-coenzyme A synthetase					0.285714
supercont8.1	7181017	+	CHG	CAG	1	2	4	2	MGG_04564T0(N):hypothetical protein					0.333333
supercont8.1	7376910	-	CHG	CAG	1	3	14	3	MGG_04475T0(Y):AGC/NDR protein kinase					0.176471
supercont8.1	7402821	-	CHG	CCG	1	2	6	2	MGG_04467T0(Y):60S acidic ribosomal protein P0					0.25
supercont8.1	7612526	+	CHG	CTG	1	2	4	2	MGG_08628T0(N):3'-5' exoribonuclease CSL4					0.333333
supercont8.1	7644664	+	CHG	CCG	1	3	15	3	MGG_08641T0(Y):pre-mRNA-splicing factor CWC2					0.166667
supercont8.1	7665050	-	CHG	CAG	1	3	10	3	MGG_08646T0(Y):DNA replication licensing factor mcm5					0.230769
supercont8.1	7910513	-	CHG	CAG	70.5	2	2	2	MGG_16567T0(N):predicted protein					0.5
supercont8.1	7913185	-	CHG	CAG	57.21	2	2	2	MGG_16568T0(Y):predicted protein					0.5
supercont8.1	7913314	-	CHG	CAG	39.82	5	4	2	MGG_16568T0(Y):predicted protein					0.555556
supercont8.2	82143	+	CHG	CAG	1	2	4	2	MGG_10745T0(N):monooxygenase					0.333333
supercont8.2	150063	+	CHG	CAG	10.68	7	26	4	MGG_15500T0(N):predicted protein					0.212121
supercont8.2	356466	+	CHG	CCG	1	2	5	2	MGG_10473T0(N):CFEM domain-containing protein					0.285714
supercont8.2	370045	+	CHG	CAG	1	3	20	3	MGG_14073T0(Y):FAD binding domain-containing protein					0.130435
supercont8.2	408097	+	CHG	CAG	1	3	7	2	MGG_10489T0(N):phosphoglycerate mutase					0.3
supercont8.2	411805	-	CHG	CAG	1	3	19	3	MGG_10490T0(Y):GPI-anchor transamidase					0.136364
supercont8.2	611770	+	CHG	CTG	1	3	16	3	MGG_04358T0(N):hypothetical protein					0.157895
supercont8.2	611779	+	CHG	CAG	1	3	16	3	MGG_04358T0(N):hypothetical protein					0.157895
supercont8.2	611782	+	CHG	CAG	1	3	16	3	MGG_04358T0(N):hypothetical protein					0.157895
supercont8.2	612190	+	CHG	CAG	1	2	5	2	MGG_04358T0(N):hypothetical protein					0.285714
supercont8.2	645901	+	CHG	CAG	1	2	3	2	MGG_15530T0(Y):hypothetical protein					0.4
supercont8.2	827056	+	CHG	CTG	1	2	6	2	MGG_04445T0(N):dipeptidyl-peptidase 3					0.25
supercont8.2	925751	-	CHG	CAG	1	2	6	2	MGG_04526T0(Y):hypothetical protein					0.25
supercont8.2	937457	+	CHG	CAG	1	2	6	2	MGG_04530T0(N):hypothetical protein					0.25
supercont8.2	1237383	-	CHG	CAG	1	3	16	3	MGG_04675T0(N):hypothetical protein					0.157895
supercont8.2	1429079	+	CHG	CCG	1	3	19	3	MGG_04790T0(N):CAMK/RAD53 protein kinase					0.136364
supercont8.2	1567616	+	CHG	CAG	1	4	10	3	MGG_11346T0(N):hypothetical protein					0.285714
supercont8.2	1567732	+	CHG	CAG	1	3	15	3	MGG_11346T0(N):hypothetical protein					0.166667
supercont8.2	1567818	-	CHG	CAG	1	5	25	4	MGG_11346T0(N):hypothetical protein					0.166667
supercont8.2	1693255	-	CHG	CAG	1	3	20	3	MGG_10187T0(Y):hypothetical protein	MGG_10188T0(N):AMP-binding domain-containing protein				0.130435
supercont8.2	1890574	+	CHG	CAG	1	2	3	2	MGG_08856T0(N):membrane-bound O-acyltransferase domain-containing protein 1					0.4
supercont8.2	1892138	-	CHG	CCG	1	3	10	3	MGG_08856T0(N):membrane-bound O-acyltransferase domain-containing protein 1					0.230769
supercont8.2	1969509	+	CHG	CAG	1	2	3	2	MGG_08881T0(N):hypothetical protein					0.4
supercont8.2	2058575	+	CHG	CAG	1	5	23	4	MGG_08904T0(N):hypothetical protein					0.178571
supercont8.2	2114529	+	CHG	CCG	1	2	6	2	MGG_08919T0(Y):UDP-glucose,sterol transferase					0.25
supercont8.2	2205083	+	CHG	CCG	1	2	6	2	MGG_15612T0(N):hypothetical protein					0.25
supercont8.2	2247080	-	CHG	CCG	1	2	4	2	MGG_08947T0(N):cytochrome P450					0.333333
supercont8.2	2328505	-	CHG	CAG	1	3	12	3	MGG_08970T0(Y):leptomycin B resistance protein pmd1					0.2
supercont8.2	2533875	-	CHG	CAG	1	2	5	2	MGG_01181T0(N):hypothetical protein					0.285714
supercont8.2	2660526	-	CHG	CAG	1	3	13	3	MGG_01207T0(Y):transcription initiation factor TFIID subunit 1	MGG_01207T1(Y):transcription initiation factor TFIID subunit 1				0.1875
supercont8.2	2858684	+	CHG	CAG	1	2	3	2	MGG_14774T0(Y):hypothetical protein					0.4
supercont8.2	2958577	+	CHG	CAG	1	3	13	3	MGG_11239T0(N):RING finger protein					0.1875
supercont8.2	3089709	+	CHG	CTG	1	3	13	3	MGG_01319T0(Y):hypothetical protein					0.1875
supercont8.2	3303507	-	CHG	CTG	1	2	5	2	MGG_01375T0(Y):hypothetical protein					0.285714
supercont8.2	3428159	-	CHG	CAG	1	3	10	3	MGG_01409T0(Y):ubiquitin-activating enzyme E1 1					0.230769
supercont8.2	3773744	-	CHG	CTG	1	2	6	2	MGG_01494T0(Y):hypothetical protein					0.25
supercont8.2	3810277	-	CHG	CAG	14.27	13	28	4	MGG_15715T0(Y):predicted protein					0.317073
supercont8.2	3943535	+	CHG	CTG	1	4	11	3	MGG_01538T0(Y):hypothetical protein					0.266667
supercont8.2	4068385	+	CHG	CAG	1	2	2	2	MGG_01577T0(Y):hypothetical protein					0.5
supercont8.2	4093023	-	CHG	CCG	1	2	5	2	MGG_01583T0(Y):pre-mRNA-splicing ATP-dependent RNA helicase PRP28					0.285714
supercont8.2	4403729	+	CHG	CAG	1	3	16	3	MGG_01671T0(Y):eukaryotic translation initiation factor 6					0.157895
supercont8.2	4408228	-	CHG	CCG	1	3	18	3	MGG_15753T0(N):hypothetical protein					0.142857
supercont8.2	4472850	+	CHG	CAG	1	3	17	3	MGG_01691T0(Y):hypothetical protein					0.15
supercont8.2	4494534	-	CHG	CAG	1	2	5	2	MGG_01695T0(N):hypothetical protein					0.285714
supercont8.2	4637202	+	CHG	CAG	44.48	7	4	2	MGG_15763T0(Y):predicted protein					0.636364
supercont8.2	4637557	-	CHG	CAG	14.18	8	12	3	MGG_15763T0(Y):predicted protein					0.4
supercont8.2	4676482	+	CHG	CCG	1	2	6	2	MGG_01745T0(N):zinc finger protein gcs1					0.25
supercont8.2	4699879	+	CHG	CTG	1	3	18	3	MGG_01751T0(N):F-box and WD domain-containing protein					0.142857
supercont8.2	4774449	-	CHG	CAG	1	3	18	3	MGG_01773T0(N):hypothetical protein					0.142857
supercont8.2	5001742	+	CHG	CAG	1	3	16	3	MGG_11129T0(Y):caffeine-induced death protein 1					0.157895
supercont8.2	5292050	+	CHG	CAG	1.19	3	18	3	MGG_15335T0(Y):hypothetical protein					0.142857
supercont8.2	5306926	-	CHG	CCG	2.84	2	4	2	MGG_15794T0(Y):hypothetical protein					0.333333
supercont8.2	5352016	+	CHG	CAG	1.22	4	18	3	MGG_15800T0(N):hypothetical protein					0.181818
supercont8.2	5474391	-	CHG	CAG	7.52	2	4	2	MGG_15807T0(Y):hypothetical protein					0.333333
supercont8.2	5511711	-	CHG	CAG	1	2	6	2	MGG_15809T0(N):hypothetical protein					0.25
supercont8.2	5807997	-	CHG	CTG	1	2	4	2	MGG_08133T0(Y):pre-mRNA-processing factor 17					0.333333
supercont8.2	6141985	+	CHG	CTG	1	2	6	2	MGG_07027T0(Y):hypothetical protein					0.25
supercont8.2	6187673	-	CHG	CAG	1	3	17	3	MGG_07047T0(N):hypothetical protein					0.15
supercont8.2	6243684	+	CHG	CAG	1	3	11	3	MGG_07065T0(Y):G2/mitotic-specific cyclin-B					0.214286
supercont8.2	6341025	+	CHG	CAG	1	2	6	2	MGG_07095T0(Y):hypothetical protein					0.25
supercont8.2	6574530	+	CHG	CCG	1	3	19	3	MGG_07155T0(Y):transcription termination factor 2					0.136364
supercont8.2	6595922	+	CHG	CAG	1	2	5	2	MGG_07162T0(N):sphingosine-1-phosphate lyase					0.285714
supercont8.2	6637814	+	CHG	CCG	1	2	4	2	MGG_07174T0(Y):elongator complex protein 1					0.333333
supercont8.2	6663191	-	CHG	CAG	1	2	5	2	MGG_07182T0(Y):hypothetical protein					0.285714
supercont8.2	6664614	+	CHG	CAG	1	2	3	2	MGG_07183T0(N):hypothetical protein					0.4
supercont8.2	6727647	-	CHG	CCG	1	2	6	2	MGG_07199T0(Y):hypothetical protein					0.25
supercont8.2	7015573	-	CHG	CTG	1	3	15	3	MGG_07264T0(Y):glutaminase GtaA					0.166667
supercont8.2	7097841	-	CHG	CTG	1	3	8	3	MGG_07284T0(Y):target-rapamycin complex subunit LST8					0.272727
supercont8.2	7104435	-	CHG	CAG	1	3	13	3	MGG_07286T0(Y):hypothetical protein					0.1875
supercont8.2	7280817	+	CHG	CAG	1	2	6	2	MGG_07330T0(Y):hypothetical protein					0.25
supercont8.2	7770902	-	CHG	CAG	1	3	8	3	MGG_12463T0(Y):hypothetical protein					0.272727
supercont8.2	7850336	-	CHG	CAG	1.02	9	23	3	MGG_15946T0(Y):predicted protein					0.28125
supercont8.2	7850354	+	CHG	CAG	4.33	4	30	4	MGG_15946T0(Y):predicted protein					0.117647
supercont8.2	7850383	-	CHG	CAG	10.48	5	19	3	MGG_15946T0(Y):predicted protein					0.208333
supercont8.2	7850388	+	CHG	CAG	10.46	4	27	4	MGG_15946T0(Y):predicted protein					0.129032
supercont8.2	7850499	-	CHG	CAG	18.66	3	8	3	MGG_15946T0(Y):predicted protein					0.272727
supercont8.2	7910297	+	CHG	CAG	1	2	6	2	MGG_08312T0(N):hypothetical protein					0.25
supercont8.2	7967670	-	CHG	CAG	1	3	13	3	MGG_15956T0(N):hypothetical protein					0.1875
supercont8.2	8001188	+	CHG	CAG	1	3	18	3	MGG_12477T0(Y):hypothetical protein					0.142857
supercont8.2	8009040	+	CHG	CTG	1	3	13	3	MGG_08285T0(N):mycocerosic acid synthase					0.1875
supercont8.2	8015966	+	CHG	CCG	1	2	5	2	MGG_08281T0(Y):polyketide synthase					0.285714
supercont8.2	8062301	-	CHG	CCG	1	2	4	2	MGG_08267T0(N):hypothetical protein					0.333333
supercont8.2	8245242	+	CHG	CAG	1.02	5	36	4	MGG_15976T0(Y):hypothetical protein					0.121951
supercont8.2	8248929	+	CHG	CAG	2.1	3	15	3	MGG_15977T0(Y):hypothetical protein					0.166667
supercont8.3	64787	+	CHG	CAG	1	3	15	3	MGG_13324T0(Y):hypothetical protein					0.166667
supercont8.3	243633	+	CHG	CAG	1	2	6	2	MGG_09118T0(Y):hypothetical protein					0.25
supercont8.3	334199	+	CHG	CAG	24.11	4	20	3	MGG_16602T0(N):predicted protein					0.166667
supercont8.3	334554	-	CHG	CAG	55.96	3	1	2	MGG_16602T0(N):predicted protein					0.75
supercont8.3	407223	+	CHG	CCG	1	2	6	2	MGG_07387T0(N):hypothetical protein					0.25
supercont8.3	553711	-	CHG	CCG	1	2	3	2	MGG_07417T0(Y):hypothetical protein					0.4
supercont8.3	1009990	+	CHG	CAG	2.1	4	16	3	MGG_16655T0(N):hypothetical protein					0.2
supercont8.3	1169349	+	CHG	CTG	1	2	4	2	MGG_07602T0(Y):tyrosine phosphatase					0.333333
supercont8.3	1177271	-	CHG	CAG	1	3	16	3	MGG_13430T0(N):hypothetical protein					0.157895
supercont8.3	1218159	+	CHG	CTG	1	2	3	2	MGG_07614T0(Y):hypothetical protein					0.4
supercont8.3	1240571	+	CHG	CCG	1	2	2	2	MGG_07620T0(N):L-amino-acid oxidase					0.5
supercont8.3	1339856	-	CHG	CTG	50.87	2	3	2	MGG_16674T0(Y):predicted protein					0.4
supercont8.3	1339870	-	CHG	CAG	45.1	4	1	2	MGG_16674T0(Y):predicted protein					0.8
supercont8.3	1346891	-	CHG	CTG	53.44	3	3	2	MGG_16676T0(Y):predicted protein					0.5
supercont8.3	1347230	-	CHG	CTG	30.94	6	34	4	MGG_16676T0(Y):predicted protein					0.15
supercont8.3	1347244	-	CHG	CAG	27.99	9	23	3	MGG_16676T0(Y):predicted protein					0.28125
supercont8.3	1353383	+	CHG	CAG	34.55	2	5	2	MGG_16677T0(N):predicted protein					0.285714
supercont8.3	1459430	-	CHG	CAG	9.44	4	8	3	MGG_16683T0(Y):predicted protein					0.333333
supercont8.3	1479568	+	CHG	CAG	1	2	5	2	MGG_07674T0(N):hypothetical protein					0.285714
supercont8.3	1500526	+	CHG	CAG	1	3	13	3	MGG_07681T0(N):hypothetical protein					0.1875
supercont8.3	1595228	-	CHG	CTG	51.56	2	3	2	MGG_16695T0(Y):predicted protein					0.4
supercont8.3	1595581	-	CHG	CAG	43.92	4	4	2	MGG_16695T0(Y):predicted protein					0.5
supercont8.3	1802217	-	CHG	CAG	1	3	11	3	MGG_05874T0(N):hypothetical protein					0.214286
supercont8.3	1896492	-	CHG	CAG	1	3	11	3	MGG_16712T0(N):hypothetical protein					0.214286
supercont8.3	1923366	+	CHG	CCG	1	2	4	2	MGG_05912T0(Y):N-acyl-L-amino acid amidohydrolase					0.333333
supercont8.3	2019744	-	CHG	CAG	1	2	4	2	MGG_05931T0(N):NAD-binding Rossmann fold oxidoreductase					0.333333
supercont8.3	2039701	-	CHG	CCG	1	2	4	2	MGG_05937T0(Y):dynamin family protein					0.333333
supercont8.3	2049891	+	CHG	CAG	1	2	6	2	MGG_05941T0(Y):maltose permease MAL31					0.25
supercont8.3	2068366	-	CHG	CAG	1	3	16	3	MGG_05946T0(Y):high-affinity glucose transporter					0.157895
supercont8.3	2239904	-	CHG	CCG	1	3	16	3	MGG_16734T0(N):autophagy-like protein 2					0.157895
supercont8.3	2500125	+	CHG	CAG	1	2	3	2	MGG_06077T0(N):translation initiation factor eIF-2B subunit alpha					0.4
supercont8.3	2674048	+	CHG	CAG	1	2	6	2	MGG_06131T0(N):hypothetical protein	MGG_06131T1(N):hypothetical protein	MGG_06131T2(N):hypothetical protein			0.25
supercont8.3	2843741	-	CHG	CCG	1	2	6	2	MGG_06179T0(Y):hypothetical protein					0.25
supercont8.3	3072044	+	CHG	CAG	1	6	19	3	MGG_05818T0(Y):hypothetical protein					0.24
supercont8.3	3072073	+	CHG	CAG	1	5	25	4	MGG_05818T0(Y):hypothetical protein					0.166667
supercont8.3	3133557	+	CHG	CAG	1.15	7	9	3	MGG_16782T0(Y):predicted protein					0.4375
supercont8.3	3133890	-	CHG	CAG	1.03	5	11	3	MGG_16782T0(Y):predicted protein					0.3125
supercont8.3	3133914	-	CHG	CAG	1.02	3	13	3	MGG_16782T0(Y):predicted protein					0.1875
supercont8.3	3134092	+	CHG	CAG	60.72	4	3	2	MGG_16783T0(Y):predicted protein					0.571429
supercont8.3	3134447	-	CHG	CAG	17.7	4	17	3	MGG_16783T0(Y):predicted protein					0.190476
supercont8.3	3159504	+	CHG	CAG	26.4	5	6	2	MGG_16785T0(N):predicted protein					0.454545
supercont8.3	3159859	-	CHG	CAG	62.88	6	3	2	MGG_16785T0(N):predicted protein					0.666667
supercont8.3	3189693	+	CHG	CAG	1	3	10	3	MGG_05785T0(N):levanase					0.230769
supercont8.3	3433352	-	CHG	CAG	1	2	6	2	MGG_09511T0(N):2-nitropropane dioxygenase					0.25
supercont8.3	3503380	-	CHG	CAG	1	3	12	3	MGG_09490T0(N):hypothetical protein					0.2
supercont8.3	3620636	-	CHG	CTG	62.85	3	2	2	MGG_16808T0(Y):predicted protein					0.6
supercont8.3	3660628	-	CHG	CAG	1	2	5	2	MGG_10912T0(Y):mycocerosic acid synthase					0.285714
supercont8.3	3666131	+	CHG	CTG	1	2	4	2	MGG_10912T0(Y):mycocerosic acid synthase					0.333333
supercont8.3	3676625	+	CHG	CAG	2.82	2	2	2	MGG_16815T1(N):hypothetical protein	MGG_16815T0(N):hypothetical protein				0.5
supercont8.3	3774764	-	CHG	CTG	1	2	6	2	MGG_04867T0(Y):esterase/lipase/thioesterase					0.25
supercont8.3	3817727	-	CHG	CAG	1	2	6	2	MGG_04882T0(N):hypothetical protein					0.25
supercont8.3	3952014	-	CHG	CTG	1	3	9	3	MGG_04917T0(N):hypothetical protein					0.25
supercont8.3	4306132	-	CHG	CAG	1	3	18	3	MGG_05014T0(Y):hypothetical protein					0.142857
supercont8.3	4441363	-	CHG	CAG	1	3	12	3	MGG_16853T0(N):hypothetical protein					0.2
supercont8.3	4681690	-	CHG	CCG	1	3	12	3	MGG_05126T0(Y):hypothetical protein					0.2
supercont8.3	4759953	+	CHG	CAG	1	3	9	3	MGG_05151T0(Y):NMDA receptor-regulated protein 1					0.25
supercont8.3	5011813	-	CHG	CAG	55.98	2	4	2	MGG_16885T0(N):predicted protein					0.333333
supercont8.3	5011831	+	CHG	CTG	58.85	3	5	2	MGG_16885T0(N):predicted protein					0.375
supercont8.3	5011833	-	CHG	CAG	57.78	6	0	0	MGG_16885T0(N):predicted protein					1
supercont8.3	5011850	-	CHG	CCG	50.25	2	5	2	MGG_16885T0(N):predicted protein					0.285714
supercont8.3	5122696	+	CHG	CAG	1	2	6	2	MGG_05244T0(Y):pre-mRNA-processing-splicing factor 8					0.25
supercont8.3	5295293	+	CHG	CAG	1	2	4	2	MGG_05287T0(Y):hypothetical protein					0.333333
supercont8.3	5441423	+	CHG	CAG	1	3	10	3	MGG_11039T0(Y):N-acetyltransferase 10					0.230769
supercont8.3	5452200	-	CHG	CAG	1	4	9	3	MGG_11036T0(Y):cellobiose dehydrogenase					0.307692
supercont8.3	5452625	-	CHG	CAG	1	4	10	3	MGG_11036T0(Y):cellobiose dehydrogenase					0.285714
supercont8.3	5452678	-	CHG	CAG	1	4	11	3	MGG_11036T0(Y):cellobiose dehydrogenase					0.266667
supercont8.3	5454134	-	CHG	CAG	47.83	8	13	3	MGG_16907T0(N):predicted protein					0.380952
supercont8.3	5454154	-	CHG	CAG	46.06	14	9	3	MGG_16907T0(N):predicted protein					0.608696
supercont8.3	5454171	-	CHG	CCG	27.98	4	25	4	MGG_16907T0(N):predicted protein					0.137931
supercont8.3	5688176	-	CHG	CAG	1	4	21	3	MGG_13836T0(N):hypothetical protein					0.16
supercont8.3	5834841	+	CHG	CAG	1	2	4	2	MGG_07808T0(Y):membrane transporter					0.333333
supercont8.3	6294589	+	CHG	CAG	1	2	4	2	MGG_16969T0(N):hypothetical protein					0.333333
supercont8.3	6300624	-	CHG	CTG	1	2	6	2	MGG_13919T0(N):hypothetical protein					0.25
supercont8.3	6542559	-	CHG	CAG	1	7	13	3	MGG_16984T0(Y):hypothetical protein					0.35
supercont8.3	6542642	+	CHG	CAG	1.03	4	11	3	MGG_16984T0(Y):hypothetical protein					0.266667
supercont8.3	6542675	-	CHG	CAG	1.03	3	15	3	MGG_16984T0(Y):hypothetical protein					0.166667
supercont8.3	6542871	+	CHG	CAG	1.15	3	8	3	MGG_16984T0(Y):hypothetical protein					0.272727
supercont8.4	125695	-	CHG	CAG	31.32	3	6	2	MGG_17005T0(N):predicted protein					0.333333
supercont8.4	125708	-	CHG	CAG	18.94	4	5	2	MGG_17005T0(N):predicted protein					0.444444
supercont8.4	132535	+	CHG	CAG	1.54	3	5	2	MGG_17009T0(N):hypothetical protein					0.375
supercont8.4	296976	-	CHG	CAG	1	2	6	2	MGG_08462T0(N):hypothetical protein					0.25
supercont8.4	625894	+	CHG	CCG	1	3	14	3	MGG_13994T0(N):hypothetical protein					0.176471
supercont8.4	832089	-	CHG	CAG	1	4	15	3	MGG_08602T0(Y):hypothetical protein					0.210526
supercont8.4	858084	-	CHG	CAG	1	2	5	2	MGG_03741T0(Y):hypothetical protein					0.285714
supercont8.4	948432	-	CHG	CAG	1	2	6	2	MGG_03710T0(Y):hypothetical protein					0.25
supercont8.4	949661	-	CHG	CAG	1	2	6	2	MGG_03709T0(N):hypothetical protein					0.25
supercont8.4	1024155	-	CHG	CAG	1	2	2	2	MGG_03685T0(N):hypothetical protein					0.5
supercont8.4	1084835	-	CHG	CTG	1	2	6	2	MGG_13485T0(N):2-isopropylmalate synthase					0.25
supercont8.4	1101031	+	CHG	CAG	1	3	20	3	MGG_03662T0(N):phosphoadenosine phosphosulfate reductase					0.130435
supercont8.4	1104942	-	CHG	CCG	1	3	14	3	MGG_13486T0(N):hypothetical protein					0.176471
supercont8.4	1201470	+	CHG	CAG	1	3	20	3	MGG_03629T0(N):hypothetical protein					0.130435
supercont8.4	1211465	-	CHG	CCG	1	2	5	2	MGG_03627T0(N):hypothetical protein					0.285714
supercont8.4	1219063	-	CHG	CAG	1	2	3	2	MGG_03624T0(N):hypothetical protein					0.4
supercont8.4	1245524	-	CHG	CTG	1	2	6	2	MGG_13499T0(N):acetyl-CoA acetyltransferase					0.25
supercont8.4	1305623	+	CHG	CAG	60.18	5	2	2	MGG_17065T0(Y):predicted protein					0.714286
supercont8.4	1305625	-	CHG	CTG	57.05	4	1	2	MGG_17065T0(Y):predicted protein					0.8
supercont8.4	1305643	+	CHG	CAG	56.23	4	4	2	MGG_17065T0(Y):predicted protein					0.5
supercont8.4	1305962	+	CHG	CAG	37.47	2	4	2	MGG_17065T0(Y):predicted protein					0.333333
supercont8.4	1305964	-	CHG	CTG	37.47	4	9	3	MGG_17065T0(Y):predicted protein					0.307692
supercont8.4	1305978	-	CHG	CAG	29.44	5	10	3	MGG_17065T0(Y):predicted protein					0.333333
supercont8.4	1313192	-	CHG	CAG	1	3	12	3	MGG_03601T0(N):alpha-galactosidase					0.2
supercont8.4	1316734	-	CHG	CTG	1	3	8	3	MGG_03600T0(Y):mitochondrial-processing peptidase subunit beta					0.272727
supercont8.4	1511530	-	CHG	CAG	1	3	20	3	MGG_03546T0(N):hypothetical protein					0.130435
supercont8.4	1585770	+	CHG	CCG	1	2	5	2	MGG_03529T0(N):integral membrane protein					0.285714
supercont8.4	1860684	-	CHG	CAG	1	3	15	3	MGG_17094T0(Y):hypothetical protein					0.166667
supercont8.4	1956036	+	CHG	CAG	1	3	12	3	MGG_15271T0(Y):hypothetical protein					0.2
supercont8.4	1981519	+	CHG	CAG	1	2	6	2	MGG_17097T0(N):hypothetical protein					0.25
supercont8.4	2100486	-	CHG	CAG	1	3	20	3	MGG_03375T0(Y):isotrichodermin C-15 hydroxylase					0.130435
supercont8.4	2207089	+	CHG	CAG	1	2	6	2	MGG_03340T0(Y):hypothetical protein					0.25
supercont8.4	2270740	-	CHG	CAG	1	3	9	3	MGG_03320T0(N):AP-1 complex subunit beta-1					0.25
supercont8.4	2586627	+	CHG	CAG	1	3	16	3	MGG_14870T0(Y):hypothetical protein					0.157895
supercont8.4	2587905	+	CHG	CCG	1	2	6	2	MGG_14870T0(Y):hypothetical protein					0.25
supercont8.4	2757677	-	CHG	CAG	1	3	7	2	MGG_03192T0(Y):RNA polymerase II transcription factor B subunit 1					0.3
supercont8.4	2858014	+	CHG	CAG	1	3	15	3	MGG_12764T0(N):hypothetical protein					0.166667
supercont8.4	3108304	-	CHG	CCG	1	6	20	3	MGG_17152T0(N):hypothetical protein					0.230769
supercont8.4	3309885	-	CHG	CAG	1	2	5	2	MGG_06555T0(N):HET domain-containing protein					0.285714
supercont8.4	3312320	-	CHG	CTG	1	3	18	3	MGG_06554T0(Y):hypothetical protein					0.142857
supercont8.4	3404942	+	CHG	CTG	1	2	2	2	MGG_06527T0(Y):NADPH-ferrihemoprotein reductase					0.5
supercont8.4	3547177	-	CHG	CAG	1	2	6	2	MGG_06492T0(N):transcriptional activator protein DAL81					0.25
supercont8.4	3559995	-	CHG	CCG	1	2	5	2	MGG_06488T0(N):2-amino-3-carboxymuconate-6-semialdehyde decarboxylase					0.285714
supercont8.4	3562340	-	CHG	CCG	1	2	6	2	MGG_06487T0(Y):thymine dioxygenase					0.25
supercont8.4	3646867	+	CHG	CTG	1	3	20	3	MGG_12832T0(N):sorting nexin-41					0.130435
supercont8.4	3712402	-	CHG	CCG	1	2	6	2	MGG_06445T0(N):histone H3-like centromeric protein cse-4					0.25
supercont8.4	3798096	-	CHG	CAG	1	3	14	3	MGG_12839T0(N):actin cytoskeleton-regulatory complex protein PAN1					0.176471
supercont8.4	3811421	-	CHG	CAG	1	3	16	3	MGG_06419T0(N):hypothetical protein					0.157895
supercont8.4	3928179	-	CHG	CAG	1	2	4	2	MGG_06388T0(N):SNF2 family ATP-dependent chromatin-remodeling factor snf21					0.333333
supercont8.4	3962924	+	CHG	CAG	1	3	15	3	MGG_06379T0(N):midasin					0.166667
supercont8.4	4027736	+	CHG	CTG	1	3	19	3	MGG_06361T0(Y):dynamin-A					0.136364
supercont8.4	4077915	+	CHG	CAG	1	3	13	3	MGG_06347T0(N):hypothetical protein					0.1875
supercont8.4	4323759	+	CHG	CAG	1	3	10	3	MGG_17202T0(Y):hypothetical protein					0.230769
supercont8.4	4366899	+	CHG	CAG	1	3	15	3	MGG_06260T0(Y):hypothetical protein					0.166667
supercont8.4	4444773	-	CHG	CAG	1	3	18	3	MGG_06238T0(N):hypothetical protein					0.142857
supercont8.4	4734333	-	CHG	CAG	1	2	5	2	MGG_14831T0(N):fatty acid synthase S-acetyltransferase					0.285714
supercont8.4	4909069	-	CHG	CAG	1	2	4	2	MGG_13607T0(N):hypothetical protein					0.333333
supercont8.4	4947555	+	CHG	CTG	1	2	6	2	MGG_10011T0(Y):polyketide synthase					0.25
supercont8.4	4998478	-	CHG	CAG	1	3	8	3	MGG_17248T0(N):hypothetical protein					0.272727
supercont8.4	4998495	+	CHG	CAG	1	4	6	2	MGG_17248T0(N):hypothetical protein					0.4
supercont8.4	4999685	-	CHG	CAG	1	4	13	3	MGG_10000T0(N):hypothetical protein					0.235294
supercont8.4	5239253	-	CHG	CAG	36.57	7	4	2	MGG_17268T0(N):predicted protein					0.636364
supercont8.4	5239891	-	CHG	CCG	1.28	5	14	3	MGG_17269T0(N):hypothetical protein					0.263158
supercont8.4	5246923	+	CHG	CAG	1	3	18	3	MGG_14513T0(Y):hypothetical protein					0.142857
supercont8.4	5297858	-	CHG	CAG	1	3	17	3	MGG_09755T0(N):hypothetical protein					0.15
supercont8.4	5510647	-	CHG	CTG	39.42	10	7	2	MGG_17285T0(Y):hypothetical protein					0.588235
supercont8.5	222310	+	CHG	CTG	1	2	5	2	MGG_10789T0(N):hypothetical protein					0.285714
supercont8.5	261525	-	CHG	CAG	1	2	4	2	MGG_10953T0(N):tryptophan dimethylallyltransferase					0.333333
supercont8.5	397559	+	CHG	CCG	1	2	5	2	MGG_01130T0(Y):hypothetical protein					0.285714
supercont8.5	638910	-	CHG	CCG	1	3	9	3	MGG_01063T0(Y):hypothetical protein					0.25
supercont8.5	716463	-	CHG	CAG	1.97	7	34	4	MGG_17324T0(N):hypothetical protein					0.170732
supercont8.5	716522	-	CHG	CAG	2.04	5	58	5	MGG_17324T0(N):hypothetical protein					0.0793651
supercont8.5	716559	+	CHG	CAG	1.55	9	167	8	MGG_17324T0(N):hypothetical protein					0.0511364
supercont8.5	888435	-	CHG	CTG	1	2	6	2	MGG_00993T0(N):vacuolar iron transporter Ccc1					0.25
supercont8.5	984093	-	CHG	CAG	1	2	5	2	MGG_00963T0(N):hypothetical protein					0.285714
supercont8.5	1204666	-	CHG	CAG	1	3	17	3	MGG_17349T0(Y):hypothetical protein					0.15
supercont8.5	1365137	+	CHG	CAG	1	3	13	3	MGG_11482T0(Y):translation initiation factor IF-2					0.1875
supercont8.5	1469689	-	CHG	CCG	1	2	3	2	MGG_00831T0(N):hypothetical protein					0.4
supercont8.5	1568444	+	CHG	CTG	1	2	2	2	MGG_11490T0(N):oxysterol binding protein					0.5
supercont8.5	1736056	-	CHG	CTG	1	3	15	3	MGG_00760T0(N):CMGC/DYRK/DYRK2 protein kinase					0.166667
supercont8.5	1783024	-	CHG	CCG	1	2	5	2	MGG_00747T0(N):palmitoyltransferase PFA4					0.285714
supercont8.5	1932316	-	CHG	CAG	1	2	6	2	MGG_00702T0(Y):hypothetical protein					0.25
supercont8.5	2028878	+	CHG	CAG	1	3	17	3	MGG_11519T0(Y):alcohol dehydrogenase					0.15
supercont8.5	2079559	-	CHG	CCG	1	3	16	3	MGG_00669T0(Y):hypothetical protein					0.157895
supercont8.5	2092111	-	CHG	CCG	1	2	5	2	MGG_00664T0(N):tumor suppressor candidate 4					0.285714
supercont8.5	2199682	-	CHG	CCG	1	2	6	2	MGG_11534T0(N):hypothetical protein					0.25
supercont8.5	2202556	+	CHG	CAG	1	2	5	2	MGG_00631T0(N):hypothetical protein					0.285714
supercont8.5	2204863	+	CHG	CCG	1	3	17	3	MGG_00631T0(N):hypothetical protein					0.15
supercont8.5	2291719	+	CHG	CAG	1	2	5	2	MGG_00611T0(N):2OG-Fe(II) oxygenase					0.285714
supercont8.5	2571007	+	CHG	CCG	1	2	5	2	MGG_00534T0(Y):ribulose-phosphate 3-epimerase					0.285714
supercont8.5	2609166	-	CHG	CAG	1	2	5	2	MGG_00522T0(N):hypothetical protein					0.285714
supercont8.5	2624474	+	CHG	CCG	1	2	4	2	MGG_17440T0(N):hypothetical protein					0.333333
supercont8.5	2793008	+	CHG	CAG	1	3	18	3	MGG_00467T0(Y):hypothetical protein					0.142857
supercont8.5	3070489	+	CHG	CAG	1	3	7	2	MGG_14690T0(Y):sodium bile acid symporter family protein					0.3
supercont8.5	3109403	+	CHG	CAG	1	2	3	2	MGG_00366T0(Y):hypothetical protein					0.4
supercont8.5	3140302	-	CHG	CTG	1	2	3	2	MGG_00356T0(N):splicing factor 3B subunit 1					0.4
supercont8.5	3317914	+	CHG	CCG	1	3	19	3	MGG_11604T0(N):hypothetical protein					0.136364
supercont8.5	3626859	+	CHG	CAG	34.6	6	8	3	MGG_17501T0(N):predicted protein					0.428571
supercont8.5	3627167	+	CHG	CTG	22.31	2	2	2	MGG_17501T0(N):predicted protein					0.5
supercont8.5	3683419	-	CHG	CCG	1	2	6	2	MGG_14712T0(Y):hypothetical protein					0.25
supercont8.5	3800517	-	CHG	CAG	1	2	6	2	MGG_17514T0(N):hypothetical protein					0.25
supercont8.5	3825312	-	CHG	CAG	1	2	6	2	MGG_00183T0(N):STE/STE11 protein kinase					0.25
supercont8.5	3836887	-	CHG	CAG	1	3	9	3	MGG_00179T0(N):hypothetical protein					0.25
supercont8.5	3867420	+	CHG	CAG	1	8	22	3	MGG_00174T0(Y):hypothetical protein					0.266667
supercont8.5	3867507	-	CHG	CAG	1	3	14	3	MGG_00174T0(Y):hypothetical protein					0.176471
supercont8.5	3867606	-	CHG	CAG	1	3	19	3	MGG_00174T0(Y):hypothetical protein					0.136364
supercont8.5	3867609	-	CHG	CAG	1	5	18	3	MGG_00174T0(Y):hypothetical protein					0.217391
supercont8.5	3867619	+	CHG	CAG	1	5	15	3	MGG_00174T0(Y):hypothetical protein					0.25
supercont8.5	4056771	+	CHG	CAG	1	2	6	2	MGG_00124T0(Y):hypothetical protein					0.25
supercont8.5	4077089	-	CHG	CAG	1	3	20	3	MGG_00118T0(Y):hypothetical protein					0.130435
supercont8.5	4083863	+	CHG	CAG	1	3	13	3	MGG_00117T0(N):transcription initiation factor IIB					0.1875
supercont8.5	4375611	+	CHG	CAG	26.19	3	17	3	MGG_17549T0(N):predicted protein					0.15
supercont8.5	4375966	-	CHG	CAG	61.33	4	5	2	MGG_17549T0(N):predicted protein					0.444444
supercont8.5	4408608	-	CHG	CAG	1	3	16	3	MGG_00022T0(Y):bassianolide synthetase					0.157895
supercont8.6	21210	-	CHG	CAG	21.32	4	30	4	MGG_17559T0(Y):predicted protein					0.117647
supercont8.6	21407	-	CHG	CAG	31.87	6	18	3	MGG_17560T0(N):predicted protein					0.25
supercont8.6	627459	+	CHG	CAG	1	3	17	3	MGG_14279T0(N):glutamine synthetase					0.15
supercont8.6	659393	-	CHG	CCG	1	3	12	3	MGG_01916T0(Y):hypothetical protein					0.2
supercont8.6	709947	+	CHG	CCG	66.33	2	3	2	MGG_17598T0(Y):predicted protein					0.4
supercont8.6	710319	-	CHG	CAG	13.73	5	12	3	MGG_17598T0(Y):predicted protein					0.294118
supercont8.6	711520	+	CHG	CAG	32.43	2	4	2	MGG_17599T0(N):predicted protein					0.333333
supercont8.6	765088	+	CHG	CAG	1	4	14	3	MGG_17603T0(Y):hypothetical protein					0.222222
supercont8.6	765393	-	CHG	CAG	1	3	13	3	MGG_17603T0(Y):hypothetical protein					0.1875
supercont8.6	765420	+	CHG	CAG	1	3	12	3	MGG_17603T0(Y):hypothetical protein					0.2
supercont8.6	765528	-	CHG	CAG	1	3	16	3	MGG_17603T0(Y):hypothetical protein					0.157895
supercont8.6	787705	+	CHG	CAG	1	2	6	2	MGG_12243T0(N):hypothetical protein					0.25
supercont8.6	865090	+	CHG	CCG	1	2	5	2	MGG_10363T0(Y):hypothetical protein					0.285714
supercont8.6	962034	+	CHG	CTG	3.5	2	3	2	MGG_17620T0(N):hypothetical protein					0.4
supercont8.6	1164967	-	CHG	CAG	1	2	5	2	MGG_04327T0(Y):hypothetical protein					0.285714
supercont8.6	1179764	+	CHG	CAG	1	3	17	3	MGG_04324T0(Y):hypothetical protein					0.15
supercont8.6	1181172	-	CHG	CCG	1	2	6	2	MGG_04324T0(Y):hypothetical protein					0.25
supercont8.6	1513325	+	CHG	CAG	1	3	18	3	MGG_14902T0(N):hypothetical protein					0.142857
supercont8.6	1569149	+	CHG	CTG	1	2	4	2	MGG_12174T0(Y):hypothetical protein					0.333333
supercont8.6	1674824	-	CHG	CAG	1	2	6	2	MGG_04185T0(N):STU1					0.25
supercont8.6	1710690	+	CHG	CAG	1	2	5	2	MGG_04176T0(N):hypothetical protein					0.285714
supercont8.6	1745543	+	CHG	CCG	1	3	18	3	MGG_04165T0(Y):hypothetical protein					0.142857
supercont8.6	1867543	-	CHG	CAG	1	3	16	3	MGG_12155T0(N):hypothetical protein					0.157895
supercont8.6	2055518	+	CHG	CCG	1	2	5	2	MGG_04070T0(N):isoform CRA_b					0.285714
supercont8.6	2098098	+	CHG	CAG	1	2	3	2	MGG_04057T0(Y):hypothetical protein					0.4
supercont8.6	2122520	-	CHG	CAG	1	2	4	2	MGG_04050T0(N):protein transporter SEC22					0.333333
supercont8.6	2214358	-	CHG	CTG	1	2	4	2	MGG_12130T0(N):serine/threonine protein phosphatase 2A					0.333333
supercont8.6	2417048	+	CHG	CAG	1	2	6	2	MGG_03963T0(N):hypothetical protein					0.25
supercont8.6	2468333	-	CHG	CCG	1	2	3	2	MGG_12109T0(Y):hypothetical protein					0.4
supercont8.6	2474311	+	CHG	CCG	1	2	6	2	MGG_12108T0(Y):leucine Rich Repeat domain-containing protein					0.25
supercont8.6	2477773	-	CHG	CAG	1	3	18	3	MGG_03947T0(Y):V-type proton ATPase subunit A					0.142857
supercont8.6	2612378	+	CHG	CAG	1	3	19	3	MGG_03912T0(N):hypothetical protein					0.136364
supercont8.6	2938763	-	CHG	CCG	1	3	15	3	MGG_14943T0(Y):lovastatin nonaketide synthase					0.166667
supercont8.6	3171023	+	CHG	CTG	1	3	14	3	MGG_03754T0(Y):hypothetical protein					0.176471
supercont8.6	3172504	-	CHG	CAG	1	3	15	3	MGG_03754T0(Y):hypothetical protein					0.166667
supercont8.6	3253061	+	CHG	CAG	39.22	3	7	2	MGG_17775T0(N):predicted protein					0.3
supercont8.6	3361770	+	CHG	CAG	1	2	5	2	MGG_09413T0(Y):CAMK protein kinase	MGG_17785T0(N):hypothetical protein				0.285714
supercont8.6	3424332	-	CHG	CTG	1.35	2	2	2	MGG_09395T0(N):hypothetical protein					0.5
supercont8.6	3464115	+	CHG	CAG	1	2	6	2	MGG_09383T1(N):NIMA-interacting protein TinC	MGG_09383T0(N):NIMA-interacting protein TinC				0.25
supercont8.6	3643203	-	CHG	CTG	1	3	16	3	MGG_17810T0(Y):hypothetical protein					0.157895
supercont8.6	3649511	-	CHG	CAG	1	3	17	3	MGG_14954T0(Y):endoglucanase 1					0.15
supercont8.6	3668708	+	CHG	CCG	1	4	11	3	MGG_09326T0(N):hypothetical protein					0.266667
supercont8.6	3754796	-	CHG	CAG	1	2	3	2	MGG_10709T0(N):phenol 2-monooxygenase					0.4
supercont8.6	3805395	+	CHG	CAG	1	4	20	3	MGG_09879T0(Y):hypothetical protein					0.166667
supercont8.6	3805574	-	CHG	CAG	1	6	27	4	MGG_09879T0(Y):hypothetical protein					0.181818
supercont8.6	3978631	+	CHG	CCG	1	3	12	3	MGG_09829T0(N):hypothetical protein					0.2
supercont8.7	135278	+	CHG	CAG	64.48	3	6	2	MGG_17852T0(Y):predicted protein					0.333333
supercont8.7	135617	+	CHG	CAG	38.08	3	4	2	MGG_17852T0(Y):predicted protein					0.428571
supercont8.7	247499	+	CHG	CAG	28.94	6	8	3	MGG_17867T0(N):predicted protein					0.428571
supercont8.7	247513	+	CHG	CTG	30.83	3	12	3	MGG_17867T0(N):predicted protein					0.2
supercont8.7	247515	-	CHG	CAG	32.39	4	2	2	MGG_17867T0(N):predicted protein					0.666667
supercont8.7	247852	+	CHG	CTG	31.2	4	3	2	MGG_17867T0(N):predicted protein					0.571429
supercont8.7	247854	-	CHG	CAG	29.73	15	12	3	MGG_17867T0(N):predicted protein					0.555556
supercont8.7	644235	+	CHG	CAG	1	2	6	2	MGG_03014T0(Y):hypothetical protein					0.25
supercont8.7	708688	+	CHG	CAG	1	4	12	3	MGG_17894T0(N):predicted protein					0.25
supercont8.7	708718	+	CHG	CTG	1	4	19	3	MGG_17894T0(N):predicted protein					0.173913
supercont8.7	708720	-	CHG	CAG	1	5	13	3	MGG_17894T0(N):predicted protein					0.277778
supercont8.7	708788	-	CHG	CAG	1	4	9	3	MGG_17894T0(N):predicted protein					0.307692
supercont8.7	708795	+	CHG	CCG	1	3	14	3	MGG_17894T0(N):predicted protein					0.176471
supercont8.7	708798	+	CHG	CAG	1	4	11	3	MGG_17894T0(N):predicted protein					0.266667
supercont8.7	708806	+	CHG	CAG	1	4	8	3	MGG_17894T0(N):predicted protein					0.333333
supercont8.7	709272	-	CHG	CAG	1	3	11	3	MGG_17894T0(N):predicted protein					0.214286
supercont8.7	709281	+	CHG	CAG	1	5	13	3	MGG_17894T0(N):predicted protein					0.277778
supercont8.7	734128	-	CHG	CAG	1	3	10	3	MGG_02989T0(N):hypothetical protein					0.230769
supercont8.7	738544	+	CHG	CAG	1	2	5	2	MGG_02988T0(Y):hypothetical protein					0.285714
supercont8.7	968155	-	CHG	CAG	1	3	15	3	MGG_02933T0(Y):hypothetical protein					0.166667
supercont8.7	1034758	+	CHG	CTG	1	2	6	2	MGG_02917T0(Y):hypothetical protein					0.25
supercont8.7	1092681	-	CHG	CTG	1	2	6	2	MGG_02901T0(Y):hypothetical protein					0.25
supercont8.7	1126982	-	CHG	CCG	1	2	4	2	MGG_02891T0(N):SH3 domain signaling protein					0.333333
supercont8.7	1135965	-	CHG	CAG	1	2	5	2	MGG_15001T0(Y):hypothetical protein					0.285714
supercont8.7	1363326	+	CHG	CAG	1	3	15	3	MGG_02829T0(N):CK1/CK1/CK1-D protein kinase					0.166667
supercont8.7	1469998	-	CHG	CTG	1	3	13	3	MGG_17959T0(Y):hypothetical protein					0.1875
supercont8.7	1481543	-	CHG	CTG	1	3	11	3	MGG_02794T0(N):hypothetical protein					0.214286
supercont8.7	1694789	-	CHG	CTG	1	2	6	2	MGG_02741T0(Y):RRM domain-containing protein					0.25
supercont8.7	1983351	+	CHG	CAG	1	3	13	3	MGG_02665T0(N):hypothetical protein					0.1875
supercont8.7	1984351	-	CHG	CCG	1	3	14	3	MGG_02665T0(N):hypothetical protein					0.176471
supercont8.7	2452847	+	CHG	CTG	1	2	5	2	MGG_12672T0(N):hypothetical protein					0.285714
supercont8.7	2468001	-	CHG	CAG	1	3	5	2	MGG_02534T0(N):mitochondrial GTPase 1					0.375
supercont8.7	2502099	+	CHG	CAG	23.03	3	11	3	MGG_18038T0(N):predicted protein					0.214286
supercont8.7	2627417	-	CHG	CCG	1	2	3	2	MGG_09036T0(N):alpha-L-arabinofuranosidase					0.4
supercont8.7	2634248	+	CHG	CAG	1	3	11	3	MGG_15047T0(N):major facilitator superfamily transporter					0.214286
supercont8.7	2644517	+	CHG	CAG	1	2	6	2	MGG_09030T0(Y):hypothetical protein					0.25
supercont8.7	2651459	-	CHG	CAG	1	2	6	2	MGG_09027T0(N):fungal specific transcription factor domain-containing protein					0.25
supercont8.7	2867791	-	CHG	CAG	1	2	5	2	MGG_10564T0(N):hypothetical protein					0.285714
supercont8.7	3050474	+	CHG	CAG	1	4	23	4	MGG_18075T0(Y):hypothetical protein					0.148148
supercont8.7	3050526	-	CHG	CAG	1	4	23	4	MGG_18075T0(Y):hypothetical protein					0.148148
supercont8.7	3050950	+	CHG	CCG	1	3	12	3	MGG_18075T0(Y):hypothetical protein					0.2
supercont8.7	3104761	+	CHG	CTG	1	2	6	2	MGG_09641T0(Y):hypothetical protein					0.25
supercont8.7	3218013	-	CHG	CCG	1	2	6	2	MGG_09614T0(N):hypothetical protein					0.25
supercont8.8	18355	+	CHG	CAG	1	2	5	2	MGG_09165T0(N):hypothetical protein					0.285714
supercont8.8	50003	+	CHG	CAG	59.98	3	3	2	MGG_18103T0(Y):predicted protein					0.5
supercont8.8	52317	-	CHG	CAG	1.15	4	8	3	MGG_18104T0(N):hypothetical protein					0.333333
supercont8.8	89499	-	CHG	CAG	1	2	6	2	MGG_18108T0(N):hypothetical protein					0.25
supercont8.8	175402	-	CHG	CAG	1	3	18	3	MGG_10926T0(Y):hypothetical protein					0.142857
supercont8.8	175496	+	CHG	CAG	1	3	15	3	MGG_10926T0(Y):hypothetical protein					0.166667
supercont8.8	416049	-	CHG	CAG	26.3	6	18	3	MGG_18129T0(Y):predicted protein					0.25
supercont8.8	532266	+	CHG	CCG	1	2	3	2	MGG_10221T0(Y):hypothetical protein					0.4
supercont8.1	55403	-	CHH	CAC	1	3	8	3	MGG_01961T0(N):UDP-glucuronosyl/UDP-glucosyltransferase					0.272727
supercont8.1	74353	+	CHH	CCA	2.78	3	11	3	MGG_15986T1(Y):hypothetical protein	MGG_15986T0(Y):hypothetical protein				0.214286
supercont8.1	74373	+	CHH	CAT	2.15	4	14	3	MGG_15986T1(Y):hypothetical protein	MGG_15986T0(Y):hypothetical protein				0.222222
supercont8.1	146160	+	CHH	CAC	1	2	6	2	MGG_13669T0(Y):peptide transporter PTR2					0.25
supercont8.1	170330	+	CHH	CAA	1	2	6	2	MGG_01995T0(Y):isocitrate dehydrogenase subunit 1					0.25
supercont8.1	377812	-	CHH	CAA	1	2	6	2	MGG_02047T0(Y):hypothetical protein					0.25
supercont8.1	454690	-	CHH	CAT	1	3	9	3	MGG_02065T0(N):kinesin light chain	MGG_02065T1(N):kinesin light chain				0.25
supercont8.1	461247	-	CHH	CAT	1	2	3	2	MGG_02067T0(Y):hypothetical protein					0.4
supercont8.1	491546	-	CHH	CAC	1	2	3	2	MGG_02074T0(N):potassium/sodium efflux P-type ATPase					0.4
supercont8.1	530151	-	CHH	CCA	1	3	13	3	MGG_02090T0(Y):hypothetical protein					0.1875
supercont8.1	531002	-	CHH	CAC	1	3	13	3	MGG_02091T0(N):hypothetical protein					0.1875
supercont8.1	531748	+	CHH	CAT	1	3	15	3	MGG_02091T0(N):hypothetical protein					0.166667
supercont8.1	531945	+	CHH	CAC	1	3	9	3	MGG_02091T0(N):hypothetical protein					0.25
supercont8.1	541406	-	CHH	CAA	1	4	21	3	MGG_02093T0(N):polyamine transporter 2					0.16
supercont8.1	583715	+	CHH	CAC	1	3	14	3	MGG_16033T0(Y):hypothetical protein					0.176471
supercont8.1	601250	-	CHH	CAT	1	3	16	3	MGG_02116T0(N):hypothetical protein					0.157895
supercont8.1	659794	-	CHH	CCA	1	2	5	2	MGG_02129T0(Y):hypothetical protein					0.285714
supercont8.1	711581	-	CHH	CAC	1	2	6	2	MGG_02143T0(N):hypothetical protein					0.25
supercont8.1	753612	+	CHH	CAA	1	3	14	3	MGG_02156T0(N):iron transport multicopper oxidase FET5					0.176471
supercont8.1	791670	+	CHH	CAA	1	4	28	4	MGG_16046T0(N):predicted protein					0.125
supercont8.1	791682	-	CHH	CAC	1	4	33	4	MGG_16046T0(N):predicted protein					0.108108
supercont8.1	791691	-	CHH	CAA	1	4	30	4	MGG_16046T0(N):predicted protein					0.117647
supercont8.1	791894	-	CHH	CAA	1	5	22	4	MGG_16046T0(N):predicted protein					0.185185
supercont8.1	826865	-	CHH	CAT	1	3	8	3	MGG_16049T0(Y):hypothetical protein					0.272727
supercont8.1	827947	-	CHH	CAT	1.05	3	5	2	MGG_16049T0(Y):hypothetical protein					0.375
supercont8.1	828177	-	CHH	CAC	1.08	4	10	3	MGG_16049T0(Y):hypothetical protein					0.285714
supercont8.1	871927	+	CHH	CAT	1	2	6	2	MGG_02183T0(N):helicase swr-1					0.25
supercont8.1	987550	+	CHH	CAA	1.06	5	16	3	MGG_16065T0(Y):hypothetical protein					0.238095
supercont8.1	1001088	+	CHH	CAA	44.41	3	4	2	MGG_16067T0(N):predicted protein					0.428571
supercont8.1	1001102	+	CHH	CTT	33.86	2	5	2	MGG_16067T0(N):predicted protein					0.285714
supercont8.1	1069280	+	CHH	CCA	1	3	17	3	MGG_16072T0(Y):hypothetical protein					0.15
supercont8.1	1069358	-	CHH	CAA	1	3	12	3	MGG_16072T0(Y):hypothetical protein					0.2
supercont8.1	1075345	-	CHH	CAC	20.67	2	3	2	MGG_16073T0(N):predicted protein					0.4
supercont8.1	1075389	+	CHH	CAC	39.11	4	10	3	MGG_16073T0(N):predicted protein					0.285714
supercont8.1	1075702	-	CHH	CAA	29.39	5	8	3	MGG_16073T0(N):predicted protein					0.384615
supercont8.1	1075711	+	CHH	CAT	24.52	2	3	2	MGG_16073T0(N):predicted protein					0.4
supercont8.1	1075717	+	CHH	CAA	22.37	3	2	2	MGG_16073T0(N):predicted protein					0.6
supercont8.1	1109311	-	CHH	CCC	1	3	5	2	MGG_02240T0(Y):hypothetical protein					0.375
supercont8.1	1175506	-	CHH	CAC	1	2	6	2	MGG_02259T0(N):hypothetical protein					0.25
supercont8.1	1209159	+	CHH	CCA	1	3	13	3	MGG_02267T0(Y):hypothetical protein					0.1875
supercont8.1	1254533	+	CHH	CAA	1	2	6	2	MGG_16085T0(N):hypothetical protein					0.25
supercont8.1	1254861	+	CHH	CAA	10.57	2	4	2	MGG_16085T0(N):hypothetical protein					0.333333
supercont8.1	1255082	+	CHH	CAA	1	3	13	3	MGG_16085T0(N):hypothetical protein					0.1875
supercont8.1	1505043	+	CHH	CAC	1	2	6	2	MGG_02351T0(Y):tyrocidine synthetase 1					0.25
supercont8.1	1517435	+	CHH	CAT	4.77	3	16	3	MGG_16102T0(N):hypothetical protein					0.157895
supercont8.1	1517552	+	CHH	CCT	7.92	4	28	4	MGG_16102T0(N):hypothetical protein					0.125
supercont8.1	1518904	+	CHH	CAC	1.03	4	13	3	MGG_16104T0(N):hypothetical protein					0.235294
supercont8.1	1518926	-	CHH	CAT	1.03	4	10	3	MGG_16104T0(N):hypothetical protein					0.285714
supercont8.1	1518927	-	CHH	CCA	1.03	4	10	3	MGG_16104T0(N):hypothetical protein					0.285714
supercont8.1	1518940	-	CHH	CAA	1.03	9	5	2	MGG_16104T0(N):hypothetical protein					0.642857
supercont8.1	1518979	+	CHH	CAA	1.02	4	23	4	MGG_16104T0(N):hypothetical protein					0.148148
supercont8.1	1519088	-	CHH	CAA	1.24	6	16	3	MGG_16104T0(N):hypothetical protein					0.272727
supercont8.1	1519089	-	CHH	CCA	1.24	4	19	3	MGG_16104T0(N):hypothetical protein					0.173913
supercont8.1	1519123	-	CHH	CAA	1.05	3	16	3	MGG_16104T0(N):hypothetical protein					0.157895
supercont8.1	1519132	-	CHH	CAA	1.04	3	16	3	MGG_16104T0(N):hypothetical protein					0.157895
supercont8.1	1542566	+	CHH	CAA	1	5	5	2	MGG_16105T0(Y):hypothetical protein	MGG_16105T1(Y):hypothetical protein				0.5
supercont8.1	1542578	+	CHH	CAT	1	3	11	3	MGG_16105T0(Y):hypothetical protein	MGG_16105T1(Y):hypothetical protein				0.214286
supercont8.1	1542583	-	CHH	CAA	1.04	3	6	2	MGG_16105T0(Y):hypothetical protein	MGG_16105T1(Y):hypothetical protein				0.333333
supercont8.1	1542587	+	CHH	CAT	1.04	7	7	2	MGG_16105T0(Y):hypothetical protein	MGG_16105T1(Y):hypothetical protein				0.5
supercont8.1	1542715	-	CHH	CAA	1.13	4	29	4	MGG_16105T0(Y):hypothetical protein	MGG_16105T1(Y):hypothetical protein				0.121212
supercont8.1	1542757	+	CHH	CAC	1	3	15	3	MGG_16105T0(Y):hypothetical protein	MGG_16105T1(Y):hypothetical protein				0.166667
supercont8.1	1565458	+	CHH	CCT	1	2	3	2	MGG_11936T0(Y):FAD binding domain-containing protein					0.4
supercont8.1	1601129	-	CHH	CAA	1	2	6	2	MGG_16109T0(N):hypothetical protein					0.25
supercont8.1	1747085	-	CHH	CAC	1	3	19	3	MGG_02408T0(Y):hypothetical protein					0.136364
supercont8.1	1747088	-	CHH	CAC	1	3	20	3	MGG_02408T0(Y):hypothetical protein					0.130435
supercont8.1	1751014	-	CHH	CTT	1	2	4	2	MGG_02409T0(Y):nonspecific lipid-transfer protein					0.333333
supercont8.1	1805029	-	CHH	CAC	1	2	5	2	MGG_11913T0(N):hypothetical protein					0.285714
supercont8.1	1937034	-	CHH	CAC	1	3	15	3	MGG_11903T0(Y):cation efflux family protein family					0.166667
supercont8.1	1968350	-	CHH	CAA	1	3	19	3	MGG_02465T0(Y):Delta(24(24(1)))-sterol reductase					0.136364
supercont8.1	2024287	+	CHH	CAA	1	2	6	2	MGG_02481T0(Y):hypothetical protein					0.25
supercont8.1	2033231	-	CHH	CAA	1	3	17	3	MGG_02483T0(Y):hypothetical protein	MGG_02484T0(N):hypothetical protein				0.15
supercont8.1	2099723	-	CHH	CCC	1	3	12	3	MGG_02499T0(N):hypothetical protein					0.2
supercont8.1	2252874	-	CHH	CAT	1	2	6	2	MGG_16144T0(N):hypothetical protein					0.25
supercont8.1	2320285	-	CHH	CTC	1	3	7	2	MGG_06662T0(Y):FAD binding domain-containing protein					0.3
supercont8.1	2375330	-	CHH	CAC	1	2	6	2	MGG_06680T0(N):nudix/MutT family protein					0.25
supercont8.1	2436162	-	CHH	CAC	1	2	3	2	MGG_06699T0(Y):hypothetical protein					0.4
supercont8.1	2438242	-	CHH	CCA	1	3	19	3	MGG_06699T0(Y):hypothetical protein					0.136364
supercont8.1	2494392	+	CHH	CAA	1	2	2	2	MGG_06714T0(Y):hypothetical protein					0.5
supercont8.1	2494657	-	CHH	CAC	1	2	5	2	MGG_06714T0(Y):hypothetical protein					0.285714
supercont8.1	2522791	-	CHH	CCA	1	2	6	2	MGG_06726T0(N):septin like spn2					0.25
supercont8.1	2538522	-	CHH	CCA	1	3	15	3	MGG_16161T0(N):hypothetical protein					0.166667
supercont8.1	2551610	-	CHH	CAA	1	2	5	2	MGG_06736T0(Y):hypothetical protein					0.285714
supercont8.1	2590957	+	CHH	CTC	1	2	6	2	MGG_06748T0(Y):branchpoint-bridging protein					0.25
supercont8.1	2624120	+	CHH	CAC	1	3	13	3	MGG_06760T0(N):CAMK protein kinase					0.1875
supercont8.1	2697804	+	CHH	CAC	1	4	12	3	MGG_06776T0(Y):DNA helicase INO80					0.25
supercont8.1	2701753	+	CHH	CAC	1	3	18	3	MGG_06776T0(Y):DNA helicase INO80					0.142857
supercont8.1	2709647	+	CHH	CAT	1	3	10	3	MGG_11861T0(Y):1,3-beta-glucanosyltransferase gel4					0.230769
supercont8.1	2718112	-	CHH	CAT	1	2	6	2	MGG_06779T0(N):NADP-dependent mannitol dehydrogenase					0.25
supercont8.1	2852864	+	CHH	CAA	1	4	10	3	MGG_16177T0(Y):hypothetical protein					0.285714
supercont8.1	2852891	+	CHH	CAA	1	4	17	3	MGG_16177T0(Y):hypothetical protein					0.190476
supercont8.1	2852904	+	CHH	CAA	1	4	15	3	MGG_16177T0(Y):hypothetical protein					0.210526
supercont8.1	2852953	+	CHH	CAA	1	3	19	3	MGG_16177T0(Y):hypothetical protein					0.136364
supercont8.1	2913559	+	CHH	CAT	1	2	6	2	MGG_06828T0(Y):hypothetical protein					0.25
supercont8.1	2986688	+	CHH	CAA	1	2	6	2	MGG_06851T0(N):hypothetical protein					0.25
supercont8.1	3004005	-	CHH	CCA	1	3	11	3	MGG_06857T0(Y):tRNA guanosine-2'-O-methyltransferase TRM11					0.214286
supercont8.1	3020778	+	CHH	CAT	1	2	6	2	MGG_06863T0(N):hypothetical protein					0.25
supercont8.1	3028943	-	CHH	CCA	1	3	17	3	MGG_06866T0(N):hypothetical protein					0.15
supercont8.1	3128600	+	CHH	CCA	1	2	6	2	MGG_06887T0(Y):hypothetical protein					0.25
supercont8.1	3240798	-	CHH	CCT	1	3	17	3	MGG_06916T0(N):transcription elongation factor					0.15
supercont8.1	3294707	+	CHH	CCA	1	2	6	2	MGG_06932T0(N):hypothetical protein					0.25
supercont8.1	3305554	+	CHH	CAC	1	3	19	3	MGG_06934T0(N):hypothetical protein					0.136364
supercont8.1	3378884	+	CHH	CCA	1	2	5	2	MGG_06960T0(Y):hypothetical protein					0.285714
supercont8.1	3417922	-	CHH	CAA	1	3	17	3	MGG_06971T0(Y):flocculation suppression protein					0.15
supercont8.1	3418200	+	CHH	CAA	1	3	7	2	MGG_06971T0(Y):flocculation suppression protein					0.3
supercont8.1	3419979	-	CHH	CAT	1	3	13	3	MGG_06971T0(Y):flocculation suppression protein					0.1875
supercont8.1	3520135	-	CHH	CAT	1	3	11	3	MGG_11779T0(Y):hypothetical protein					0.214286
supercont8.1	3569516	+	CHH	CAC	1	2	6	2	MGG_07011T0(Y):hypothetical protein					0.25
supercont8.1	3579625	-	CHH	CCC	1	3	20	3	MGG_07014T0(N):DNA repair protein RAD16					0.130435
supercont8.1	3609235	-	CHH	CAC	1	2	3	2	MGG_09170T0(N):hypothetical protein					0.4
supercont8.1	3624997	+	CHH	CAT	1	3	16	3	MGG_14558T0(Y):hypothetical protein					0.157895
supercont8.1	3626238	+	CHH	CAC	1	2	5	2	MGG_14558T0(Y):hypothetical protein					0.285714
supercont8.1	3807930	+	CHH	CCA	1	2	5	2	MGG_09218T0(N):oxidoreductase					0.285714
supercont8.1	3810915	+	CHH	CAC	1	4	22	4	MGG_09219T0(N):hypothetical protein					0.153846
supercont8.1	3815363	+	CHH	CAC	1	3	15	3	MGG_16247T0(N):hypothetical protein					0.166667
supercont8.1	3849795	-	CHH	CAA	1	3	18	3	MGG_16251T0(Y):hypothetical protein					0.142857
supercont8.1	3865751	-	CHH	CAC	1	3	5	2	MGG_09235T0(N):DnaJ domain-containing protein					0.375
supercont8.1	3899675	+	CHH	CAT	1	3	8	3	MGG_09244T0(N):hypothetical protein					0.272727
supercont8.1	4034160	-	CHH	CAC	1	3	16	3	MGG_14630T0(N):hypothetical protein					0.157895
supercont8.1	4102971	-	CHH	CCC	1	2	6	2	MGG_11733T0(N):hypothetical protein					0.25
supercont8.1	4212832	+	CHH	CTA	34.85	6	5	2	MGG_16285T0(N):predicted protein					0.545455
supercont8.1	4212861	+	CHH	CAC	54.02	6	3	2	MGG_16285T0(N):predicted protein					0.666667
supercont8.1	4212933	+	CHH	CAT	33.5	2	4	2	MGG_16285T0(N):predicted protein					0.333333
supercont8.1	4213154	+	CHH	CAC	31.74	5	15	3	MGG_16285T0(N):predicted protein					0.25
supercont8.1	4213164	+	CHH	CCT	33.53	3	15	3	MGG_16285T0(N):predicted protein					0.166667
supercont8.1	4213165	+	CHH	CTT	32.28	5	13	3	MGG_16285T0(N):predicted protein					0.277778
supercont8.1	4213174	-	CHH	CAA	32.81	8	2	2	MGG_16285T0(N):predicted protein					0.8
supercont8.1	4213175	+	CHH	CAT	32.81	10	9	3	MGG_16285T0(N):predicted protein					0.526316
supercont8.1	4213183	+	CHH	CAT	33.49	9	12	3	MGG_16285T0(N):predicted protein					0.428571
supercont8.1	4213189	+	CHH	CAA	34.02	11	9	3	MGG_16285T0(N):predicted protein					0.55
supercont8.1	4213205	+	CHH	CAC	31.48	9	13	3	MGG_16285T0(N):predicted protein					0.409091
supercont8.1	4213208	+	CHH	CAT	32.1	5	18	3	MGG_16285T0(N):predicted protein					0.217391
supercont8.1	4213215	+	CHH	CAC	26.95	6	11	3	MGG_16285T0(N):predicted protein					0.352941
supercont8.1	4213220	+	CHH	CAC	21.22	8	8	3	MGG_16285T0(N):predicted protein					0.5
supercont8.1	4213242	-	CHH	CAA	17.88	4	11	3	MGG_16285T0(N):predicted protein					0.266667
supercont8.1	4213251	+	CHH	CAA	13.38	3	6	2	MGG_16285T0(N):predicted protein					0.333333
supercont8.1	4213262	-	CHH	CAC	10.59	8	13	3	MGG_16285T0(N):predicted protein					0.380952
supercont8.1	4233049	+	CHH	CAC	1	3	20	3	MGG_09886T0(Y):prohibitin-2					0.130435
supercont8.1	4238185	-	CHH	CAC	1	2	6	2	MGG_09889T0(Y):hypothetical protein					0.25
supercont8.1	4244536	+	CHH	CAC	1	3	8	3	MGG_11727T0(Y):calcium-transporting P-type ATPase					0.272727
supercont8.1	4249127	+	CHH	CTT	1	3	18	3	MGG_11726T0(Y):hypothetical protein					0.142857
supercont8.1	4362998	+	CHH	CAA	1	2	6	2	MGG_09925T0(N):mediator-RNA polymerase II transcription subunit 14					0.25
supercont8.1	4380974	+	CHH	CAA	1	3	14	3	MGG_09930T0(Y):chromodomain-helicase-DNA-binding protein 3					0.176471
supercont8.1	4400524	+	CHH	CAC	1	3	13	3	MGG_09934T0(Y):dUTPase	MGG_09935T0(N):serine/threonine-protein phosphatase 2A activator 2				0.1875
supercont8.1	4446289	-	CHH	CAC	1	3	11	3	MGG_09947T0(N):tricalbin-1					0.214286
supercont8.1	4509374	+	CHH	CAC	1	3	19	3	MGG_09960T0(Y):PLK protein kinase					0.136364
supercont8.1	4526772	+	CHH	CAC	1	2	5	2	MGG_10646T0(Y):protoplast regeneration and killer toxin resistance					0.285714
supercont8.1	4541356	-	CHH	CCA	1	3	18	3	MGG_10652T0(N):digestive organ expansion factor					0.142857
supercont8.1	4568616	+	CHH	CAC	1	3	12	3	MGG_10659T0(N):hypothetical protein					0.2
supercont8.1	4585953	+	CHH	CCT	1	3	13	3	MGG_10664T0(N):hypothetical protein					0.1875
supercont8.1	4605374	+	CHH	CCA	1	4	18	3	MGG_16308T0(Y):hypothetical protein					0.181818
supercont8.1	4605375	+	CHH	CAT	1	3	19	3	MGG_16308T0(Y):hypothetical protein					0.136364
supercont8.1	4605382	-	CHH	CAA	1	3	8	3	MGG_16308T0(Y):hypothetical protein					0.272727
supercont8.1	4605390	+	CHH	CTA	1	4	20	3	MGG_16308T0(Y):hypothetical protein					0.166667
supercont8.1	4605394	-	CHH	CAT	1	4	5	2	MGG_16308T0(Y):hypothetical protein					0.444444
supercont8.1	4625506	-	CHH	CAT	1	6	17	3	MGG_15143T0(Y):hypothetical protein					0.26087
supercont8.1	4664079	-	CHH	CAC	54.54	2	3	2	MGG_16312T0(Y):predicted protein					0.4
supercont8.1	4664095	-	CHH	CAA	44.51	3	3	2	MGG_16312T0(Y):predicted protein					0.5
supercont8.1	4664101	-	CHH	CAT	42.47	7	2	2	MGG_16312T0(Y):predicted protein					0.777778
supercont8.1	4664109	-	CHH	CAT	38.69	5	6	2	MGG_16312T0(Y):predicted protein					0.454545
supercont8.1	4664110	+	CHH	CAA	38.69	13	4	2	MGG_16312T0(Y):predicted protein					0.764706
supercont8.1	4664130	-	CHH	CAC	45.09	4	5	2	MGG_16312T0(Y):predicted protein					0.444444
supercont8.1	4769323	+	CHH	CAT	1	2	5	2	MGG_10534T0(Y):multidrug and toxin extrusion protein 1					0.285714
supercont8.1	4857692	-	CHH	CAC	1	3	11	3	MGG_05336T0(N):hypothetical protein					0.214286
supercont8.1	4876749	+	CHH	CAA	1	2	3	2	MGG_05342T0(Y):ribonuclease Trv					0.4
supercont8.1	4885051	+	CHH	CAT	1	4	17	3	MGG_05343T0(Y):C6 zinc finger protein					0.190476
supercont8.1	4960018	-	CHH	CAA	1	2	4	2	MGG_05364T0(N):endoglucanase-4					0.333333
supercont8.1	4969215	-	CHH	CCA	1	2	6	2	MGG_13023T0(N):replication factor C subunit 3					0.25
supercont8.1	4983044	-	CHH	CTT	1	3	18	3	MGG_05370T0(Y):transcription initiation factor IIB					0.142857
supercont8.1	4987460	+	CHH	CAT	1	3	18	3	MGG_05371T0(Y):hypothetical protein	MGG_15179T0(N):hypothetical protein				0.142857
supercont8.1	5008389	-	CHH	CTT	1	2	5	2	MGG_16341T0(N):hypothetical protein					0.285714
supercont8.1	5066900	+	CHH	CTC	1	2	5	2	MGG_16347T0(Y):hypothetical protein					0.285714
supercont8.1	5075664	+	CHH	CAA	1	2	4	2	MGG_05393T0(N):hypothetical protein					0.333333
supercont8.1	5168630	-	CHH	CCA	1	2	6	2	MGG_05421T0(N):hypothetical protein					0.25
supercont8.1	5168728	-	CHH	CAA	1	2	5	2	MGG_05421T0(N):hypothetical protein					0.285714
supercont8.1	5168765	-	CHH	CAT	1	2	6	2	MGG_05421T0(N):hypothetical protein					0.25
supercont8.1	5168793	-	CHH	CCT	1	3	14	3	MGG_05421T0(N):hypothetical protein					0.176471
supercont8.1	5168799	+	CHH	CAC	1	3	15	3	MGG_05421T0(N):hypothetical protein					0.166667
supercont8.1	5168819	-	CHH	CAT	1	5	12	3	MGG_05421T0(N):hypothetical protein					0.294118
supercont8.1	5193323	-	CHH	CAC	1	3	18	3	MGG_13058T0(Y):hypothetical protein					0.142857
supercont8.1	5193460	-	CHH	CAA	1	3	14	3	MGG_13058T0(Y):hypothetical protein					0.176471
supercont8.1	5193505	+	CHH	CAT	1	3	11	3	MGG_13058T0(Y):hypothetical protein					0.214286
supercont8.1	5193530	+	CHH	CAC	1	4	16	3	MGG_13058T0(Y):hypothetical protein					0.2
supercont8.1	5193532	+	CHH	CAT	1	4	16	3	MGG_13058T0(Y):hypothetical protein					0.2
supercont8.1	5193536	-	CHH	CTA	1	4	9	3	MGG_13058T0(Y):hypothetical protein					0.307692
supercont8.1	5193539	-	CHH	CAC	1	5	8	3	MGG_13058T0(Y):hypothetical protein					0.384615
supercont8.1	5193569	-	CHH	CAA	1	4	12	3	MGG_13058T0(Y):hypothetical protein					0.25
supercont8.1	5193578	-	CHH	CAC	1	3	13	3	MGG_13058T0(Y):hypothetical protein					0.1875
supercont8.1	5193581	-	CHH	CAA	1	8	8	3	MGG_13058T0(Y):hypothetical protein					0.5
supercont8.1	5193582	+	CHH	CTA	1	6	18	3	MGG_13058T0(Y):hypothetical protein					0.25
supercont8.1	5193591	-	CHH	CAT	1	7	11	3	MGG_13058T0(Y):hypothetical protein					0.388889
supercont8.1	5193609	-	CHH	CTA	1	3	19	3	MGG_13058T0(Y):hypothetical protein					0.136364
supercont8.1	5193612	+	CHH	CAT	1	5	13	3	MGG_13058T0(Y):hypothetical protein					0.277778
supercont8.1	5193634	-	CHH	CAA	1	4	17	3	MGG_13058T0(Y):hypothetical protein					0.190476
supercont8.1	5256912	-	CHH	CTA	1	2	6	2	MGG_05450T0(N):NADH kinase POS5					0.25
supercont8.1	5297494	+	CHH	CAC	8.54	3	17	3	MGG_16369T0(Y):predicted protein					0.15
supercont8.1	5297514	+	CHH	CAA	23.14	6	11	3	MGG_16369T0(Y):predicted protein					0.352941
supercont8.1	5297541	-	CHH	CAC	32.79	4	4	2	MGG_16369T0(Y):predicted protein					0.5
supercont8.1	5297542	-	CHH	CCA	32.79	2	6	2	MGG_16369T0(Y):predicted protein					0.25
supercont8.1	5297544	-	CHH	CCC	31.2	3	5	2	MGG_16369T0(Y):predicted protein					0.375
supercont8.1	5297548	-	CHH	CAT	36.98	3	7	2	MGG_16369T0(Y):predicted protein					0.3
supercont8.1	5297551	-	CHH	CAC	36.24	7	4	2	MGG_16369T0(Y):predicted protein					0.636364
supercont8.1	5297567	-	CHH	CAA	37.71	9	3	2	MGG_16369T0(Y):predicted protein					0.75
supercont8.1	5297573	-	CHH	CAT	40.81	9	3	2	MGG_16369T0(Y):predicted protein					0.75
supercont8.1	5297581	-	CHH	CAT	41.76	11	1	1	MGG_16369T0(Y):predicted protein					0.916667
supercont8.1	5297582	+	CHH	CAA	41.76	8	4	2	MGG_16369T0(Y):predicted protein					0.666667
supercont8.1	5297591	-	CHH	CTT	48.87	5	4	2	MGG_16369T0(Y):predicted protein					0.555556
supercont8.1	5297602	-	CHH	CAC	50.45	2	6	2	MGG_16369T0(Y):predicted protein					0.25
supercont8.1	5304990	-	CHH	CAC	43.8	6	2	2	MGG_16370T0(Y):predicted protein					0.75
supercont8.1	5304991	+	CHH	CAT	43.8	7	3	2	MGG_16370T0(Y):predicted protein					0.7
supercont8.1	5305000	+	CHH	CTA	44.08	6	3	2	MGG_16370T0(Y):predicted protein					0.666667
supercont8.1	5305019	-	CHH	CTA	37.83	4	5	2	MGG_16370T0(Y):predicted protein					0.444444
supercont8.1	5305034	+	CHH	CAC	31.82	4	11	3	MGG_16370T0(Y):predicted protein					0.266667
supercont8.1	5340450	-	CHH	CAA	1	3	7	2	MGG_05473T0(N):hypothetical protein					0.3
supercont8.1	5340457	-	CHH	CAA	1	6	5	2	MGG_05473T0(N):hypothetical protein					0.545455
supercont8.1	5340467	+	CHH	CAT	1	3	9	3	MGG_05473T0(N):hypothetical protein					0.25
supercont8.1	5340517	-	CHH	CTA	1	3	17	3	MGG_05473T0(N):hypothetical protein					0.15
supercont8.1	5340546	+	CHH	CAC	1	8	10	3	MGG_05473T0(N):hypothetical protein					0.444444
supercont8.1	5340577	+	CHH	CAA	1	4	9	3	MGG_05473T0(N):hypothetical protein					0.307692
supercont8.1	5340596	+	CHH	CAA	1	4	14	3	MGG_05473T0(N):hypothetical protein					0.222222
supercont8.1	5340620	+	CHH	CAA	1	3	16	3	MGG_05473T0(N):hypothetical protein					0.157895
supercont8.1	5340723	-	CHH	CAC	1	5	5	2	MGG_05473T0(N):hypothetical protein					0.5
supercont8.1	5340752	-	CHH	CAA	1	5	9	3	MGG_05473T0(N):hypothetical protein					0.357143
supercont8.1	5340773	-	CHH	CAA	1	4	14	3	MGG_05473T0(N):hypothetical protein					0.222222
supercont8.1	5340789	-	CHH	CAC	1	8	9	3	MGG_05473T0(N):hypothetical protein					0.470588
supercont8.1	5340794	-	CHH	CAA	1	3	15	3	MGG_05473T0(N):hypothetical protein					0.166667
supercont8.1	5340809	-	CHH	CAA	1	3	17	3	MGG_05473T0(N):hypothetical protein					0.15
supercont8.1	5340820	-	CHH	CAA	1	4	15	3	MGG_05473T0(N):hypothetical protein					0.210526
supercont8.1	5340843	-	CHH	CAT	1	7	8	3	MGG_05473T0(N):hypothetical protein					0.466667
supercont8.1	5340892	-	CHH	CAA	1	3	14	3	MGG_05473T0(N):hypothetical protein					0.176471
supercont8.1	5340913	-	CHH	CAA	1	5	12	3	MGG_05473T0(N):hypothetical protein					0.294118
supercont8.1	5340914	+	CHH	CAT	1	5	26	4	MGG_05473T0(N):hypothetical protein					0.16129
supercont8.1	5350504	-	CHH	CAA	1	6	8	3	MGG_16372T0(N):hypothetical protein					0.428571
supercont8.1	5350510	-	CHH	CAA	1	7	7	2	MGG_16372T0(N):hypothetical protein					0.5
supercont8.1	5350519	-	CHH	CAA	1	10	7	2	MGG_16372T0(N):hypothetical protein					0.588235
supercont8.1	5351238	+	CHH	CAT	1	7	20	3	MGG_16372T0(N):hypothetical protein					0.259259
supercont8.1	5351259	+	CHH	CAC	1	5	20	3	MGG_16372T0(N):hypothetical protein					0.2
supercont8.1	5351262	+	CHH	CAA	1	5	24	4	MGG_16372T0(N):hypothetical protein					0.172414
supercont8.1	5351296	+	CHH	CAA	1	6	21	3	MGG_16372T0(N):hypothetical protein					0.222222
supercont8.1	5369795	+	CHH	CAT	1	3	18	3	MGG_05483T0(N):hypothetical protein					0.142857
supercont8.1	5460475	-	CHH	CCT	1	3	14	3	MGG_05506T0(Y):glyoxylate reductase					0.176471
supercont8.1	5521129	-	CHH	CAC	1	3	10	3	MGG_05530T0(N):conserved hypothetical protein					0.230769
supercont8.1	5638841	+	CHH	CAA	69.9	2	2	2	MGG_16405T0(Y):predicted protein					0.5
supercont8.1	5680963	-	CHH	CAC	1	3	17	3	MGG_05568T0(Y):hypothetical protein					0.15
supercont8.1	5684260	+	CHH	CAT	1	2	6	2	MGG_05570T0(Y):hypothetical protein					0.25
supercont8.1	5727191	+	CHH	CAT	1	3	8	3	MGG_05587T0(N):actin-like protein arp-6					0.272727
supercont8.1	5731519	-	CHH	CTA	40.37	2	3	2	MGG_16414T0(Y):hypothetical protein					0.4
supercont8.1	5731522	-	CHH	CAC	40.37	2	3	2	MGG_16414T0(Y):hypothetical protein					0.4
supercont8.1	5731529	-	CHH	CAC	42.77	3	2	2	MGG_16414T0(Y):hypothetical protein					0.6
supercont8.1	5731572	-	CHH	CAT	53.03	2	2	2	MGG_16414T0(Y):hypothetical protein					0.5
supercont8.1	5775750	-	CHH	CAT	1	3	6	2	MGG_16416T0(N):hypothetical protein					0.333333
supercont8.1	5783409	-	CHH	CAT	1	2	4	2	MGG_05595T0(Y):spermidine/putrescine import ATP-binding protein potA					0.333333
supercont8.1	5804942	+	CHH	CTC	1	2	4	2	MGG_05599T0(Y):beta-glucosidase 1					0.333333
supercont8.1	5871422	+	CHH	CAT	1	3	16	3	MGG_16424T0(Y):hypothetical protein					0.157895
supercont8.1	5912730	+	CHH	CAA	1	3	19	3	MGG_05631T0(N):UDP-N-acetylglucosamine transporter YEA4					0.136364
supercont8.1	5991186	+	CHH	CAT	1	2	6	2	MGG_05654T0(Y):hypothetical protein					0.25
supercont8.1	6002541	-	CHH	CAC	1	2	6	2	MGG_05656T0(N):ankyrin repeat protein					0.25
supercont8.1	6009590	+	CHH	CAA	1	3	6	2	MGG_05659T0(N):hypothetical protein					0.333333
supercont8.1	6027472	-	CHH	CTT	1	3	13	3	MGG_05662T0(N):shwachman-Bodian-Diamond syndrome protein					0.1875
supercont8.1	6035390	-	CHH	CAA	1	2	6	2	MGG_05664T0(N):cAMP-specific 3',5'-cyclic phosphodiesterase 7B					0.25
supercont8.1	6041768	-	CHH	CAC	1	3	20	3	MGG_05666T0(N):ubiquitin specific peptidase 11					0.130435
supercont8.1	6144932	+	CHH	CAC	1	3	9	3	MGG_05694T0(Y):Gtr1/RagA G domain-containing protein					0.25
supercont8.1	6169752	+	CHH	CAT	1	3	17	3	MGG_05700T0(N):RecQ helicase MUSN					0.15
supercont8.1	6172464	-	CHH	CAC	1	3	14	3	MGG_05702T0(N):methyltransferase					0.176471
supercont8.1	6181933	+	CHH	CAA	1	2	5	2	MGG_05706T0(N):hypothetical protein					0.285714
supercont8.1	6181936	+	CHH	CAA	1	2	6	2	MGG_05706T0(N):hypothetical protein					0.25
supercont8.1	6198029	+	CHH	CAC	1	2	5	2	MGG_05709T0(Y):hypothetical protein					0.285714
supercont8.1	6231589	-	CHH	CAC	1	3	16	3	MGG_05717T0(Y):hypothetical protein					0.157895
supercont8.1	6268594	+	CHH	CAT	1	2	6	2	MGG_05722T0(Y):hypothetical protein					0.25
supercont8.1	6268806	-	CHH	CAC	1	3	14	3	MGG_05722T0(Y):hypothetical protein					0.176471
supercont8.1	6349585	-	CHH	CTT	1	2	4	2	MGG_13168T0(N):hypothetical protein					0.333333
supercont8.1	6349901	-	CHH	CCC	1	2	4	2	MGG_13168T0(N):hypothetical protein					0.333333
supercont8.1	6359588	+	CHH	CAC	1	3	11	3	MGG_16460T0(Y):hypothetical protein					0.214286
supercont8.1	6368819	-	CHH	CTC	1	3	19	3	MGG_05746T0(Y):multidrug resistance protein 1					0.136364
supercont8.1	6417852	+	CHH	CAA	1	3	20	3	MGG_05756T0(N):hypothetical protein					0.130435
supercont8.1	6482795	-	CHH	CAC	33.15	7	7	2	MGG_16470T0(Y):predicted protein					0.5
supercont8.1	6482796	+	CHH	CAT	32.83	6	0	0	MGG_16470T0(Y):predicted protein					1
supercont8.1	6482805	+	CHH	CTA	26.94	6	1	2	MGG_16470T0(Y):predicted protein					0.857143
supercont8.1	6482815	-	CHH	CTA	21.75	3	16	3	MGG_16470T0(Y):predicted protein					0.157895
supercont8.1	6482824	-	CHH	CTA	19.36	5	16	3	MGG_16470T0(Y):predicted protein					0.238095
supercont8.1	6482825	+	CHH	CAC	19.36	4	3	2	MGG_16470T0(Y):predicted protein					0.571429
supercont8.1	6482839	+	CHH	CAC	18.02	3	4	2	MGG_16470T0(Y):predicted protein					0.428571
supercont8.1	6572332	+	CHH	CAC	1	3	11	3	MGG_10633T0(Y):AP-1 complex subunit mu-1					0.214286
supercont8.1	6636832	+	CHH	CAA	4.36	3	18	3	MGG_10887T0(Y):hypothetical protein					0.142857
supercont8.1	6722285	+	CHH	CCT	1	2	6	2	MGG_04780T1(Y):sugar transporter STL1	MGG_04780T0(Y):sugar transporter STL1				0.25
supercont8.1	6762899	+	CHH	CAT	1	2	6	2	MGG_04756T0(Y):glutamyl-tRNA(Gln) amidotransferase subunit A	MGG_13765T0(N):hypothetical protein				0.25
supercont8.1	6764265	-	CHH	CAT	1	2	5	2	MGG_13765T0(N):hypothetical protein					0.285714
supercont8.1	6797382	-	CHH	CAC	51.67	2	2	2	MGG_16497T0(Y):hypothetical protein					0.5
supercont8.1	6797387	-	CHH	CAC	58.46	2	2	2	MGG_16497T0(Y):hypothetical protein					0.5
supercont8.1	6843327	-	CHH	CAT	1	3	12	3	MGG_04733T0(N):alkaline protease					0.2
supercont8.1	6858070	+	CHH	CCT	1	3	12	3	MGG_04727T0(Y):U4/U6 snRNA-associated-splicing factor PRP24					0.2
supercont8.1	6880663	+	CHH	CAT	1	3	15	3	MGG_04714T0(N):DNA-directed RNA polymerase II subunit RPB2					0.166667
supercont8.1	6995650	-	CHH	CCA	1	2	6	2	MGG_04679T0(N):ssgprc1					0.25
supercont8.1	7079921	-	CHH	CAT	1	3	12	3	MGG_13790T0(N):phosphatidylinositol 4-kinase					0.2
supercont8.1	7128307	+	CHH	CAT	1	4	22	4	MGG_13798T0(N):hypothetical protein					0.153846
supercont8.1	7136353	+	CHH	CAC	1	3	12	3	MGG_04593T0(Y):serine/threonine protein kinase					0.2
supercont8.1	7157791	+	CHH	CAC	1	3	17	3	MGG_04582T0(Y):hypothetical protein					0.15
supercont8.1	7158398	+	CHH	CTT	1	2	3	2	MGG_04582T0(Y):hypothetical protein					0.4
supercont8.1	7197242	+	CHH	CCT	1	2	4	2	MGG_04561T0(Y):DNA repair family protein					0.333333
supercont8.1	7230422	+	CHH	CAC	1	2	5	2	MGG_04552T0(N):hypothetical protein					0.285714
supercont8.1	7251430	+	CHH	CTT	1	3	12	3	MGG_04546T0(N):hypothetical protein					0.2
supercont8.1	7264570	+	CHH	CAC	1	3	20	3	MGG_16520T0(Y):hypothetical protein					0.130435
supercont8.1	7285832	+	CHH	CAC	1	2	6	2	MGG_04503T0(Y):carbamoyl-phosphate synthase subunit arginine-specific large					0.25
supercont8.1	7340255	-	CHH	CCC	1	2	5	2	MGG_04484T0(N):60S ribosomal protein L18					0.285714
supercont8.1	7341102	-	CHH	CAA	1	2	6	2	MGG_04484T0(N):60S ribosomal protein L18					0.25
supercont8.1	7425610	+	CHH	CAC	1	2	5	2	MGG_04421T0(N):hypothetical protein					0.285714
supercont8.1	7454156	-	CHH	CAA	1	2	6	2	MGG_16529T0(N):hypothetical protein					0.25
supercont8.1	7459390	-	CHH	CAT	1	3	17	3	MGG_04406T0(Y):hypothetical protein					0.15
supercont8.1	7460337	+	CHH	CAA	1	2	5	2	MGG_04406T0(Y):hypothetical protein					0.285714
supercont8.1	7576564	-	CHH	CAC	1	3	17	3	MGG_08614T0(N):hypothetical protein					0.15
supercont8.1	7591837	-	CHH	CCA	1	3	14	3	MGG_08619T0(Y):aryl-alcohol dehydrogenase					0.176471
supercont8.1	7629571	+	CHH	CAA	1	3	17	3	MGG_08636T0(N):6-phosphofructo-2-kinase/fructose-2,6-bisphosphatase					0.15
supercont8.1	7639358	-	CHH	CAA	1	2	6	2	MGG_08638T0(Y):ubiquitin C-terminal hydrolase					0.25
supercont8.1	7657782	-	CHH	CAC	1	2	5	2	MGG_08644T0(Y):DNase1 protein					0.285714
supercont8.1	7682932	-	CHH	CCA	1	3	19	3	MGG_08651T0(Y):ankyrin repeatl protein					0.136364
supercont8.1	7683537	-	CHH	CAT	1	3	9	3	MGG_08651T0(Y):ankyrin repeatl protein					0.25
supercont8.1	7683693	+	CHH	CAC	1	3	18	3	MGG_08651T0(Y):ankyrin repeatl protein					0.142857
supercont8.1	7712199	+	CHH	CTA	1	3	19	3	MGG_14270T0(N):hypothetical protein					0.136364
supercont8.1	7910536	+	CHH	CAC	52.25	3	2	2	MGG_16567T0(N):predicted protein					0.6
supercont8.1	7910551	+	CHH	CAC	43.93	2	5	2	MGG_16567T0(N):predicted protein					0.285714
supercont8.1	7910573	-	CHH	CAA	38.81	6	9	3	MGG_16567T0(N):predicted protein					0.4
supercont8.1	7910582	+	CHH	CAA	33.56	2	5	2	MGG_16567T0(N):predicted protein					0.285714
supercont8.1	7913309	-	CHH	CTA	42.65	3	5	2	MGG_16568T0(Y):predicted protein					0.375
supercont8.1	7975605	+	CHH	CAA	1	4	31	4	MGG_16580T0(Y):predicted protein					0.114286
supercont8.1	7975642	+	CHH	CAA	1.03	5	48	5	MGG_16580T0(Y):predicted protein					0.0943396
supercont8.2	150097	+	CHH	CAC	27.57	6	27	4	MGG_15500T0(N):predicted protein					0.181818
supercont8.2	221266	-	CHH	CAT	1	3	13	3	MGG_14087T0(Y):beta 1,3 exoglucanase					0.1875
supercont8.2	273815	+	CHH	CAA	1	3	16	3	MGG_10447T0(N):peptidyl-prolyl cis-trans isomerase					0.157895
supercont8.2	277117	+	CHH	CAT	1	3	11	3	MGG_10448T0(Y):hypothetical protein					0.214286
supercont8.2	342644	+	CHH	CAC	1	2	4	2	MGG_10468T0(Y):hypothetical protein					0.333333
supercont8.2	347650	+	CHH	CAC	1	2	6	2	MGG_10469T0(Y):hypothetical protein					0.25
supercont8.2	372452	+	CHH	CAC	1	3	11	3	MGG_10478T0(Y):hypothetical protein					0.214286
supercont8.2	394668	+	CHH	CAT	1	3	13	3	MGG_10484T0(Y):hypothetical protein					0.1875
supercont8.2	414282	+	CHH	CAC	1	3	16	3	MGG_10491T0(Y):hypothetical protein					0.157895
supercont8.2	420470	-	CHH	CAC	1	2	5	2	MGG_10493T0(N):cation efflux protein/zinc transporter					0.285714
supercont8.2	463615	-	CHH	CAA	1	8	21	3	MGG_10383T0(Y):mitochondrial chaperone BCS1					0.275862
supercont8.2	463640	-	CHH	CAT	1	5	18	3	MGG_10383T0(Y):mitochondrial chaperone BCS1					0.217391
supercont8.2	463647	-	CHH	CAC	1	4	17	3	MGG_10383T0(Y):mitochondrial chaperone BCS1					0.190476
supercont8.2	499278	-	CHH	CAC	1	3	18	3	MGG_15523T0(Y):hypothetical protein					0.142857
supercont8.2	519551	-	CHH	CAC	1	3	15	3	MGG_10833T0(Y):hypothetical protein					0.166667
supercont8.2	557440	+	CHH	CAC	1	3	16	3	MGG_10820T0(N):hypothetical protein					0.157895
supercont8.2	575123	+	CHH	CAC	1	3	15	3	MGG_10958T0(Y):hypothetical protein					0.166667
supercont8.2	646540	-	CHH	CAC	1	3	19	3	MGG_15530T0(Y):hypothetical protein					0.136364
supercont8.2	648199	-	CHH	CAC	1	3	7	2	MGG_04367T0(N):hypothetical protein					0.3
supercont8.2	662485	+	CHH	CTA	1	2	5	2	MGG_04372T0(N):hypothetical protein					0.285714
supercont8.2	663319	+	CHH	CCC	1	2	5	2	MGG_04372T0(N):hypothetical protein					0.285714
supercont8.2	684525	+	CHH	CCT	1	2	6	2	MGG_04377T0(N):rho-type GTPase-activating protein 1					0.25
supercont8.2	721476	-	CHH	CTT	1	2	6	2	MGG_04389T0(Y):replication factor C subunit 2	MGG_04390T0(N):hypothetical protein				0.25
supercont8.2	732585	+	CHH	CCT	1	2	6	2	MGG_15537T0(Y):hypothetical protein					0.25
supercont8.2	737947	+	CHH	CTA	1	3	19	3	MGG_04410T0(Y):origin recognition complex subunit					0.136364
supercont8.2	750362	+	CHH	CCT	1	2	6	2	MGG_04415T0(N):hypothetical protein					0.25
supercont8.2	758182	-	CHH	CAT	1	2	5	2	MGG_04426T0(N):endoribonuclease L-PSP					0.285714
supercont8.2	759122	-	CHH	CTT	1	3	17	3	MGG_04427T0(Y):dolichyl-phosphate-mannose-protein mannosyltransferase 4					0.15
supercont8.2	790841	+	CHH	CTC	1	2	6	2	MGG_04432T0(Y):cytochrome P450 51					0.25
supercont8.2	850916	+	CHH	CAT	1	4	36	4	MGG_04456T0(N):zinc finger protein 664					0.1
supercont8.2	911902	+	CHH	CTC	1	2	4	2	MGG_04523T0(Y):ATP-dependent RNA helicase ROK1					0.333333
supercont8.2	923243	+	CHH	CTT	1	2	6	2	MGG_04526T0(Y):hypothetical protein					0.25
supercont8.2	932529	+	CHH	CAT	1	3	20	3	MGG_04528T0(N):hypothetical protein					0.130435
supercont8.2	1025084	-	CHH	CAA	1	2	6	2	MGG_04576T0(Y):high affinity ammonium transporter					0.25
supercont8.2	1031780	+	CHH	CCA	1	3	13	3	MGG_11383T0(N):phosphoacetylglucosamine mutase					0.1875
supercont8.2	1039750	-	CHH	CAA	1	3	14	3	MGG_04587T0(N):hypothetical protein					0.176471
supercont8.2	1065706	-	CHH	CTC	1	2	6	2	MGG_04602T0(Y):pre-mRNA-processing protein prp40					0.25
supercont8.2	1106665	+	CHH	CAC	1	3	14	3	MGG_04617T0(Y):hypothetical protein					0.176471
supercont8.2	1134464	-	CHH	CCT	1	2	4	2	MGG_14742T0(N):tRNA(His) guanylyltransferase					0.333333
supercont8.2	1137781	-	CHH	CAC	1	2	6	2	MGG_04651T0(Y):SET1 complex component swd1					0.25
supercont8.2	1177245	+	CHH	CAT	1	3	16	3	MGG_04657T0(N):general alpha-glucoside permease					0.157895
supercont8.2	1197854	+	CHH	CTA	1	3	20	3	MGG_04665T0(N):hypothetical protein					0.130435
supercont8.2	1212295	-	CHH	CAC	1	3	20	3	MGG_04668T0(N):hypothetical protein					0.130435
supercont8.2	1216276	+	CHH	CAC	1	3	18	3	MGG_04669T0(N):hypothetical protein					0.142857
supercont8.2	1250506	-	CHH	CTC	1	3	8	3	MGG_11370T0(N):hypothetical protein					0.272727
supercont8.2	1266956	+	CHH	CTT	1	2	3	2	MGG_15557T0(N):hypothetical protein					0.4
supercont8.2	1268824	-	CHH	CCA	1	2	6	2	MGG_15558T0(Y):hypothetical protein					0.25
supercont8.2	1294780	+	CHH	CAC	1	2	6	2	MGG_04703T0(Y):hypothetical protein					0.25
supercont8.2	1317397	-	CHH	CAC	1	2	3	2	MGG_11362T0(N):hypothetical protein					0.4
supercont8.2	1387408	+	CHH	CTT	1	3	12	3	MGG_04760T0(N):CCCH zinc finger protein					0.2
supercont8.2	1393595	+	CHH	CAT	1	2	2	2	MGG_04764T0(N):cystathionine gamma-synthase					0.5
supercont8.2	1439057	-	CHH	CAT	1	3	20	3	MGG_14746T0(Y):PH domain-containing protein					0.130435
supercont8.2	1455757	-	CHH	CAC	1	3	11	3	MGG_11351T0(Y):pre-mRNA-splicing factor ATP-dependent RNA helicase prp16					0.214286
supercont8.2	1469184	+	CHH	CAC	1	2	3	2	MGG_04806T0(Y):golgi apparatus membrane protein TVP23					0.4
supercont8.2	1478519	-	CHH	CAC	1	2	5	2	MGG_04816T0(Y):hypothetical protein					0.285714
supercont8.2	1493289	+	CHH	CCA	1	2	6	2	MGG_04821T0(Y):hypothetical protein					0.25
supercont8.2	1500495	-	CHH	CTT	1	3	15	3	MGG_04825T0(N):endopolyphosphatase					0.166667
supercont8.2	1515643	-	CHH	CTT	1	3	10	3	MGG_04831T0(N):hypothetical protein					0.230769
supercont8.2	1567611	-	CHH	CCT	1	3	7	2	MGG_11346T0(N):hypothetical protein					0.3
supercont8.2	1567613	+	CHH	CAA	1	3	10	3	MGG_11346T0(N):hypothetical protein					0.230769
supercont8.2	1567640	+	CHH	CTA	1	4	14	3	MGG_11346T0(N):hypothetical protein					0.222222
supercont8.2	1567651	+	CHH	CAA	1	5	15	3	MGG_11346T0(N):hypothetical protein					0.25
supercont8.2	1567668	+	CHH	CCT	1	3	16	3	MGG_11346T0(N):hypothetical protein					0.157895
supercont8.2	1567685	+	CHH	CTT	1	3	13	3	MGG_11346T0(N):hypothetical protein					0.1875
supercont8.2	1567772	-	CHH	CAT	1	3	14	3	MGG_11346T0(N):hypothetical protein					0.176471
supercont8.2	1567777	+	CHH	CAT	1	4	19	3	MGG_11346T0(N):hypothetical protein					0.173913
supercont8.2	1567810	+	CHH	CAA	1	3	18	3	MGG_11346T0(N):hypothetical protein					0.142857
supercont8.2	1573033	-	CHH	CAC	1	2	5	2	MGG_11346T0(N):hypothetical protein					0.285714
supercont8.2	1597581	-	CHH	CAC	1	2	5	2	MGG_10138T0(N):hypothetical protein					0.285714
supercont8.2	1609514	+	CHH	CAC	1	2	5	2	MGG_10148T0(N):6-phosphogluconolactonase					0.285714
supercont8.2	1620896	+	CHH	CTC	1	2	6	2	MGG_10152T0(N):hypothetical protein					0.25
supercont8.2	1655040	+	CHH	CCC	1	3	15	3	MGG_10163T0(Y):hypothetical protein					0.166667
supercont8.2	1667763	-	CHH	CCT	1	3	13	3	MGG_10179T0(N):dolichyl-phosphate mannosyltransferase polypeptide 2					0.1875
supercont8.2	1769970	+	CHH	CAA	1	2	6	2	MGG_08823T0(Y):hypothetical protein					0.25
supercont8.2	1788907	+	CHH	CAT	1	3	13	3	MGG_08827T0(N):hypothetical protein					0.1875
supercont8.2	1792923	-	CHH	CAT	1	2	3	2	MGG_08828T0(Y):hypothetical protein					0.4
supercont8.2	1880607	+	CHH	CAT	1	3	15	3	MGG_08854T0(N):CaaX protease					0.166667
supercont8.2	1907552	+	CHH	CAT	1	3	13	3	MGG_08863T0(Y):hypothetical protein					0.1875
supercont8.2	1966135	-	CHH	CAC	1	2	6	2	MGG_08880T0(N):hypothetical protein					0.25
supercont8.2	2017482	+	CHH	CAC	1	2	5	2	MGG_08891T0(N):maltose permease					0.285714
supercont8.2	2030223	+	CHH	CCA	1	2	6	2	MGG_08896T0(Y):peroxisomal biogenesis factor					0.25
supercont8.2	2033316	-	CHH	CAC	1	2	5	2	MGG_08897T0(Y):asparaginyl-tRNA synthetase					0.285714
supercont8.2	2053336	+	CHH	CTT	1	2	6	2	MGG_08903T0(Y):hypothetical protein					0.25
supercont8.2	2060841	+	CHH	CAA	1	2	3	2	MGG_08905T0(Y):triosephosphate isomerase					0.4
supercont8.2	2073167	+	CHH	CAT	1	3	12	3	MGG_14764T0(N):hypothetical protein					0.2
supercont8.2	2085930	-	CHH	CAT	1	3	15	3	MGG_08911T0(Y):hypothetical protein					0.166667
supercont8.2	2126779	-	CHH	CAC	1	3	17	3	MGG_15609T0(Y):hypothetical protein					0.15
supercont8.2	2156764	+	CHH	CTA	1	3	19	3	MGG_08928T0(Y):hypothetical protein					0.136364
supercont8.2	2169735	+	CHH	CAC	1	3	16	3	MGG_11310T0(N):hypothetical protein					0.157895
supercont8.2	2194481	-	CHH	CAA	1	3	12	3	MGG_11304T0(N):hypothetical protein					0.2
supercont8.2	2251880	-	CHH	CCA	1	3	10	3	MGG_08949T0(Y):hypothetical protein					0.230769
supercont8.2	2329752	-	CHH	CAC	1	2	3	2	MGG_08970T0(Y):leptomycin B resistance protein pmd1					0.4
supercont8.2	2415648	-	CHH	CTA	1	3	14	3	MGG_09000T0(N):CMGC/CDK protein kinase					0.176471
supercont8.2	2503752	-	CHH	CCA	1	2	5	2	MGG_01171T0(Y):hypothetical protein					0.285714
supercont8.2	2563106	-	CHH	CAT	1	3	11	3	MGG_01189T0(N):hypothetical protein					0.214286
supercont8.2	2643580	-	CHH	CAC	1	3	16	3	MGG_01204T0(Y):MADS-box MEF2 type transcription factor					0.157895
supercont8.2	2653127	+	CHH	CAC	1	2	4	2	MGG_01206T0(Y):hypothetical protein					0.333333
supercont8.2	2791332	-	CHH	CAC	1	3	15	3	MGG_01236T0(N):WD repeat-containing protein slp1					0.166667
supercont8.2	2846278	+	CHH	CAC	1	4	15	3	MGG_14773T0(N):AGC/AKT protein kinase					0.210526
supercont8.2	2853558	-	CHH	CAC	1	3	17	3	MGG_01252T0(N):hypothetical protein					0.15
supercont8.2	2902406	+	CHH	CAT	1	2	5	2	MGG_01267T0(N):hypothetical protein					0.285714
supercont8.2	2905462	+	CHH	CTT	1	3	17	3	MGG_01268T0(Y):nuclear localization sequence binding protein					0.15
supercont8.2	2952354	+	CHH	CCC	1	3	17	3	MGG_01279T0(Y):CAMK/CAMKL/KIN1 protein kinase					0.15
supercont8.2	2952832	+	CHH	CCT	1	2	6	2	MGG_01279T0(Y):CAMK/CAMKL/KIN1 protein kinase					0.25
supercont8.2	2980890	+	CHH	CAA	1.01	5	46	5	MGG_15664T0(Y):hypothetical protein					0.0980392
supercont8.2	2980903	+	CHH	CAT	1.04	11	37	4	MGG_15664T0(Y):hypothetical protein					0.229167
supercont8.2	2980934	-	CHH	CAT	1.09	4	16	3	MGG_15664T0(Y):hypothetical protein					0.2
supercont8.2	2980969	+	CHH	CAA	1.17	3	8	3	MGG_15664T0(Y):hypothetical protein					0.272727
supercont8.2	2986662	-	CHH	CAT	1	3	14	3	MGG_11237T0(Y):hypothetical protein					0.176471
supercont8.2	3024654	-	CHH	CAT	1	3	16	3	MGG_01299T0(Y):hypothetical protein					0.157895
supercont8.2	3095960	-	CHH	CAA	1	3	13	3	MGG_15672T0(N):threonyl-tRNA synthetase					0.1875
supercont8.2	3112853	-	CHH	CAT	1	2	5	2	MGG_01327T0(N):hypothetical protein					0.285714
supercont8.2	3199261	+	CHH	CAT	1	3	15	3	MGG_01348T0(Y):hypothetical protein					0.166667
supercont8.2	3241537	-	CHH	CCA	1	2	6	2	MGG_01359T0(N):saccharopine dehydrogenase					0.25
supercont8.2	3330870	+	CHH	CTT	1	2	2	2	MGG_01381T0(Y):calcium permease					0.5
supercont8.2	3347423	+	CHH	CAA	1	2	4	2	MGG_15688T0(Y):hypothetical protein					0.333333
supercont8.2	3500184	+	CHH	CTT	1	3	19	3	MGG_01430T0(Y):hypothetical protein					0.136364
supercont8.2	3524348	-	CHH	CTT	1	2	6	2	MGG_01436T0(Y):hypothetical protein					0.25
supercont8.2	3525389	-	CHH	CCT	1	2	5	2	MGG_01436T0(Y):hypothetical protein					0.285714
supercont8.2	3526128	-	CHH	CCA	1	2	6	2	MGG_01437T0(N):cyclin domain-containing protein					0.25
supercont8.2	3586815	-	CHH	CAC	1	3	14	3	MGG_01454T0(Y):hypothetical protein	MGG_01455T0(N):hypothetical protein				0.176471
supercont8.2	3656480	+	CHH	CAT	1	3	18	3	MGG_01468T0(N):THO complex subunit 2					0.142857
supercont8.2	3660030	-	CHH	CAC	1	2	6	2	MGG_01468T0(N):THO complex subunit 2					0.25
supercont8.2	3748538	+	CHH	CTT	1	3	11	3	MGG_01486T0(Y):fungal specific transcription factor domain-containing protein					0.214286
supercont8.2	3810243	-	CHH	CAC	18.52	25	19	3	MGG_15715T0(Y):predicted protein					0.568182
supercont8.2	3810272	-	CHH	CTA	13.99	5	39	4	MGG_15715T0(Y):predicted protein					0.113636
supercont8.2	3844643	-	CHH	CAC	1	3	15	3	MGG_01503T0(N):hypothetical protein					0.166667
supercont8.2	3856296	+	CHH	CAC	1	3	15	3	MGG_01508T0(Y):hypothetical protein					0.166667
supercont8.2	3858498	-	CHH	CTC	1	3	11	3	MGG_01510T0(Y):pentatricopeptide repeat protein					0.214286
supercont8.2	3862656	+	CHH	CCC	1	2	5	2	MGG_01511T0(Y):benomyl/methotrexate resistance protein					0.285714
supercont8.2	3899587	-	CHH	CTA	1	2	6	2	MGG_01523T0(Y):cytosolic phospholipase A2 zeta	MGG_01524T0(N):60S ribosomal protein L3				0.25
supercont8.2	3909439	+	CHH	CCC	1	2	5	2	MGG_01530T0(Y):hypothetical protein					0.285714
supercont8.2	3932074	-	CHH	CAC	1	2	5	2	MGG_01537T0(N):pyrABCN					0.285714
supercont8.2	3989279	+	CHH	CCT	1	2	4	2	MGG_01553T0(N):3-isopropylmalate dehydratase					0.333333
supercont8.2	4007178	-	CHH	CTC	1	3	18	3	MGG_01559T0(N):UDP-N-acetylglucosamine-1-P transferase					0.142857
supercont8.2	4040178	-	CHH	CTT	1	2	6	2	MGG_01569T0(Y):minor allergen Alt a 7					0.25
supercont8.2	4056038	-	CHH	CAC	1	2	5	2	MGG_01572T0(N):DNA-directed RNA polymerase I subunit RPA2					0.285714
supercont8.2	4081412	-	CHH	CAT	1	3	5	2	MGG_01582T0(Y):T-complex protein 1 subunit delta					0.375
supercont8.2	4081546	+	CHH	CAT	1	5	21	3	MGG_01582T0(Y):T-complex protein 1 subunit delta					0.192308
supercont8.2	4081552	+	CHH	CAT	1	5	21	3	MGG_01582T0(Y):T-complex protein 1 subunit delta					0.192308
supercont8.2	4170979	+	CHH	CTC	1	2	6	2	MGG_01606T0(N):methylmalonate-semialdehyde dehydrogenase					0.25
supercont8.2	4224304	+	CHH	CAT	1	2	4	2	MGG_01620T0(Y):developmental regulator VelB					0.333333
supercont8.2	4229215	+	CHH	CAC	1	3	16	3	MGG_01622T0(N):uroporphyrinogen decarboxylase					0.157895
supercont8.2	4246438	+	CHH	CAT	1	2	5	2	MGG_01625T1(N):hypothetical protein	MGG_01625T0(N):hypothetical protein				0.285714
supercont8.2	4248877	-	CHH	CAT	1	4	19	3	MGG_01625T1(N):hypothetical protein	MGG_01625T0(N):hypothetical protein				0.173913
supercont8.2	4296200	-	CHH	CAT	1	2	5	2	MGG_01639T0(Y):condensin complex component cnd2					0.285714
[truncated: 44,126 more rows]

## Sheet: Exon
Chr	Pos	Strand	Type	Context	RepRate	# mC reads	# non-mC reads	Loci	MethylationLevel
supercont8.1	66052	-	CG	CGC	1	2	5	MGG_13662T0(N):4-coumarate-CoA ligase 2	0.285714
supercont8.1	74473	+	CG	CGT	2.02	4	21	MGG_15986T1(Y):hypothetical protein	0.16
supercont8.1	145871	+	CG	CGT	1	2	4	MGG_13669T0(Y):peptide transporter PTR2	0.333333
supercont8.1	159279	-	CG	CGG	1	4	11	MGG_01989T0(Y):hypothetical protein	0.266667
supercont8.1	298513	-	CG	CGG	1	2	5	MGG_02032T0(N):hypothetical protein	0.285714
supercont8.1	415622	-	CG	CGG	1	3	20	MGG_02056T0(Y):hypothetical protein	0.130435
supercont8.1	454700	-	CG	CGA	1	7	4	MGG_02065T0(N):kinesin light chain	0.636364
supercont8.1	476031	+	CG	CGC	1	3	10	MGG_02070T0(N):hypothetical protein	0.230769
supercont8.1	493114	+	CG	CGC	1	2	6	MGG_02075T0(N):sodium-dependent noradrenaline transporter	0.25
supercont8.1	565518	-	CG	CGG	1	3	16	MGG_02099T0(Y):C2 domain-containing protein	0.157895
supercont8.1	582896	+	CG	CGC	1	4	16	MGG_16033T0(Y):hypothetical protein	0.2
supercont8.1	622496	-	CG	CGG	1	2	5	MGG_02119T0(Y):high-affinity nicotinic acid transporter	0.285714
supercont8.1	641569	-	CG	CGC	1	2	3	MGG_02125T0(N):branched-chain-amino-acid aminotransferase 1	0.4
supercont8.1	775541	-	CG	CGC	32.28	2	6	MGG_02165T0(Y):hypothetical protein	0.25
supercont8.1	791712	-	CG	CGA	1	4	33	MGG_16046T0(N):predicted protein	0.108108
supercont8.1	791861	+	CG	CGC	1	4	28	MGG_16046T0(N):predicted protein	0.125
supercont8.1	791862	-	CG	CGG	1	5	13	MGG_16046T0(N):predicted protein	0.277778
supercont8.1	791868	-	CG	CGA	1	3	18	MGG_16046T0(N):predicted protein	0.142857
supercont8.1	826996	-	CG	CGG	1	5	18	MGG_16049T0(Y):hypothetical protein	0.217391
supercont8.1	827008	+	CG	CGC	1	3	16	MGG_16049T0(Y):hypothetical protein	0.157895
supercont8.1	827689	-	CG	CGT	1.09	3	3	MGG_16049T0(Y):hypothetical protein	0.5
supercont8.1	827713	+	CG	CGT	1.07	3	13	MGG_16049T0(Y):hypothetical protein	0.1875
supercont8.1	827764	-	CG	CGC	2.73	3	9	MGG_16049T0(Y):hypothetical protein	0.25
supercont8.1	827799	-	CG	CGT	2.69	2	6	MGG_16049T0(Y):hypothetical protein	0.25
supercont8.1	827843	+	CG	CGG	1.08	3	11	MGG_16049T0(Y):hypothetical protein	0.214286
supercont8.1	827844	-	CG	CGA	1.04	2	4	MGG_16049T0(Y):hypothetical protein	0.333333
supercont8.1	827865	+	CG	CGC	1.05	4	7	MGG_16049T0(Y):hypothetical protein	0.363636
supercont8.1	827883	-	CG	CGC	1.12	2	4	MGG_16049T0(Y):hypothetical protein	0.333333
supercont8.1	827941	-	CG	CGG	1.06	2	4	MGG_16049T0(Y):hypothetical protein	0.333333
supercont8.1	828023	+	CG	CGT	1	4	4	MGG_16049T0(Y):hypothetical protein	0.5
supercont8.1	828031	+	CG	CGC	1	4	5	MGG_16049T0(Y):hypothetical protein	0.444444
supercont8.1	828093	-	CG	CGT	1	3	12	MGG_16049T0(Y):hypothetical protein	0.2
supercont8.1	828174	-	CG	CGT	1.07	3	10	MGG_16049T0(Y):hypothetical protein	0.230769
supercont8.1	828194	-	CG	CGT	1.14	5	10	MGG_16049T0(Y):hypothetical protein	0.333333
supercont8.1	986844	+	CG	CGG	1.12	3	11	MGG_16065T0(Y):hypothetical protein	0.214286
supercont8.1	987690	+	CG	CGT	1.34	5	16	MGG_16065T0(Y):hypothetical protein	0.238095
supercont8.1	1031420	+	CG	CGT	1	2	5	MGG_02226T0(N):hypothetical protein	0.285714
supercont8.1	1075339	+	CG	CGG	15	9	7	MGG_16073T0(N):predicted protein	0.5625
supercont8.1	1075367	+	CG	CGC	31.28	3	15	MGG_16073T0(N):predicted protein	0.166667
supercont8.1	1075725	+	CG	CGG	20.45	3	1	MGG_16073T0(N):predicted protein	0.75
supercont8.1	1075726	-	CG	CGT	18.21	8	11	MGG_16073T0(N):predicted protein	0.421053
supercont8.1	1116978	+	CG	CGG	1	2	4	MGG_02243T0(N):amidohydrolase	0.333333
supercont8.1	1255080	+	CG	CGC	1	4	12	MGG_16085T0(N):hypothetical protein	0.25
supercont8.1	1255081	-	CG	CGG	1	5	19	MGG_16085T0(N):hypothetical protein	0.208333
supercont8.1	1255096	-	CG	CGT	1	4	17	MGG_16085T0(N):hypothetical protein	0.190476
supercont8.1	1322976	+	CG	CGA	1	3	11	MGG_02308T0(Y):hypothetical protein	0.214286
supercont8.1	1426166	+	CG	CGC	1	2	6	MGG_02329T0(Y):isotrichodermin C-15 hydroxylase	0.25
supercont8.1	1517460	+	CG	CGC	5.76	5	12	MGG_16102T0(N):hypothetical protein	0.294118
supercont8.1	1517507	+	CG	CGT	7.39	5	24	MGG_16102T0(N):hypothetical protein	0.172414
supercont8.1	1517528	+	CG	CGC	6.53	4	30	MGG_16102T0(N):hypothetical protein	0.117647
supercont8.1	1517559	+	CG	CGA	7.84	4	26	MGG_16102T0(N):hypothetical protein	0.133333
supercont8.1	1518888	+	CG	CGG	1.03	4	13	MGG_16104T0(N):hypothetical protein	0.235294
supercont8.1	1518889	-	CG	CGT	1.03	6	6	MGG_16104T0(N):hypothetical protein	0.5
supercont8.1	1518948	+	CG	CGT	1.03	3	18	MGG_16104T0(N):hypothetical protein	0.142857
supercont8.1	1518949	-	CG	CGC	1.03	4	13	MGG_16104T0(N):hypothetical protein	0.235294
supercont8.1	1518966	+	CG	CGA	1.02	4	23	MGG_16104T0(N):hypothetical protein	0.148148
supercont8.1	1518967	-	CG	CGA	1.02	6	9	MGG_16104T0(N):hypothetical protein	0.4
supercont8.1	1518987	+	CG	CGC	1.02	7	21	MGG_16104T0(N):hypothetical protein	0.25
supercont8.1	1518988	-	CG	CGA	1.02	6	10	MGG_16104T0(N):hypothetical protein	0.375
supercont8.1	1518994	+	CG	CGC	1.02	7	23	MGG_16104T0(N):hypothetical protein	0.233333
supercont8.1	1518995	-	CG	CGG	1.02	3	11	MGG_16104T0(N):hypothetical protein	0.214286
supercont8.1	1519055	-	CG	CGT	1.27	3	19	MGG_16104T0(N):hypothetical protein	0.136364
supercont8.1	1519077	+	CG	CGG	1.29	3	15	MGG_16104T0(N):hypothetical protein	0.166667
supercont8.1	1519078	-	CG	CGA	1.29	4	16	MGG_16104T0(N):hypothetical protein	0.2
supercont8.1	1542690	-	CG	CGT	1.16	6	29	MGG_16105T0(Y):hypothetical protein	0.171429
supercont8.1	1551740	-	CG	CGT	1	2	6	MGG_14574T0(N):hypothetical protein	0.25
supercont8.1	1582601	-	CG	CGT	1	2	6	MGG_02373T0(Y):arabinan endo-1,5-alpha-L-arabinosidase A	0.25
supercont8.1	1642811	-	CG	CGG	1	3	12	MGG_02387T0(N):hypothetical protein	0.2
supercont8.1	1724249	+	CG	CGA	1	2	6	MGG_02401T0(N):hypothetical protein	0.25
supercont8.1	1755968	+	CG	CGC	1	2	6	MGG_02411T0(Y):hypothetical protein	0.25
supercont8.1	1768126	+	CG	CGA	1	2	6	MGG_02416T0(N):phosphatidate cytidylyltransferase	0.25
supercont8.1	1793255	+	CG	CGA	1	3	17	MGG_02421T0(N):hypothetical protein	0.15
supercont8.1	1938416	-	CG	CGG	1	3	20	MGG_11902T0(N):mitochondrial dynamin GTPase	0.130435
supercont8.1	2073179	+	CG	CGC	1	2	5	MGG_02493T0(N):hypothetical protein	0.285714
supercont8.1	2087029	+	CG	CGG	1	2	6	MGG_11894T0(Y):hypothetical protein	0.25
supercont8.1	2204071	-	CG	CGT	1	2	6	MGG_02524T0(N):vacuolar protein sorting-associated protein 29	0.25
supercont8.1	2378596	+	CG	CGA	1	3	14	MGG_06681T0(Y):arginine-tRNA-protein transferase 1	0.176471
supercont8.1	2405209	+	CG	CGG	1	3	10	MGG_06690T0(Y):RNA polymerase TFIIH complex subunit Ssl1	0.230769
supercont8.1	2576430	+	CG	CGG	1	3	11	MGG_06741T0(N):hypothetical protein	0.214286
supercont8.1	2643693	+	CG	CGC	1	3	17	MGG_06765T0(Y):sterol O-acyltransferase 2	0.15
supercont8.1	2806156	+	CG	CGC	1	3	14	MGG_16169T0(Y):hypothetical protein	0.176471
supercont8.1	2831229	+	CG	CGA	1	3	18	MGG_14588T0(Y):mitochondrial chaperone bcs1	0.142857
supercont8.1	2848384	-	CG	CGG	1	5	16	MGG_16175T0(N):hypothetical protein	0.238095
supercont8.1	2852168	-	CG	CGG	1	6	29	MGG_16177T0(Y):hypothetical protein	0.171429
supercont8.1	2852175	-	CG	CGC	1	6	27	MGG_16177T0(Y):hypothetical protein	0.181818
supercont8.1	2852874	+	CG	CGC	1	3	17	MGG_16177T0(Y):hypothetical protein	0.15
supercont8.1	2852896	+	CG	CGC	1	5	15	MGG_16177T0(Y):hypothetical protein	0.25
supercont8.1	2852915	+	CG	CGC	1	3	19	MGG_16177T0(Y):hypothetical protein	0.136364
supercont8.1	2852917	+	CG	CGT	1	3	19	MGG_16177T0(Y):hypothetical protein	0.136364
supercont8.1	2852951	+	CG	CGC	1	3	17	MGG_16177T0(Y):hypothetical protein	0.15
supercont8.1	2893583	+	CG	CGT	1	3	12	MGG_16181T0(N):hypothetical protein	0.2
supercont8.1	3310713	+	CG	CGC	1	3	13	MGG_16216T0(N):hypothetical protein	0.1875
supercont8.1	3332877	-	CG	CGG	1	2	3	MGG_06945T0(Y):helicase	0.4
supercont8.1	3395585	+	CG	CGA	1	2	4	MGG_06965T0(Y):mitochondrial escape protein 2	0.333333
supercont8.1	3898333	+	CG	CGC	1	2	5	MGG_09243T0(Y):GPI mannosyltransferase 1	0.285714
supercont8.1	3910406	-	CG	CGA	1	3	20	MGG_09246T0(Y):protease	0.130435
supercont8.1	4200106	-	CG	CGA	61	2	4	MGG_16280T0(N):predicted protein	0.333333
supercont8.1	4212811	+	CG	CGG	26.97	7	6	MGG_16285T0(N):predicted protein	0.538462
supercont8.1	4212839	+	CG	CGC	37.17	5	6	MGG_16285T0(N):predicted protein	0.454545
supercont8.1	4212930	+	CG	CGA	36.77	5	2	MGG_16285T0(N):predicted protein	0.714286
supercont8.1	4212936	+	CG	CGA	31.33	6	2	MGG_16285T0(N):predicted protein	0.75
supercont8.1	4212949	+	CG	CGC	26.76	2	5	MGG_16285T0(N):predicted protein	0.285714
supercont8.1	4212968	+	CG	CGG	33.67	4	3	MGG_16285T0(N):predicted protein	0.571429
supercont8.1	4212974	+	CG	CGC	37.1	3	4	MGG_16285T0(N):predicted protein	0.428571
supercont8.1	4212988	+	CG	CGA	42.16	3	2	MGG_16285T0(N):predicted protein	0.6
supercont8.1	4213159	-	CG	CGA	33.06	3	6	MGG_16285T0(N):predicted protein	0.333333
supercont8.1	4213197	+	CG	CGG	33.2	16	6	MGG_16285T0(N):predicted protein	0.727273
supercont8.1	4213198	-	CG	CGT	31.48	10	0	MGG_16285T0(N):predicted protein	1
supercont8.1	4213225	+	CG	CGG	22.23	4	11	MGG_16285T0(N):predicted protein	0.266667
supercont8.1	4213226	-	CG	CGA	23.78	10	3	MGG_16285T0(N):predicted protein	0.769231
supercont8.1	4520834	-	CG	CGC	1	2	5	MGG_09962T1(N):chitin synthase 4	0.285714
supercont8.1	4605234	+	CG	CGG	1	3	18	MGG_16308T0(Y):hypothetical protein	0.142857
supercont8.1	4605319	+	CG	CGC	1	6	22	MGG_16308T0(Y):hypothetical protein	0.214286
supercont8.1	4605328	+	CG	CGT	1	7	18	MGG_16308T0(Y):hypothetical protein	0.28
supercont8.1	4605329	-	CG	CGT	1	3	8	MGG_16308T0(Y):hypothetical protein	0.272727
supercont8.1	4605422	+	CG	CGT	1	8	19	MGG_16308T0(Y):hypothetical protein	0.296296
supercont8.1	4605423	-	CG	CGG	1	3	5	MGG_16308T0(Y):hypothetical protein	0.375
supercont8.1	4664058	+	CG	CGA	44.3	4	6	MGG_16312T0(Y):predicted protein	0.4
supercont8.1	4664086	+	CG	CGT	47.58	8	6	MGG_16312T0(Y):predicted protein	0.571429
supercont8.1	4664087	-	CG	CGG	47.87	5	0	MGG_16312T0(Y):predicted protein	1
supercont8.1	4690829	-	CG	CGC	1	2	4	MGG_16316T0(Y):hypothetical protein	0.333333
supercont8.1	4692848	+	CG	CGC	1	3	9	MGG_10519T0(Y):maltose permease MAL31	0.25
supercont8.1	4764240	-	CG	CGC	1	2	4	MGG_14340T0(N):hypothetical protein	0.333333
supercont8.1	4817728	-	CG	CGA	1	3	6	MGG_10549T0(N):hypothetical protein	0.333333
supercont8.1	4966698	-	CG	CGG	1	3	4	MGG_05366T0(Y):feruloyl esterase B	0.428571
supercont8.1	5103484	+	CG	CGC	1	2	6	MGG_05402T0(Y):hypothetical protein	0.25
supercont8.1	5168801	+	CG	CGT	1	3	16	MGG_05421T0(N):hypothetical protein	0.157895
supercont8.1	5168849	-	CG	CGC	1	4	12	MGG_05421T0(N):hypothetical protein	0.25
supercont8.1	5168953	+	CG	CGT	1	4	8	MGG_05421T0(N):hypothetical protein	0.333333
supercont8.1	5169573	+	CG	CGC	1	4	19	MGG_05421T0(N):hypothetical protein	0.173913
supercont8.1	5193426	-	CG	CGC	1	3	12	MGG_13058T0(Y):hypothetical protein	0.2
supercont8.1	5193486	+	CG	CGT	1	3	5	MGG_13058T0(Y):hypothetical protein	0.375
supercont8.1	5193517	-	CG	CGT	1	6	10	MGG_13058T0(Y):hypothetical protein	0.375
supercont8.1	5193526	+	CG	CGA	1	3	14	MGG_13058T0(Y):hypothetical protein	0.176471
supercont8.1	5193605	+	CG	CGT	1	3	15	MGG_13058T0(Y):hypothetical protein	0.166667
supercont8.1	5297530	+	CG	CGA	29.03	11	6	MGG_16369T0(Y):predicted protein	0.647059
supercont8.1	5297531	-	CG	CGG	27.59	3	5	MGG_16369T0(Y):predicted protein	0.375
supercont8.1	5297558	+	CG	CGT	36.56	9	4	MGG_16369T0(Y):predicted protein	0.692308
supercont8.1	5297559	-	CG	CGG	36.56	12	1	MGG_16369T0(Y):predicted protein	0.923077
supercont8.1	5305011	+	CG	CGC	39.55	6	5	MGG_16370T0(Y):predicted protein	0.545455
supercont8.1	5305012	-	CG	CGC	39.36	3	7	MGG_16370T0(Y):predicted protein	0.3
supercont8.1	5305039	+	CG	CGC	26.95	3	12	MGG_16370T0(Y):predicted protein	0.2
supercont8.1	5305040	-	CG	CGG	26.38	6	4	MGG_16370T0(Y):predicted protein	0.6
supercont8.1	5340505	-	CG	CGT	1	3	16	MGG_05473T0(N):hypothetical protein	0.157895
supercont8.1	5340532	+	CG	CGC	1	3	15	MGG_05473T0(N):hypothetical protein	0.166667
supercont8.1	5340587	+	CG	CGG	1	3	13	MGG_05473T0(N):hypothetical protein	0.1875
supercont8.1	5340588	-	CG	CGG	1	3	8	MGG_05473T0(N):hypothetical protein	0.272727
supercont8.1	5340605	+	CG	CGC	1	5	12	MGG_05473T0(N):hypothetical protein	0.294118
supercont8.1	5340626	+	CG	CGC	1	3	19	MGG_05473T0(N):hypothetical protein	0.136364
supercont8.1	5340628	+	CG	CGT	1	4	17	MGG_05473T0(N):hypothetical protein	0.190476
supercont8.1	5340636	+	CG	CGT	1	3	16	MGG_05473T0(N):hypothetical protein	0.157895
supercont8.1	5340654	+	CG	CGG	1	5	15	MGG_05473T0(N):hypothetical protein	0.25
supercont8.1	5340655	-	CG	CGT	1	5	15	MGG_05473T0(N):hypothetical protein	0.25
supercont8.1	5340679	+	CG	CGC	1	4	18	MGG_05473T0(N):hypothetical protein	0.181818
supercont8.1	5340683	+	CG	CGA	1	3	19	MGG_05473T0(N):hypothetical protein	0.136364
supercont8.1	5340687	-	CG	CGT	1	3	11	MGG_05473T0(N):hypothetical protein	0.214286
supercont8.1	5340712	+	CG	CGG	1	4	11	MGG_05473T0(N):hypothetical protein	0.266667
supercont8.1	5340747	+	CG	CGC	1	3	18	MGG_05473T0(N):hypothetical protein	0.142857
supercont8.1	5340748	-	CG	CGG	1	3	11	MGG_05473T0(N):hypothetical protein	0.214286
supercont8.1	5340762	-	CG	CGG	1	3	14	MGG_05473T0(N):hypothetical protein	0.176471
supercont8.1	5340774	+	CG	CGC	1	5	17	MGG_05473T0(N):hypothetical protein	0.227273
supercont8.1	5340775	-	CG	CGC	1	4	15	MGG_05473T0(N):hypothetical protein	0.210526
supercont8.1	5340776	+	CG	CGA	1	5	17	MGG_05473T0(N):hypothetical protein	0.227273
supercont8.1	5340777	-	CG	CGC	1	4	15	MGG_05473T0(N):hypothetical protein	0.210526
supercont8.1	5340796	+	CG	CGA	1	4	21	MGG_05473T0(N):hypothetical protein	0.16
supercont8.1	5340797	-	CG	CGT	1	5	15	MGG_05473T0(N):hypothetical protein	0.25
supercont8.1	5340803	-	CG	CGG	1	4	15	MGG_05473T0(N):hypothetical protein	0.210526
supercont8.1	5340815	-	CG	CGA	1	5	14	MGG_05473T0(N):hypothetical protein	0.263158
supercont8.1	5340823	-	CG	CGC	1	8	8	MGG_05473T0(N):hypothetical protein	0.5
supercont8.1	5340894	-	CG	CGC	1	3	13	MGG_05473T0(N):hypothetical protein	0.1875
supercont8.1	5340909	+	CG	CGT	1	4	27	MGG_05473T0(N):hypothetical protein	0.129032
supercont8.1	5340910	-	CG	CGG	1	4	11	MGG_05473T0(N):hypothetical protein	0.266667
supercont8.1	5350490	-	CG	CGT	1	7	3	MGG_16372T0(N):hypothetical protein	0.7
supercont8.1	5350512	+	CG	CGA	1	3	11	MGG_16372T0(N):hypothetical protein	0.214286
supercont8.1	5350513	-	CG	CGA	1	4	9	MGG_16372T0(N):hypothetical protein	0.307692
supercont8.1	5351147	-	CG	CGT	1	4	20	MGG_16372T0(N):hypothetical protein	0.166667
supercont8.1	5351150	+	CG	CGC	1	9	11	MGG_16372T0(N):hypothetical protein	0.45
supercont8.1	5351162	+	CG	CGA	1	6	13	MGG_16372T0(N):hypothetical protein	0.315789
supercont8.1	5351178	+	CG	CGT	1	7	12	MGG_16372T0(N):hypothetical protein	0.368421
supercont8.1	5351179	-	CG	CGC	1	4	18	MGG_16372T0(N):hypothetical protein	0.181818
supercont8.1	5351187	-	CG	CGA	1	3	19	MGG_16372T0(N):hypothetical protein	0.136364
supercont8.1	5351234	-	CG	CGA	1	3	14	MGG_16372T0(N):hypothetical protein	0.176471
supercont8.1	5351346	-	CG	CGT	1	6	25	MGG_16372T0(N):hypothetical protein	0.193548
supercont8.1	5464185	+	CG	CGA	1	4	35	MGG_16382T0(N):hypothetical protein	0.102564
supercont8.1	5473313	-	CG	CGG	30.42	5	15	MGG_16384T0(Y):predicted protein	0.25
supercont8.1	5545119	-	CG	CGA	1	2	5	MGG_05538T0(Y):hypothetical protein	0.285714
supercont8.1	5550302	+	CG	CGC	1	2	5	MGG_15457T0(N):arylsulfatase	0.285714
supercont8.1	5670851	+	CG	CGC	1	2	4	MGG_05565T0(Y):hypothetical protein	0.333333
supercont8.1	5731523	+	CG	CGG	40.37	5	0	MGG_16414T0(Y):hypothetical protein	1
supercont8.1	5731524	-	CG	CGC	40.37	2	3	MGG_16414T0(Y):hypothetical protein	0.4
supercont8.1	5731527	-	CG	CGC	41.57	2	3	MGG_16414T0(Y):hypothetical protein	0.4
supercont8.1	5797044	+	CG	CGA	1	2	6	MGG_05598T0(N):hypothetical protein	0.25
supercont8.1	5874988	+	CG	CGA	1	3	14	MGG_16425T0(Y):hypothetical protein	0.176471
supercont8.1	5991609	+	CG	CGC	1	2	6	MGG_05654T0(Y):hypothetical protein	0.25
supercont8.1	6057871	+	CG	CGC	1	3	16	MGG_05668T0(Y):hypothetical protein	0.157895
supercont8.1	6167631	+	CG	CGC	1	3	18	MGG_05700T0(N):RecQ helicase MUSN	0.142857
supercont8.1	6482816	+	CG	CGC	21.41	7	1	MGG_16470T0(Y):predicted protein	0.875
supercont8.1	6482817	-	CG	CGC	21.41	6	13	MGG_16470T0(Y):predicted protein	0.315789
supercont8.1	6482844	+	CG	CGC	16.74	4	3	MGG_16470T0(Y):predicted protein	0.571429
supercont8.1	6482845	-	CG	CGG	17.04	5	12	MGG_16470T0(Y):predicted protein	0.294118
supercont8.1	6542749	+	CG	CGG	1	2	4	MGG_10619T0(N):hypothetical protein	0.333333
supercont8.1	6605288	-	CG	CGG	22.59	2	2	MGG_16478T0(Y):predicted protein	0.5
supercont8.1	6775603	-	CG	CGC	1	2	6	MGG_13767T0(N):lovastatin nonaketide synthase	0.25
supercont8.1	6782141	-	CG	CGC	1	2	4	MGG_13768T0(Y):hypothetical protein	0.333333
supercont8.1	6949396	+	CG	CGG	1	3	18	MGG_04688T0(N):hypothetical protein	0.142857
supercont8.1	6982909	-	CG	CGC	1	3	16	MGG_13783T0(N):aspartyl-tRNA synthetase	0.157895
supercont8.1	7156872	-	CG	CGG	1	3	10	MGG_04582T0(Y):hypothetical protein	0.230769
supercont8.1	7372775	-	CG	CGT	1	2	5	MGG_04476T0(Y):FK506-binding protein 4	0.285714
supercont8.1	7447369	-	CG	CGT	1	3	17	MGG_15294T0(N):proline iminopeptidase	0.15
supercont8.1	7572896	+	CG	CGC	1	2	2	MGG_08612T0(Y):hypothetical protein	0.5
supercont8.1	7636654	+	CG	CGC	1	2	6	MGG_08638T0(Y):ubiquitin C-terminal hydrolase	0.25
supercont8.1	7724316	-	CG	CGG	1	4	29	MGG_14426T0(Y):hypothetical protein	0.121212
supercont8.1	7910528	+	CG	CGG	59.73	3	1	MGG_16567T0(N):predicted protein	0.75
supercont8.1	7910529	-	CG	CGT	56.29	2	6	MGG_16567T0(N):predicted protein	0.25
supercont8.1	7910557	-	CG	CGA	41.71	6	8	MGG_16567T0(N):predicted protein	0.428571
supercont8.1	7913205	-	CG	CGA	61.3	3	2	MGG_16568T0(Y):predicted protein	0.6
supercont8.1	7913211	-	CG	CGA	61.86	3	2	MGG_16568T0(Y):predicted protein	0.6
supercont8.1	7913330	-	CG	CGG	33.03	7	1	MGG_16568T0(Y):predicted protein	0.875
supercont8.1	7975589	+	CG	CGT	1	5	23	MGG_16580T0(Y):predicted protein	0.178571
supercont8.1	7975671	+	CG	CGT	1.04	5	29	MGG_16580T0(Y):predicted protein	0.147059
supercont8.2	124234	-	CG	CGA	1	3	11	MGG_10727T0(Y):hypothetical protein	0.214286
supercont8.2	150047	+	CG	CGG	5.51	7	21	MGG_15500T0(N):predicted protein	0.25
supercont8.2	150075	+	CG	CGC	19.36	8	22	MGG_15500T0(N):predicted protein	0.266667
supercont8.2	150166	+	CG	CGA	24.22	2	4	MGG_15500T0(N):predicted protein	0.333333
supercont8.2	192313	-	CG	CGG	1	3	19	MGG_10867T0(Y):zinc-regulated transporter 1	0.136364
supercont8.2	200068	+	CG	CGC	1	2	6	MGG_10869T0(Y):hypothetical protein	0.25
supercont8.2	252960	+	CG	CGG	1	2	6	MGG_10441T0(N):lipase 2	0.25
supercont8.2	255312	+	CG	CGC	1	2	4	MGG_15402T0(Y):hypothetical protein	0.333333
supercont8.2	263170	-	CG	CGC	1	2	6	MGG_10443T0(Y):hypothetical protein	0.25
supercont8.2	414504	+	CG	CGT	1	3	12	MGG_10491T0(Y):hypothetical protein	0.2
supercont8.2	497882	-	CG	CGC	1	3	20	MGG_15523T0(Y):hypothetical protein	0.130435
supercont8.2	589646	-	CG	CGC	1	2	4	MGG_11062T0(N):general amino-acid permease GAP1	0.333333
supercont8.2	611773	+	CG	CGG	1	3	15	MGG_04358T0(N):hypothetical protein	0.166667
supercont8.2	620674	+	CG	CGA	1	3	15	MGG_04360T0(N):hypothetical protein	0.166667
supercont8.2	767620	-	CG	CGC	1	2	4	MGG_04428T0(N):zinc finger transcription factor ace1	0.333333
supercont8.2	863349	+	CG	CGC	1	2	6	MGG_04460T0(N):PIG-P domain-containing protein	0.25
supercont8.2	1010242	-	CG	CGA	1	2	6	MGG_15547T0(Y):hypothetical protein	0.25
supercont8.2	1038376	-	CG	CGT	1	3	16	MGG_04587T0(N):hypothetical protein	0.157895
supercont8.2	1311328	+	CG	CGA	1	2	5	MGG_15566T0(Y):hypothetical protein	0.285714
supercont8.2	1441513	+	CG	CGA	1	2	5	MGG_14747T0(Y):hypothetical protein	0.285714
supercont8.2	1506139	+	CG	CGT	1	3	17	MGG_04827T0(N):vacuolar ATP synthase subunit H	0.15
supercont8.2	1567677	+	CG	CGG	1	6	10	MGG_11346T0(N):hypothetical protein	0.375
supercont8.2	1567678	-	CG	CGG	1	3	17	MGG_11346T0(N):hypothetical protein	0.15
supercont8.2	1567681	+	CG	CGA	1	3	13	MGG_11346T0(N):hypothetical protein	0.1875
supercont8.2	1567794	-	CG	CGT	1	4	25	MGG_11346T0(N):hypothetical protein	0.137931
supercont8.2	1642628	-	CG	CGT	1	3	18	MGG_10158T0(Y):QDE-2-interacting protein	0.142857
supercont8.2	1928745	+	CG	CGC	1	2	5	MGG_08869T0(N):mitochondrial distribution and morphology protein 12	0.285714
supercont8.2	2121393	-	CG	CGA	1	3	11	MGG_08920T0(N):hypothetical protein	0.214286
supercont8.2	2169732	+	CG	CGT	1	3	16	MGG_11310T0(N):hypothetical protein	0.157895
supercont8.2	2179418	-	CG	CGG	1	2	3	MGG_08935T0(N):hypothetical protein	0.4
supercont8.2	2205099	+	CG	CGG	1	3	8	MGG_15612T0(N):hypothetical protein	0.272727
supercont8.2	2243332	+	CG	CGT	1.13	5	27	MGG_15616T0(N):hypothetical protein	0.15625
supercont8.2	2353874	-	CG	CGC	1	2	6	MGG_11285T0(Y):hypothetical protein	0.25
supercont8.2	2372597	-	CG	CGG	1	3	16	MGG_08984T0(Y):hypothetical protein	0.157895
supercont8.2	2492754	-	CG	CGT	1	3	12	MGG_11282T0(Y):hypothetical protein	0.2
supercont8.2	2602701	+	CG	CGC	1	2	6	MGG_01195T0(N):acetylesterase	0.25
supercont8.2	2630487	-	CG	CGT	1	2	6	MGG_01202T0(N):D-lactate dehydrogenase	0.25
supercont8.2	2857229	+	CG	CGC	1	2	6	MGG_14526T0(N):cytosolic Fe-S cluster assembly factor nar-1	0.25
supercont8.2	2876980	+	CG	CGT	1	2	4	MGG_01258T0(N):cyclin-K	0.333333
supercont8.2	2949606	+	CG	CGC	1	3	16	MGG_01279T0(Y):CAMK/CAMKL/KIN1 protein kinase	0.157895
supercont8.2	2980878	+	CG	CGT	1.02	7	40	MGG_15664T0(Y):hypothetical protein	0.148936
supercont8.2	2980896	+	CG	CGT	1.03	6	43	MGG_15664T0(Y):hypothetical protein	0.122449
supercont8.2	2980909	+	CG	CGC	1.04	10	38	MGG_15664T0(Y):hypothetical protein	0.208333
supercont8.2	3057196	+	CG	CGG	1	2	3	MGG_11236T0(Y):hypothetical protein	0.4
supercont8.2	3111315	-	CG	CGA	1	2	6	MGG_01327T0(N):hypothetical protein	0.25
supercont8.2	3179524	-	CG	CGC	1	3	15	MGG_01342T0(Y):sensory/regulatory protein rpfC	0.166667
supercont8.2	3357462	+	CG	CGG	1	3	13	MGG_01386T0(Y):FAD dependent oxidoreductase superfamily protein	0.1875
supercont8.2	3370749	+	CG	CGA	1	2	5	MGG_01391T0(Y):ent-kaurene oxidase	0.285714
supercont8.2	3371460	+	CG	CGC	1	3	12	MGG_01391T0(Y):ent-kaurene oxidase	0.2
supercont8.2	3392594	-	CG	CGC	1	2	5	MGG_01397T0(Y):hypothetical protein	0.285714
supercont8.2	3419402	+	CG	CGG	1	4	10	MGG_01406T0(N):hypothetical protein	0.285714
supercont8.2	3532878	-	CG	CGA	1	2	5	MGG_01439T0(Y):inorganic phosphate transporter PHO84	0.285714
supercont8.2	3767102	-	CG	CGC	1	2	3	MGG_01493T0(Y):hypothetical protein	0.4
supercont8.2	3810265	-	CG	CGC	13.79	15	33	MGG_15715T0(Y):predicted protein	0.3125
supercont8.2	3810293	-	CG	CGG	16.45	10	11	MGG_15715T0(Y):predicted protein	0.47619
supercont8.2	3870120	-	CG	CGT	1	3	11	MGG_01512T0(N):hypothetical protein	0.214286
supercont8.2	4005452	-	CG	CGG	1	4	10	MGG_01558T0(Y):hypothetical protein	0.285714
supercont8.2	4039818	+	CG	CGG	1	3	7	MGG_01569T0(Y):minor allergen Alt a 7	0.3
supercont8.2	4081532	+	CG	CGG	1	3	19	MGG_01582T0(Y):T-complex protein 1 subunit delta	0.136364
supercont8.2	4312951	+	CG	CGG	1	3	7	MGG_15747T0(Y):hypothetical protein	0.3
supercont8.2	4411029	-	CG	CGT	1	3	11	MGG_11170T0(Y):hypothetical protein	0.214286
supercont8.2	4518373	-	CG	CGG	1	2	4	MGG_01702T0(N):MAP kinase activator	0.333333
supercont8.2	4637186	+	CG	CGT	39.71	7	6	MGG_15763T0(Y):predicted protein	0.538462
supercont8.2	4637395	+	CG	CGG	52.19	5	4	MGG_15763T0(Y):predicted protein	0.555556
supercont8.2	4637409	+	CG	CGG	46.13	5	4	MGG_15763T0(Y):predicted protein	0.555556
supercont8.2	4637415	+	CG	CGG	40.38	6	6	MGG_15763T0(Y):predicted protein	0.5
supercont8.2	4637447	+	CG	CGA	38.83	3	7	MGG_15763T0(Y):predicted protein	0.3
supercont8.2	4637448	-	CG	CGA	39.5	4	6	MGG_15763T0(Y):predicted protein	0.4
supercont8.2	4637453	+	CG	CGG	35.81	5	5	MGG_15763T0(Y):predicted protein	0.5
supercont8.2	4637454	-	CG	CGA	35.02	7	5	MGG_15763T0(Y):predicted protein	0.583333
supercont8.2	4637544	+	CG	CGC	18.6	9	1	MGG_15763T0(Y):predicted protein	0.9
supercont8.2	4637545	-	CG	CGC	17.61	9	6	MGG_15763T0(Y):predicted protein	0.6
supercont8.2	4637569	+	CG	CGC	9.02	4	5	MGG_15763T0(Y):predicted protein	0.444444
supercont8.2	4637570	-	CG	CGT	8.86	5	18	MGG_15763T0(Y):predicted protein	0.217391
supercont8.2	4637572	+	CG	CGC	8.86	4	4	MGG_15763T0(Y):predicted protein	0.5
supercont8.2	4637573	-	CG	CGG	8.55	19	7	MGG_15763T0(Y):predicted protein	0.730769
supercont8.2	4703161	-	CG	CGG	1	3	17	MGG_01752T0(Y):hypothetical protein	0.15
supercont8.2	4904525	-	CG	CGT	1	3	18	MGG_01804T0(N):endoribonuclease YSH1	0.142857
supercont8.2	4905303	+	CG	CGG	1	2	5	MGG_01804T0(N):endoribonuclease YSH1	0.285714
supercont8.2	4956053	+	CG	CGC	1	3	18	MGG_11132T0(Y):hypothetical protein	0.142857
supercont8.2	4957903	-	CG	CGT	1	3	12	MGG_11132T0(Y):hypothetical protein	0.2
supercont8.2	5001600	+	CG	CGG	1	4	24	MGG_11129T0(Y):caffeine-induced death protein 1	0.142857
supercont8.2	5042566	-	CG	CGG	1	2	6	MGG_01836T0(N):cutinase transcription factor 1 alpha	0.25
supercont8.2	5151587	-	CG	CGT	1	2	4	MGG_01866T0(N):hypothetical protein	0.333333
supercont8.2	5216390	+	CG	CGT	1	3	14	MGG_01887T0(N):C6 zinc finger domain-containing protein	0.176471
supercont8.2	5243398	+	CG	CGG	1	2	4	MGG_01894T0(Y):glycerol-3-phosphate acyltransferase	0.333333
supercont8.2	5260636	-	CG	CGG	1.06	5	58	MGG_15789T0(Y):hypothetical protein	0.0793651
supercont8.2	5292056	+	CG	CGG	1.2	4	18	MGG_15335T0(Y):hypothetical protein	0.181818
supercont8.2	5351974	+	CG	CGT	1.04	5	20	MGG_15800T0(N):hypothetical protein	0.2
supercont8.2	5352008	+	CG	CGA	1.12	3	19	MGG_15800T0(N):hypothetical protein	0.136364
supercont8.2	5494006	-	CG	CGC	1	2	6	MGG_08036T0(N):non-imprinted in Prader-Willi/Angelman syndrome region protein 2	0.25
supercont8.2	5553610	+	CG	CGG	1	3	14	MGG_08056T0(Y):purine permease	0.176471
supercont8.2	5785881	-	CG	CGG	1	2	5	MGG_08128T0(N):hypothetical protein	0.285714
supercont8.2	6022874	+	CG	CGG	1	2	5	MGG_08195T0(N):hypothetical protein	0.285714
supercont8.2	6141438	+	CG	CGG	1	3	19	MGG_07027T0(Y):hypothetical protein	0.136364
supercont8.2	6235855	-	CG	CGG	1	2	6	MGG_07063T0(N):C6 finger domain-containing protein	0.25
supercont8.2	6327499	+	CG	CGT	1	4	17	MGG_07089T0(Y):poly(A) polymerase	0.190476
supercont8.2	6604297	-	CG	CGC	1	2	5	MGG_07165T0(Y):proteasome subunit alpha type-2	0.285714
supercont8.2	6630421	-	CG	CGG	1	3	16	MGG_07171T0(Y):hypothetical protein	0.157895
supercont8.2	6701401	+	CG	CGG	1	2	5	MGG_07191T0(N):GTP-binding protein ypt4	0.285714
supercont8.2	6988577	-	CG	CGC	1	2	2	MGG_07261T0(N):2-nitropropane dioxygenase	0.5
supercont8.2	7218407	-	CG	CGA	1	3	18	MGG_07316T0(N):FACT complex subunit spt-16	0.142857
supercont8.2	7278051	+	CG	CGG	1	2	3	MGG_07329T0(Y):hypothetical protein	0.4
supercont8.2	7393299	+	CG	CGC	1	3	9	MGG_07363T0(N):hypothetical protein	0.25
supercont8.2	7405082	-	CG	CGC	1	2	4	MGG_07367T0(N):hypothetical protein	0.333333
supercont8.2	7509494	+	CG	CGC	1	3	8	MGG_08416T0(Y):lipase 1	0.272727
supercont8.2	7824421	+	CG	CGT	1	4	18	MGG_08323T0(Y):mitochondrial large ribosomal subunit	0.181818
supercont8.2	7824422	-	CG	CGT	1	3	16	MGG_08323T0(Y):mitochondrial large ribosomal subunit	0.157895
supercont8.2	7824490	+	CG	CGT	1	4	12	MGG_08323T0(Y):mitochondrial large ribosomal subunit	0.25
supercont8.2	7824491	-	CG	CGA	1	8	9	MGG_08323T0(Y):mitochondrial large ribosomal subunit	0.470588
supercont8.2	7824511	-	CG	CGG	1	4	16	MGG_08323T0(Y):mitochondrial large ribosomal subunit	0.2
supercont8.2	7850346	-	CG	CGA	3.14	8	19	MGG_15946T0(Y):predicted protein	0.296296
supercont8.2	7850370	-	CG	CGG	8.3	9	20	MGG_15946T0(Y):predicted protein	0.310345
supercont8.2	7850394	-	CG	CGG	11.35	3	19	MGG_15946T0(Y):predicted protein	0.136364
supercont8.2	7850409	+	CG	CGC	12.8	9	16	MGG_15946T0(Y):predicted protein	0.36
supercont8.2	7850410	-	CG	CGG	13.39	8	7	MGG_15946T0(Y):predicted protein	0.533333
supercont8.2	7850423	+	CG	CGC	15.67	10	10	MGG_15946T0(Y):predicted protein	0.5
supercont8.2	7850444	+	CG	CGT	14.7	11	6	MGG_15946T0(Y):predicted protein	0.647059
supercont8.2	7850445	-	CG	CGC	14.6	4	12	MGG_15946T0(Y):predicted protein	0.25
supercont8.2	7850453	+	CG	CGC	14.26	12	5	MGG_15946T0(Y):predicted protein	0.705882
supercont8.2	7850454	-	CG	CGT	14.35	7	9	MGG_15946T0(Y):predicted protein	0.4375
supercont8.2	7850505	-	CG	CGT	19.08	3	6	MGG_15946T0(Y):predicted protein	0.333333
supercont8.2	7930024	-	CG	CGC	1	3	16	MGG_08306T0(Y):abhydrolase domain-containing protein 12	0.157895
supercont8.2	7958170	-	CG	CGC	1	3	17	MGG_08299T0(N):hypothetical protein	0.15
supercont8.2	8086913	-	CG	CGC	1	2	5	MGG_08258T0(Y):hypothetical protein	0.285714
supercont8.2	8171226	-	CG	CGT	1	2	5	MGG_08236T0(N):polyketide synthase	0.285714
supercont8.2	8242613	-	CG	CGG	1.12	4	30	MGG_15975T0(Y):hypothetical protein	0.117647
supercont8.2	8244506	+	CG	CGG	1.35	3	16	MGG_15976T0(Y):hypothetical protein	0.157895
supercont8.2	8245093	+	CG	CGG	1	4	21	MGG_15976T0(Y):hypothetical protein	0.16
supercont8.2	8245165	+	CG	CGG	1	5	31	MGG_15976T0(Y):hypothetical protein	0.138889
supercont8.2	8245250	+	CG	CGA	1.02	6	35	MGG_15976T0(Y):hypothetical protein	0.146341
supercont8.2	8245261	+	CG	CGG	1.02	5	36	MGG_15976T0(Y):hypothetical protein	0.121951
supercont8.2	8245275	+	CG	CGT	1.02	5	27	MGG_15976T0(Y):hypothetical protein	0.15625
supercont8.2	8245283	+	CG	CGG	1.02	4	29	MGG_15976T0(Y):hypothetical protein	0.121212
supercont8.2	8245321	+	CG	CGT	1	4	30	MGG_15976T0(Y):hypothetical protein	0.117647
supercont8.2	8248309	-	CG	CGG	1.08	2	6	MGG_15977T0(Y):hypothetical protein	0.25
supercont8.2	8248756	-	CG	CGG	2	2	6	MGG_15977T0(Y):hypothetical protein	0.25
supercont8.2	8271770	-	CG	CGT	1	4	29	MGG_15980T0(Y):hypothetical protein	0.121212
supercont8.3	54663	-	CG	CGA	1	2	6	MGG_09073T0(N):minor extracellular protease vpr	0.25
supercont8.3	91745	-	CG	CGG	1	2	6	MGG_09082T0(N):hypothetical protein	0.25
supercont8.3	119926	-	CG	CGG	1	2	6	MGG_15183T0(N):vacuolar basic amino acid transporter 2	0.25
supercont8.3	157884	+	CG	CGG	1	3	16	MGG_09098T0(N):endo-1,4-beta-xylanase	0.157895
supercont8.3	269064	-	CG	CGA	57.21	3	1	MGG_16598T0(Y):predicted protein	0.75
supercont8.3	269070	-	CG	CGA	56.45	2	2	MGG_16598T0(Y):predicted protein	0.5
supercont8.3	269161	-	CG	CGC	46.08	2	2	MGG_16598T0(Y):predicted protein	0.5
supercont8.3	334183	+	CG	CGG	16.85	12	15	MGG_16602T0(N):predicted protein	0.444444
supercont8.3	334211	+	CG	CGC	28.86	7	18	MGG_16602T0(N):predicted protein	0.28
supercont8.3	334302	+	CG	CGA	40.74	7	3	MGG_16602T0(N):predicted protein	0.7
supercont8.3	334308	+	CG	CGA	39.71	2	6	MGG_16602T0(N):predicted protein	0.25
supercont8.3	442235	+	CG	CGC	1.03	5	14	MGG_16612T0(Y):hypothetical protein	0.263158
supercont8.3	442281	-	CG	CGC	9.55	2	3	MGG_16612T0(Y):hypothetical protein	0.4
supercont8.3	488059	-	CG	CGA	1	4	14	MGG_07404T0(Y):tripeptidyl-peptidase 1	0.222222
supercont8.3	488117	-	CG	CGG	1	3	12	MGG_07404T0(Y):tripeptidyl-peptidase 1	0.2
supercont8.3	510975	-	CG	CGC	1	2	6	MGG_07408T0(Y):NACHT and TPR domain-containing protein	0.25
supercont8.3	511946	-	CG	CGC	1	2	6	MGG_07408T0(Y):NACHT and TPR domain-containing protein	0.25
supercont8.3	674525	+	CG	CGG	1	2	6	MGG_07447T0(Y):hypothetical protein	0.25
supercont8.3	708453	+	CG	CGC	1	2	5	MGG_07458T0(N):hypothetical protein	0.285714
supercont8.3	806762	-	CG	CGA	1	3	15	MGG_07487T0(N):ATP-dependent DNA helicase	0.166667
supercont8.3	1177240	+	CG	CGT	1	3	10	MGG_13430T0(N):hypothetical protein	0.230769
supercont8.3	1339857	+	CG	CGC	49.81	4	1	MGG_16674T0(Y):predicted protein	0.8
supercont8.3	1339858	-	CG	CGC	49.81	2	3	MGG_16674T0(Y):predicted protein	0.4
supercont8.3	1339882	+	CG	CGC	39.97	2	3	MGG_16674T0(Y):predicted protein	0.4
supercont8.3	1339885	+	CG	CGC	38.31	3	2	MGG_16674T0(Y):predicted protein	0.6
supercont8.3	1339886	-	CG	CGG	37.04	4	1	MGG_16674T0(Y):predicted protein	0.8
supercont8.3	1346874	-	CG	CGG	49.45	3	3	MGG_16676T0(Y):predicted protein	0.5
supercont8.3	1347232	-	CG	CGC	30.53	15	24	MGG_16676T0(Y):predicted protein	0.384615
supercont8.3	1347260	-	CG	CGG	22.54	4	7	MGG_16676T0(Y):predicted protein	0.363636
supercont8.3	1353367	+	CG	CGG	30.44	4	3	MGG_16677T0(N):predicted protein	0.571429
supercont8.3	1353395	+	CG	CGC	38.31	3	4	MGG_16677T0(N):predicted protein	0.428571
supercont8.3	1353396	-	CG	CGC	39.34	3	8	MGG_16677T0(N):predicted protein	0.272727
supercont8.3	1397230	+	CG	CGG	1	3	18	MGG_07660T0(N):hypothetical protein	0.142857
supercont8.3	1459060	-	CG	CGG	65.43	2	2	MGG_16683T0(Y):predicted protein	0.5
supercont8.3	1459321	-	CG	CGA	25.13	2	3	MGG_16683T0(Y):predicted protein	0.4
supercont8.3	1459417	+	CG	CGC	11.95	4	2	MGG_16683T0(Y):predicted protein	0.666667
supercont8.3	1459418	-	CG	CGC	11.86	7	4	MGG_16683T0(Y):predicted protein	0.636364
supercont8.3	1563434	-	CG	CGG	1	4	10	MGG_13464T0(Y):laccase	0.285714
supercont8.3	1595183	-	CG	CGG	27.94	3	7	MGG_16695T0(Y):predicted protein	0.3
supercont8.3	1595211	-	CG	CGG	50.86	8	1	MGG_16695T0(Y):predicted protein	0.888889
supercont8.3	1595478	-	CG	CGA	60.24	2	2	MGG_16695T0(Y):predicted protein	0.5
supercont8.3	1595569	-	CG	CGC	47.81	4	3	MGG_16695T0(Y):predicted protein	0.571429
supercont8.3	1595597	-	CG	CGG	29.23	4	4	MGG_16695T0(Y):predicted protein	0.5
supercont8.3	1749198	+	CG	CGA	1	3	9	MGG_13292T0(N):hypothetical protein	0.25
supercont8.3	1861504	+	CG	CGG	1	4	20	MGG_05896T0(N):hypothetical protein	0.166667
supercont8.3	1988344	+	CG	CGC	1	2	5	MGG_05925T0(N):hypothetical protein	0.285714
supercont8.3	2387509	-	CG	CGA	1	3	17	MGG_06045T0(Y):hypothetical protein	0.15
supercont8.3	2565236	+	CG	CGA	1	2	6	MGG_06098T0(Y):exocyst complex component EXO84	0.25
supercont8.3	2652884	-	CG	CGA	1	3	8	MGG_06124T0(N):activating signal cointegrator 1 complex subunit 3	0.272727
supercont8.3	2818299	+	CG	CGA	1	3	15	MGG_06169T0(N):hypothetical protein	0.166667
supercont8.3	2878746	-	CG	CGT	1	3	12	MGG_06191T0(Y):mannan polymerase II complex ANP1 subunit	0.2
supercont8.3	3059700	+	CG	CGT	1	3	17	MGG_05812T0(Y):phosphomevalonate kinase	0.15
supercont8.3	3060741	-	CG	CGG	1	4	19	MGG_05813T0(N):hypothetical protein	0.173913
supercont8.3	3072053	+	CG	CGA	1	5	22	MGG_05818T0(Y):hypothetical protein	0.185185
supercont8.3	3072088	+	CG	CGA	1	4	23	MGG_05818T0(Y):hypothetical protein	0.148148
supercont8.3	3072097	-	CG	CGT	1	4	28	MGG_05818T0(Y):hypothetical protein	0.125
supercont8.3	3133514	+	CG	CGA	1.15	3	14	MGG_16782T0(Y):predicted protein	0.176471
supercont8.3	3133515	-	CG	CGT	1.16	3	7	MGG_16782T0(Y):predicted protein	0.3
supercont8.3	3133534	-	CG	CGA	1.15	3	10	MGG_16782T0(Y):predicted protein	0.230769
supercont8.3	3133542	+	CG	CGG	1.14	3	12	MGG_16782T0(Y):predicted protein	0.2
supercont8.3	3133543	-	CG	CGC	1.13	4	11	MGG_16782T0(Y):predicted protein	0.266667
supercont8.3	3133566	+	CG	CGG	1.12	5	10	MGG_16782T0(Y):predicted protein	0.333333
supercont8.3	3133567	-	CG	CGT	1.11	5	8	MGG_16782T0(Y):predicted protein	0.384615
supercont8.3	3133569	+	CG	CGG	1.11	6	11	MGG_16782T0(Y):predicted protein	0.352941
supercont8.3	3133570	-	CG	CGC	1.09	3	10	MGG_16782T0(Y):predicted protein	0.230769
supercont8.3	3133618	+	CG	CGG	1	3	17	MGG_16782T0(Y):predicted protein	0.15
supercont8.3	3133619	-	CG	CGG	1	10	1	MGG_16782T0(Y):predicted protein	0.909091
supercont8.3	3133651	+	CG	CGA	1	3	14	MGG_16782T0(Y):predicted protein	0.176471
supercont8.3	3133700	-	CG	CGC	1.12	5	10	MGG_16782T0(Y):predicted protein	0.333333
supercont8.3	3133743	-	CG	CGA	1.18	3	5	MGG_16782T0(Y):predicted protein	0.375
supercont8.3	3133902	-	CG	CGC	1.03	5	12	MGG_16782T0(Y):predicted protein	0.294118
supercont8.3	3134048	+	CG	CGA	57.76	2	5	MGG_16783T0(Y):predicted protein	0.285714
supercont8.3	3134076	+	CG	CGT	58.41	6	3	MGG_16783T0(Y):predicted protein	0.666667
supercont8.3	3134115	+	CG	CGA	66.85	2	2	MGG_16783T0(Y):predicted protein	0.5
supercont8.3	3134338	-	CG	CGA	57.07	2	3	MGG_16783T0(Y):predicted protein	0.4
supercont8.3	3134344	-	CG	CGA	55.51	2	4	MGG_16783T0(Y):predicted protein	0.333333
supercont8.3	3134435	-	CG	CGC	23.07	5	12	MGG_16783T0(Y):predicted protein	0.294118
supercont8.3	3134463	-	CG	CGG	11.88	8	10	MGG_16783T0(Y):predicted protein	0.444444
supercont8.3	3159488	+	CG	CGG	12.78	7	5	MGG_16785T0(N):predicted protein	0.583333
supercont8.3	3159489	-	CG	CGC	12.78	3	5	MGG_16785T0(N):predicted protein	0.375
supercont8.3	3159492	-	CG	CGC	15.14	2	6	MGG_16785T0(N):predicted protein	0.25
supercont8.3	3159516	+	CG	CGC	31.34	8	4	MGG_16785T0(N):predicted protein	0.666667
supercont8.3	3159517	-	CG	CGC	31.34	4	3	MGG_16785T0(N):predicted protein	0.571429
supercont8.3	3159875	-	CG	CGT	73.95	2	3	MGG_16785T0(N):predicted protein	0.4
supercont8.3	3159903	-	CG	CGA	50.13	4	7	MGG_16785T0(N):predicted protein	0.363636
supercont8.3	3173661	-	CG	CGT	1	3	16	MGG_05779T0(N):hypothetical protein	0.157895
supercont8.3	3226244	-	CG	CGA	1	2	6	MGG_09573T0(N):mitochondrial 37S ribosomal protein S19	0.25
supercont8.3	3229639	-	CG	CGC	1	2	5	MGG_09571T0(N):hypothetical protein	0.285714
supercont8.3	3285329	+	CG	CGA	1	2	6	MGG_09557T0(Y):vacuolar protein sorting-associated protein 4	0.25
supercont8.3	3322762	-	CG	CGA	1	3	18	MGG_09545T0(Y):hypothetical protein	0.142857
supercont8.3	3383439	+	CG	CGC	1	3	15	MGG_09523T0(Y):atypical/PIKK/TRRAP protein kinase	0.166667
supercont8.3	3453002	-	CG	CGA	1	2	5	MGG_09505T0(N):polyadenylate-binding protein	0.285714
supercont8.3	3465066	-	CG	CGA	1	2	5	MGG_09503T0(Y):hypothetical protein	0.285714
supercont8.3	3562137	-	CG	CGC	1	2	6	MGG_16805T0(N):hypothetical protein	0.25
supercont8.3	3620619	-	CG	CGG	67.77	4	1	MGG_16808T0(Y):predicted protein	0.8
supercont8.3	3628085	-	CG	CGG	40.3	2	4	MGG_16809T0(Y):predicted protein	0.333333
supercont8.3	3676629	+	CG	CGA	2.67	2	3	MGG_16815T1(N):hypothetical protein	0.4
supercont8.3	3676630	-	CG	CGT	2.67	2	2	MGG_16815T1(N):hypothetical protein	0.5
supercont8.3	3676694	+	CG	CGG	2	3	8	MGG_16815T1(N):hypothetical protein	0.272727
supercont8.3	3676695	-	CG	CGT	1.96	6	3	MGG_16815T1(N):hypothetical protein	0.666667
supercont8.3	3676705	-	CG	CGC	1.87	3	7	MGG_16815T1(N):hypothetical protein	0.3
supercont8.3	3676732	-	CG	CGT	1.75	5	11	MGG_16815T1(N):hypothetical protein	0.3125
supercont8.3	3676752	+	CG	CGG	1.67	4	20	MGG_16815T1(N):hypothetical protein	0.166667
supercont8.3	3676753	-	CG	CGA	1.67	4	13	MGG_16815T1(N):hypothetical protein	0.235294
supercont8.3	3676762	-	CG	CGA	1.67	3	14	MGG_16815T1(N):hypothetical protein	0.176471
supercont8.3	3676785	+	CG	CGG	1.46	4	18	MGG_16815T1(N):hypothetical protein	0.181818
supercont8.3	3676795	-	CG	CGC	1.42	6	17	MGG_16815T1(N):hypothetical protein	0.26087
supercont8.3	3676838	-	CG	CGG	1.09	4	20	MGG_16815T1(N):hypothetical protein	0.166667
supercont8.3	3676904	-	CG	CGT	1.18	3	13	MGG_16815T1(N):hypothetical protein	0.1875
supercont8.3	3806712	+	CG	CGC	1	2	5	MGG_04878T0(N):Lid2 complex component lid2	0.285714
supercont8.3	3965545	+	CG	CGG	1	3	7	MGG_04923T0(N):hypothetical protein	0.3
supercont8.3	4011233	-	CG	CGA	1	3	14	MGG_04936T0(N):hypothetical protein	0.176471
supercont8.3	4031034	-	CG	CGG	1	2	6	MGG_04944T0(N):hypothetical protein	0.25
supercont8.3	4069712	+	CG	CGA	1	3	17	MGG_04957T0(N):ubiquitin carboxyl-terminal hydrolase 2	0.15
supercont8.3	4071606	+	CG	CGC	1	3	13	MGG_04958T0(Y):vacuolar protein sorting-associated protein 27	0.1875
supercont8.3	4121484	-	CG	CGC	1	2	4	MGG_12961T0(Y):hypothetical protein	0.333333
supercont8.3	4406143	+	CG	CGC	1	2	4	MGG_05046T0(Y):adenine phosphoribosyltransferase	0.333333
supercont8.3	4531122	+	CG	CGT	1	3	12	MGG_16862T0(N):hypothetical protein	0.2
supercont8.3	4728633	+	CG	CGG	1	3	12	MGG_05139T0(Y):hypothetical protein	0.2
supercont8.3	4919464	-	CG	CGG	1	2	6	MGG_05196T0(N):acetoacetate-CoA ligase	0.25
supercont8.3	4966140	-	CG	CGG	1	2	6	MGG_05207T0(N):protein phosphatase 2C	0.25
supercont8.3	5011809	+	CG	CGC	57.89	4	3	MGG_16885T0(N):predicted protein	0.571429
supercont8.3	5011848	+	CG	CGG	51.05	9	0	MGG_16885T0(N):predicted protein	1
supercont8.3	5011849	-	CG	CGT	50.25	8	0	MGG_16885T0(N):predicted protein	1
supercont8.3	5011876	+	CG	CGG	41.45	2	4	MGG_16885T0(N):predicted protein	0.333333
supercont8.3	5011877	-	CG	CGA	39.52	8	5	MGG_16885T0(N):predicted protein	0.615385
supercont8.3	5070273	+	CG	CGA	1	3	10	MGG_05229T0(Y):hypothetical protein	0.230769
supercont8.3	5452158	-	CG	CGG	1	3	11	MGG_11036T0(Y):cellobiose dehydrogenase	0.214286
supercont8.3	5452166	-	CG	CGG	1	3	12	MGG_11036T0(Y):cellobiose dehydrogenase	0.2
supercont8.3	5452347	-	CG	CGC	1	3	13	MGG_11036T0(Y):cellobiose dehydrogenase	0.1875
supercont8.3	5452350	-	CG	CGA	1	6	10	MGG_11036T0(Y):cellobiose dehydrogenase	0.375
supercont8.3	5452367	-	CG	CGC	1	5	12	MGG_11036T0(Y):cellobiose dehydrogenase	0.294118
supercont8.3	5452395	-	CG	CGG	1	3	14	MGG_11036T0(Y):cellobiose dehydrogenase	0.176471
supercont8.3	5454131	-	CG	CGA	49.46	3	17	MGG_16907T0(N):predicted protein	0.15
supercont8.3	5454170	-	CG	CGT	29.73	21	10	MGG_16907T0(N):predicted protein	0.677419
supercont8.3	5454198	-	CG	CGA	8.03	10	20	MGG_16907T0(N):predicted protein	0.333333
supercont8.3	5527340	-	CG	CGA	1	3	18	MGG_15244T0(Y):prenylated Rab acceptor 1	0.142857
supercont8.3	5687535	-	CG	CGT	1	3	12	MGG_13836T0(N):hypothetical protein	0.2
supercont8.3	5687752	+	CG	CGG	1	3	11	MGG_13836T0(N):hypothetical protein	0.214286
supercont8.3	5687753	-	CG	CGC	1	3	16	MGG_13836T0(N):hypothetical protein	0.157895
supercont8.3	5687803	+	CG	CGG	1	3	9	MGG_13836T0(N):hypothetical protein	0.25
supercont8.3	5687927	-	CG	CGA	1	3	15	MGG_13836T0(N):hypothetical protein	0.166667
supercont8.3	5687954	-	CG	CGT	1	3	20	MGG_13836T0(N):hypothetical protein	0.130435
supercont8.3	5687968	+	CG	CGG	1	2	6	MGG_13836T0(N):hypothetical protein	0.25
supercont8.3	5687973	-	CG	CGC	1	5	21	MGG_13836T0(N):hypothetical protein	0.192308
supercont8.3	5688218	+	CG	CGG	1	3	12	MGG_13836T0(N):hypothetical protein	0.2
supercont8.3	5688286	+	CG	CGG	1	3	15	MGG_13836T0(N):hypothetical protein	0.166667
supercont8.3	5760138	+	CG	CGA	1	2	6	MGG_07787T0(Y):hypothetical protein	0.25
supercont8.3	5830623	+	CG	CGC	1	2	5	MGG_07806T0(Y):hypothetical protein	0.285714
supercont8.3	5880532	+	CG	CGA	1	4	13	MGG_07824T0(N):spherulin-1B	0.235294
supercont8.3	5880549	+	CG	CGC	1	5	13	MGG_07824T0(N):spherulin-1B	0.277778
supercont8.3	5880606	-	CG	CGC	1	6	43	MGG_07824T0(N):spherulin-1B	0.122449
supercont8.3	5880635	-	CG	CGA	1	7	44	MGG_07824T0(N):spherulin-1B	0.137255
supercont8.3	5881110	+	CG	CGC	1	4	40	MGG_07824T0(N):spherulin-1B	0.0909091
supercont8.3	5965449	-	CG	CGA	1	2	6	MGG_11078T0(N):glutamyl-tRNA(Gln) amidotransferase subunit A	0.25
supercont8.3	5972816	-	CG	CGC	1	2	2	MGG_07831T0(Y):phytanoyl-CoA dioxygenase	0.5
supercont8.3	6019674	-	CG	CGA	1	2	6	MGG_07849T0(N):hypothetical protein	0.25
supercont8.3	6542400	+	CG	CGT	1	4	8	MGG_16984T0(Y):hypothetical protein	0.333333
supercont8.3	6542401	-	CG	CGT	1	4	18	MGG_16984T0(Y):hypothetical protein	0.181818
supercont8.3	6542405	+	CG	CGG	1	3	10	MGG_16984T0(Y):hypothetical protein	0.230769
supercont8.3	6542406	-	CG	CGG	1	8	18	MGG_16984T0(Y):hypothetical protein	0.307692
supercont8.3	6542412	+	CG	CGT	1	5	9	MGG_16984T0(Y):hypothetical protein	0.357143
supercont8.3	6542413	-	CG	CGT	1	8	18	MGG_16984T0(Y):hypothetical protein	0.307692
supercont8.3	6542418	+	CG	CGT	1	6	11	MGG_16984T0(Y):hypothetical protein	0.352941
supercont8.3	6542419	-	CG	CGT	1	7	13	MGG_16984T0(Y):hypothetical protein	0.35
supercont8.3	6542425	+	CG	CGT	1	6	11	MGG_16984T0(Y):hypothetical protein	0.352941
supercont8.3	6542582	-	CG	CGG	1	4	13	MGG_16984T0(Y):hypothetical protein	0.235294
supercont8.3	6542602	-	CG	CGT	1	5	11	MGG_16984T0(Y):hypothetical protein	0.3125
supercont8.3	6542613	+	CG	CGA	1	3	9	MGG_16984T0(Y):hypothetical protein	0.25
supercont8.3	6542614	-	CG	CGA	1	13	5	MGG_16984T0(Y):hypothetical protein	0.722222
supercont8.3	6542619	+	CG	CGA	1	6	7	MGG_16984T0(Y):hypothetical protein	0.461538
supercont8.3	6542620	-	CG	CGT	1	12	9	MGG_16984T0(Y):hypothetical protein	0.571429
supercont8.3	6542640	+	CG	CGC	1.03	5	10	MGG_16984T0(Y):hypothetical protein	0.333333
supercont8.3	6542641	-	CG	CGT	1.03	4	10	MGG_16984T0(Y):hypothetical protein	0.285714
supercont8.3	6542648	+	CG	CGT	1.04	5	9	MGG_16984T0(Y):hypothetical protein	0.357143
supercont8.3	6542665	-	CG	CGT	1.03	3	13	MGG_16984T0(Y):hypothetical protein	0.1875
supercont8.3	6542667	-	CG	CGC	1.03	3	13	MGG_16984T0(Y):hypothetical protein	0.1875
supercont8.3	6542692	+	CG	CGA	1.02	12	15	MGG_16984T0(Y):hypothetical protein	0.444444
supercont8.3	6542693	-	CG	CGC	1.02	5	11	MGG_16984T0(Y):hypothetical protein	0.3125
supercont8.3	6542725	+	CG	CGT	1.04	14	17	MGG_16984T0(Y):hypothetical protein	0.451613
supercont8.3	6542726	-	CG	CGG	1.04	6	7	MGG_16984T0(Y):hypothetical protein	0.461538
supercont8.3	6542743	+	CG	CGC	1.07	13	16	MGG_16984T0(Y):hypothetical protein	0.448276
supercont8.3	6542744	-	CG	CGG	1.07	5	8	MGG_16984T0(Y):hypothetical protein	0.384615
supercont8.3	6542751	+	CG	CGA	1.06	16	19	MGG_16984T0(Y):hypothetical protein	0.457143
supercont8.3	6542752	-	CG	CGA	1.06	4	7	MGG_16984T0(Y):hypothetical protein	0.363636
supercont8.3	6542769	+	CG	CGA	1.08	8	17	MGG_16984T0(Y):hypothetical protein	0.32
supercont8.3	6542793	+	CG	CGG	1.15	8	11	MGG_16984T0(Y):hypothetical protein	0.421053
supercont8.3	6542805	+	CG	CGA	1.21	4	11	MGG_16984T0(Y):hypothetical protein	0.266667
supercont8.3	6542816	+	CG	CGG	1.15	4	8	MGG_16984T0(Y):hypothetical protein	0.333333
supercont8.3	6542855	+	CG	CGG	1.2	2	6	MGG_16984T0(Y):hypothetical protein	0.25
supercont8.3	6542856	-	CG	CGA	1.19	7	6	MGG_16984T0(Y):hypothetical protein	0.538462
supercont8.3	6542893	-	CG	CGG	1.11	6	9	MGG_16984T0(Y):hypothetical protein	0.4
supercont8.3	6542929	+	CG	CGT	1	2	6	MGG_16984T0(Y):hypothetical protein	0.25
supercont8.3	6542930	-	CG	CGT	1	6	11	MGG_16984T0(Y):hypothetical protein	0.352941
supercont8.3	6542940	-	CG	CGT	1	3	8	MGG_16984T0(Y):hypothetical protein	0.272727
supercont8.3	6542984	-	CG	CGT	1	5	10	MGG_16984T0(Y):hypothetical protein	0.333333
supercont8.3	6542988	+	CG	CGA	1	4	1	MGG_16984T0(Y):hypothetical protein	0.8
supercont8.3	6543017	+	CG	CGG	1	3	7	MGG_16984T0(Y):hypothetical protein	0.3
supercont8.3	6543018	-	CG	CGT	1	13	7	MGG_16984T0(Y):hypothetical protein	0.65
supercont8.3	6543112	+	CG	CGC	1	7	1	MGG_16984T0(Y):hypothetical protein	0.875
supercont8.3	6543113	-	CG	CGT	1	10	27	MGG_16984T0(Y):hypothetical protein	0.27027
supercont8.3	6543134	+	CG	CGC	1	4	2	MGG_16984T0(Y):hypothetical protein	0.666667
supercont8.3	6543135	-	CG	CGG	1	4	31	MGG_16984T0(Y):hypothetical protein	0.114286
supercont8.3	6543153	+	CG	CGC	1	5	6	MGG_16984T0(Y):hypothetical protein	0.454545
supercont8.3	6543154	-	CG	CGG	1	9	21	MGG_16984T0(Y):hypothetical protein	0.3
supercont8.3	6543155	+	CG	CGT	1	3	8	MGG_16984T0(Y):hypothetical protein	0.272727
supercont8.3	6543330	+	CG	CGA	1	3	2	MGG_16984T0(Y):hypothetical protein	0.6
supercont8.3	6563463	-	CG	CGC	21.76	4	13	MGG_16987T0(N):predicted protein	0.235294
supercont8.3	6563491	-	CG	CGC	29.86	3	6	MGG_16987T0(N):predicted protein	0.333333
supercont8.4	97715	+	CG	CGC	1	3	7	MGG_15344T0(N):hypothetical protein	0.3
supercont8.4	130301	+	CG	CGC	13.55	2	2	MGG_17007T0(Y):hypothetical protein	0.5
supercont8.4	130307	+	CG	CGA	13.55	2	2	MGG_17007T0(Y):hypothetical protein	0.5
supercont8.4	131825	+	CG	CGA	35.11	2	3	MGG_17008T0(Y):predicted protein	0.4
supercont8.4	274116	-	CG	CGC	1	2	6	MGG_13948T0(N):hypothetical protein	0.25
supercont8.4	376055	-	CG	CGC	1	3	11	MGG_08482T0(N):hypothetical protein	0.214286
supercont8.4	413880	-	CG	CGT	1	3	12	MGG_08493T0(Y):hypothetical protein	0.2
supercont8.4	589447	-	CG	CGT	1.51	5	40	MGG_17035T2(N):hypothetical protein	0.111111
supercont8.4	589504	-	CG	CGT	1.45	6	53	MGG_17035T2(N):hypothetical protein	0.101695
supercont8.4	590239	+	CG	CGG	1.19	3	10	MGG_17035T2(N):hypothetical protein	0.230769
supercont8.4	590267	+	CG	CGT	1.27	2	5	MGG_17035T2(N):hypothetical protein	0.285714
supercont8.4	590635	-	CG	CGA	6.09	2	3	MGG_17035T2(N):hypothetical protein	0.4
supercont8.4	591243	-	CG	CGT	2.58	3	12	MGG_17035T2(N):hypothetical protein	0.2
supercont8.4	591282	-	CG	CGT	2.92	4	16	MGG_17035T2(N):hypothetical protein	0.2
supercont8.4	591608	+	CG	CGA	1.03	2	2	MGG_17035T2(N):hypothetical protein	0.5
supercont8.4	591635	+	CG	CGC	1.15	3	2	MGG_17035T2(N):hypothetical protein	0.6
supercont8.4	591689	-	CG	CGT	1.31	5	57	MGG_17035T2(N):hypothetical protein	0.0806452
supercont8.4	591702	-	CG	CGG	1.32	8	56	MGG_17035T2(N):hypothetical protein	0.125
supercont8.4	591724	-	CG	CGT	1.36	9	51	MGG_17035T2(N):hypothetical protein	0.15
supercont8.4	592014	-	CG	CGT	2.15	3	16	MGG_17035T2(N):hypothetical protein	0.157895
supercont8.4	760553	+	CG	CGC	1	3	8	MGG_08582T0(Y):6-phosphofructo-2-kinase 1	0.272727
supercont8.4	831912	-	CG	CGT	1	2	3	MGG_08602T0(Y):hypothetical protein	0.4
supercont8.4	832084	-	CG	CGC	1	3	15	MGG_08602T0(Y):hypothetical protein	0.166667
supercont8.4	832178	+	CG	CGT	1	3	10	MGG_08602T0(Y):hypothetical protein	0.230769
supercont8.4	832179	-	CG	CGG	1	4	16	MGG_08602T0(Y):hypothetical protein	0.2
supercont8.4	832186	+	CG	CGC	1	4	10	MGG_08602T0(Y):hypothetical protein	0.285714
supercont8.4	1116242	+	CG	CGC	1	2	6	MGG_03656T0(Y):hypothetical protein	0.25
supercont8.4	1131880	+	CG	CGC	1	2	5	MGG_03649T0(Y):protein phosphatase 1 regulatory subunit SDS22	0.285714
supercont8.4	1226960	-	CG	CGG	1	3	19	MGG_03620T0(N):glucose transporter rco-3	0.136364
supercont8.4	1305607	+	CG	CGT	60.4	5	1	MGG_17065T0(Y):predicted protein	0.833333
supercont8.4	1305608	-	CG	CGG	60.4	4	0	MGG_17065T0(Y):predicted protein	1
supercont8.4	1305647	-	CG	CGC	57	3	3	MGG_17065T0(Y):predicted protein	0.5
supercont8.4	1305875	-	CG	CGA	48	2	3	MGG_17065T0(Y):predicted protein	0.4
supercont8.4	1305965	+	CG	CGC	37.76	4	2	MGG_17065T0(Y):predicted protein	0.666667
supercont8.4	1305966	-	CG	CGC	36.19	9	4	MGG_17065T0(Y):predicted protein	0.692308
supercont8.4	1305994	-	CG	CGG	26.56	5	10	MGG_17065T0(Y):predicted protein	0.333333
supercont8.4	1363061	-	CG	CGG	1	2	5	MGG_15282T0(Y):hypothetical protein	0.285714
supercont8.4	1458451	-	CG	CGT	1	2	6	MGG_03562T0(N):hypothetical protein	0.25
supercont8.4	1518742	+	CG	CGA	1	2	5	MGG_03545T0(Y):hypothetical protein	0.285714
supercont8.4	1783210	-	CG	CGA	1	3	10	MGG_03462T0(Y):hypothetical protein	0.230769
supercont8.4	1821411	-	CG	CGA	1	3	10	MGG_03449T0(N):hypothetical protein	0.230769
supercont8.4	1832495	+	CG	CGG	1	4	21	MGG_03446T0(N):hypothetical protein	0.16
supercont8.4	1832509	+	CG	CGT	1	4	18	MGG_03446T0(N):hypothetical protein	0.181818
supercont8.4	1832640	+	CG	CGA	1	3	12	MGG_03446T0(N):hypothetical protein	0.2
supercont8.4	1867691	+	CG	CGC	1	4	28	MGG_03438T0(N):hypothetical protein	0.125
supercont8.4	1892226	+	CG	CGG	1	2	4	MGG_03431T0(N):hypothetical protein	0.333333
supercont8.4	1915461	-	CG	CGG	1	2	4	MGG_03422T0(N):hypothetical protein	0.333333
supercont8.4	2020562	+	CG	CGG	1	3	15	MGG_12707T0(N):alpha/beta hydrolase fold protein	0.166667
supercont8.4	2072096	-	CG	CGA	1	2	6	MGG_12712T0(N):hypothetical protein	0.25
supercont8.4	2129896	-	CG	CGC	1	2	5	MGG_03364T0(Y):hypothetical protein	0.285714
supercont8.4	2491210	-	CG	CGA	1	3	20	MGG_12738T0(Y):xanthine dehydrogenase	0.130435
supercont8.4	2497916	-	CG	CGA	1	3	15	MGG_12739T0(N):hypothetical protein	0.166667
supercont8.4	2819967	-	CG	CGG	1	2	4	MGG_03169T0(Y):hypothetical protein	0.333333
supercont8.4	2867985	+	CG	CGC	1	2	6	MGG_03154T0(N):hypothetical protein	0.25
supercont8.4	2897443	-	CG	CGC	1	3	9	MGG_03147T0(Y):glycerol-3-phosphate dehydrogenase	0.25
supercont8.4	2921066	+	CG	CGA	1	2	6	MGG_12770T0(Y):hypothetical protein	0.25
supercont8.4	2981575	+	CG	CGC	1	2	4	MGG_03126T0(N):2,4-dichlorophenol 6-monooxygenase	0.333333
supercont8.4	2993896	-	CG	CGC	1	2	3	MGG_03123T0(N):MATE efflux family protein subfamily	0.4
supercont8.4	3058750	-	CG	CGG	1	2	6	MGG_06627T0(Y):defective in Cullin neddylation protein 1	0.25
supercont8.4	3069118	+	CG	CGC	1	2	3	MGG_06623T0(Y):benzoate 4-monooxygenase cytochrome P450	0.4
supercont8.4	3108302	+	CG	CGG	1	6	9	MGG_17152T0(N):hypothetical protein	0.4
supercont8.4	3108303	-	CG	CGT	1	18	7	MGG_17152T0(N):hypothetical protein	0.72
supercont8.4	3137788	-	CG	CGC	1	2	4	MGG_06599T0(N):AGC/AKT protein kinase	0.333333
supercont8.4	3183245	-	CG	CGC	1	3	20	MGG_06588T0(N):trichodiene oxygenase	0.130435
supercont8.4	3184526	+	CG	CGC	1	3	13	MGG_06588T0(N):trichodiene oxygenase	0.1875
supercont8.4	3241542	-	CG	CGA	1	3	19	MGG_06569T0(Y):transporter sec24	0.136364
supercont8.4	3387815	-	CG	CGC	1	2	2	MGG_12805T0(Y):tryptophan synthase	0.5
supercont8.4	3672746	+	CG	CGG	1	5	13	MGG_06456T0(N):hypothetical protein	0.277778
supercont8.4	3742732	+	CG	CGT	1	2	6	MGG_06437T0(Y):sodium/hydrogen exchanger 3	0.25
supercont8.4	3796346	+	CG	CGC	1	2	5	MGG_12839T0(N):actin cytoskeleton-regulatory complex protein PAN1	0.285714
supercont8.4	4265965	+	CG	CGC	1	3	15	MGG_17195T0(N):hypothetical protein	0.166667
supercont8.4	4272764	-	CG	CGC	1	2	5	MGG_06288T0(N):hypothetical protein	0.285714
supercont8.4	4322998	+	CG	CGA	1	4	20	MGG_17202T0(Y):hypothetical protein	0.166667
supercont8.4	4322999	-	CG	CGT	1	3	8	MGG_17202T0(Y):hypothetical protein	0.272727
supercont8.4	4323014	+	CG	CGC	1	4	18	MGG_17202T0(Y):hypothetical protein	0.181818
supercont8.4	4323017	-	CG	CGC	1	3	6	MGG_17202T0(Y):hypothetical protein	0.333333
supercont8.4	4323030	-	CG	CGG	1	3	5	MGG_17202T0(Y):hypothetical protein	0.375
supercont8.4	4323573	+	CG	CGT	1	8	15	MGG_17202T0(Y):hypothetical protein	0.347826
supercont8.4	4323574	-	CG	CGA	1	4	16	MGG_17202T0(Y):hypothetical protein	0.2
supercont8.4	4323594	+	CG	CGT	1	4	14	MGG_17202T0(Y):hypothetical protein	0.222222
supercont8.4	4323739	+	CG	CGG	1	3	8	MGG_17202T0(Y):hypothetical protein	0.272727
supercont8.4	4323740	-	CG	CGT	1	3	18	MGG_17202T0(Y):hypothetical protein	0.142857
supercont8.4	4349778	-	CG	CGT	1	2	6	MGG_06268T0(Y):hypothetical protein	0.25
supercont8.4	4502107	+	CG	CGT	1	3	15	MGG_10995T0(N):hypothetical protein	0.166667
supercont8.4	4597398	-	CG	CGG	1	2	5	MGG_13576T0(N):RCC1 domain-containing protein	0.285714
supercont8.4	4708205	+	CG	CGG	1	2	4	MGG_10080T0(N):hypothetical protein	0.333333
supercont8.4	4752622	-	CG	CGG	1	2	6	MGG_10066T0(Y):hypothetical protein	0.25
supercont8.4	4876439	-	CG	CGT	72.83	5	0	MGG_17242T0(N):predicted protein	1
supercont8.4	4876467	-	CG	CGA	57.56	5	4	MGG_17242T0(N):predicted protein	0.555556
supercont8.4	4897324	+	CG	CGG	1	3	15	MGG_10026T0(N):cystein rich protein	0.166667
supercont8.4	4998504	+	CG	CGA	1	8	2	MGG_17248T0(N):hypothetical protein	0.8
supercont8.4	4998529	+	CG	CGC	1	3	7	MGG_17248T0(N):hypothetical protein	0.3
supercont8.4	4998530	-	CG	CGG	1	6	7	MGG_17248T0(N):hypothetical protein	0.461538
supercont8.4	4998621	+	CG	CGG	1	3	15	MGG_17248T0(N):hypothetical protein	0.166667
supercont8.4	4998661	+	CG	CGG	1	4	8	MGG_17248T0(N):hypothetical protein	0.333333
supercont8.4	4998664	+	CG	CGA	1	5	8	MGG_17248T0(N):hypothetical protein	0.384615
supercont8.4	4998697	+	CG	CGA	1	5	13	MGG_17248T0(N):hypothetical protein	0.277778
supercont8.4	4998727	+	CG	CGA	1	5	14	MGG_17248T0(N):hypothetical protein	0.263158
supercont8.4	4998778	+	CG	CGT	1	3	14	MGG_17248T0(N):hypothetical protein	0.176471
supercont8.4	5067492	-	CG	CGC	1	2	6	MGG_17256T0(N):hypothetical protein	0.25
supercont8.4	5164895	+	CG	CGA	58.54	2	2	MGG_17261T0(Y):predicted protein	0.5
supercont8.4	5164896	-	CG	CGG	60.49	2	6	MGG_17261T0(Y):predicted protein	0.25
supercont8.4	5164923	+	CG	CGT	64.77	3	1	MGG_17261T0(Y):predicted protein	0.75
supercont8.4	5164924	-	CG	CGG	67.32	3	1	MGG_17261T0(Y):predicted protein	0.75
supercont8.4	5176242	+	CG	CGT	1.14	3	12	MGG_09789T0(N):hypothetical protein	0.2
supercont8.4	5176486	+	CG	CGC	1.06	3	15	MGG_09789T0(N):hypothetical protein	0.166667
supercont8.4	5224665	-	CG	CGG	1	3	6	MGG_09772T0(N):hypothetical protein	0.333333
supercont8.4	5232104	-	CG	CGA	1	3	3	MGG_17267T0(Y):hypothetical protein	0.5
supercont8.4	5232131	-	CG	CGT	1	5	5	MGG_17267T0(Y):hypothetical protein	0.5
supercont8.4	5232141	-	CG	CGG	1	4	9	MGG_17267T0(Y):hypothetical protein	0.307692
supercont8.4	5232149	-	CG	CGT	1	4	10	MGG_17267T0(Y):hypothetical protein	0.285714
supercont8.4	5232152	-	CG	CGA	1	4	12	MGG_17267T0(Y):hypothetical protein	0.25
supercont8.4	5232224	-	CG	CGA	1	3	9	MGG_17267T0(Y):hypothetical protein	0.25
supercont8.4	5239269	-	CG	CGT	31.61	9	3	MGG_17268T0(N):predicted protein	0.75
supercont8.4	5239297	-	CG	CGA	26.58	6	10	MGG_17268T0(N):predicted protein	0.375
supercont8.4	5239879	-	CG	CGT	1.32	6	11	MGG_17269T0(N):hypothetical protein	0.352941
supercont8.4	5239882	-	CG	CGT	1.32	5	12	MGG_17269T0(N):hypothetical protein	0.294118
supercont8.4	5239890	-	CG	CGT	1.28	11	8	MGG_17269T0(N):hypothetical protein	0.578947
supercont8.4	5239900	-	CG	CGC	1.23	12	6	MGG_17269T0(N):hypothetical protein	0.666667
supercont8.4	5239927	-	CG	CGT	1.32	5	10	MGG_17269T0(N):hypothetical protein	0.333333
supercont8.4	5239948	-	CG	CGA	1.4	6	2	MGG_17269T0(N):hypothetical protein	0.75
supercont8.4	5239981	-	CG	CGG	1.38	2	3	MGG_17269T0(N):hypothetical protein	0.4
supercont8.4	5239990	-	CG	CGC	1.25	3	6	MGG_17269T0(N):hypothetical protein	0.333333
supercont8.4	5249955	+	CG	CGG	1	2	4	MGG_14823T0(Y):hypothetical protein	0.333333
supercont8.4	5274377	+	CG	CGG	1	2	6	MGG_09762T0(N):hypothetical protein	0.25
supercont8.4	5380296	+	CG	CGG	1	2	5	MGG_09726T0(Y):arabinogalactan endo-1,4-beta-galactosidase	0.285714
supercont8.4	5477715	+	CG	CGT	1	3	12	MGG_09696T0(Y):hypothetical protein	0.2
supercont8.4	5510484	+	CG	CGG	1	6	15	MGG_17285T0(Y):hypothetical protein	0.285714
supercont8.4	5510485	-	CG	CGT	1	4	6	MGG_17285T0(Y):hypothetical protein	0.4
supercont8.4	5510503	+	CG	CGT	1	8	10	MGG_17285T0(Y):hypothetical protein	0.444444
supercont8.4	5510630	-	CG	CGG	36	10	8	MGG_17285T0(Y):hypothetical protein	0.555556
supercont8.4	5510669	-	CG	CGC	43.92	4	10	MGG_17285T0(Y):hypothetical protein	0.285714
supercont8.4	5510987	+	CG	CGC	12.8	3	6	MGG_17285T0(Y):hypothetical protein	0.333333
supercont8.4	5511015	+	CG	CGC	9.91	3	10	MGG_17285T0(Y):hypothetical protein	0.230769
supercont8.4	5517258	-	CG	CGC	1	2	6	MGG_17286T0(N):hypothetical protein	0.25
supercont8.4	5518342	-	CG	CGA	1	2	5	MGG_17286T0(N):hypothetical protein	0.285714
supercont8.5	39611	-	CG	CGT	1.11	2	5	MGG_17292T0(N):hypothetical protein	0.285714
supercont8.5	182219	-	CG	CGC	1	2	3	MGG_10780T0(Y):hypothetical protein	0.4
supercont8.5	291605	+	CG	CGC	1	3	14	MGG_10973T0(Y):hypothetical protein	0.176471
supercont8.5	291726	+	CG	CGA	1	9	11	MGG_10973T0(Y):hypothetical protein	0.45
supercont8.5	291727	-	CG	CGC	1	3	15	MGG_10973T0(Y):hypothetical protein	0.166667
supercont8.5	291739	-	CG	CGT	1	3	15	MGG_10973T0(Y):hypothetical protein	0.166667
supercont8.5	291746	+	CG	CGA	1	5	14	MGG_10973T0(Y):hypothetical protein	0.263158
supercont8.5	291787	+	CG	CGT	1	10	7	MGG_10973T0(Y):hypothetical protein	0.588235
supercont8.5	291788	-	CG	CGT	1	8	8	MGG_10973T0(Y):hypothetical protein	0.5
supercont8.5	361522	+	CG	CGT	1	2	5	MGG_01139T0(N):dihydroxy-acid dehydratase	0.285714
supercont8.5	521340	-	CG	CGG	1	3	18	MGG_17319T0(Y):hypothetical protein	0.142857
supercont8.5	597558	-	CG	CGG	1	3	19	MGG_01074T0(N):WD repeat-containing protein 5B	0.136364
supercont8.5	680460	-	CG	CGC	1	2	3	MGG_01049T0(N):hypothetical protein	0.4
supercont8.5	708206	+	CG	CGA	1	2	3	MGG_01041T0(Y):cellulose signaling associated protein ENVOY	0.4
supercont8.5	716481	-	CG	CGG	2.13	5	57	MGG_17324T0(N):hypothetical protein	0.0806452
supercont8.5	716492	-	CG	CGT	2.05	6	65	MGG_17324T0(N):hypothetical protein	0.084507
supercont8.5	716510	-	CG	CGG	2.11	6	72	MGG_17324T0(N):hypothetical protein	0.0769231
supercont8.5	716588	+	CG	CGG	1.66	8	162	MGG_17324T0(N):hypothetical protein	0.0470588
supercont8.5	716619	-	CG	CGA	1.6	9	165	MGG_17324T0(N):hypothetical protein	0.0517241
supercont8.5	716647	-	CG	CGC	2.44	10	121	MGG_17324T0(N):hypothetical protein	0.0763359
supercont8.5	716665	-	CG	CGA	2.68	13	82	MGG_17324T0(N):hypothetical protein	0.136842
supercont8.5	716673	-	CG	CGA	2.7	15	75	MGG_17324T0(N):hypothetical protein	0.166667
supercont8.5	716688	+	CG	CGT	2.6	8	103	MGG_17324T0(N):hypothetical protein	0.0720721
supercont8.5	1095209	-	CG	CGG	1	4	22	MGG_00928T0(Y):Sec7 domain-containing protein	0.153846
supercont8.5	1117227	+	CG	CGG	1	2	6	MGG_11468T0(N):hypothetical protein	0.25
supercont8.5	1124489	-	CG	CGC	1	3	18	MGG_00924T0(Y):bromodomain-containing protein	0.142857
supercont8.5	1145787	+	CG	CGT	1	2	4	MGG_00918T0(Y):RINT-1 family protein	0.333333
supercont8.5	1357752	+	CG	CGT	1	2	6	MGG_11480T0(Y):succinyl-CoA:3-ketoacid-coenzyme A transferase subunit A	0.25
supercont8.5	1361596	+	CG	CGT	1	3	16	MGG_00857T0(N):hypothetical protein	0.157895
supercont8.5	1423107	-	CG	CGC	1	2	3	MGG_00844T0(N):LCCL domain-containing protein	0.4
supercont8.5	1487091	+	CG	CGG	1	2	4	MGG_00826T0(N):hypothetical protein	0.333333
supercont8.5	1535504	-	CG	CGT	1	4	19	MGG_00809T0(Y):hypothetical protein	0.173913
supercont8.5	1566369	-	CG	CGT	1	2	6	MGG_00802T0(Y):hypothetical protein	0.25
supercont8.5	1675374	-	CG	CGC	1	2	3	MGG_00775T0(N):carboxypeptidase KEX1	0.4
supercont8.5	1743074	-	CG	CGC	1	2	3	MGG_00759T0(Y):peroxin 24	0.4
supercont8.5	1783294	+	CG	CGG	1	2	4	MGG_00747T0(N):palmitoyltransferase PFA4	0.333333
supercont8.5	1829691	-	CG	CGC	1	3	9	MGG_00734T0(Y):cutinase 1	0.25
supercont8.5	1960474	-	CG	CGT	1	2	5	MGG_00692T0(N):cell pattern formation-associated protein stuA	0.285714
supercont8.5	2040371	+	CG	CGC	1	4	15	MGG_00677T0(N):endoglucanase-1	0.210526
supercont8.5	2146537	+	CG	CGG	1	3	20	MGG_00645T0(N):phosphopantothenoylcysteine decarboxylase	0.130435
supercont8.5	2223651	-	CG	CGC	1	2	4	MGG_00628T0(Y):hypothetical protein	0.333333
supercont8.5	2570551	-	CG	CGG	1	3	16	MGG_00534T0(Y):ribulose-phosphate 3-epimerase	0.157895
supercont8.5	2571044	-	CG	CGA	1	2	5	MGG_00534T0(Y):ribulose-phosphate 3-epimerase	0.285714
supercont8.5	2641047	+	CG	CGT	1	3	20	MGG_17442T0(N):hypothetical protein	0.130435
supercont8.5	2907017	+	CG	CGC	1	3	17	MGG_14683T0(N):hypothetical protein	0.15
supercont8.5	2944585	-	CG	CGG	1	3	12	MGG_00420T0(Y):oxidoreductase	0.2
supercont8.5	2999218	-	CG	CGG	1	7	5	MGG_00402T0(N):hypothetical protein	0.583333
supercont8.5	2999368	-	CG	CGA	1	2	5	MGG_00402T0(N):hypothetical protein	0.285714
supercont8.5	3606476	+	CG	CGG	16.75	6	8	MGG_17499T0(N):hypothetical protein	0.428571
supercont8.5	3606504	+	CG	CGC	23.96	4	16	MGG_17499T0(N):hypothetical protein	0.2
supercont8.5	3606505	-	CG	CGC	24.29	6	9	MGG_17499T0(N):hypothetical protein	0.4
supercont8.5	3620434	-	CG	CGG	1	4	19	MGG_14708T0(N):hypothetical protein	0.173913
supercont8.5	3626843	+	CG	CGG	30.29	8	6	MGG_17501T0(N):predicted protein	0.571429
supercont8.5	3626844	-	CG	CGC	30.95	2	2	MGG_17501T0(N):predicted protein	0.5
supercont8.5	3626871	+	CG	CGC	36.19	4	13	MGG_17501T0(N):predicted protein	0.235294
supercont8.5	3626872	-	CG	CGC	36.19	2	3	MGG_17501T0(N):predicted protein	0.4
supercont8.5	3627184	+	CG	CGG	27.5	4	0	MGG_17501T0(N):predicted protein	1
supercont8.5	3627212	+	CG	CGG	28	2	6	MGG_17501T0(N):predicted protein	0.25
supercont8.5	3738835	-	CG	CGT	1	3	20	MGG_00199T0(Y):hypothetical protein	0.130435
supercont8.5	3867519	+	CG	CGT	1	4	18	MGG_00174T0(Y):hypothetical protein	0.181818
supercont8.5	3867552	+	CG	CGC	1	3	16	MGG_00174T0(Y):hypothetical protein	0.157895
supercont8.5	3867629	+	CG	CGA	1	3	15	MGG_00174T0(Y):hypothetical protein	0.166667
supercont8.5	3867630	-	CG	CGT	1	5	21	MGG_00174T0(Y):hypothetical protein	0.192308
supercont8.5	3867642	-	CG	CGA	1	4	23	MGG_00174T0(Y):hypothetical protein	0.148148
supercont8.5	3867663	-	CG	CGC	1	4	24	MGG_00174T0(Y):hypothetical protein	0.142857
supercont8.5	3867664	+	CG	CGT	1	3	13	MGG_00174T0(Y):hypothetical protein	0.1875
supercont8.5	3898873	+	CG	CGA	1	3	18	MGG_00163T0(N):hypothetical protein	0.142857
supercont8.5	3900447	-	CG	CGC	1	2	6	MGG_00163T0(N):hypothetical protein	0.25
supercont8.5	3954944	-	CG	CGT	1	2	6	MGG_14717T0(Y):hypothetical protein	0.25
supercont8.5	4092278	+	CG	CGA	1	2	6	MGG_17532T0(Y):hypothetical protein	0.25
supercont8.5	4163138	-	CG	CGG	1	4	16	MGG_00087T0(N):ribosome biogenesis protein SSF1	0.2
supercont8.5	4163144	-	CG	CGC	1	4	18	MGG_00087T0(N):ribosome biogenesis protein SSF1	0.181818
supercont8.5	4182792	-	CG	CGG	1	2	2	MGG_00082T0(N):hypothetical protein	0.5
supercont8.5	4375595	+	CG	CGG	18.81	4	18	MGG_17549T0(N):predicted protein	0.181818
supercont8.5	4375982	-	CG	CGT	54.42	6	7	MGG_17549T0(N):predicted protein	0.461538
supercont8.5	4403343	+	CG	CGA	1	3	9	MGG_00022T0(Y):bassianolide synthetase	0.25
supercont8.6	20670	+	CG	CGT	1.7	5	13	MGG_17558T0(N):hypothetical protein	0.277778
supercont8.6	20671	-	CG	CGG	1.7	9	7	MGG_17558T0(N):hypothetical protein	0.5625
supercont8.6	20839	-	CG	CGG	58.2	2	3	MGG_17559T0(Y):predicted protein	0.4
supercont8.6	21048	-	CG	CGA	47.78	5	6	MGG_17559T0(Y):predicted protein	0.454545
supercont8.6	21068	-	CG	CGG	42.62	3	11	MGG_17559T0(Y):predicted protein	0.214286
supercont8.6	21100	-	CG	CGA	21.83	6	9	MGG_17559T0(Y):predicted protein	0.4
supercont8.6	21106	-	CG	CGA	14.96	7	10	MGG_17559T0(Y):predicted protein	0.411765
supercont8.6	21198	-	CG	CGC	22.37	8	32	MGG_17559T0(Y):predicted protein	0.2
supercont8.6	21226	-	CG	CGG	11.86	6	23	MGG_17559T0(Y):predicted protein	0.206897
supercont8.6	21404	-	CG	CGC	31.87	8	16	MGG_17560T0(N):predicted protein	0.333333
supercont8.6	83802	-	CG	CGT	1	2	5	MGG_08797T0(N):hypothetical protein	0.285714
supercont8.6	196256	+	CG	CGC	1	2	6	MGG_08765T0(N):hypothetical protein	0.25
supercont8.6	231482	-	CG	CGC	1	2	5	MGG_08758T0(N):aminopeptidase Y	0.285714
supercont8.6	440010	-	CG	CGC	1	2	4	MGG_08694T0(Y):hypothetical protein	0.333333
supercont8.6	621322	+	CG	CGA	1	2	6	MGG_01931T0(N):siderophore iron transporter mirB	0.25
supercont8.6	709920	+	CG	CGA	49.42	2	4	MGG_17598T0(Y):predicted protein	0.333333
supercont8.6	709921	-	CG	CGG	53.19	3	2	MGG_17598T0(Y):predicted protein	0.6
supercont8.6	709948	+	CG	CGT	65.77	2	3	MGG_17598T0(Y):predicted protein	0.4
supercont8.6	710177	+	CG	CGG	28.27	3	15	MGG_17598T0(Y):predicted protein	0.166667
supercont8.6	710196	+	CG	CGG	18.5	3	16	MGG_17598T0(Y):predicted protein	0.157895
supercont8.6	710215	+	CG	CGG	24.75	5	16	MGG_17598T0(Y):predicted protein	0.238095
supercont8.6	710306	+	CG	CGC	15.78	9	6	MGG_17598T0(Y):predicted protein	0.6
supercont8.6	710307	-	CG	CGC	15.49	4	10	MGG_17598T0(Y):predicted protein	0.285714
supercont8.6	710334	+	CG	CGC	12.95	5	5	MGG_17598T0(Y):predicted protein	0.5
supercont8.6	710335	-	CG	CGG	12.95	6	9	MGG_17598T0(Y):predicted protein	0.4
supercont8.6	711504	+	CG	CGG	20.29	4	2	MGG_17599T0(N):predicted protein	0.666667
supercont8.6	765058	-	CG	CGA	1	5	10	MGG_17603T0(Y):hypothetical protein	0.333333
supercont8.6	765067	-	CG	CGG	1	4	13	MGG_17603T0(Y):hypothetical protein	0.235294
supercont8.6	765070	-	CG	CGC	1	3	14	MGG_17603T0(Y):hypothetical protein	0.176471
supercont8.6	765118	-	CG	CGT	1	4	16	MGG_17603T0(Y):hypothetical protein	0.2
supercont8.6	765123	-	CG	CGA	1	6	14	MGG_17603T0(Y):hypothetical protein	0.3
supercont8.6	765159	-	CG	CGG	1	5	16	MGG_17603T0(Y):hypothetical protein	0.238095
supercont8.6	765429	-	CG	CGC	1	3	14	MGG_17603T0(Y):hypothetical protein	0.176471
supercont8.6	765439	-	CG	CGA	1	3	13	MGG_17603T0(Y):hypothetical protein	0.1875
supercont8.6	765459	+	CG	CGC	1	4	12	MGG_17603T0(Y):hypothetical protein	0.25
supercont8.6	765468	+	CG	CGT	1	5	8	MGG_17603T0(Y):hypothetical protein	0.384615
supercont8.6	765489	+	CG	CGT	1	3	13	MGG_17603T0(Y):hypothetical protein	0.1875
supercont8.6	765490	-	CG	CGT	1	5	17	MGG_17603T0(Y):hypothetical protein	0.227273
supercont8.6	765499	-	CG	CGC	1	4	15	MGG_17603T0(Y):hypothetical protein	0.210526
supercont8.6	765538	-	CG	CGT	1	3	15	MGG_17603T0(Y):hypothetical protein	0.166667
supercont8.6	807134	-	CG	CGG	1	2	6	MGG_14967T0(N):tyrocidine synthetase 1	0.25
supercont8.6	819593	+	CG	CGT	1	3	13	MGG_14967T0(N):tyrocidine synthetase 1	0.1875
supercont8.6	832645	-	CG	CGT	1	3	19	MGG_11069T0(Y):pyrroline-5-carboxylate reductase	0.136364
supercont8.6	948159	-	CG	CGT	1	2	6	MGG_10400T0(N):GPI-anchored cell wall beta-1,3-endoglucanase EglC	0.25
supercont8.6	974171	+	CG	CGC	1	3	13	MGG_10409T0(Y):hypothetical protein	0.1875
supercont8.6	1023894	+	CG	CGA	1	2	6	MGG_10423T0(N):cellulase	0.25
supercont8.6	1030362	+	CG	CGA	1	2	5	MGG_17625T0(Y):hypothetical protein	0.285714
supercont8.6	1090625	-	CG	CGG	1	3	15	MGG_17630T0(Y):hypothetical protein	0.166667
supercont8.6	1134894	+	CG	CGG	1	2	4	MGG_04336T0(Y):hypothetical protein	0.333333
supercont8.6	1322041	+	CG	CGC	1.87	2	5	MGG_17652T0(Y):hypothetical protein	0.285714
supercont8.6	1450027	+	CG	CGC	1	3	5	MGG_14897T0(Y):polyketide synthase	0.375
supercont8.6	1466907	+	CG	CGG	1	2	6	MGG_04235T0(Y):hypothetical protein	0.25
supercont8.6	1592055	+	CG	CGT	1	2	5	MGG_04206T0(Y):hypothetical protein	0.285714
supercont8.6	1680094	+	CG	CGG	1	4	10	MGG_04183T0(N):hypothetical protein	0.285714
supercont8.6	1931423	-	CG	CGC	1	3	12	MGG_04109T0(N):hypothetical protein	0.2
supercont8.6	1943210	+	CG	CGA	1	2	6	MGG_04106T0(Y):hypothetical protein	0.25
supercont8.6	1976244	-	CG	CGG	1	2	4	MGG_17690T0(Y):ER membrane protein	0.333333
supercont8.6	2153783	-	CG	CGA	1	2	6	MGG_04038T0(N):hypothetical protein	0.25
supercont8.6	2162896	-	CG	CGC	1	2	6	MGG_04036T0(N):methyltransferase domain-containing protein	0.25
supercont8.6	2197768	+	CG	CGT	1	2	5	MGG_04023T0(N):hypothetical protein	0.285714
supercont8.6	2411433	-	CG	CGG	1	3	17	MGG_03964T0(Y):hypothetical protein	0.15
supercont8.6	2468335	-	CG	CGC	1	2	3	MGG_12109T0(Y):hypothetical protein	0.4
supercont8.6	2531703	+	CG	CGC	1	3	13	MGG_03929T0(N):hypothetical protein	0.1875
supercont8.6	2618615	+	CG	CGC	1	2	6	MGG_03910T0(N):hypothetical protein	0.25
supercont8.6	2726971	+	CG	CGT	1	2	6	MGG_03879T0(N):actin-like protein 3	0.25
supercont8.6	2903297	-	CG	CGT	1	2	6	MGG_03830T0(Y):averantin oxidoreductase	0.25
supercont8.6	2912107	-	CG	CGA	1	2	5	MGG_03826T0(Y):hypothetical protein	0.285714
supercont8.6	2952605	-	CG	CGC	1	2	6	MGG_14944T0(N):hypothetical protein	0.25
supercont8.6	3135706	+	CG	CGT	1	3	20	MGG_03765T0(Y):7-dehydrocholesterol reductase	0.130435
supercont8.6	3210698	+	CG	CGG	31.41	2	2	MGG_17769T0(N):predicted protein	0.5
supercont8.6	3252916	+	CG	CGG	46.07	2	3	MGG_17775T0(N):predicted protein	0.4
supercont8.6	3253035	+	CG	CGA	51	2	3	MGG_17775T0(N):predicted protein	0.4
supercont8.6	3253041	+	CG	CGA	43.94	3	5	MGG_17775T0(N):predicted protein	0.375
supercont8.6	3253073	+	CG	CGG	37.21	4	7	MGG_17775T0(N):predicted protein	0.363636
supercont8.6	3253079	+	CG	CGC	37.21	3	8	MGG_17775T0(N):predicted protein	0.272727
supercont8.6	3253093	+	CG	CGA	52.61	5	6	MGG_17775T0(N):predicted protein	0.454545
supercont8.6	3447706	-	CG	CGC	1	2	5	MGG_09388T0(Y):hypothetical protein	0.285714
supercont8.6	3549481	+	CG	CGT	1	2	2	MGG_09363T0(Y):hypothetical protein	0.5
supercont8.6	3604396	+	CG	CGT	1	2	5	MGG_09346T0(N):transporter BOS1	0.285714
supercont8.6	3642705	+	CG	CGC	1	2	2	MGG_17810T0(Y):hypothetical protein	0.5
supercont8.6	3679143	+	CG	CGC	1	2	5	MGG_09322T0(Y):hypothetical protein	0.285714
supercont8.6	3681579	+	CG	CGC	1	2	4	MGG_09321T0(N):hypothetical protein	0.333333
supercont8.6	3799371	-	CG	CGA	1	4	10	MGG_17826T0(N):hypothetical protein	0.285714
supercont8.6	3799391	-	CG	CGT	1	6	5	MGG_17826T0(N):hypothetical protein	0.545455
supercont8.6	3799452	-	CG	CGA	1	5	7	MGG_17826T0(N):hypothetical protein	0.416667
supercont8.6	3805382	+	CG	CGA	1	3	19	MGG_09879T0(Y):hypothetical protein	0.136364
supercont8.6	3805627	-	CG	CGA	1	4	22	MGG_09879T0(Y):hypothetical protein	0.153846
supercont8.6	3805670	-	CG	CGG	1	4	24	MGG_09879T0(Y):hypothetical protein	0.142857
supercont8.6	3988988	+	CG	CGC	1	2	5	MGG_17840T0(N):hypothetical protein	0.285714
supercont8.6	4029537	+	CG	CGA	1	2	6	MGG_09814T0(N):3-isopropylmalate dehydratase large subunit 2	0.25
supercont8.6	4097968	+	CG	CGG	1	5	22	MGG_09795T0(N):hypothetical protein	0.185185
supercont8.6	4125930	+	CG	CGT	1.85	2	6	MGG_17845T0(N):hypothetical protein	0.25
supercont8.6	4126343	-	CG	CGG	1	3	15	MGG_17845T0(N):hypothetical protein	0.166667
supercont8.7	135234	+	CG	CGA	43.4	3	18	MGG_17852T0(Y):predicted protein	0.142857
supercont8.7	135262	+	CG	CGT	58.89	5	8	MGG_17852T0(Y):predicted protein	0.384615
supercont8.7	135530	-	CG	CGA	58.62	2	2	MGG_17852T0(Y):predicted protein	0.5
supercont8.7	135620	+	CG	CGC	38.08	3	4	MGG_17852T0(Y):predicted protein	0.428571
supercont8.7	135649	-	CG	CGG	21.97	4	10	MGG_17852T0(Y):predicted protein	0.285714
supercont8.7	208980	-	CG	CGT	1	3	11	MGG_10297T0(Y):hypothetical protein	0.214286
supercont8.7	233883	-	CG	CGT	1	2	4	MGG_17864T0(N):glycosyl hydrolase family 88	0.333333
supercont8.7	243305	-	CG	CGA	1	4	25	MGG_17866T0(Y):hypothetical protein	0.137931
supercont8.7	243321	+	CG	CGA	1	4	5	MGG_17866T0(Y):hypothetical protein	0.444444
supercont8.7	243322	-	CG	CGT	1	16	17	MGG_17866T0(Y):hypothetical protein	0.484848
supercont8.7	243334	-	CG	CGT	1	11	24	MGG_17866T0(Y):hypothetical protein	0.314286
supercont8.7	243392	+	CG	CGT	1	5	6	MGG_17866T0(Y):hypothetical protein	0.454545
supercont8.7	243393	-	CG	CGT	1	14	18	MGG_17866T0(Y):hypothetical protein	0.4375
supercont8.7	243399	+	CG	CGC	1	3	8	MGG_17866T0(Y):hypothetical protein	0.272727
supercont8.7	243400	-	CG	CGC	1	4	26	MGG_17866T0(Y):hypothetical protein	0.133333
supercont8.7	243432	+	CG	CGA	1	4	5	MGG_17866T0(Y):hypothetical protein	0.444444
supercont8.7	243433	-	CG	CGG	1	14	15	MGG_17866T0(Y):hypothetical protein	0.482759
supercont8.7	243440	+	CG	CGT	1	4	5	MGG_17866T0(Y):hypothetical protein	0.444444
supercont8.7	243441	-	CG	CGT	1	7	20	MGG_17866T0(Y):hypothetical protein	0.259259
supercont8.7	247483	+	CG	CGG	23.04	4	6	MGG_17867T0(N):predicted protein	0.4
supercont8.7	247484	-	CG	CGC	23.04	2	3	MGG_17867T0(N):predicted protein	0.4
supercont8.7	247487	-	CG	CGC	25.75	2	3	MGG_17867T0(N):predicted protein	0.4
supercont8.7	247511	+	CG	CGC	28.29	3	12	MGG_17867T0(N):predicted protein	0.2
supercont8.7	247512	-	CG	CGC	29.09	5	1	MGG_17867T0(N):predicted protein	0.833333
supercont8.7	247869	+	CG	CGG	29.14	4	2	MGG_17867T0(N):predicted protein	0.666667
supercont8.7	247870	-	CG	CGT	32.9	14	11	MGG_17867T0(N):predicted protein	0.56
supercont8.7	247898	-	CG	CGA	34.54	3	13	MGG_17867T0(N):predicted protein	0.1875
supercont8.7	305897	-	CG	CGC	1	2	5	MGG_03102T0(N):hypothetical protein	0.285714
supercont8.7	328997	-	CG	CGG	1	2	4	MGG_03093T0(N):hypothetical protein	0.333333
supercont8.7	390620	+	CG	CGC	1	3	17	MGG_03071T0(N):hypothetical protein	0.15
supercont8.7	412661	-	CG	CGG	1	3	12	MGG_03066T0(Y):hypothetical protein	0.2
supercont8.7	463246	+	CG	CGC	1	20	187	MGG_03058T0(N):hypothetical protein	0.0966184
supercont8.7	463255	+	CG	CGC	1	11	193	MGG_03058T0(N):hypothetical protein	0.0539216
supercont8.7	463272	+	CG	CGC	1	48	151	MGG_03058T0(N):hypothetical protein	0.241206
supercont8.7	472782	+	CG	CGG	1	2	2	MGG_03056T0(Y):aorsin	0.5
supercont8.7	559142	+	CG	CGT	1	3	15	MGG_03038T0(Y):hypothetical protein	0.166667
supercont8.7	578463	-	CG	CGA	1	3	17	MGG_14988T0(N):hypothetical protein	0.15
supercont8.7	647181	-	CG	CGC	1	2	4	MGG_12537T0(Y):phosphoribosylaminoimidazole-succinocarboxamide synthase	0.333333
supercont8.7	708694	+	CG	CGA	1	6	12	MGG_17894T0(N):predicted protein	0.333333
supercont8.7	708695	-	CG	CGC	1	6	14	MGG_17894T0(N):predicted protein	0.3
supercont8.7	708700	+	CG	CGG	1	3	14	MGG_17894T0(N):predicted protein	0.176471
supercont8.7	708701	-	CG	CGA	1	4	14	MGG_17894T0(N):predicted protein	0.222222
supercont8.7	708732	+	CG	CGA	1	10	13	MGG_17894T0(N):predicted protein	0.434783
supercont8.7	708733	-	CG	CGC	1	7	12	MGG_17894T0(N):predicted protein	0.368421
supercont8.7	708744	+	CG	CGA	1	4	17	MGG_17894T0(N):predicted protein	0.190476
supercont8.7	708745	-	CG	CGC	1	5	11	MGG_17894T0(N):predicted protein	0.3125
supercont8.7	708753	+	CG	CGT	1	6	12	MGG_17894T0(N):predicted protein	0.333333
supercont8.7	708754	-	CG	CGC	1	4	13	MGG_17894T0(N):predicted protein	0.235294
supercont8.7	708769	+	CG	CGT	1	11	10	MGG_17894T0(N):predicted protein	0.52381
supercont8.7	708770	-	CG	CGA	1	7	9	MGG_17894T0(N):predicted protein	0.4375
supercont8.7	708792	+	CG	CGT	1	6	11	MGG_17894T0(N):predicted protein	0.352941
supercont8.7	708793	-	CG	CGA	1	3	11	MGG_17894T0(N):predicted protein	0.214286
supercont8.7	708796	+	CG	CGC	1	8	9	MGG_17894T0(N):predicted protein	0.470588
supercont8.7	708829	+	CG	CGA	1	3	11	MGG_17894T0(N):predicted protein	0.214286
supercont8.7	708848	+	CG	CGC	1	8	11	MGG_17894T0(N):predicted protein	0.421053
supercont8.7	708849	-	CG	CGA	1	7	9	MGG_17894T0(N):predicted protein	0.4375
supercont8.7	708862	+	CG	CGT	1	7	13	MGG_17894T0(N):predicted protein	0.35
supercont8.7	708863	-	CG	CGG	1	8	7	MGG_17894T0(N):predicted protein	0.533333
supercont8.7	708867	+	CG	CGT	1	5	15	MGG_17894T0(N):predicted protein	0.25
supercont8.7	708868	-	CG	CGT	1	4	11	MGG_17894T0(N):predicted protein	0.266667
supercont8.7	708870	+	CG	CGA	1	8	12	MGG_17894T0(N):predicted protein	0.4
supercont8.7	708871	-	CG	CGA	1	6	9	MGG_17894T0(N):predicted protein	0.4
supercont8.7	709088	+	CG	CGC	1	4	15	MGG_17894T0(N):predicted protein	0.210526
supercont8.7	709089	-	CG	CGA	1	3	8	MGG_17894T0(N):predicted protein	0.272727
supercont8.7	709163	-	CG	CGG	1	3	7	MGG_17894T0(N):predicted protein	0.3
supercont8.7	709239	+	CG	CGG	1	3	15	MGG_17894T0(N):predicted protein	0.166667
supercont8.7	709263	+	CG	CGG	1	6	9	MGG_17894T0(N):predicted protein	0.4
supercont8.7	709264	-	CG	CGG	1	3	10	MGG_17894T0(N):predicted protein	0.230769
supercont8.7	709284	+	CG	CGA	1	3	15	MGG_17894T0(N):predicted protein	0.166667
supercont8.7	709290	+	CG	CGG	1	6	12	MGG_17894T0(N):predicted protein	0.333333
supercont8.7	709291	-	CG	CGC	1	5	8	MGG_17894T0(N):predicted protein	0.384615
supercont8.7	709308	+	CG	CGA	1	9	8	MGG_17894T0(N):predicted protein	0.529412
supercont8.7	709320	+	CG	CGG	1	8	13	MGG_17894T0(N):predicted protein	0.380952
supercont8.7	709321	-	CG	CGC	1	6	11	MGG_17894T0(N):predicted protein	0.352941
supercont8.7	752912	-	CG	CGA	1	3	11	MGG_02986T0(N):DNA polymerase zeta catalytic subunit	0.214286
supercont8.7	793814	-	CG	CGC	1	2	4	MGG_02974T0(N):mitochondrial carrier protein RIM2	0.333333
supercont8.7	853912	-	CG	CGC	1	3	13	MGG_02961T0(N):anucleate primary sterigmata protein A	0.1875
supercont8.7	991043	-	CG	CGG	1	2	4	MGG_02928T0(N):hypothetical protein	0.333333
supercont8.7	1050931	+	CG	CGA	1	3	20	MGG_02915T0(N):FAD binding domain-containing protein	0.130435
supercont8.7	1069174	+	CG	CGT	1	2	5	MGG_02908T0(Y):hypothetical protein	0.285714
supercont8.7	1229145	+	CG	CGC	1	2	6	MGG_02867T0(Y):hypothetical protein	0.25
supercont8.7	1230689	-	CG	CGG	1	2	6	MGG_02867T0(Y):hypothetical protein	0.25
supercont8.7	1249785	-	CG	CGA	1	2	6	MGG_02860T0(N):hypothetical protein	0.25
supercont8.7	1370847	+	CG	CGT	1	2	6	MGG_02828T0(N):ferric reductase transmembrane component 7	0.25
supercont8.7	1403741	+	CG	CGA	1	3	16	MGG_02818T0(N):isoamyl alcohol oxidase	0.157895
supercont8.7	1533087	+	CG	CGT	1	3	12	MGG_02779T0(N):hypothetical protein	0.2
supercont8.7	1585060	-	CG	CGC	1	2	4	MGG_02769T0(N):hypothetical protein	0.333333
supercont8.7	1592907	-	CG	CGG	1	4	18	MGG_02767T0(Y):phospholipid-transporting ATPase 1	0.181818
supercont8.7	1686327	-	CG	CGT	1	2	6	MGG_02744T0(Y):hypothetical protein	0.25
supercont8.7	1738312	+	CG	CGC	1	2	6	MGG_17982T0(N):phosphopantothenate-cysteine ligase	0.25
supercont8.7	1972321	-	CG	CGC	1	2	6	MGG_02668T0(Y):hypothetical protein	0.25
supercont8.7	2023072	+	CG	CGT	1	3	15	MGG_12632T0(N):hypothetical protein	0.166667
supercont8.7	2046485	-	CG	CGG	1	3	13	MGG_02655T0(Y):hypothetical protein	0.1875
supercont8.7	2148704	-	CG	CGC	1	2	5	MGG_12644T0(N):Rho1 guanine nucleotide exchange factor 1	0.285714
supercont8.7	2215081	-	CG	CGT	1	2	3	MGG_02608T0(Y):26S proteasome regulatory subunit RPN5	0.4
supercont8.7	2248783	+	CG	CGC	1	3	19	MGG_02597T0(Y):YjeF	0.136364
supercont8.7	2317692	+	CG	CGT	1	8	4	MGG_15032T0(Y):hypothetical protein	0.666667
supercont8.7	2317693	-	CG	CGC	1	6	12	MGG_15032T0(Y):hypothetical protein	0.333333
supercont8.7	2317702	-	CG	CGT	1	4	14	MGG_15032T0(Y):hypothetical protein	0.222222
supercont8.7	2317719	+	CG	CGG	1	4	11	MGG_15032T0(Y):hypothetical protein	0.266667
supercont8.7	2317720	-	CG	CGT	1	5	10	MGG_15032T0(Y):hypothetical protein	0.333333
supercont8.7	2317731	+	CG	CGA	1	3	11	MGG_15032T0(Y):hypothetical protein	0.214286
supercont8.7	2317732	-	CG	CGA	1	4	13	MGG_15032T0(Y):hypothetical protein	0.235294
supercont8.7	2317774	-	CG	CGA	1	6	11	MGG_15032T0(Y):hypothetical protein	0.352941
supercont8.7	2317780	+	CG	CGC	1	6	7	MGG_15032T0(Y):hypothetical protein	0.461538
supercont8.7	2317781	-	CG	CGG	1	9	8	MGG_15032T0(Y):hypothetical protein	0.529412
supercont8.7	2317782	+	CG	CGA	1	5	8	MGG_15032T0(Y):hypothetical protein	0.384615
supercont8.7	2317783	-	CG	CGC	1	7	12	MGG_15032T0(Y):hypothetical protein	0.368421
supercont8.7	2317793	+	CG	CGA	1	7	6	MGG_15032T0(Y):hypothetical protein	0.538462
supercont8.7	2317794	-	CG	CGA	1	10	9	MGG_15032T0(Y):hypothetical protein	0.526316
supercont8.7	2317802	+	CG	CGG	1	7	4	MGG_15032T0(Y):hypothetical protein	0.636364
supercont8.7	2317803	-	CG	CGG	1	11	11	MGG_15032T0(Y):hypothetical protein	0.5
supercont8.7	2317811	+	CG	CGA	1	5	6	MGG_15032T0(Y):hypothetical protein	0.454545
supercont8.7	2317812	-	CG	CGG	1	10	14	MGG_15032T0(Y):hypothetical protein	0.416667
supercont8.7	2317834	+	CG	CGG	1	8	5	MGG_15032T0(Y):hypothetical protein	0.615385
supercont8.7	2317835	-	CG	CGG	1	9	10	MGG_15032T0(Y):hypothetical protein	0.473684
supercont8.7	2317841	-	CG	CGT	1	9	9	MGG_15032T0(Y):hypothetical protein	0.5
supercont8.7	2334723	+	CG	CGT	1	2	6	MGG_02574T0(N):hypothetical protein	0.25
supercont8.7	2456611	+	CG	CGC	1	3	12	MGG_02537T0(Y):hypothetical protein	0.2
supercont8.7	2467768	+	CG	CGC	1	2	6	MGG_02534T0(N):mitochondrial GTPase 1	0.25
supercont8.7	2502083	+	CG	CGG	16.63	6	13	MGG_18038T0(N):predicted protein	0.315789
supercont8.7	2502111	+	CG	CGC	26.83	5	8	MGG_18038T0(N):predicted protein	0.384615
supercont8.7	2502112	-	CG	CGC	27.59	2	2	MGG_18038T0(N):predicted protein	0.5
supercont8.7	2502202	+	CG	CGA	23.59	2	6	MGG_18038T0(N):predicted protein	0.25
supercont8.7	2531378	+	CG	CGA	1	3	19	MGG_09061T0(Y):hypothetical protein	0.136364
supercont8.7	2648494	+	CG	CGA	1	2	4	MGG_09028T0(Y):hypothetical protein	0.333333
supercont8.7	2711174	+	CG	CGC	1	2	4	MGG_09011T0(Y):peroxisomal membrane protein PEX16	0.333333
supercont8.7	2733506	+	CG	CGC	1	2	5	MGG_09002T0(Y):hypothetical protein	0.285714
supercont8.7	2743626	+	CG	CGA	1	3	8	MGG_10600T0(Y):hypothetical protein	0.272727
supercont8.7	2970307	-	CG	CGG	1	3	19	MGG_18065T0(N):hypothetical protein	0.136364
supercont8.7	3050472	+	CG	CGC	1	4	23	MGG_18075T0(Y):hypothetical protein	0.148148
supercont8.7	3050477	+	CG	CGA	1	6	23	MGG_18075T0(Y):hypothetical protein	0.206897
supercont8.7	3050478	-	CG	CGC	1	6	16	MGG_18075T0(Y):hypothetical protein	0.272727
supercont8.7	3050513	-	CG	CGA	1	6	19	MGG_18075T0(Y):hypothetical protein	0.24
supercont8.7	3050539	-	CG	CGA	1	5	22	MGG_18075T0(Y):hypothetical protein	0.185185
supercont8.7	3050601	+	CG	CGT	1	4	23	MGG_18075T0(Y):hypothetical protein	0.148148
supercont8.7	3050602	-	CG	CGT	1	5	15	MGG_18075T0(Y):hypothetical protein	0.25
supercont8.7	3050618	+	CG	CGA	1	3	18	MGG_18075T0(Y):hypothetical protein	0.142857
supercont8.7	3050628	-	CG	CGA	1	4	11	MGG_18075T0(Y):hypothetical protein	0.266667
supercont8.7	3050743	+	CG	CGC	1	3	14	MGG_18075T0(Y):hypothetical protein	0.176471
supercont8.7	3050770	+	CG	CGG	1	5	16	MGG_18075T0(Y):hypothetical protein	0.238095
supercont8.7	3050771	-	CG	CGT	1	5	10	MGG_18075T0(Y):hypothetical protein	0.333333
supercont8.7	3050826	-	CG	CGA	1.03	6	9	MGG_18075T0(Y):hypothetical protein	0.4
supercont8.7	3050831	+	CG	CGT	1.03	7	13	MGG_18075T0(Y):hypothetical protein	0.35
supercont8.7	3050832	-	CG	CGG	1.08	3	12	MGG_18075T0(Y):hypothetical protein	0.2
supercont8.7	3050876	-	CG	CGA	1.13	3	7	MGG_18075T0(Y):hypothetical protein	0.3
supercont8.7	3050900	+	CG	CGT	1.11	14	11	MGG_18075T0(Y):hypothetical protein	0.56
supercont8.7	3050918	+	CG	CGT	1.12	7	14	MGG_18075T0(Y):hypothetical protein	0.333333
supercont8.7	3050921	+	CG	CGA	1.12	4	18	MGG_18075T0(Y):hypothetical protein	0.181818
supercont8.7	3050961	+	CG	CGG	1	6	11	MGG_18075T0(Y):hypothetical protein	0.352941
supercont8.7	3050962	-	CG	CGG	1	2	6	MGG_18075T0(Y):hypothetical protein	0.25
supercont8.7	3172599	+	CG	CGA	19.68	2	3	MGG_18082T0(Y):hypothetical protein	0.4
supercont8.7	3172608	+	CG	CGG	19.22	5	0	MGG_18082T0(Y):hypothetical protein	1
supercont8.8	49987	+	CG	CGT	62.1	3	3	MGG_18103T0(Y):predicted protein	0.5
supercont8.8	49988	-	CG	CGG	60.52	3	3	MGG_18103T0(Y):predicted protein	0.5
supercont8.8	50345	+	CG	CGC	7.15	7	33	MGG_18103T0(Y):predicted protein	0.175
supercont8.8	50346	-	CG	CGT	7.17	6	7	MGG_18103T0(Y):predicted protein	0.461538
supercont8.8	50373	+	CG	CGC	4.68	4	27	MGG_18103T0(Y):predicted protein	0.129032
supercont8.8	52305	-	CG	CGC	1.15	3	8	MGG_18104T0(N):hypothetical protein	0.272727
supercont8.8	52309	+	CG	CGG	1.17	3	17	MGG_18104T0(N):hypothetical protein	0.15
supercont8.8	52310	-	CG	CGC	1.17	6	7	MGG_18104T0(N):hypothetical protein	0.461538
supercont8.8	52401	+	CG	CGT	1.2	8	26	MGG_18104T0(N):hypothetical protein	0.235294
supercont8.8	52409	+	CG	CGT	1.15	6	31	MGG_18104T0(N):hypothetical protein	0.162162
supercont8.8	52410	-	CG	CGA	1.16	3	13	MGG_18104T0(N):hypothetical protein	0.1875
supercont8.8	125451	+	CG	CGG	1	3	11	MGG_09124T0(N):hypothetical protein	0.214286
supercont8.8	138779	-	CG	CGG	1	5	13	MGG_18113T0(Y):hypothetical protein	0.277778
supercont8.8	138817	+	CG	CGC	1	2	5	MGG_18113T0(Y):hypothetical protein	0.285714
supercont8.8	138821	-	CG	CGG	1	4	9	MGG_18113T0(Y):hypothetical protein	0.307692
supercont8.8	138839	-	CG	CGC	1	5	11	MGG_18113T0(Y):hypothetical protein	0.3125
supercont8.8	138847	-	CG	CGT	1	3	9	MGG_18113T0(Y):hypothetical protein	0.25
supercont8.8	138864	-	CG	CGG	1.11	3	9	MGG_18113T0(Y):hypothetical protein	0.25
supercont8.8	139228	+	CG	CGT	1.17	12	2	MGG_18113T0(Y):hypothetical protein	0.857143
supercont8.8	139229	-	CG	CGT	1.17	19	4	MGG_18113T0(Y):hypothetical protein	0.826087
supercont8.8	175413	-	CG	CGA	1	4	15	MGG_10926T0(Y):hypothetical protein	0.210526
supercont8.8	175509	+	CG	CGT	1	3	16	MGG_10926T0(Y):hypothetical protein	0.157895
supercont8.8	175542	+	CG	CGT	1	3	11	MGG_10926T0(Y):hypothetical protein	0.214286
supercont8.8	195090	-	CG	CGG	1	5	26	MGG_14175T0(N):hypothetical protein	0.16129
supercont8.8	224687	-	CG	CGC	1	3	16	MGG_10271T0(Y):hypothetical protein	0.157895
supercont8.8	270502	-	CG	CGA	1.33	3	1	MGG_10259T0(Y):hypothetical protein	0.75
supercont8.8	383224	-	CG	CGT	10.26	3	8	MGG_18124T0(Y):hypothetical protein	0.272727
supercont8.8	415679	-	CG	CGG	61.89	2	5	MGG_18129T0(Y):predicted protein	0.285714
supercont8.8	416037	-	CG	CGC	29.78	3	20	MGG_18129T0(Y):predicted protein	0.130435
supercont8.8	416064	+	CG	CGC	17.35	3	15	MGG_18129T0(Y):predicted protein	0.166667
supercont8.8	416065	-	CG	CGG	17.35	8	15	MGG_18129T0(Y):predicted protein	0.347826
supercont8.1	169083	-	CHG	CAG	1	2	6	MGG_01994T0(N):hypothetical protein	0.25
supercont8.1	392273	-	CHG	CAG	1	3	17	MGG_02050T0(N):hypothetical protein	0.15
supercont8.1	521575	-	CHG	CAG	1	3	11	MGG_02088T0(Y):hypothetical protein	0.214286
supercont8.1	791700	-	CHG	CAG	1	4	27	MGG_16046T0(N):predicted protein	0.129032
supercont8.1	827023	-	CHG	CAG	1	3	17	MGG_16049T0(Y):hypothetical protein	0.15
supercont8.1	876951	+	CHG	CCG	1	3	10	MGG_02183T0(N):helicase swr-1	0.230769
supercont8.1	908892	-	CHG	CAG	1	3	8	MGG_02192T0(Y):alpha-L-rhamnosidase A	0.272727
supercont8.1	1075355	+	CHG	CAG	24.18	5	15	MGG_16073T0(N):predicted protein	0.25
supercont8.1	1075710	-	CHG	CAG	24.92	10	6	MGG_16073T0(N):predicted protein	0.625
supercont8.1	1360720	-	CHG	CAG	1	2	5	MGG_16096T0(N):hypothetical protein	0.285714
supercont8.1	1426319	+	CHG	CAG	1	3	10	MGG_02329T0(Y):isotrichodermin C-15 hydroxylase	0.230769
supercont8.1	1517616	-	CHG	CAG	5.35	2	5	MGG_16102T0(N):hypothetical protein	0.285714
supercont8.1	1519115	+	CHG	CAG	1.04	7	18	MGG_16104T0(N):hypothetical protein	0.28
supercont8.1	1542761	-	CHG	CAG	1	3	20	MGG_16105T0(Y):hypothetical protein	0.130435
supercont8.1	1566187	-	CHG	CCG	1	4	26	MGG_11936T0(Y):FAD binding domain-containing protein	0.133333
supercont8.1	1746417	+	CHG	CAG	1	3	16	MGG_02408T0(Y):hypothetical protein	0.157895
supercont8.1	1754432	-	CHG	CCG	1	3	19	MGG_02410T0(Y):erythrocyte band 7 integral membrane protein	0.136364
supercont8.1	1803484	+	CHG	CAG	1	2	6	MGG_11913T0(N):hypothetical protein	0.25
supercont8.1	1895782	+	CHG	CCG	1	2	5	MGG_02444T0(Y):phosphoinositide-specific phospholipase C	0.285714
supercont8.1	2071513	+	CHG	CAG	1	2	6	MGG_02492T0(Y):hypothetical protein	0.25
supercont8.1	2167281	-	CHG	CAG	1	3	14	MGG_02514T0(N):ankyrin repeat protein nuc-2	0.176471
supercont8.1	2263328	-	CHG	CCG	1	3	13	MGG_16145T0(N):hypothetical protein	0.1875
supercont8.1	2263619	-	CHG	CAG	1	3	16	MGG_16145T0(N):hypothetical protein	0.157895
supercont8.1	2891436	-	CHG	CAG	1	2	5	MGG_16181T0(N):hypothetical protein	0.285714
supercont8.1	2945350	-	CHG	CCG	1	3	19	MGG_06839T0(Y):kinesin	0.136364
supercont8.1	3017116	+	CHG	CAG	1	2	5	MGG_06862T0(N):late embryogenesis abundant protein	0.285714
supercont8.1	3146814	+	CHG	CAG	1	3	20	MGG_06893T0(N):hypothetical protein	0.130435
supercont8.1	3665146	+	CHG	CAG	1	2	6	MGG_09186T0(Y):hypothetical protein	0.25
supercont8.1	3774909	+	CHG	CAG	1	3	17	MGG_09210T0(Y):ssh-4	0.15
supercont8.1	3994961	-	CHG	CCG	1	2	6	MGG_11745T0(N):hypothetical protein	0.25
supercont8.1	4044267	-	CHG	CCG	1	3	10	MGG_09272T0(Y):beta-glucosidase 1	0.230769
supercont8.1	4163160	+	CHG	CTG	1	3	15	MGG_09305T0(Y):hypothetical protein	0.166667
supercont8.1	4212827	+	CHG	CAG	29.46	6	6	MGG_16285T0(N):predicted protein	0.5
supercont8.1	4212841	+	CHG	CTG	37.17	3	8	MGG_16285T0(N):predicted protein	0.272727
supercont8.1	4212956	+	CHG	CAG	29.25	5	2	MGG_16285T0(N):predicted protein	0.714286
supercont8.1	4213180	+	CHG	CTG	31.54	6	14	MGG_16285T0(N):predicted protein	0.3
supercont8.1	4213182	-	CHG	CAG	32.81	7	1	MGG_16285T0(N):predicted protein	0.875
supercont8.1	4213199	-	CHG	CCG	31.48	3	6	MGG_16285T0(N):predicted protein	0.333333
supercont8.1	4213227	-	CHG	CCG	23.78	3	12	MGG_16285T0(N):predicted protein	0.2
supercont8.1	4312398	-	CHG	CAG	1	3	13	MGG_09910T0(Y):hypothetical protein	0.1875
supercont8.1	4429348	-	CHG	CAG	1	2	6	MGG_09942T0(Y):hypothetical protein	0.25
supercont8.1	4436892	-	CHG	CAG	1	3	8	MGG_09944T0(Y):ELMO/CED-12 family protein	0.272727
supercont8.1	4603252	-	CHG	CAG	1	2	4	MGG_10668T0(Y):ceramide glucosyltransferase	0.333333
supercont8.1	4605243	+	CHG	CTG	1	3	20	MGG_16308T0(Y):hypothetical protein	0.130435
supercont8.1	4605416	-	CHG	CAG	1	2	6	MGG_16308T0(Y):hypothetical protein	0.25
supercont8.1	4664102	+	CHG	CAG	42.69	11	6	MGG_16312T0(Y):predicted protein	0.647059
supercont8.1	4816157	+	CHG	CCG	1	2	5	MGG_10548T0(Y):hypothetical protein	0.285714
supercont8.1	5168789	-	CHG	CAG	1	3	14	MGG_05421T0(N):hypothetical protein	0.176471
supercont8.1	5168927	+	CHG	CAG	1	4	9	MGG_05421T0(N):hypothetical protein	0.307692
supercont8.1	5169134	-	CHG	CAG	1	3	14	MGG_05421T0(N):hypothetical protein	0.176471
supercont8.1	5193321	-	CHG	CAG	1	4	18	MGG_13058T0(Y):hypothetical protein	0.181818
supercont8.1	5193616	+	CHG	CAG	1	3	15	MGG_13058T0(Y):hypothetical protein	0.166667
supercont8.1	5193626	+	CHG	CAG	1	6	12	MGG_13058T0(Y):hypothetical protein	0.333333
supercont8.1	5248785	-	CHG	CAG	1	2	5	MGG_05446T0(Y):hypothetical protein	0.285714
supercont8.1	5297529	+	CHG	CCG	28.29	4	13	MGG_16369T0(Y):predicted protein	0.235294
supercont8.1	5297557	+	CHG	CCG	35.86	5	10	MGG_16369T0(Y):predicted protein	0.333333
supercont8.1	5297574	+	CHG	CAG	40.82	9	3	MGG_16369T0(Y):predicted protein	0.75
supercont8.1	5297576	-	CHG	CTG	41.36	4	8	MGG_16369T0(Y):predicted protein	0.333333
supercont8.1	5305008	+	CHG	CAG	40.72	3	9	MGG_16370T0(Y):predicted protein	0.25
supercont8.1	5340490	-	CHG	CAG	1	5	11	MGG_05473T0(N):hypothetical protein	0.3125
supercont8.1	5340494	-	CHG	CAG	1	4	14	MGG_05473T0(N):hypothetical protein	0.222222
supercont8.1	5340496	+	CHG	CAG	1	4	10	MGG_05473T0(N):hypothetical protein	0.285714
supercont8.1	5340498	-	CHG	CTG	1	3	16	MGG_05473T0(N):hypothetical protein	0.157895
supercont8.1	5340509	-	CHG	CAG	1	5	14	MGG_05473T0(N):hypothetical protein	0.263158
supercont8.1	5340523	-	CHG	CAG	1	7	11	MGG_05473T0(N):hypothetical protein	0.388889
supercont8.1	5340568	+	CHG	CAG	1	6	8	MGG_05473T0(N):hypothetical protein	0.428571
supercont8.1	5340785	+	CHG	CAG	1	4	22	MGG_05473T0(N):hypothetical protein	0.153846
supercont8.1	5340856	-	CHG	CAG	1	4	6	MGG_05473T0(N):hypothetical protein	0.4
supercont8.1	5340900	+	CHG	CAG	1	5	23	MGG_05473T0(N):hypothetical protein	0.178571
supercont8.1	5350493	-	CHG	CAG	1	3	8	MGG_16372T0(N):hypothetical protein	0.272727
supercont8.1	5473297	-	CHG	CAG	40.95	4	12	MGG_16384T0(Y):predicted protein	0.25
supercont8.1	5523285	+	CHG	CCG	1	2	6	MGG_05531T0(N):hypothetical protein	0.25
supercont8.1	5628180	+	CHG	CAG	1	3	11	MGG_16403T0(N):hypothetical protein	0.214286
supercont8.1	5705167	-	CHG	CAG	1	4	14	MGG_05579T0(Y):hypothetical protein	0.222222
supercont8.1	5813506	-	CHG	CAG	1	2	6	MGG_16417T0(Y):hypothetical protein	0.25
supercont8.1	5909894	-	CHG	CTG	1	2	2	MGG_05630T0(N):AMP deaminase 2	0.5
supercont8.1	6326360	+	CHG	CTG	1	2	5	MGG_16456T0(N):hypothetical protein	0.285714
supercont8.1	6395593	+	CHG	CAG	1	2	5	MGG_13172T0(N):WLM domain-containing protein	0.285714
supercont8.1	6408816	+	CHG	CTG	1	3	18	MGG_05755T0(N):vacuolar fusion protein mon-1	0.142857
supercont8.1	6482829	-	CHG	CAG	18.3	3	17	MGG_16470T0(Y):predicted protein	0.15
supercont8.1	6534793	-	CHG	CAG	1	3	14	MGG_10614T0(Y):isoflavone reductase	0.176471
supercont8.1	6726742	+	CHG	CTG	1	3	8	MGG_04780T1(Y):sugar transporter STL1	0.272727
supercont8.1	6779447	+	CHG	CAG	1	3	19	MGG_13767T0(N):lovastatin nonaketide synthase	0.136364
supercont8.1	6828620	+	CHG	CAG	1	2	6	MGG_11091T0(N):hypothetical protein	0.25
supercont8.1	6867402	+	CHG	CAG	1	3	14	MGG_04725T0(N):serine/threonine protein kinase	0.176471
supercont8.1	6875669	+	CHG	CTG	1	2	6	MGG_04717T0(Y):hypothetical protein	0.25
supercont8.1	6879442	+	CHG	CAG	1	3	12	MGG_04714T0(N):DNA-directed RNA polymerase II subunit RPB2	0.2
supercont8.1	6888438	-	CHG	CAG	1	2	6	MGG_04712T0(N):ESCRT-I component	0.25
supercont8.1	6945458	+	CHG	CAG	1	3	17	MGG_04689T0(N):glucan 1,3-beta-glucosidase	0.15
supercont8.1	7015428	+	CHG	CCG	1	2	4	MGG_04640T0(Y):sulfate permease 2	0.333333
supercont8.1	7050907	+	CHG	CAG	1	3	9	MGG_04629T0(Y):integral membrane protein	0.25
supercont8.1	7145775	+	CHG	CAG	1	2	5	MGG_04590T0(Y):acetyl-coenzyme A synthetase	0.285714
supercont8.1	7181017	+	CHG	CAG	1	2	4	MGG_04564T0(N):hypothetical protein	0.333333
supercont8.1	7376910	-	CHG	CAG	1	3	14	MGG_04475T0(Y):AGC/NDR protein kinase	0.176471
supercont8.1	7402821	-	CHG	CCG	1	2	6	MGG_04467T0(Y):60S acidic ribosomal protein P0	0.25
supercont8.1	7612526	+	CHG	CTG	1	2	4	MGG_08628T0(N):3'-5' exoribonuclease CSL4	0.333333
supercont8.1	7644664	+	CHG	CCG	1	3	15	MGG_08641T0(Y):pre-mRNA-splicing factor CWC2	0.166667
supercont8.1	7665050	-	CHG	CAG	1	3	10	MGG_08646T0(Y):DNA replication licensing factor mcm5	0.230769
supercont8.1	7910513	-	CHG	CAG	70.5	2	2	MGG_16567T0(N):predicted protein	0.5
supercont8.1	7913185	-	CHG	CAG	57.21	2	2	MGG_16568T0(Y):predicted protein	0.5
supercont8.1	7913314	-	CHG	CAG	39.82	5	4	MGG_16568T0(Y):predicted protein	0.555556
supercont8.2	82143	+	CHG	CAG	1	2	4	MGG_10745T0(N):monooxygenase	0.333333
supercont8.2	150063	+	CHG	CAG	10.68	7	26	MGG_15500T0(N):predicted protein	0.212121
supercont8.2	356466	+	CHG	CCG	1	2	5	MGG_10473T0(N):CFEM domain-containing protein	0.285714
supercont8.2	370045	+	CHG	CAG	1	3	20	MGG_14073T0(Y):FAD binding domain-containing protein	0.130435
supercont8.2	408097	+	CHG	CAG	1	3	7	MGG_10489T0(N):phosphoglycerate mutase	0.3
supercont8.2	411805	-	CHG	CAG	1	3	19	MGG_10490T0(Y):GPI-anchor transamidase	0.136364
supercont8.2	611770	+	CHG	CTG	1	3	16	MGG_04358T0(N):hypothetical protein	0.157895
supercont8.2	611779	+	CHG	CAG	1	3	16	MGG_04358T0(N):hypothetical protein	0.157895
supercont8.2	611782	+	CHG	CAG	1	3	16	MGG_04358T0(N):hypothetical protein	0.157895
supercont8.2	612190	+	CHG	CAG	1	2	5	MGG_04358T0(N):hypothetical protein	0.285714
supercont8.2	645901	+	CHG	CAG	1	2	3	MGG_15530T0(Y):hypothetical protein	0.4
supercont8.2	827056	+	CHG	CTG	1	2	6	MGG_04445T0(N):dipeptidyl-peptidase 3	0.25
supercont8.2	925751	-	CHG	CAG	1	2	6	MGG_04526T0(Y):hypothetical protein	0.25
supercont8.2	937457	+	CHG	CAG	1	2	6	MGG_04530T0(N):hypothetical protein	0.25
supercont8.2	1237383	-	CHG	CAG	1	3	16	MGG_04675T0(N):hypothetical protein	0.157895
supercont8.2	1429079	+	CHG	CCG	1	3	19	MGG_04790T0(N):CAMK/RAD53 protein kinase	0.136364
supercont8.2	1567616	+	CHG	CAG	1	4	10	MGG_11346T0(N):hypothetical protein	0.285714
supercont8.2	1567732	+	CHG	CAG	1	3	15	MGG_11346T0(N):hypothetical protein	0.166667
supercont8.2	1567818	-	CHG	CAG	1	5	25	MGG_11346T0(N):hypothetical protein	0.166667
supercont8.2	1693255	-	CHG	CAG	1	3	20	MGG_10187T0(Y):hypothetical protein	0.130435
supercont8.2	1890574	+	CHG	CAG	1	2	3	MGG_08856T0(N):membrane-bound O-acyltransferase domain-containing protein 1	0.4
supercont8.2	1892138	-	CHG	CCG	1	3	10	MGG_08856T0(N):membrane-bound O-acyltransferase domain-containing protein 1	0.230769
supercont8.2	1969509	+	CHG	CAG	1	2	3	MGG_08881T0(N):hypothetical protein	0.4
supercont8.2	2058575	+	CHG	CAG	1	5	23	MGG_08904T0(N):hypothetical protein	0.178571
supercont8.2	2114529	+	CHG	CCG	1	2	6	MGG_08919T0(Y):UDP-glucose,sterol transferase	0.25
supercont8.2	2205083	+	CHG	CCG	1	2	6	MGG_15612T0(N):hypothetical protein	0.25
supercont8.2	2247080	-	CHG	CCG	1	2	4	MGG_08947T0(N):cytochrome P450	0.333333
supercont8.2	2328505	-	CHG	CAG	1	3	12	MGG_08970T0(Y):leptomycin B resistance protein pmd1	0.2
supercont8.2	2533875	-	CHG	CAG	1	2	5	MGG_01181T0(N):hypothetical protein	0.285714
supercont8.2	2660526	-	CHG	CAG	1	3	13	MGG_01207T0(Y):transcription initiation factor TFIID subunit 1	0.1875
supercont8.2	2858684	+	CHG	CAG	1	2	3	MGG_14774T0(Y):hypothetical protein	0.4
supercont8.2	2958577	+	CHG	CAG	1	3	13	MGG_11239T0(N):RING finger protein	0.1875
supercont8.2	3089709	+	CHG	CTG	1	3	13	MGG_01319T0(Y):hypothetical protein	0.1875
supercont8.2	3303507	-	CHG	CTG	1	2	5	MGG_01375T0(Y):hypothetical protein	0.285714
supercont8.2	3428159	-	CHG	CAG	1	3	10	MGG_01409T0(Y):ubiquitin-activating enzyme E1 1	0.230769
supercont8.2	3773744	-	CHG	CTG	1	2	6	MGG_01494T0(Y):hypothetical protein	0.25
supercont8.2	3810277	-	CHG	CAG	14.27	13	28	MGG_15715T0(Y):predicted protein	0.317073
supercont8.2	3943535	+	CHG	CTG	1	4	11	MGG_01538T0(Y):hypothetical protein	0.266667
supercont8.2	4068385	+	CHG	CAG	1	2	2	MGG_01577T0(Y):hypothetical protein	0.5
supercont8.2	4093023	-	CHG	CCG	1	2	5	MGG_01583T0(Y):pre-mRNA-splicing ATP-dependent RNA helicase PRP28	0.285714
supercont8.2	4403729	+	CHG	CAG	1	3	16	MGG_01671T0(Y):eukaryotic translation initiation factor 6	0.157895
supercont8.2	4408228	-	CHG	CCG	1	3	18	MGG_15753T0(N):hypothetical protein	0.142857
supercont8.2	4472850	+	CHG	CAG	1	3	17	MGG_01691T0(Y):hypothetical protein	0.15
supercont8.2	4494534	-	CHG	CAG	1	2	5	MGG_01695T0(N):hypothetical protein	0.285714
supercont8.2	4637202	+	CHG	CAG	44.48	7	4	MGG_15763T0(Y):predicted protein	0.636364
supercont8.2	4637557	-	CHG	CAG	14.18	8	12	MGG_15763T0(Y):predicted protein	0.4
supercont8.2	4676482	+	CHG	CCG	1	2	6	MGG_01745T0(N):zinc finger protein gcs1	0.25
supercont8.2	4699879	+	CHG	CTG	1	3	18	MGG_01751T0(N):F-box and WD domain-containing protein	0.142857
supercont8.2	4774449	-	CHG	CAG	1	3	18	MGG_01773T0(N):hypothetical protein	0.142857
supercont8.2	5001742	+	CHG	CAG	1	3	16	MGG_11129T0(Y):caffeine-induced death protein 1	0.157895
supercont8.2	5292050	+	CHG	CAG	1.19	3	18	MGG_15335T0(Y):hypothetical protein	0.142857
supercont8.2	5306926	-	CHG	CCG	2.84	2	4	MGG_15794T0(Y):hypothetical protein	0.333333
supercont8.2	5352016	+	CHG	CAG	1.22	4	18	MGG_15800T0(N):hypothetical protein	0.181818
supercont8.2	5474391	-	CHG	CAG	7.52	2	4	MGG_15807T0(Y):hypothetical protein	0.333333
supercont8.2	5511711	-	CHG	CAG	1	2	6	MGG_15809T0(N):hypothetical protein	0.25
supercont8.2	5807997	-	CHG	CTG	1	2	4	MGG_08133T0(Y):pre-mRNA-processing factor 17	0.333333
supercont8.2	6141985	+	CHG	CTG	1	2	6	MGG_07027T0(Y):hypothetical protein	0.25
supercont8.2	6187673	-	CHG	CAG	1	3	17	MGG_07047T0(N):hypothetical protein	0.15
supercont8.2	6243684	+	CHG	CAG	1	3	11	MGG_07065T0(Y):G2/mitotic-specific cyclin-B	0.214286
supercont8.2	6341025	+	CHG	CAG	1	2	6	MGG_07095T0(Y):hypothetical protein	0.25
supercont8.2	6574530	+	CHG	CCG	1	3	19	MGG_07155T0(Y):transcription termination factor 2	0.136364
supercont8.2	6595922	+	CHG	CAG	1	2	5	MGG_07162T0(N):sphingosine-1-phosphate lyase	0.285714
supercont8.2	6637814	+	CHG	CCG	1	2	4	MGG_07174T0(Y):elongator complex protein 1	0.333333
supercont8.2	6663191	-	CHG	CAG	1	2	5	MGG_07182T0(Y):hypothetical protein	0.285714
supercont8.2	6664614	+	CHG	CAG	1	2	3	MGG_07183T0(N):hypothetical protein	0.4
supercont8.2	6727647	-	CHG	CCG	1	2	6	MGG_07199T0(Y):hypothetical protein	0.25
supercont8.2	7015573	-	CHG	CTG	1	3	15	MGG_07264T0(Y):glutaminase GtaA	0.166667
supercont8.2	7097841	-	CHG	CTG	1	3	8	MGG_07284T0(Y):target-rapamycin complex subunit LST8	0.272727
supercont8.2	7104435	-	CHG	CAG	1	3	13	MGG_07286T0(Y):hypothetical protein	0.1875
supercont8.2	7280817	+	CHG	CAG	1	2	6	MGG_07330T0(Y):hypothetical protein	0.25
supercont8.2	7770902	-	CHG	CAG	1	3	8	MGG_12463T0(Y):hypothetical protein	0.272727
supercont8.2	7850336	-	CHG	CAG	1.02	9	23	MGG_15946T0(Y):predicted protein	0.28125
supercont8.2	7850354	+	CHG	CAG	4.33	4	30	MGG_15946T0(Y):predicted protein	0.117647
supercont8.2	7850383	-	CHG	CAG	10.48	5	19	MGG_15946T0(Y):predicted protein	0.208333
supercont8.2	7850388	+	CHG	CAG	10.46	4	27	MGG_15946T0(Y):predicted protein	0.129032
supercont8.2	7850499	-	CHG	CAG	18.66	3	8	MGG_15946T0(Y):predicted protein	0.272727
supercont8.2	7910297	+	CHG	CAG	1	2	6	MGG_08312T0(N):hypothetical protein	0.25
supercont8.2	7967670	-	CHG	CAG	1	3	13	MGG_15956T0(N):hypothetical protein	0.1875
supercont8.2	8001188	+	CHG	CAG	1	3	18	MGG_12477T0(Y):hypothetical protein	0.142857
supercont8.2	8009040	+	CHG	CTG	1	3	13	MGG_08285T0(N):mycocerosic acid synthase	0.1875
supercont8.2	8015966	+	CHG	CCG	1	2	5	MGG_08281T0(Y):polyketide synthase	0.285714
supercont8.2	8062301	-	CHG	CCG	1	2	4	MGG_08267T0(N):hypothetical protein	0.333333
supercont8.2	8245242	+	CHG	CAG	1.02	5	36	MGG_15976T0(Y):hypothetical protein	0.121951
supercont8.2	8248929	+	CHG	CAG	2.1	3	15	MGG_15977T0(Y):hypothetical protein	0.166667
supercont8.3	64787	+	CHG	CAG	1	3	15	MGG_13324T0(Y):hypothetical protein	0.166667
supercont8.3	243633	+	CHG	CAG	1	2	6	MGG_09118T0(Y):hypothetical protein	0.25
supercont8.3	334199	+	CHG	CAG	24.11	4	20	MGG_16602T0(N):predicted protein	0.166667
supercont8.3	334554	-	CHG	CAG	55.96	3	1	MGG_16602T0(N):predicted protein	0.75
supercont8.3	407223	+	CHG	CCG	1	2	6	MGG_07387T0(N):hypothetical protein	0.25
supercont8.3	553711	-	CHG	CCG	1	2	3	MGG_07417T0(Y):hypothetical protein	0.4
supercont8.3	1009990	+	CHG	CAG	2.1	4	16	MGG_16655T0(N):hypothetical protein	0.2
supercont8.3	1169349	+	CHG	CTG	1	2	4	MGG_07602T0(Y):tyrosine phosphatase	0.333333
supercont8.3	1177271	-	CHG	CAG	1	3	16	MGG_13430T0(N):hypothetical protein	0.157895
supercont8.3	1218159	+	CHG	CTG	1	2	3	MGG_07614T0(Y):hypothetical protein	0.4
supercont8.3	1240571	+	CHG	CCG	1	2	2	MGG_07620T0(N):L-amino-acid oxidase	0.5
supercont8.3	1339856	-	CHG	CTG	50.87	2	3	MGG_16674T0(Y):predicted protein	0.4
supercont8.3	1339870	-	CHG	CAG	45.1	4	1	MGG_16674T0(Y):predicted protein	0.8
supercont8.3	1346891	-	CHG	CTG	53.44	3	3	MGG_16676T0(Y):predicted protein	0.5
supercont8.3	1347230	-	CHG	CTG	30.94	6	34	MGG_16676T0(Y):predicted protein	0.15
supercont8.3	1347244	-	CHG	CAG	27.99	9	23	MGG_16676T0(Y):predicted protein	0.28125
supercont8.3	1353383	+	CHG	CAG	34.55	2	5	MGG_16677T0(N):predicted protein	0.285714
supercont8.3	1459430	-	CHG	CAG	9.44	4	8	MGG_16683T0(Y):predicted protein	0.333333
supercont8.3	1479568	+	CHG	CAG	1	2	5	MGG_07674T0(N):hypothetical protein	0.285714
supercont8.3	1500526	+	CHG	CAG	1	3	13	MGG_07681T0(N):hypothetical protein	0.1875
supercont8.3	1595228	-	CHG	CTG	51.56	2	3	MGG_16695T0(Y):predicted protein	0.4
supercont8.3	1595581	-	CHG	CAG	43.92	4	4	MGG_16695T0(Y):predicted protein	0.5
supercont8.3	1802217	-	CHG	CAG	1	3	11	MGG_05874T0(N):hypothetical protein	0.214286
supercont8.3	1896492	-	CHG	CAG	1	3	11	MGG_16712T0(N):hypothetical protein	0.214286
supercont8.3	1923366	+	CHG	CCG	1	2	4	MGG_05912T0(Y):N-acyl-L-amino acid amidohydrolase	0.333333
supercont8.3	2019744	-	CHG	CAG	1	2	4	MGG_05931T0(N):NAD-binding Rossmann fold oxidoreductase	0.333333
supercont8.3	2039701	-	CHG	CCG	1	2	4	MGG_05937T0(Y):dynamin family protein	0.333333
supercont8.3	2049891	+	CHG	CAG	1	2	6	MGG_05941T0(Y):maltose permease MAL31	0.25
supercont8.3	2068366	-	CHG	CAG	1	3	16	MGG_05946T0(Y):high-affinity glucose transporter	0.157895
supercont8.3	2239904	-	CHG	CCG	1	3	16	MGG_16734T0(N):autophagy-like protein 2	0.157895
supercont8.3	2500125	+	CHG	CAG	1	2	3	MGG_06077T0(N):translation initiation factor eIF-2B subunit alpha	0.4
supercont8.3	2674048	+	CHG	CAG	1	2	6	MGG_06131T0(N):hypothetical protein	0.25
supercont8.3	2843741	-	CHG	CCG	1	2	6	MGG_06179T0(Y):hypothetical protein	0.25
supercont8.3	3072044	+	CHG	CAG	1	6	19	MGG_05818T0(Y):hypothetical protein	0.24
supercont8.3	3072073	+	CHG	CAG	1	5	25	MGG_05818T0(Y):hypothetical protein	0.166667
supercont8.3	3133557	+	CHG	CAG	1.15	7	9	MGG_16782T0(Y):predicted protein	0.4375
supercont8.3	3133890	-	CHG	CAG	1.03	5	11	MGG_16782T0(Y):predicted protein	0.3125
supercont8.3	3133914	-	CHG	CAG	1.02	3	13	MGG_16782T0(Y):predicted protein	0.1875
supercont8.3	3134092	+	CHG	CAG	60.72	4	3	MGG_16783T0(Y):predicted protein	0.571429
supercont8.3	3134447	-	CHG	CAG	17.7	4	17	MGG_16783T0(Y):predicted protein	0.190476
supercont8.3	3159504	+	CHG	CAG	26.4	5	6	MGG_16785T0(N):predicted protein	0.454545
supercont8.3	3159859	-	CHG	CAG	62.88	6	3	MGG_16785T0(N):predicted protein	0.666667
supercont8.3	3189693	+	CHG	CAG	1	3	10	MGG_05785T0(N):levanase	0.230769
supercont8.3	3433352	-	CHG	CAG	1	2	6	MGG_09511T0(N):2-nitropropane dioxygenase	0.25
supercont8.3	3503380	-	CHG	CAG	1	3	12	MGG_09490T0(N):hypothetical protein	0.2
supercont8.3	3620636	-	CHG	CTG	62.85	3	2	MGG_16808T0(Y):predicted protein	0.6
supercont8.3	3660628	-	CHG	CAG	1	2	5	MGG_10912T0(Y):mycocerosic acid synthase	0.285714
supercont8.3	3666131	+	CHG	CTG	1	2	4	MGG_10912T0(Y):mycocerosic acid synthase	0.333333
supercont8.3	3676625	+	CHG	CAG	2.82	2	2	MGG_16815T1(N):hypothetical protein	0.5
supercont8.3	3774764	-	CHG	CTG	1	2	6	MGG_04867T0(Y):esterase/lipase/thioesterase	0.25
supercont8.3	3817727	-	CHG	CAG	1	2	6	MGG_04882T0(N):hypothetical protein	0.25
supercont8.3	3952014	-	CHG	CTG	1	3	9	MGG_04917T0(N):hypothetical protein	0.25
supercont8.3	4306132	-	CHG	CAG	1	3	18	MGG_05014T0(Y):hypothetical protein	0.142857
supercont8.3	4441363	-	CHG	CAG	1	3	12	MGG_16853T0(N):hypothetical protein	0.2
supercont8.3	4681690	-	CHG	CCG	1	3	12	MGG_05126T0(Y):hypothetical protein	0.2
supercont8.3	4759953	+	CHG	CAG	1	3	9	MGG_05151T0(Y):NMDA receptor-regulated protein 1	0.25
supercont8.3	5011813	-	CHG	CAG	55.98	2	4	MGG_16885T0(N):predicted protein	0.333333
supercont8.3	5011831	+	CHG	CTG	58.85	3	5	MGG_16885T0(N):predicted protein	0.375
supercont8.3	5011833	-	CHG	CAG	57.78	6	0	MGG_16885T0(N):predicted protein	1
supercont8.3	5011850	-	CHG	CCG	50.25	2	5	MGG_16885T0(N):predicted protein	0.285714
supercont8.3	5122696	+	CHG	CAG	1	2	6	MGG_05244T0(Y):pre-mRNA-processing-splicing factor 8	0.25
supercont8.3	5295293	+	CHG	CAG	1	2	4	MGG_05287T0(Y):hypothetical protein	0.333333
supercont8.3	5441423	+	CHG	CAG	1	3	10	MGG_11039T0(Y):N-acetyltransferase 10	0.230769
supercont8.3	5452200	-	CHG	CAG	1	4	9	MGG_11036T0(Y):cellobiose dehydrogenase	0.307692
supercont8.3	5452625	-	CHG	CAG	1	4	10	MGG_11036T0(Y):cellobiose dehydrogenase	0.285714
supercont8.3	5452678	-	CHG	CAG	1	4	11	MGG_11036T0(Y):cellobiose dehydrogenase	0.266667
supercont8.3	5454134	-	CHG	CAG	47.83	8	13	MGG_16907T0(N):predicted protein	0.380952
supercont8.3	5454154	-	CHG	CAG	46.06	14	9	MGG_16907T0(N):predicted protein	0.608696
supercont8.3	5454171	-	CHG	CCG	27.98	4	25	MGG_16907T0(N):predicted protein	0.137931
supercont8.3	5688176	-	CHG	CAG	1	4	21	MGG_13836T0(N):hypothetical protein	0.16
supercont8.3	5834841	+	CHG	CAG	1	2	4	MGG_07808T0(Y):membrane transporter	0.333333
supercont8.3	6294589	+	CHG	CAG	1	2	4	MGG_16969T0(N):hypothetical protein	0.333333
supercont8.3	6300624	-	CHG	CTG	1	2	6	MGG_13919T0(N):hypothetical protein	0.25
supercont8.3	6542559	-	CHG	CAG	1	7	13	MGG_16984T0(Y):hypothetical protein	0.35
supercont8.3	6542642	+	CHG	CAG	1.03	4	11	MGG_16984T0(Y):hypothetical protein	0.266667
supercont8.3	6542675	-	CHG	CAG	1.03	3	15	MGG_16984T0(Y):hypothetical protein	0.166667
supercont8.3	6542871	+	CHG	CAG	1.15	3	8	MGG_16984T0(Y):hypothetical protein	0.272727
supercont8.4	125695	-	CHG	CAG	31.32	3	6	MGG_17005T0(N):predicted protein	0.333333
supercont8.4	125708	-	CHG	CAG	18.94	4	5	MGG_17005T0(N):predicted protein	0.444444
supercont8.4	132535	+	CHG	CAG	1.54	3	5	MGG_17009T0(N):hypothetical protein	0.375
supercont8.4	296976	-	CHG	CAG	1	2	6	MGG_08462T0(N):hypothetical protein	0.25
supercont8.4	625894	+	CHG	CCG	1	3	14	MGG_13994T0(N):hypothetical protein	0.176471
supercont8.4	832089	-	CHG	CAG	1	4	15	MGG_08602T0(Y):hypothetical protein	0.210526
supercont8.4	858084	-	CHG	CAG	1	2	5	MGG_03741T0(Y):hypothetical protein	0.285714
supercont8.4	948432	-	CHG	CAG	1	2	6	MGG_03710T0(Y):hypothetical protein	0.25
supercont8.4	949661	-	CHG	CAG	1	2	6	MGG_03709T0(N):hypothetical protein	0.25
supercont8.4	1024155	-	CHG	CAG	1	2	2	MGG_03685T0(N):hypothetical protein	0.5
supercont8.4	1084835	-	CHG	CTG	1	2	6	MGG_13485T0(N):2-isopropylmalate synthase	0.25
supercont8.4	1101031	+	CHG	CAG	1	3	20	MGG_03662T0(N):phosphoadenosine phosphosulfate reductase	0.130435
supercont8.4	1104942	-	CHG	CCG	1	3	14	MGG_13486T0(N):hypothetical protein	0.176471
supercont8.4	1201470	+	CHG	CAG	1	3	20	MGG_03629T0(N):hypothetical protein	0.130435
supercont8.4	1211465	-	CHG	CCG	1	2	5	MGG_03627T0(N):hypothetical protein	0.285714
supercont8.4	1219063	-	CHG	CAG	1	2	3	MGG_03624T0(N):hypothetical protein	0.4
supercont8.4	1245524	-	CHG	CTG	1	2	6	MGG_13499T0(N):acetyl-CoA acetyltransferase	0.25
supercont8.4	1305623	+	CHG	CAG	60.18	5	2	MGG_17065T0(Y):predicted protein	0.714286
supercont8.4	1305625	-	CHG	CTG	57.05	4	1	MGG_17065T0(Y):predicted protein	0.8
supercont8.4	1305643	+	CHG	CAG	56.23	4	4	MGG_17065T0(Y):predicted protein	0.5
supercont8.4	1305962	+	CHG	CAG	37.47	2	4	MGG_17065T0(Y):predicted protein	0.333333
supercont8.4	1305964	-	CHG	CTG	37.47	4	9	MGG_17065T0(Y):predicted protein	0.307692
supercont8.4	1305978	-	CHG	CAG	29.44	5	10	MGG_17065T0(Y):predicted protein	0.333333
supercont8.4	1313192	-	CHG	CAG	1	3	12	MGG_03601T0(N):alpha-galactosidase	0.2
supercont8.4	1316734	-	CHG	CTG	1	3	8	MGG_03600T0(Y):mitochondrial-processing peptidase subunit beta	0.272727
supercont8.4	1511530	-	CHG	CAG	1	3	20	MGG_03546T0(N):hypothetical protein	0.130435
supercont8.4	1585770	+	CHG	CCG	1	2	5	MGG_03529T0(N):integral membrane protein	0.285714
supercont8.4	1860684	-	CHG	CAG	1	3	15	MGG_17094T0(Y):hypothetical protein	0.166667
supercont8.4	1956036	+	CHG	CAG	1	3	12	MGG_15271T0(Y):hypothetical protein	0.2
supercont8.4	1981519	+	CHG	CAG	1	2	6	MGG_17097T0(N):hypothetical protein	0.25
supercont8.4	2100486	-	CHG	CAG	1	3	20	MGG_03375T0(Y):isotrichodermin C-15 hydroxylase	0.130435
supercont8.4	2207089	+	CHG	CAG	1	2	6	MGG_03340T0(Y):hypothetical protein	0.25
supercont8.4	2270740	-	CHG	CAG	1	3	9	MGG_03320T0(N):AP-1 complex subunit beta-1	0.25
supercont8.4	2586627	+	CHG	CAG	1	3	16	MGG_14870T0(Y):hypothetical protein	0.157895
supercont8.4	2587905	+	CHG	CCG	1	2	6	MGG_14870T0(Y):hypothetical protein	0.25
supercont8.4	2757677	-	CHG	CAG	1	3	7	MGG_03192T0(Y):RNA polymerase II transcription factor B subunit 1	0.3
supercont8.4	2858014	+	CHG	CAG	1	3	15	MGG_12764T0(N):hypothetical protein	0.166667
supercont8.4	3108304	-	CHG	CCG	1	6	20	MGG_17152T0(N):hypothetical protein	0.230769
supercont8.4	3309885	-	CHG	CAG	1	2	5	MGG_06555T0(N):HET domain-containing protein	0.285714
supercont8.4	3312320	-	CHG	CTG	1	3	18	MGG_06554T0(Y):hypothetical protein	0.142857
supercont8.4	3404942	+	CHG	CTG	1	2	2	MGG_06527T0(Y):NADPH-ferrihemoprotein reductase	0.5
supercont8.4	3547177	-	CHG	CAG	1	2	6	MGG_06492T0(N):transcriptional activator protein DAL81	0.25
supercont8.4	3559995	-	CHG	CCG	1	2	5	MGG_06488T0(N):2-amino-3-carboxymuconate-6-semialdehyde decarboxylase	0.285714
supercont8.4	3562340	-	CHG	CCG	1	2	6	MGG_06487T0(Y):thymine dioxygenase	0.25
supercont8.4	3646867	+	CHG	CTG	1	3	20	MGG_12832T0(N):sorting nexin-41	0.130435
supercont8.4	3712402	-	CHG	CCG	1	2	6	MGG_06445T0(N):histone H3-like centromeric protein cse-4	0.25
supercont8.4	3798096	-	CHG	CAG	1	3	14	MGG_12839T0(N):actin cytoskeleton-regulatory complex protein PAN1	0.176471
supercont8.4	3811421	-	CHG	CAG	1	3	16	MGG_06419T0(N):hypothetical protein	0.157895
supercont8.4	3928179	-	CHG	CAG	1	2	4	MGG_06388T0(N):SNF2 family ATP-dependent chromatin-remodeling factor snf21	0.333333
supercont8.4	3962924	+	CHG	CAG	1	3	15	MGG_06379T0(N):midasin	0.166667
supercont8.4	4027736	+	CHG	CTG	1	3	19	MGG_06361T0(Y):dynamin-A	0.136364
supercont8.4	4077915	+	CHG	CAG	1	3	13	MGG_06347T0(N):hypothetical protein	0.1875
supercont8.4	4323759	+	CHG	CAG	1	3	10	MGG_17202T0(Y):hypothetical protein	0.230769
supercont8.4	4366899	+	CHG	CAG	1	3	15	MGG_06260T0(Y):hypothetical protein	0.166667
supercont8.4	4444773	-	CHG	CAG	1	3	18	MGG_06238T0(N):hypothetical protein	0.142857
supercont8.4	4734333	-	CHG	CAG	1	2	5	MGG_14831T0(N):fatty acid synthase S-acetyltransferase	0.285714
supercont8.4	4909069	-	CHG	CAG	1	2	4	MGG_13607T0(N):hypothetical protein	0.333333
supercont8.4	4947555	+	CHG	CTG	1	2	6	MGG_10011T0(Y):polyketide synthase	0.25
supercont8.4	4998478	-	CHG	CAG	1	3	8	MGG_17248T0(N):hypothetical protein	0.272727
supercont8.4	4998495	+	CHG	CAG	1	4	6	MGG_17248T0(N):hypothetical protein	0.4
supercont8.4	4999685	-	CHG	CAG	1	4	13	MGG_10000T0(N):hypothetical protein	0.235294
supercont8.4	5239253	-	CHG	CAG	36.57	7	4	MGG_17268T0(N):predicted protein	0.636364
supercont8.4	5239891	-	CHG	CCG	1.28	5	14	MGG_17269T0(N):hypothetical protein	0.263158
supercont8.4	5246923	+	CHG	CAG	1	3	18	MGG_14513T0(Y):hypothetical protein	0.142857
supercont8.4	5297858	-	CHG	CAG	1	3	17	MGG_09755T0(N):hypothetical protein	0.15
supercont8.4	5510647	-	CHG	CTG	39.42	10	7	MGG_17285T0(Y):hypothetical protein	0.588235
supercont8.5	222310	+	CHG	CTG	1	2	5	MGG_10789T0(N):hypothetical protein	0.285714
supercont8.5	261525	-	CHG	CAG	1	2	4	MGG_10953T0(N):tryptophan dimethylallyltransferase	0.333333
supercont8.5	397559	+	CHG	CCG	1	2	5	MGG_01130T0(Y):hypothetical protein	0.285714
supercont8.5	638910	-	CHG	CCG	1	3	9	MGG_01063T0(Y):hypothetical protein	0.25
supercont8.5	716463	-	CHG	CAG	1.97	7	34	MGG_17324T0(N):hypothetical protein	0.170732
supercont8.5	716522	-	CHG	CAG	2.04	5	58	MGG_17324T0(N):hypothetical protein	0.0793651
supercont8.5	716559	+	CHG	CAG	1.55	9	167	MGG_17324T0(N):hypothetical protein	0.0511364
supercont8.5	888435	-	CHG	CTG	1	2	6	MGG_00993T0(N):vacuolar iron transporter Ccc1	0.25
supercont8.5	984093	-	CHG	CAG	1	2	5	MGG_00963T0(N):hypothetical protein	0.285714
supercont8.5	1204666	-	CHG	CAG	1	3	17	MGG_17349T0(Y):hypothetical protein	0.15
supercont8.5	1365137	+	CHG	CAG	1	3	13	MGG_11482T0(Y):translation initiation factor IF-2	0.1875
supercont8.5	1469689	-	CHG	CCG	1	2	3	MGG_00831T0(N):hypothetical protein	0.4
supercont8.5	1568444	+	CHG	CTG	1	2	2	MGG_11490T0(N):oxysterol binding protein	0.5
supercont8.5	1736056	-	CHG	CTG	1	3	15	MGG_00760T0(N):CMGC/DYRK/DYRK2 protein kinase	0.166667
supercont8.5	1783024	-	CHG	CCG	1	2	5	MGG_00747T0(N):palmitoyltransferase PFA4	0.285714
supercont8.5	1932316	-	CHG	CAG	1	2	6	MGG_00702T0(Y):hypothetical protein	0.25
supercont8.5	2028878	+	CHG	CAG	1	3	17	MGG_11519T0(Y):alcohol dehydrogenase	0.15
supercont8.5	2079559	-	CHG	CCG	1	3	16	MGG_00669T0(Y):hypothetical protein	0.157895
supercont8.5	2092111	-	CHG	CCG	1	2	5	MGG_00664T0(N):tumor suppressor candidate 4	0.285714
supercont8.5	2199682	-	CHG	CCG	1	2	6	MGG_11534T0(N):hypothetical protein	0.25
supercont8.5	2202556	+	CHG	CAG	1	2	5	MGG_00631T0(N):hypothetical protein	0.285714
supercont8.5	2204863	+	CHG	CCG	1	3	17	MGG_00631T0(N):hypothetical protein	0.15
supercont8.5	2291719	+	CHG	CAG	1	2	5	MGG_00611T0(N):2OG-Fe(II) oxygenase	0.285714
supercont8.5	2571007	+	CHG	CCG	1	2	5	MGG_00534T0(Y):ribulose-phosphate 3-epimerase	0.285714
supercont8.5	2609166	-	CHG	CAG	1	2	5	MGG_00522T0(N):hypothetical protein	0.285714
supercont8.5	2624474	+	CHG	CCG	1	2	4	MGG_17440T0(N):hypothetical protein	0.333333
supercont8.5	2793008	+	CHG	CAG	1	3	18	MGG_00467T0(Y):hypothetical protein	0.142857
supercont8.5	3070489	+	CHG	CAG	1	3	7	MGG_14690T0(Y):sodium bile acid symporter family protein	0.3
supercont8.5	3109403	+	CHG	CAG	1	2	3	MGG_00366T0(Y):hypothetical protein	0.4
supercont8.5	3140302	-	CHG	CTG	1	2	3	MGG_00356T0(N):splicing factor 3B subunit 1	0.4
supercont8.5	3317914	+	CHG	CCG	1	3	19	MGG_11604T0(N):hypothetical protein	0.136364
supercont8.5	3626859	+	CHG	CAG	34.6	6	8	MGG_17501T0(N):predicted protein	0.428571
supercont8.5	3627167	+	CHG	CTG	22.31	2	2	MGG_17501T0(N):predicted protein	0.5
supercont8.5	3683419	-	CHG	CCG	1	2	6	MGG_14712T0(Y):hypothetical protein	0.25
supercont8.5	3800517	-	CHG	CAG	1	2	6	MGG_17514T0(N):hypothetical protein	0.25
supercont8.5	3825312	-	CHG	CAG	1	2	6	MGG_00183T0(N):STE/STE11 protein kinase	0.25
supercont8.5	3836887	-	CHG	CAG	1	3	9	MGG_00179T0(N):hypothetical protein	0.25
supercont8.5	3867420	+	CHG	CAG	1	8	22	MGG_00174T0(Y):hypothetical protein	0.266667
supercont8.5	3867507	-	CHG	CAG	1	3	14	MGG_00174T0(Y):hypothetical protein	0.176471
supercont8.5	3867606	-	CHG	CAG	1	3	19	MGG_00174T0(Y):hypothetical protein	0.136364
supercont8.5	3867609	-	CHG	CAG	1	5	18	MGG_00174T0(Y):hypothetical protein	0.217391
supercont8.5	3867619	+	CHG	CAG	1	5	15	MGG_00174T0(Y):hypothetical protein	0.25
supercont8.5	4056771	+	CHG	CAG	1	2	6	MGG_00124T0(Y):hypothetical protein	0.25
supercont8.5	4077089	-	CHG	CAG	1	3	20	MGG_00118T0(Y):hypothetical protein	0.130435
supercont8.5	4083863	+	CHG	CAG	1	3	13	MGG_00117T0(N):transcription initiation factor IIB	0.1875
supercont8.5	4375611	+	CHG	CAG	26.19	3	17	MGG_17549T0(N):predicted protein	0.15
supercont8.5	4375966	-	CHG	CAG	61.33	4	5	MGG_17549T0(N):predicted protein	0.444444
supercont8.5	4408608	-	CHG	CAG	1	3	16	MGG_00022T0(Y):bassianolide synthetase	0.157895
supercont8.6	21210	-	CHG	CAG	21.32	4	30	MGG_17559T0(Y):predicted protein	0.117647
supercont8.6	21407	-	CHG	CAG	31.87	6	18	MGG_17560T0(N):predicted protein	0.25
supercont8.6	627459	+	CHG	CAG	1	3	17	MGG_14279T0(N):glutamine synthetase	0.15
supercont8.6	659393	-	CHG	CCG	1	3	12	MGG_01916T0(Y):hypothetical protein	0.2
supercont8.6	709947	+	CHG	CCG	66.33	2	3	MGG_17598T0(Y):predicted protein	0.4
supercont8.6	710319	-	CHG	CAG	13.73	5	12	MGG_17598T0(Y):predicted protein	0.294118
supercont8.6	711520	+	CHG	CAG	32.43	2	4	MGG_17599T0(N):predicted protein	0.333333
supercont8.6	765088	+	CHG	CAG	1	4	14	MGG_17603T0(Y):hypothetical protein	0.222222
supercont8.6	765393	-	CHG	CAG	1	3	13	MGG_17603T0(Y):hypothetical protein	0.1875
supercont8.6	765420	+	CHG	CAG	1	3	12	MGG_17603T0(Y):hypothetical protein	0.2
supercont8.6	765528	-	CHG	CAG	1	3	16	MGG_17603T0(Y):hypothetical protein	0.157895
supercont8.6	787705	+	CHG	CAG	1	2	6	MGG_12243T0(N):hypothetical protein	0.25
supercont8.6	865090	+	CHG	CCG	1	2	5	MGG_10363T0(Y):hypothetical protein	0.285714
supercont8.6	962034	+	CHG	CTG	3.5	2	3	MGG_17620T0(N):hypothetical protein	0.4
supercont8.6	1164967	-	CHG	CAG	1	2	5	MGG_04327T0(Y):hypothetical protein	0.285714
supercont8.6	1179764	+	CHG	CAG	1	3	17	MGG_04324T0(Y):hypothetical protein	0.15
supercont8.6	1181172	-	CHG	CCG	1	2	6	MGG_04324T0(Y):hypothetical protein	0.25
supercont8.6	1513325	+	CHG	CAG	1	3	18	MGG_14902T0(N):hypothetical protein	0.142857
supercont8.6	1569149	+	CHG	CTG	1	2	4	MGG_12174T0(Y):hypothetical protein	0.333333
supercont8.6	1674824	-	CHG	CAG	1	2	6	MGG_04185T0(N):STU1	0.25
supercont8.6	1710690	+	CHG	CAG	1	2	5	MGG_04176T0(N):hypothetical protein	0.285714
supercont8.6	1745543	+	CHG	CCG	1	3	18	MGG_04165T0(Y):hypothetical protein	0.142857
supercont8.6	1867543	-	CHG	CAG	1	3	16	MGG_12155T0(N):hypothetical protein	0.157895
supercont8.6	2055518	+	CHG	CCG	1	2	5	MGG_04070T0(N):isoform CRA_b	0.285714
supercont8.6	2098098	+	CHG	CAG	1	2	3	MGG_04057T0(Y):hypothetical protein	0.4
supercont8.6	2122520	-	CHG	CAG	1	2	4	MGG_04050T0(N):protein transporter SEC22	0.333333
supercont8.6	2214358	-	CHG	CTG	1	2	4	MGG_12130T0(N):serine/threonine protein phosphatase 2A	0.333333
supercont8.6	2417048	+	CHG	CAG	1	2	6	MGG_03963T0(N):hypothetical protein	0.25
supercont8.6	2468333	-	CHG	CCG	1	2	3	MGG_12109T0(Y):hypothetical protein	0.4
supercont8.6	2474311	+	CHG	CCG	1	2	6	MGG_12108T0(Y):leucine Rich Repeat domain-containing protein	0.25
supercont8.6	2477773	-	CHG	CAG	1	3	18	MGG_03947T0(Y):V-type proton ATPase subunit A	0.142857
supercont8.6	2612378	+	CHG	CAG	1	3	19	MGG_03912T0(N):hypothetical protein	0.136364
supercont8.6	2938763	-	CHG	CCG	1	3	15	MGG_14943T0(Y):lovastatin nonaketide synthase	0.166667
supercont8.6	3171023	+	CHG	CTG	1	3	14	MGG_03754T0(Y):hypothetical protein	0.176471
supercont8.6	3172504	-	CHG	CAG	1	3	15	MGG_03754T0(Y):hypothetical protein	0.166667
supercont8.6	3253061	+	CHG	CAG	39.22	3	7	MGG_17775T0(N):predicted protein	0.3
supercont8.6	3361770	+	CHG	CAG	1	2	5	MGG_09413T0(Y):CAMK protein kinase	0.285714
supercont8.6	3424332	-	CHG	CTG	1.35	2	2	MGG_09395T0(N):hypothetical protein	0.5
supercont8.6	3464115	+	CHG	CAG	1	2	6	MGG_09383T1(N):NIMA-interacting protein TinC	0.25
supercont8.6	3643203	-	CHG	CTG	1	3	16	MGG_17810T0(Y):hypothetical protein	0.157895
supercont8.6	3649511	-	CHG	CAG	1	3	17	MGG_14954T0(Y):endoglucanase 1	0.15
supercont8.6	3668708	+	CHG	CCG	1	4	11	MGG_09326T0(N):hypothetical protein	0.266667
supercont8.6	3754796	-	CHG	CAG	1	2	3	MGG_10709T0(N):phenol 2-monooxygenase	0.4
supercont8.6	3805395	+	CHG	CAG	1	4	20	MGG_09879T0(Y):hypothetical protein	0.166667
supercont8.6	3805574	-	CHG	CAG	1	6	27	MGG_09879T0(Y):hypothetical protein	0.181818
supercont8.6	3978631	+	CHG	CCG	1	3	12	MGG_09829T0(N):hypothetical protein	0.2
supercont8.7	135278	+	CHG	CAG	64.48	3	6	MGG_17852T0(Y):predicted protein	0.333333
supercont8.7	135617	+	CHG	CAG	38.08	3	4	MGG_17852T0(Y):predicted protein	0.428571
supercont8.7	247499	+	CHG	CAG	28.94	6	8	MGG_17867T0(N):predicted protein	0.428571
supercont8.7	247513	+	CHG	CTG	30.83	3	12	MGG_17867T0(N):predicted protein	0.2
supercont8.7	247515	-	CHG	CAG	32.39	4	2	MGG_17867T0(N):predicted protein	0.666667
supercont8.7	247852	+	CHG	CTG	31.2	4	3	MGG_17867T0(N):predicted protein	0.571429
supercont8.7	247854	-	CHG	CAG	29.73	15	12	MGG_17867T0(N):predicted protein	0.555556
supercont8.7	644235	+	CHG	CAG	1	2	6	MGG_03014T0(Y):hypothetical protein	0.25
supercont8.7	708688	+	CHG	CAG	1	4	12	MGG_17894T0(N):predicted protein	0.25
supercont8.7	708718	+	CHG	CTG	1	4	19	MGG_17894T0(N):predicted protein	0.173913
supercont8.7	708720	-	CHG	CAG	1	5	13	MGG_17894T0(N):predicted protein	0.277778
supercont8.7	708788	-	CHG	CAG	1	4	9	MGG_17894T0(N):predicted protein	0.307692
supercont8.7	708795	+	CHG	CCG	1	3	14	MGG_17894T0(N):predicted protein	0.176471
supercont8.7	708798	+	CHG	CAG	1	4	11	MGG_17894T0(N):predicted protein	0.266667
supercont8.7	708806	+	CHG	CAG	1	4	8	MGG_17894T0(N):predicted protein	0.333333
supercont8.7	709272	-	CHG	CAG	1	3	11	MGG_17894T0(N):predicted protein	0.214286
supercont8.7	709281	+	CHG	CAG	1	5	13	MGG_17894T0(N):predicted protein	0.277778
supercont8.7	734128	-	CHG	CAG	1	3	10	MGG_02989T0(N):hypothetical protein	0.230769
supercont8.7	738544	+	CHG	CAG	1	2	5	MGG_02988T0(Y):hypothetical protein	0.285714
supercont8.7	968155	-	CHG	CAG	1	3	15	MGG_02933T0(Y):hypothetical protein	0.166667
supercont8.7	1034758	+	CHG	CTG	1	2	6	MGG_02917T0(Y):hypothetical protein	0.25
supercont8.7	1092681	-	CHG	CTG	1	2	6	MGG_02901T0(Y):hypothetical protein	0.25
supercont8.7	1126982	-	CHG	CCG	1	2	4	MGG_02891T0(N):SH3 domain signaling protein	0.333333
supercont8.7	1135965	-	CHG	CAG	1	2	5	MGG_15001T0(Y):hypothetical protein	0.285714
supercont8.7	1363326	+	CHG	CAG	1	3	15	MGG_02829T0(N):CK1/CK1/CK1-D protein kinase	0.166667
supercont8.7	1469998	-	CHG	CTG	1	3	13	MGG_17959T0(Y):hypothetical protein	0.1875
supercont8.7	1481543	-	CHG	CTG	1	3	11	MGG_02794T0(N):hypothetical protein	0.214286
supercont8.7	1694789	-	CHG	CTG	1	2	6	MGG_02741T0(Y):RRM domain-containing protein	0.25
supercont8.7	1983351	+	CHG	CAG	1	3	13	MGG_02665T0(N):hypothetical protein	0.1875
supercont8.7	1984351	-	CHG	CCG	1	3	14	MGG_02665T0(N):hypothetical protein	0.176471
supercont8.7	2452847	+	CHG	CTG	1	2	5	MGG_12672T0(N):hypothetical protein	0.285714
supercont8.7	2468001	-	CHG	CAG	1	3	5	MGG_02534T0(N):mitochondrial GTPase 1	0.375
supercont8.7	2502099	+	CHG	CAG	23.03	3	11	MGG_18038T0(N):predicted protein	0.214286
supercont8.7	2627417	-	CHG	CCG	1	2	3	MGG_09036T0(N):alpha-L-arabinofuranosidase	0.4
supercont8.7	2634248	+	CHG	CAG	1	3	11	MGG_15047T0(N):major facilitator superfamily transporter	0.214286
supercont8.7	2644517	+	CHG	CAG	1	2	6	MGG_09030T0(Y):hypothetical protein	0.25
supercont8.7	2651459	-	CHG	CAG	1	2	6	MGG_09027T0(N):fungal specific transcription factor domain-containing protein	0.25
supercont8.7	2867791	-	CHG	CAG	1	2	5	MGG_10564T0(N):hypothetical protein	0.285714
supercont8.7	3050474	+	CHG	CAG	1	4	23	MGG_18075T0(Y):hypothetical protein	0.148148
supercont8.7	3050526	-	CHG	CAG	1	4	23	MGG_18075T0(Y):hypothetical protein	0.148148
supercont8.7	3050950	+	CHG	CCG	1	3	12	MGG_18075T0(Y):hypothetical protein	0.2
supercont8.7	3104761	+	CHG	CTG	1	2	6	MGG_09641T0(Y):hypothetical protein	0.25
supercont8.7	3218013	-	CHG	CCG	1	2	6	MGG_09614T0(N):hypothetical protein	0.25
supercont8.8	18355	+	CHG	CAG	1	2	5	MGG_09165T0(N):hypothetical protein	0.285714
supercont8.8	50003	+	CHG	CAG	59.98	3	3	MGG_18103T0(Y):predicted protein	0.5
supercont8.8	52317	-	CHG	CAG	1.15	4	8	MGG_18104T0(N):hypothetical protein	0.333333
supercont8.8	89499	-	CHG	CAG	1	2	6	MGG_18108T0(N):hypothetical protein	0.25
supercont8.8	175402	-	CHG	CAG	1	3	18	MGG_10926T0(Y):hypothetical protein	0.142857
supercont8.8	175496	+	CHG	CAG	1	3	15	MGG_10926T0(Y):hypothetical protein	0.166667
supercont8.8	416049	-	CHG	CAG	26.3	6	18	MGG_18129T0(Y):predicted protein	0.25
supercont8.8	532266	+	CHG	CCG	1	2	3	MGG_10221T0(Y):hypothetical protein	0.4
supercont8.1	55403	-	CHH	CAC	1	3	8	MGG_01961T0(N):UDP-glucuronosyl/UDP-glucosyltransferase	0.272727
supercont8.1	74353	+	CHH	CCA	2.78	3	11	MGG_15986T1(Y):hypothetical protein	0.214286
supercont8.1	74373	+	CHH	CAT	2.15	4	14	MGG_15986T1(Y):hypothetical protein	0.222222
supercont8.1	146160	+	CHH	CAC	1	2	6	MGG_13669T0(Y):peptide transporter PTR2	0.25
supercont8.1	170330	+	CHH	CAA	1	2	6	MGG_01995T0(Y):isocitrate dehydrogenase subunit 1	0.25
supercont8.1	377812	-	CHH	CAA	1	2	6	MGG_02047T0(Y):hypothetical protein	0.25
supercont8.1	454690	-	CHH	CAT	1	3	9	MGG_02065T0(N):kinesin light chain	0.25
supercont8.1	461247	-	CHH	CAT	1	2	3	MGG_02067T0(Y):hypothetical protein	0.4
supercont8.1	491546	-	CHH	CAC	1	2	3	MGG_02074T0(N):potassium/sodium efflux P-type ATPase	0.4
supercont8.1	530151	-	CHH	CCA	1	3	13	MGG_02090T0(Y):hypothetical protein	0.1875
supercont8.1	531002	-	CHH	CAC	1	3	13	MGG_02091T0(N):hypothetical protein	0.1875
supercont8.1	531748	+	CHH	CAT	1	3	15	MGG_02091T0(N):hypothetical protein	0.166667
supercont8.1	531945	+	CHH	CAC	1	3	9	MGG_02091T0(N):hypothetical protein	0.25
supercont8.1	541406	-	CHH	CAA	1	4	21	MGG_02093T0(N):polyamine transporter 2	0.16
supercont8.1	583715	+	CHH	CAC	1	3	14	MGG_16033T0(Y):hypothetical protein	0.176471
supercont8.1	601250	-	CHH	CAT	1	3	16	MGG_02116T0(N):hypothetical protein	0.157895
supercont8.1	659794	-	CHH	CCA	1	2	5	MGG_02129T0(Y):hypothetical protein	0.285714
supercont8.1	711581	-	CHH	CAC	1	2	6	MGG_02143T0(N):hypothetical protein	0.25
supercont8.1	753612	+	CHH	CAA	1	3	14	MGG_02156T0(N):iron transport multicopper oxidase FET5	0.176471
supercont8.1	791670	+	CHH	CAA	1	4	28	MGG_16046T0(N):predicted protein	0.125
supercont8.1	791682	-	CHH	CAC	1	4	33	MGG_16046T0(N):predicted protein	0.108108
supercont8.1	791691	-	CHH	CAA	1	4	30	MGG_16046T0(N):predicted protein	0.117647
supercont8.1	791894	-	CHH	CAA	1	5	22	MGG_16046T0(N):predicted protein	0.185185
supercont8.1	826865	-	CHH	CAT	1	3	8	MGG_16049T0(Y):hypothetical protein	0.272727
supercont8.1	827947	-	CHH	CAT	1.05	3	5	MGG_16049T0(Y):hypothetical protein	0.375
supercont8.1	828177	-	CHH	CAC	1.08	4	10	MGG_16049T0(Y):hypothetical protein	0.285714
supercont8.1	871927	+	CHH	CAT	1	2	6	MGG_02183T0(N):helicase swr-1	0.25
supercont8.1	987550	+	CHH	CAA	1.06	5	16	MGG_16065T0(Y):hypothetical protein	0.238095
supercont8.1	1001088	+	CHH	CAA	44.41	3	4	MGG_16067T0(N):predicted protein	0.428571
supercont8.1	1001102	+	CHH	CTT	33.86	2	5	MGG_16067T0(N):predicted protein	0.285714
supercont8.1	1069280	+	CHH	CCA	1	3	17	MGG_16072T0(Y):hypothetical protein	0.15
supercont8.1	1069358	-	CHH	CAA	1	3	12	MGG_16072T0(Y):hypothetical protein	0.2
supercont8.1	1075345	-	CHH	CAC	20.67	2	3	MGG_16073T0(N):predicted protein	0.4
supercont8.1	1075389	+	CHH	CAC	39.11	4	10	MGG_16073T0(N):predicted protein	0.285714
supercont8.1	1075702	-	CHH	CAA	29.39	5	8	MGG_16073T0(N):predicted protein	0.384615
supercont8.1	1075711	+	CHH	CAT	24.52	2	3	MGG_16073T0(N):predicted protein	0.4
supercont8.1	1075717	+	CHH	CAA	22.37	3	2	MGG_16073T0(N):predicted protein	0.6
supercont8.1	1109311	-	CHH	CCC	1	3	5	MGG_02240T0(Y):hypothetical protein	0.375
supercont8.1	1175506	-	CHH	CAC	1	2	6	MGG_02259T0(N):hypothetical protein	0.25
supercont8.1	1209159	+	CHH	CCA	1	3	13	MGG_02267T0(Y):hypothetical protein	0.1875
supercont8.1	1254533	+	CHH	CAA	1	2	6	MGG_16085T0(N):hypothetical protein	0.25
supercont8.1	1254861	+	CHH	CAA	10.57	2	4	MGG_16085T0(N):hypothetical protein	0.333333
supercont8.1	1255082	+	CHH	CAA	1	3	13	MGG_16085T0(N):hypothetical protein	0.1875
supercont8.1	1505043	+	CHH	CAC	1	2	6	MGG_02351T0(Y):tyrocidine synthetase 1	0.25
supercont8.1	1517435	+	CHH	CAT	4.77	3	16	MGG_16102T0(N):hypothetical protein	0.157895
supercont8.1	1517552	+	CHH	CCT	7.92	4	28	MGG_16102T0(N):hypothetical protein	0.125
supercont8.1	1518904	+	CHH	CAC	1.03	4	13	MGG_16104T0(N):hypothetical protein	0.235294
supercont8.1	1518926	-	CHH	CAT	1.03	4	10	MGG_16104T0(N):hypothetical protein	0.285714
supercont8.1	1518927	-	CHH	CCA	1.03	4	10	MGG_16104T0(N):hypothetical protein	0.285714
supercont8.1	1518940	-	CHH	CAA	1.03	9	5	MGG_16104T0(N):hypothetical protein	0.642857
supercont8.1	1518979	+	CHH	CAA	1.02	4	23	MGG_16104T0(N):hypothetical protein	0.148148
supercont8.1	1519088	-	CHH	CAA	1.24	6	16	MGG_16104T0(N):hypothetical protein	0.272727
supercont8.1	1519089	-	CHH	CCA	1.24	4	19	MGG_16104T0(N):hypothetical protein	0.173913
supercont8.1	1519123	-	CHH	CAA	1.05	3	16	MGG_16104T0(N):hypothetical protein	0.157895
supercont8.1	1519132	-	CHH	CAA	1.04	3	16	MGG_16104T0(N):hypothetical protein	0.157895
supercont8.1	1542566	+	CHH	CAA	1	5	5	MGG_16105T0(Y):hypothetical protein	0.5
supercont8.1	1542578	+	CHH	CAT	1	3	11	MGG_16105T0(Y):hypothetical protein	0.214286
supercont8.1	1542583	-	CHH	CAA	1.04	3	6	MGG_16105T0(Y):hypothetical protein	0.333333
supercont8.1	1542587	+	CHH	CAT	1.04	7	7	MGG_16105T0(Y):hypothetical protein	0.5
supercont8.1	1542715	-	CHH	CAA	1.13	4	29	MGG_16105T0(Y):hypothetical protein	0.121212
supercont8.1	1542757	+	CHH	CAC	1	3	15	MGG_16105T0(Y):hypothetical protein	0.166667
supercont8.1	1565458	+	CHH	CCT	1	2	3	MGG_11936T0(Y):FAD binding domain-containing protein	0.4
supercont8.1	1601129	-	CHH	CAA	1	2	6	MGG_16109T0(N):hypothetical protein	0.25
supercont8.1	1747085	-	CHH	CAC	1	3	19	MGG_02408T0(Y):hypothetical protein	0.136364
supercont8.1	1747088	-	CHH	CAC	1	3	20	MGG_02408T0(Y):hypothetical protein	0.130435
supercont8.1	1751014	-	CHH	CTT	1	2	4	MGG_02409T0(Y):nonspecific lipid-transfer protein	0.333333
supercont8.1	1805029	-	CHH	CAC	1	2	5	MGG_11913T0(N):hypothetical protein	0.285714
supercont8.1	1937034	-	CHH	CAC	1	3	15	MGG_11903T0(Y):cation efflux family protein family	0.166667
supercont8.1	1968350	-	CHH	CAA	1	3	19	MGG_02465T0(Y):Delta(24(24(1)))-sterol reductase	0.136364
supercont8.1	2024287	+	CHH	CAA	1	2	6	MGG_02481T0(Y):hypothetical protein	0.25
supercont8.1	2033231	-	CHH	CAA	1	3	17	MGG_02483T0(Y):hypothetical protein	0.15
supercont8.1	2099723	-	CHH	CCC	1	3	12	MGG_02499T0(N):hypothetical protein	0.2
supercont8.1	2252874	-	CHH	CAT	1	2	6	MGG_16144T0(N):hypothetical protein	0.25
supercont8.1	2320285	-	CHH	CTC	1	3	7	MGG_06662T0(Y):FAD binding domain-containing protein	0.3
supercont8.1	2375330	-	CHH	CAC	1	2	6	MGG_06680T0(N):nudix/MutT family protein	0.25
supercont8.1	2436162	-	CHH	CAC	1	2	3	MGG_06699T0(Y):hypothetical protein	0.4
supercont8.1	2438242	-	CHH	CCA	1	3	19	MGG_06699T0(Y):hypothetical protein	0.136364
supercont8.1	2494392	+	CHH	CAA	1	2	2	MGG_06714T0(Y):hypothetical protein	0.5
supercont8.1	2494657	-	CHH	CAC	1	2	5	MGG_06714T0(Y):hypothetical protein	0.285714
supercont8.1	2522791	-	CHH	CCA	1	2	6	MGG_06726T0(N):septin like spn2	0.25
supercont8.1	2538522	-	CHH	CCA	1	3	15	MGG_16161T0(N):hypothetical protein	0.166667
supercont8.1	2551610	-	CHH	CAA	1	2	5	MGG_06736T0(Y):hypothetical protein	0.285714
supercont8.1	2590957	+	CHH	CTC	1	2	6	MGG_06748T0(Y):branchpoint-bridging protein	0.25
supercont8.1	2624120	+	CHH	CAC	1	3	13	MGG_06760T0(N):CAMK protein kinase	0.1875
supercont8.1	2697804	+	CHH	CAC	1	4	12	MGG_06776T0(Y):DNA helicase INO80	0.25
supercont8.1	2701753	+	CHH	CAC	1	3	18	MGG_06776T0(Y):DNA helicase INO80	0.142857
supercont8.1	2709647	+	CHH	CAT	1	3	10	MGG_11861T0(Y):1,3-beta-glucanosyltransferase gel4	0.230769
supercont8.1	2718112	-	CHH	CAT	1	2	6	MGG_06779T0(N):NADP-dependent mannitol dehydrogenase	0.25
supercont8.1	2852864	+	CHH	CAA	1	4	10	MGG_16177T0(Y):hypothetical protein	0.285714
supercont8.1	2852891	+	CHH	CAA	1	4	17	MGG_16177T0(Y):hypothetical protein	0.190476
supercont8.1	2852904	+	CHH	CAA	1	4	15	MGG_16177T0(Y):hypothetical protein	0.210526
supercont8.1	2852953	+	CHH	CAA	1	3	19	MGG_16177T0(Y):hypothetical protein	0.136364
supercont8.1	2913559	+	CHH	CAT	1	2	6	MGG_06828T0(Y):hypothetical protein	0.25
supercont8.1	2986688	+	CHH	CAA	1	2	6	MGG_06851T0(N):hypothetical protein	0.25
supercont8.1	3004005	-	CHH	CCA	1	3	11	MGG_06857T0(Y):tRNA guanosine-2'-O-methyltransferase TRM11	0.214286
supercont8.1	3020778	+	CHH	CAT	1	2	6	MGG_06863T0(N):hypothetical protein	0.25
supercont8.1	3028943	-	CHH	CCA	1	3	17	MGG_06866T0(N):hypothetical protein	0.15
supercont8.1	3128600	+	CHH	CCA	1	2	6	MGG_06887T0(Y):hypothetical protein	0.25
supercont8.1	3240798	-	CHH	CCT	1	3	17	MGG_06916T0(N):transcription elongation factor	0.15
supercont8.1	3294707	+	CHH	CCA	1	2	6	MGG_06932T0(N):hypothetical protein	0.25
supercont8.1	3305554	+	CHH	CAC	1	3	19	MGG_06934T0(N):hypothetical protein	0.136364
supercont8.1	3378884	+	CHH	CCA	1	2	5	MGG_06960T0(Y):hypothetical protein	0.285714
supercont8.1	3417922	-	CHH	CAA	1	3	17	MGG_06971T0(Y):flocculation suppression protein	0.15
supercont8.1	3418200	+	CHH	CAA	1	3	7	MGG_06971T0(Y):flocculation suppression protein	0.3
supercont8.1	3419979	-	CHH	CAT	1	3	13	MGG_06971T0(Y):flocculation suppression protein	0.1875
supercont8.1	3520135	-	CHH	CAT	1	3	11	MGG_11779T0(Y):hypothetical protein	0.214286
supercont8.1	3569516	+	CHH	CAC	1	2	6	MGG_07011T0(Y):hypothetical protein	0.25
supercont8.1	3579625	-	CHH	CCC	1	3	20	MGG_07014T0(N):DNA repair protein RAD16	0.130435
supercont8.1	3609235	-	CHH	CAC	1	2	3	MGG_09170T0(N):hypothetical protein	0.4
supercont8.1	3624997	+	CHH	CAT	1	3	16	MGG_14558T0(Y):hypothetical protein	0.157895
supercont8.1	3626238	+	CHH	CAC	1	2	5	MGG_14558T0(Y):hypothetical protein	0.285714
supercont8.1	3807930	+	CHH	CCA	1	2	5	MGG_09218T0(N):oxidoreductase	0.285714
supercont8.1	3810915	+	CHH	CAC	1	4	22	MGG_09219T0(N):hypothetical protein	0.153846
supercont8.1	3815363	+	CHH	CAC	1	3	15	MGG_16247T0(N):hypothetical protein	0.166667
supercont8.1	3849795	-	CHH	CAA	1	3	18	MGG_16251T0(Y):hypothetical protein	0.142857
supercont8.1	3865751	-	CHH	CAC	1	3	5	MGG_09235T0(N):DnaJ domain-containing protein	0.375
supercont8.1	3899675	+	CHH	CAT	1	3	8	MGG_09244T0(N):hypothetical protein	0.272727
supercont8.1	4034160	-	CHH	CAC	1	3	16	MGG_14630T0(N):hypothetical protein	0.157895
supercont8.1	4102971	-	CHH	CCC	1	2	6	MGG_11733T0(N):hypothetical protein	0.25
supercont8.1	4212832	+	CHH	CTA	34.85	6	5	MGG_16285T0(N):predicted protein	0.545455
supercont8.1	4212861	+	CHH	CAC	54.02	6	3	MGG_16285T0(N):predicted protein	0.666667
supercont8.1	4212933	+	CHH	CAT	33.5	2	4	MGG_16285T0(N):predicted protein	0.333333
supercont8.1	4213154	+	CHH	CAC	31.74	5	15	MGG_16285T0(N):predicted protein	0.25
supercont8.1	4213164	+	CHH	CCT	33.53	3	15	MGG_16285T0(N):predicted protein	0.166667
supercont8.1	4213165	+	CHH	CTT	32.28	5	13	MGG_16285T0(N):predicted protein	0.277778
supercont8.1	4213174	-	CHH	CAA	32.81	8	2	MGG_16285T0(N):predicted protein	0.8
supercont8.1	4213175	+	CHH	CAT	32.81	10	9	MGG_16285T0(N):predicted protein	0.526316
supercont8.1	4213183	+	CHH	CAT	33.49	9	12	MGG_16285T0(N):predicted protein	0.428571
supercont8.1	4213189	+	CHH	CAA	34.02	11	9	MGG_16285T0(N):predicted protein	0.55
supercont8.1	4213205	+	CHH	CAC	31.48	9	13	MGG_16285T0(N):predicted protein	0.409091
supercont8.1	4213208	+	CHH	CAT	32.1	5	18	MGG_16285T0(N):predicted protein	0.217391
supercont8.1	4213215	+	CHH	CAC	26.95	6	11	MGG_16285T0(N):predicted protein	0.352941
supercont8.1	4213220	+	CHH	CAC	21.22	8	8	MGG_16285T0(N):predicted protein	0.5
supercont8.1	4213242	-	CHH	CAA	17.88	4	11	MGG_16285T0(N):predicted protein	0.266667
supercont8.1	4213251	+	CHH	CAA	13.38	3	6	MGG_16285T0(N):predicted protein	0.333333
supercont8.1	4213262	-	CHH	CAC	10.59	8	13	MGG_16285T0(N):predicted protein	0.380952
supercont8.1	4233049	+	CHH	CAC	1	3	20	MGG_09886T0(Y):prohibitin-2	0.130435
supercont8.1	4238185	-	CHH	CAC	1	2	6	MGG_09889T0(Y):hypothetical protein	0.25
supercont8.1	4244536	+	CHH	CAC	1	3	8	MGG_11727T0(Y):calcium-transporting P-type ATPase	0.272727
supercont8.1	4249127	+	CHH	CTT	1	3	18	MGG_11726T0(Y):hypothetical protein	0.142857
supercont8.1	4362998	+	CHH	CAA	1	2	6	MGG_09925T0(N):mediator-RNA polymerase II transcription subunit 14	0.25
supercont8.1	4380974	+	CHH	CAA	1	3	14	MGG_09930T0(Y):chromodomain-helicase-DNA-binding protein 3	0.176471
supercont8.1	4400524	+	CHH	CAC	1	3	13	MGG_09934T0(Y):dUTPase	0.1875
supercont8.1	4446289	-	CHH	CAC	1	3	11	MGG_09947T0(N):tricalbin-1	0.214286
supercont8.1	4509374	+	CHH	CAC	1	3	19	MGG_09960T0(Y):PLK protein kinase	0.136364
supercont8.1	4526772	+	CHH	CAC	1	2	5	MGG_10646T0(Y):protoplast regeneration and killer toxin resistance	0.285714
supercont8.1	4541356	-	CHH	CCA	1	3	18	MGG_10652T0(N):digestive organ expansion factor	0.142857
supercont8.1	4568616	+	CHH	CAC	1	3	12	MGG_10659T0(N):hypothetical protein	0.2
supercont8.1	4585953	+	CHH	CCT	1	3	13	MGG_10664T0(N):hypothetical protein	0.1875
supercont8.1	4605374	+	CHH	CCA	1	4	18	MGG_16308T0(Y):hypothetical protein	0.181818
supercont8.1	4605375	+	CHH	CAT	1	3	19	MGG_16308T0(Y):hypothetical protein	0.136364
supercont8.1	4605382	-	CHH	CAA	1	3	8	MGG_16308T0(Y):hypothetical protein	0.272727
supercont8.1	4605390	+	CHH	CTA	1	4	20	MGG_16308T0(Y):hypothetical protein	0.166667
supercont8.1	4605394	-	CHH	CAT	1	4	5	MGG_16308T0(Y):hypothetical protein	0.444444
supercont8.1	4625506	-	CHH	CAT	1	6	17	MGG_15143T0(Y):hypothetical protein	0.26087
supercont8.1	4664079	-	CHH	CAC	54.54	2	3	MGG_16312T0(Y):predicted protein	0.4
supercont8.1	4664095	-	CHH	CAA	44.51	3	3	MGG_16312T0(Y):predicted protein	0.5
supercont8.1	4664101	-	CHH	CAT	42.47	7	2	MGG_16312T0(Y):predicted protein	0.777778
supercont8.1	4664109	-	CHH	CAT	38.69	5	6	MGG_16312T0(Y):predicted protein	0.454545
supercont8.1	4664110	+	CHH	CAA	38.69	13	4	MGG_16312T0(Y):predicted protein	0.764706
supercont8.1	4664130	-	CHH	CAC	45.09	4	5	MGG_16312T0(Y):predicted protein	0.444444
supercont8.1	4769323	+	CHH	CAT	1	2	5	MGG_10534T0(Y):multidrug and toxin extrusion protein 1	0.285714
supercont8.1	4857692	-	CHH	CAC	1	3	11	MGG_05336T0(N):hypothetical protein	0.214286
supercont8.1	4876749	+	CHH	CAA	1	2	3	MGG_05342T0(Y):ribonuclease Trv	0.4
supercont8.1	4885051	+	CHH	CAT	1	4	17	MGG_05343T0(Y):C6 zinc finger protein	0.190476
supercont8.1	4960018	-	CHH	CAA	1	2	4	MGG_05364T0(N):endoglucanase-4	0.333333
supercont8.1	4969215	-	CHH	CCA	1	2	6	MGG_13023T0(N):replication factor C subunit 3	0.25
supercont8.1	4983044	-	CHH	CTT	1	3	18	MGG_05370T0(Y):transcription initiation factor IIB	0.142857
supercont8.1	4987460	+	CHH	CAT	1	3	18	MGG_05371T0(Y):hypothetical protein	0.142857
supercont8.1	5008389	-	CHH	CTT	1	2	5	MGG_16341T0(N):hypothetical protein	0.285714
supercont8.1	5066900	+	CHH	CTC	1	2	5	MGG_16347T0(Y):hypothetical protein	0.285714
supercont8.1	5075664	+	CHH	CAA	1	2	4	MGG_05393T0(N):hypothetical protein	0.333333
supercont8.1	5168630	-	CHH	CCA	1	2	6	MGG_05421T0(N):hypothetical protein	0.25
supercont8.1	5168728	-	CHH	CAA	1	2	5	MGG_05421T0(N):hypothetical protein	0.285714
supercont8.1	5168765	-	CHH	CAT	1	2	6	MGG_05421T0(N):hypothetical protein	0.25
supercont8.1	5168793	-	CHH	CCT	1	3	14	MGG_05421T0(N):hypothetical protein	0.176471
supercont8.1	5168799	+	CHH	CAC	1	3	15	MGG_05421T0(N):hypothetical protein	0.166667
supercont8.1	5168819	-	CHH	CAT	1	5	12	MGG_05421T0(N):hypothetical protein	0.294118
supercont8.1	5193323	-	CHH	CAC	1	3	18	MGG_13058T0(Y):hypothetical protein	0.142857
supercont8.1	5193460	-	CHH	CAA	1	3	14	MGG_13058T0(Y):hypothetical protein	0.176471
supercont8.1	5193505	+	CHH	CAT	1	3	11	MGG_13058T0(Y):hypothetical protein	0.214286
supercont8.1	5193530	+	CHH	CAC	1	4	16	MGG_13058T0(Y):hypothetical protein	0.2
supercont8.1	5193532	+	CHH	CAT	1	4	16	MGG_13058T0(Y):hypothetical protein	0.2
supercont8.1	5193536	-	CHH	CTA	1	4	9	MGG_13058T0(Y):hypothetical protein	0.307692
supercont8.1	5193539	-	CHH	CAC	1	5	8	MGG_13058T0(Y):hypothetical protein	0.384615
supercont8.1	5193569	-	CHH	CAA	1	4	12	MGG_13058T0(Y):hypothetical protein	0.25
supercont8.1	5193578	-	CHH	CAC	1	3	13	MGG_13058T0(Y):hypothetical protein	0.1875
supercont8.1	5193581	-	CHH	CAA	1	8	8	MGG_13058T0(Y):hypothetical protein	0.5
supercont8.1	5193582	+	CHH	CTA	1	6	18	MGG_13058T0(Y):hypothetical protein	0.25
supercont8.1	5193591	-	CHH	CAT	1	7	11	MGG_13058T0(Y):hypothetical protein	0.388889
supercont8.1	5193609	-	CHH	CTA	1	3	19	MGG_13058T0(Y):hypothetical protein	0.136364
supercont8.1	5193612	+	CHH	CAT	1	5	13	MGG_13058T0(Y):hypothetical protein	0.277778
supercont8.1	5193634	-	CHH	CAA	1	4	17	MGG_13058T0(Y):hypothetical protein	0.190476
supercont8.1	5256912	-	CHH	CTA	1	2	6	MGG_05450T0(N):NADH kinase POS5	0.25
supercont8.1	5297494	+	CHH	CAC	8.54	3	17	MGG_16369T0(Y):predicted protein	0.15
supercont8.1	5297514	+	CHH	CAA	23.14	6	11	MGG_16369T0(Y):predicted protein	0.352941
supercont8.1	5297541	-	CHH	CAC	32.79	4	4	MGG_16369T0(Y):predicted protein	0.5
supercont8.1	5297542	-	CHH	CCA	32.79	2	6	MGG_16369T0(Y):predicted protein	0.25
supercont8.1	5297544	-	CHH	CCC	31.2	3	5	MGG_16369T0(Y):predicted protein	0.375
supercont8.1	5297548	-	CHH	CAT	36.98	3	7	MGG_16369T0(Y):predicted protein	0.3
supercont8.1	5297551	-	CHH	CAC	36.24	7	4	MGG_16369T0(Y):predicted protein	0.636364
supercont8.1	5297567	-	CHH	CAA	37.71	9	3	MGG_16369T0(Y):predicted protein	0.75
supercont8.1	5297573	-	CHH	CAT	40.81	9	3	MGG_16369T0(Y):predicted protein	0.75
supercont8.1	5297581	-	CHH	CAT	41.76	11	1	MGG_16369T0(Y):predicted protein	0.916667
supercont8.1	5297582	+	CHH	CAA	41.76	8	4	MGG_16369T0(Y):predicted protein	0.666667
supercont8.1	5297591	-	CHH	CTT	48.87	5	4	MGG_16369T0(Y):predicted protein	0.555556
supercont8.1	5297602	-	CHH	CAC	50.45	2	6	MGG_16369T0(Y):predicted protein	0.25
supercont8.1	5304990	-	CHH	CAC	43.8	6	2	MGG_16370T0(Y):predicted protein	0.75
supercont8.1	5304991	+	CHH	CAT	43.8	7	3	MGG_16370T0(Y):predicted protein	0.7
supercont8.1	5305000	+	CHH	CTA	44.08	6	3	MGG_16370T0(Y):predicted protein	0.666667
supercont8.1	5305019	-	CHH	CTA	37.83	4	5	MGG_16370T0(Y):predicted protein	0.444444
supercont8.1	5305034	+	CHH	CAC	31.82	4	11	MGG_16370T0(Y):predicted protein	0.266667
supercont8.1	5340450	-	CHH	CAA	1	3	7	MGG_05473T0(N):hypothetical protein	0.3
supercont8.1	5340457	-	CHH	CAA	1	6	5	MGG_05473T0(N):hypothetical protein	0.545455
supercont8.1	5340467	+	CHH	CAT	1	3	9	MGG_05473T0(N):hypothetical protein	0.25
supercont8.1	5340517	-	CHH	CTA	1	3	17	MGG_05473T0(N):hypothetical protein	0.15
supercont8.1	5340546	+	CHH	CAC	1	8	10	MGG_05473T0(N):hypothetical protein	0.444444
supercont8.1	5340577	+	CHH	CAA	1	4	9	MGG_05473T0(N):hypothetical protein	0.307692
supercont8.1	5340596	+	CHH	CAA	1	4	14	MGG_05473T0(N):hypothetical protein	0.222222
supercont8.1	5340620	+	CHH	CAA	1	3	16	MGG_05473T0(N):hypothetical protein	0.157895
supercont8.1	5340723	-	CHH	CAC	1	5	5	MGG_05473T0(N):hypothetical protein	0.5
supercont8.1	5340752	-	CHH	CAA	1	5	9	MGG_05473T0(N):hypothetical protein	0.357143
supercont8.1	5340773	-	CHH	CAA	1	4	14	MGG_05473T0(N):hypothetical protein	0.222222
supercont8.1	5340789	-	CHH	CAC	1	8	9	MGG_05473T0(N):hypothetical protein	0.470588
supercont8.1	5340794	-	CHH	CAA	1	3	15	MGG_05473T0(N):hypothetical protein	0.166667
supercont8.1	5340809	-	CHH	CAA	1	3	17	MGG_05473T0(N):hypothetical protein	0.15
supercont8.1	5340820	-	CHH	CAA	1	4	15	MGG_05473T0(N):hypothetical protein	0.210526
supercont8.1	5340843	-	CHH	CAT	1	7	8	MGG_05473T0(N):hypothetical protein	0.466667
supercont8.1	5340892	-	CHH	CAA	1	3	14	MGG_05473T0(N):hypothetical protein	0.176471
supercont8.1	5340913	-	CHH	CAA	1	5	12	MGG_05473T0(N):hypothetical protein	0.294118
supercont8.1	5340914	+	CHH	CAT	1	5	26	MGG_05473T0(N):hypothetical protein	0.16129
supercont8.1	5350504	-	CHH	CAA	1	6	8	MGG_16372T0(N):hypothetical protein	0.428571
supercont8.1	5350510	-	CHH	CAA	1	7	7	MGG_16372T0(N):hypothetical protein	0.5
supercont8.1	5350519	-	CHH	CAA	1	10	7	MGG_16372T0(N):hypothetical protein	0.588235
supercont8.1	5351238	+	CHH	CAT	1	7	20	MGG_16372T0(N):hypothetical protein	0.259259
supercont8.1	5351259	+	CHH	CAC	1	5	20	MGG_16372T0(N):hypothetical protein	0.2
supercont8.1	5351262	+	CHH	CAA	1	5	24	MGG_16372T0(N):hypothetical protein	0.172414
supercont8.1	5351296	+	CHH	CAA	1	6	21	MGG_16372T0(N):hypothetical protein	0.222222
supercont8.1	5369795	+	CHH	CAT	1	3	18	MGG_05483T0(N):hypothetical protein	0.142857
supercont8.1	5460475	-	CHH	CCT	1	3	14	MGG_05506T0(Y):glyoxylate reductase	0.176471
supercont8.1	5521129	-	CHH	CAC	1	3	10	MGG_05530T0(N):conserved hypothetical protein	0.230769
supercont8.1	5638841	+	CHH	CAA	69.9	2	2	MGG_16405T0(Y):predicted protein	0.5
supercont8.1	5680963	-	CHH	CAC	1	3	17	MGG_05568T0(Y):hypothetical protein	0.15
supercont8.1	5684260	+	CHH	CAT	1	2	6	MGG_05570T0(Y):hypothetical protein	0.25
supercont8.1	5727191	+	CHH	CAT	1	3	8	MGG_05587T0(N):actin-like protein arp-6	0.272727
supercont8.1	5731519	-	CHH	CTA	40.37	2	3	MGG_16414T0(Y):hypothetical protein	0.4
supercont8.1	5731522	-	CHH	CAC	40.37	2	3	MGG_16414T0(Y):hypothetical protein	0.4
supercont8.1	5731529	-	CHH	CAC	42.77	3	2	MGG_16414T0(Y):hypothetical protein	0.6
supercont8.1	5731572	-	CHH	CAT	53.03	2	2	MGG_16414T0(Y):hypothetical protein	0.5
supercont8.1	5775750	-	CHH	CAT	1	3	6	MGG_16416T0(N):hypothetical protein	0.333333
supercont8.1	5783409	-	CHH	CAT	1	2	4	MGG_05595T0(Y):spermidine/putrescine import ATP-binding protein potA	0.333333
supercont8.1	5804942	+	CHH	CTC	1	2	4	MGG_05599T0(Y):beta-glucosidase 1	0.333333
supercont8.1	5871422	+	CHH	CAT	1	3	16	MGG_16424T0(Y):hypothetical protein	0.157895
supercont8.1	5912730	+	CHH	CAA	1	3	19	MGG_05631T0(N):UDP-N-acetylglucosamine transporter YEA4	0.136364
supercont8.1	5991186	+	CHH	CAT	1	2	6	MGG_05654T0(Y):hypothetical protein	0.25
supercont8.1	6002541	-	CHH	CAC	1	2	6	MGG_05656T0(N):ankyrin repeat protein	0.25
supercont8.1	6009590	+	CHH	CAA	1	3	6	MGG_05659T0(N):hypothetical protein	0.333333
supercont8.1	6027472	-	CHH	CTT	1	3	13	MGG_05662T0(N):shwachman-Bodian-Diamond syndrome protein	0.1875
supercont8.1	6035390	-	CHH	CAA	1	2	6	MGG_05664T0(N):cAMP-specific 3',5'-cyclic phosphodiesterase 7B	0.25
supercont8.1	6041768	-	CHH	CAC	1	3	20	MGG_05666T0(N):ubiquitin specific peptidase 11	0.130435
supercont8.1	6144932	+	CHH	CAC	1	3	9	MGG_05694T0(Y):Gtr1/RagA G domain-containing protein	0.25
supercont8.1	6169752	+	CHH	CAT	1	3	17	MGG_05700T0(N):RecQ helicase MUSN	0.15
supercont8.1	6172464	-	CHH	CAC	1	3	14	MGG_05702T0(N):methyltransferase	0.176471
supercont8.1	6181933	+	CHH	CAA	1	2	5	MGG_05706T0(N):hypothetical protein	0.285714
supercont8.1	6181936	+	CHH	CAA	1	2	6	MGG_05706T0(N):hypothetical protein	0.25
supercont8.1	6198029	+	CHH	CAC	1	2	5	MGG_05709T0(Y):hypothetical protein	0.285714
supercont8.1	6231589	-	CHH	CAC	1	3	16	MGG_05717T0(Y):hypothetical protein	0.157895
supercont8.1	6268594	+	CHH	CAT	1	2	6	MGG_05722T0(Y):hypothetical protein	0.25
supercont8.1	6268806	-	CHH	CAC	1	3	14	MGG_05722T0(Y):hypothetical protein	0.176471
supercont8.1	6349585	-	CHH	CTT	1	2	4	MGG_13168T0(N):hypothetical protein	0.333333
supercont8.1	6349901	-	CHH	CCC	1	2	4	MGG_13168T0(N):hypothetical protein	0.333333
supercont8.1	6359588	+	CHH	CAC	1	3	11	MGG_16460T0(Y):hypothetical protein	0.214286
supercont8.1	6368819	-	CHH	CTC	1	3	19	MGG_05746T0(Y):multidrug resistance protein 1	0.136364
supercont8.1	6417852	+	CHH	CAA	1	3	20	MGG_05756T0(N):hypothetical protein	0.130435
supercont8.1	6482795	-	CHH	CAC	33.15	7	7	MGG_16470T0(Y):predicted protein	0.5
supercont8.1	6482796	+	CHH	CAT	32.83	6	0	MGG_16470T0(Y):predicted protein	1
supercont8.1	6482805	+	CHH	CTA	26.94	6	1	MGG_16470T0(Y):predicted protein	0.857143
supercont8.1	6482815	-	CHH	CTA	21.75	3	16	MGG_16470T0(Y):predicted protein	0.157895
supercont8.1	6482824	-	CHH	CTA	19.36	5	16	MGG_16470T0(Y):predicted protein	0.238095
supercont8.1	6482825	+	CHH	CAC	19.36	4	3	MGG_16470T0(Y):predicted protein	0.571429
supercont8.1	6482839	+	CHH	CAC	18.02	3	4	MGG_16470T0(Y):predicted protein	0.428571
supercont8.1	6572332	+	CHH	CAC	1	3	11	MGG_10633T0(Y):AP-1 complex subunit mu-1	0.214286
supercont8.1	6636832	+	CHH	CAA	4.36	3	18	MGG_10887T0(Y):hypothetical protein	0.142857
supercont8.1	6722285	+	CHH	CCT	1	2	6	MGG_04780T1(Y):sugar transporter STL1	0.25
supercont8.1	6762899	+	CHH	CAT	1	2	6	MGG_04756T0(Y):glutamyl-tRNA(Gln) amidotransferase subunit A	0.25
supercont8.1	6764265	-	CHH	CAT	1	2	5	MGG_13765T0(N):hypothetical protein	0.285714
supercont8.1	6797382	-	CHH	CAC	51.67	2	2	MGG_16497T0(Y):hypothetical protein	0.5
supercont8.1	6797387	-	CHH	CAC	58.46	2	2	MGG_16497T0(Y):hypothetical protein	0.5
supercont8.1	6843327	-	CHH	CAT	1	3	12	MGG_04733T0(N):alkaline protease	0.2
supercont8.1	6858070	+	CHH	CCT	1	3	12	MGG_04727T0(Y):U4/U6 snRNA-associated-splicing factor PRP24	0.2
supercont8.1	6880663	+	CHH	CAT	1	3	15	MGG_04714T0(N):DNA-directed RNA polymerase II subunit RPB2	0.166667
supercont8.1	6995650	-	CHH	CCA	1	2	6	MGG_04679T0(N):ssgprc1	0.25
supercont8.1	7079921	-	CHH	CAT	1	3	12	MGG_13790T0(N):phosphatidylinositol 4-kinase	0.2
supercont8.1	7128307	+	CHH	CAT	1	4	22	MGG_13798T0(N):hypothetical protein	0.153846
supercont8.1	7136353	+	CHH	CAC	1	3	12	MGG_04593T0(Y):serine/threonine protein kinase	0.2
supercont8.1	7157791	+	CHH	CAC	1	3	17	MGG_04582T0(Y):hypothetical protein	0.15
supercont8.1	7158398	+	CHH	CTT	1	2	3	MGG_04582T0(Y):hypothetical protein	0.4
supercont8.1	7197242	+	CHH	CCT	1	2	4	MGG_04561T0(Y):DNA repair family protein	0.333333
supercont8.1	7230422	+	CHH	CAC	1	2	5	MGG_04552T0(N):hypothetical protein	0.285714
supercont8.1	7251430	+	CHH	CTT	1	3	12	MGG_04546T0(N):hypothetical protein	0.2
supercont8.1	7264570	+	CHH	CAC	1	3	20	MGG_16520T0(Y):hypothetical protein	0.130435
supercont8.1	7285832	+	CHH	CAC	1	2	6	MGG_04503T0(Y):carbamoyl-phosphate synthase subunit arginine-specific large	0.25
supercont8.1	7340255	-	CHH	CCC	1	2	5	MGG_04484T0(N):60S ribosomal protein L18	0.285714
supercont8.1	7341102	-	CHH	CAA	1	2	6	MGG_04484T0(N):60S ribosomal protein L18	0.25
supercont8.1	7425610	+	CHH	CAC	1	2	5	MGG_04421T0(N):hypothetical protein	0.285714
supercont8.1	7454156	-	CHH	CAA	1	2	6	MGG_16529T0(N):hypothetical protein	0.25
supercont8.1	7459390	-	CHH	CAT	1	3	17	MGG_04406T0(Y):hypothetical protein	0.15
supercont8.1	7460337	+	CHH	CAA	1	2	5	MGG_04406T0(Y):hypothetical protein	0.285714
supercont8.1	7576564	-	CHH	CAC	1	3	17	MGG_08614T0(N):hypothetical protein	0.15
supercont8.1	7591837	-	CHH	CCA	1	3	14	MGG_08619T0(Y):aryl-alcohol dehydrogenase	0.176471
supercont8.1	7629571	+	CHH	CAA	1	3	17	MGG_08636T0(N):6-phosphofructo-2-kinase/fructose-2,6-bisphosphatase	0.15
supercont8.1	7639358	-	CHH	CAA	1	2	6	MGG_08638T0(Y):ubiquitin C-terminal hydrolase	0.25
supercont8.1	7657782	-	CHH	CAC	1	2	5	MGG_08644T0(Y):DNase1 protein	0.285714
supercont8.1	7682932	-	CHH	CCA	1	3	19	MGG_08651T0(Y):ankyrin repeatl protein	0.136364
supercont8.1	7683537	-	CHH	CAT	1	3	9	MGG_08651T0(Y):ankyrin repeatl protein	0.25
supercont8.1	7683693	+	CHH	CAC	1	3	18	MGG_08651T0(Y):ankyrin repeatl protein	0.142857
supercont8.1	7712199	+	CHH	CTA	1	3	19	MGG_14270T0(N):hypothetical protein	0.136364
supercont8.1	7910536	+	CHH	CAC	52.25	3	2	MGG_16567T0(N):predicted protein	0.6
supercont8.1	7910551	+	CHH	CAC	43.93	2	5	MGG_16567T0(N):predicted protein	0.285714
supercont8.1	7910573	-	CHH	CAA	38.81	6	9	MGG_16567T0(N):predicted protein	0.4
supercont8.1	7910582	+	CHH	CAA	33.56	2	5	MGG_16567T0(N):predicted protein	0.285714
supercont8.1	7913309	-	CHH	CTA	42.65	3	5	MGG_16568T0(Y):predicted protein	0.375
supercont8.1	7975605	+	CHH	CAA	1	4	31	MGG_16580T0(Y):predicted protein	0.114286
supercont8.1	7975642	+	CHH	CAA	1.03	5	48	MGG_16580T0(Y):predicted protein	0.0943396
supercont8.2	150097	+	CHH	CAC	27.57	6	27	MGG_15500T0(N):predicted protein	0.181818
supercont8.2	221266	-	CHH	CAT	1	3	13	MGG_14087T0(Y):beta 1,3 exoglucanase	0.1875
supercont8.2	273815	+	CHH	CAA	1	3	16	MGG_10447T0(N):peptidyl-prolyl cis-trans isomerase	0.157895
supercont8.2	277117	+	CHH	CAT	1	3	11	MGG_10448T0(Y):hypothetical protein	0.214286
supercont8.2	342644	+	CHH	CAC	1	2	4	MGG_10468T0(Y):hypothetical protein	0.333333
supercont8.2	347650	+	CHH	CAC	1	2	6	MGG_10469T0(Y):hypothetical protein	0.25
supercont8.2	372452	+	CHH	CAC	1	3	11	MGG_10478T0(Y):hypothetical protein	0.214286
supercont8.2	394668	+	CHH	CAT	1	3	13	MGG_10484T0(Y):hypothetical protein	0.1875
supercont8.2	414282	+	CHH	CAC	1	3	16	MGG_10491T0(Y):hypothetical protein	0.157895
supercont8.2	420470	-	CHH	CAC	1	2	5	MGG_10493T0(N):cation efflux protein/zinc transporter	0.285714
supercont8.2	463615	-	CHH	CAA	1	8	21	MGG_10383T0(Y):mitochondrial chaperone BCS1	0.275862
supercont8.2	463640	-	CHH	CAT	1	5	18	MGG_10383T0(Y):mitochondrial chaperone BCS1	0.217391
supercont8.2	463647	-	CHH	CAC	1	4	17	MGG_10383T0(Y):mitochondrial chaperone BCS1	0.190476
supercont8.2	499278	-	CHH	CAC	1	3	18	MGG_15523T0(Y):hypothetical protein	0.142857
supercont8.2	519551	-	CHH	CAC	1	3	15	MGG_10833T0(Y):hypothetical protein	0.166667
supercont8.2	557440	+	CHH	CAC	1	3	16	MGG_10820T0(N):hypothetical protein	0.157895
supercont8.2	575123	+	CHH	CAC	1	3	15	MGG_10958T0(Y):hypothetical protein	0.166667
supercont8.2	646540	-	CHH	CAC	1	3	19	MGG_15530T0(Y):hypothetical protein	0.136364
supercont8.2	648199	-	CHH	CAC	1	3	7	MGG_04367T0(N):hypothetical protein	0.3
supercont8.2	662485	+	CHH	CTA	1	2	5	MGG_04372T0(N):hypothetical protein	0.285714
supercont8.2	663319	+	CHH	CCC	1	2	5	MGG_04372T0(N):hypothetical protein	0.285714
supercont8.2	684525	+	CHH	CCT	1	2	6	MGG_04377T0(N):rho-type GTPase-activating protein 1	0.25
supercont8.2	721476	-	CHH	CTT	1	2	6	MGG_04389T0(Y):replication factor C subunit 2	0.25
supercont8.2	732585	+	CHH	CCT	1	2	6	MGG_15537T0(Y):hypothetical protein	0.25
supercont8.2	737947	+	CHH	CTA	1	3	19	MGG_04410T0(Y):origin recognition complex subunit	0.136364
supercont8.2	750362	+	CHH	CCT	1	2	6	MGG_04415T0(N):hypothetical protein	0.25
supercont8.2	758182	-	CHH	CAT	1	2	5	MGG_04426T0(N):endoribonuclease L-PSP	0.285714
supercont8.2	759122	-	CHH	CTT	1	3	17	MGG_04427T0(Y):dolichyl-phosphate-mannose-protein mannosyltransferase 4	0.15
supercont8.2	790841	+	CHH	CTC	1	2	6	MGG_04432T0(Y):cytochrome P450 51	0.25
supercont8.2	850916	+	CHH	CAT	1	4	36	MGG_04456T0(N):zinc finger protein 664	0.1
supercont8.2	911902	+	CHH	CTC	1	2	4	MGG_04523T0(Y):ATP-dependent RNA helicase ROK1	0.333333
supercont8.2	923243	+	CHH	CTT	1	2	6	MGG_04526T0(Y):hypothetical protein	0.25
supercont8.2	932529	+	CHH	CAT	1	3	20	MGG_04528T0(N):hypothetical protein	0.130435
supercont8.2	1025084	-	CHH	CAA	1	2	6	MGG_04576T0(Y):high affinity ammonium transporter	0.25
supercont8.2	1031780	+	CHH	CCA	1	3	13	MGG_11383T0(N):phosphoacetylglucosamine mutase	0.1875
supercont8.2	1039750	-	CHH	CAA	1	3	14	MGG_04587T0(N):hypothetical protein	0.176471
supercont8.2	1065706	-	CHH	CTC	1	2	6	MGG_04602T0(Y):pre-mRNA-processing protein prp40	0.25
supercont8.2	1106665	+	CHH	CAC	1	3	14	MGG_04617T0(Y):hypothetical protein	0.176471
supercont8.2	1134464	-	CHH	CCT	1	2	4	MGG_14742T0(N):tRNA(His) guanylyltransferase	0.333333
supercont8.2	1137781	-	CHH	CAC	1	2	6	MGG_04651T0(Y):SET1 complex component swd1	0.25
supercont8.2	1177245	+	CHH	CAT	1	3	16	MGG_04657T0(N):general alpha-glucoside permease	0.157895
supercont8.2	1197854	+	CHH	CTA	1	3	20	MGG_04665T0(N):hypothetical protein	0.130435
supercont8.2	1212295	-	CHH	CAC	1	3	20	MGG_04668T0(N):hypothetical protein	0.130435
supercont8.2	1216276	+	CHH	CAC	1	3	18	MGG_04669T0(N):hypothetical protein	0.142857
supercont8.2	1250506	-	CHH	CTC	1	3	8	MGG_11370T0(N):hypothetical protein	0.272727
supercont8.2	1266956	+	CHH	CTT	1	2	3	MGG_15557T0(N):hypothetical protein	0.4
supercont8.2	1268824	-	CHH	CCA	1	2	6	MGG_15558T0(Y):hypothetical protein	0.25
supercont8.2	1294780	+	CHH	CAC	1	2	6	MGG_04703T0(Y):hypothetical protein	0.25
supercont8.2	1317397	-	CHH	CAC	1	2	3	MGG_11362T0(N):hypothetical protein	0.4
supercont8.2	1387408	+	CHH	CTT	1	3	12	MGG_04760T0(N):CCCH zinc finger protein	0.2
supercont8.2	1393595	+	CHH	CAT	1	2	2	MGG_04764T0(N):cystathionine gamma-synthase	0.5
supercont8.2	1439057	-	CHH	CAT	1	3	20	MGG_14746T0(Y):PH domain-containing protein	0.130435
supercont8.2	1455757	-	CHH	CAC	1	3	11	MGG_11351T0(Y):pre-mRNA-splicing factor ATP-dependent RNA helicase prp16	0.214286
supercont8.2	1469184	+	CHH	CAC	1	2	3	MGG_04806T0(Y):golgi apparatus membrane protein TVP23	0.4
supercont8.2	1478519	-	CHH	CAC	1	2	5	MGG_04816T0(Y):hypothetical protein	0.285714
supercont8.2	1493289	+	CHH	CCA	1	2	6	MGG_04821T0(Y):hypothetical protein	0.25
supercont8.2	1500495	-	CHH	CTT	1	3	15	MGG_04825T0(N):endopolyphosphatase	0.166667
supercont8.2	1515643	-	CHH	CTT	1	3	10	MGG_04831T0(N):hypothetical protein	0.230769
supercont8.2	1567611	-	CHH	CCT	1	3	7	MGG_11346T0(N):hypothetical protein	0.3
supercont8.2	1567613	+	CHH	CAA	1	3	10	MGG_11346T0(N):hypothetical protein	0.230769
supercont8.2	1567640	+	CHH	CTA	1	4	14	MGG_11346T0(N):hypothetical protein	0.222222
supercont8.2	1567651	+	CHH	CAA	1	5	15	MGG_11346T0(N):hypothetical protein	0.25
supercont8.2	1567668	+	CHH	CCT	1	3	16	MGG_11346T0(N):hypothetical protein	0.157895
supercont8.2	1567685	+	CHH	CTT	1	3	13	MGG_11346T0(N):hypothetical protein	0.1875
supercont8.2	1567772	-	CHH	CAT	1	3	14	MGG_11346T0(N):hypothetical protein	0.176471
supercont8.2	1567777	+	CHH	CAT	1	4	19	MGG_11346T0(N):hypothetical protein	0.173913
supercont8.2	1567810	+	CHH	CAA	1	3	18	MGG_11346T0(N):hypothetical protein	0.142857
supercont8.2	1573033	-	CHH	CAC	1	2	5	MGG_11346T0(N):hypothetical protein	0.285714
supercont8.2	1597581	-	CHH	CAC	1	2	5	MGG_10138T0(N):hypothetical protein	0.285714
supercont8.2	1609514	+	CHH	CAC	1	2	5	MGG_10148T0(N):6-phosphogluconolactonase	0.285714
supercont8.2	1620896	+	CHH	CTC	1	2	6	MGG_10152T0(N):hypothetical protein	0.25
supercont8.2	1655040	+	CHH	CCC	1	3	15	MGG_10163T0(Y):hypothetical protein	0.166667
supercont8.2	1667763	-	CHH	CCT	1	3	13	MGG_10179T0(N):dolichyl-phosphate mannosyltransferase polypeptide 2	0.1875
supercont8.2	1769970	+	CHH	CAA	1	2	6	MGG_08823T0(Y):hypothetical protein	0.25
supercont8.2	1788907	+	CHH	CAT	1	3	13	MGG_08827T0(N):hypothetical protein	0.1875
supercont8.2	1792923	-	CHH	CAT	1	2	3	MGG_08828T0(Y):hypothetical protein	0.4
supercont8.2	1880607	+	CHH	CAT	1	3	15	MGG_08854T0(N):CaaX protease	0.166667
supercont8.2	1907552	+	CHH	CAT	1	3	13	MGG_08863T0(Y):hypothetical protein	0.1875
supercont8.2	1966135	-	CHH	CAC	1	2	6	MGG_08880T0(N):hypothetical protein	0.25
supercont8.2	2017482	+	CHH	CAC	1	2	5	MGG_08891T0(N):maltose permease	0.285714
supercont8.2	2030223	+	CHH	CCA	1	2	6	MGG_08896T0(Y):peroxisomal biogenesis factor	0.25
supercont8.2	2033316	-	CHH	CAC	1	2	5	MGG_08897T0(Y):asparaginyl-tRNA synthetase	0.285714
supercont8.2	2053336	+	CHH	CTT	1	2	6	MGG_08903T0(Y):hypothetical protein	0.25
supercont8.2	2060841	+	CHH	CAA	1	2	3	MGG_08905T0(Y):triosephosphate isomerase	0.4
supercont8.2	2073167	+	CHH	CAT	1	3	12	MGG_14764T0(N):hypothetical protein	0.2
supercont8.2	2085930	-	CHH	CAT	1	3	15	MGG_08911T0(Y):hypothetical protein	0.166667
supercont8.2	2126779	-	CHH	CAC	1	3	17	MGG_15609T0(Y):hypothetical protein	0.15
supercont8.2	2156764	+	CHH	CTA	1	3	19	MGG_08928T0(Y):hypothetical protein	0.136364
supercont8.2	2169735	+	CHH	CAC	1	3	16	MGG_11310T0(N):hypothetical protein	0.157895
supercont8.2	2194481	-	CHH	CAA	1	3	12	MGG_11304T0(N):hypothetical protein	0.2
supercont8.2	2251880	-	CHH	CCA	1	3	10	MGG_08949T0(Y):hypothetical protein	0.230769
supercont8.2	2329752	-	CHH	CAC	1	2	3	MGG_08970T0(Y):leptomycin B resistance protein pmd1	0.4
supercont8.2	2415648	-	CHH	CTA	1	3	14	MGG_09000T0(N):CMGC/CDK protein kinase	0.176471
supercont8.2	2503752	-	CHH	CCA	1	2	5	MGG_01171T0(Y):hypothetical protein	0.285714
supercont8.2	2563106	-	CHH	CAT	1	3	11	MGG_01189T0(N):hypothetical protein	0.214286
supercont8.2	2643580	-	CHH	CAC	1	3	16	MGG_01204T0(Y):MADS-box MEF2 type transcription factor	0.157895
supercont8.2	2653127	+	CHH	CAC	1	2	4	MGG_01206T0(Y):hypothetical protein	0.333333
supercont8.2	2791332	-	CHH	CAC	1	3	15	MGG_01236T0(N):WD repeat-containing protein slp1	0.166667
supercont8.2	2846278	+	CHH	CAC	1	4	15	MGG_14773T0(N):AGC/AKT protein kinase	0.210526
supercont8.2	2853558	-	CHH	CAC	1	3	17	MGG_01252T0(N):hypothetical protein	0.15
supercont8.2	2902406	+	CHH	CAT	1	2	5	MGG_01267T0(N):hypothetical protein	0.285714
supercont8.2	2905462	+	CHH	CTT	1	3	17	MGG_01268T0(Y):nuclear localization sequence binding protein	0.15
supercont8.2	2952354	+	CHH	CCC	1	3	17	MGG_01279T0(Y):CAMK/CAMKL/KIN1 protein kinase	0.15
supercont8.2	2952832	+	CHH	CCT	1	2	6	MGG_01279T0(Y):CAMK/CAMKL/KIN1 protein kinase	0.25
supercont8.2	2980890	+	CHH	CAA	1.01	5	46	MGG_15664T0(Y):hypothetical protein	0.0980392
supercont8.2	2980903	+	CHH	CAT	1.04	11	37	MGG_15664T0(Y):hypothetical protein	0.229167
supercont8.2	2980934	-	CHH	CAT	1.09	4	16	MGG_15664T0(Y):hypothetical protein	0.2
supercont8.2	2980969	+	CHH	CAA	1.17	3	8	MGG_15664T0(Y):hypothetical protein	0.272727
supercont8.2	2986662	-	CHH	CAT	1	3	14	MGG_11237T0(Y):hypothetical protein	0.176471
supercont8.2	3024654	-	CHH	CAT	1	3	16	MGG_01299T0(Y):hypothetical protein	0.157895
supercont8.2	3095960	-	CHH	CAA	1	3	13	MGG_15672T0(N):threonyl-tRNA synthetase	0.1875
supercont8.2	3112853	-	CHH	CAT	1	2	5	MGG_01327T0(N):hypothetical protein	0.285714
supercont8.2	3199261	+	CHH	CAT	1	3	15	MGG_01348T0(Y):hypothetical protein	0.166667
supercont8.2	3241537	-	CHH	CCA	1	2	6	MGG_01359T0(N):saccharopine dehydrogenase	0.25
supercont8.2	3330870	+	CHH	CTT	1	2	2	MGG_01381T0(Y):calcium permease	0.5
supercont8.2	3347423	+	CHH	CAA	1	2	4	MGG_15688T0(Y):hypothetical protein	0.333333
supercont8.2	3500184	+	CHH	CTT	1	3	19	MGG_01430T0(Y):hypothetical protein	0.136364
supercont8.2	3524348	-	CHH	CTT	1	2	6	MGG_01436T0(Y):hypothetical protein	0.25
supercont8.2	3525389	-	CHH	CCT	1	2	5	MGG_01436T0(Y):hypothetical protein	0.285714
supercont8.2	3526128	-	CHH	CCA	1	2	6	MGG_01437T0(N):cyclin domain-containing protein	0.25
supercont8.2	3586815	-	CHH	CAC	1	3	14	MGG_01454T0(Y):hypothetical protein	0.176471
supercont8.2	3656480	+	CHH	CAT	1	3	18	MGG_01468T0(N):THO complex subunit 2	0.142857
supercont8.2	3660030	-	CHH	CAC	1	2	6	MGG_01468T0(N):THO complex subunit 2	0.25
supercont8.2	3748538	+	CHH	CTT	1	3	11	MGG_01486T0(Y):fungal specific transcription factor domain-containing protein	0.214286
supercont8.2	3810243	-	CHH	CAC	18.52	25	19	MGG_15715T0(Y):predicted protein	0.568182
supercont8.2	3810272	-	CHH	CTA	13.99	5	39	MGG_15715T0(Y):predicted protein	0.113636
supercont8.2	3844643	-	CHH	CAC	1	3	15	MGG_01503T0(N):hypothetical protein	0.166667
supercont8.2	3856296	+	CHH	CAC	1	3	15	MGG_01508T0(Y):hypothetical protein	0.166667
supercont8.2	3858498	-	CHH	CTC	1	3	11	MGG_01510T0(Y):pentatricopeptide repeat protein	0.214286
supercont8.2	3862656	+	CHH	CCC	1	2	5	MGG_01511T0(Y):benomyl/methotrexate resistance protein	0.285714
supercont8.2	3899587	-	CHH	CTA	1	2	6	MGG_01523T0(Y):cytosolic phospholipase A2 zeta	0.25
supercont8.2	3909439	+	CHH	CCC	1	2	5	MGG_01530T0(Y):hypothetical protein	0.285714
supercont8.2	3932074	-	CHH	CAC	1	2	5	MGG_01537T0(N):pyrABCN	0.285714
supercont8.2	3989279	+	CHH	CCT	1	2	4	MGG_01553T0(N):3-isopropylmalate dehydratase	0.333333
supercont8.2	4007178	-	CHH	CTC	1	3	18	MGG_01559T0(N):UDP-N-acetylglucosamine-1-P transferase	0.142857
supercont8.2	4040178	-	CHH	CTT	1	2	6	MGG_01569T0(Y):minor allergen Alt a 7	0.25
supercont8.2	4056038	-	CHH	CAC	1	2	5	MGG_01572T0(N):DNA-directed RNA polymerase I subunit RPA2	0.285714
supercont8.2	4081412	-	CHH	CAT	1	3	5	MGG_01582T0(Y):T-complex protein 1 subunit delta	0.375
supercont8.2	4081546	+	CHH	CAT	1	5	21	MGG_01582T0(Y):T-complex protein 1 subunit delta	0.192308
supercont8.2	4081552	+	CHH	CAT	1	5	21	MGG_01582T0(Y):T-complex protein 1 subunit delta	0.192308
supercont8.2	4170979	+	CHH	CTC	1	2	6	MGG_01606T0(N):methylmalonate-semialdehyde dehydrogenase	0.25
supercont8.2	4224304	+	CHH	CAT	1	2	4	MGG_01620T0(Y):developmental regulator VelB	0.333333
supercont8.2	4229215	+	CHH	CAC	1	3	16	MGG_01622T0(N):uroporphyrinogen decarboxylase	0.157895
supercont8.2	4246438	+	CHH	CAT	1	2	5	MGG_01625T1(N):hypothetical protein	0.285714
supercont8.2	4248877	-	CHH	CAT	1	4	19	MGG_01625T1(N):hypothetical protein	0.173913
supercont8.2	4296200	-	CHH	CAT	1	2	5	MGG_01639T0(Y):condensin complex component cnd2	0.285714
[truncated: 1,201 more rows]

## Sheet: Intron
Chr	Pos	Strand	Type	Context	RepRate	# mC reads	# non-mC reads	T-value	Loci	Loci	MethylationLevel
supercont8.1	827485	-	CG	CGG	2.59	2	6	2	MGG_16049T0(Y):hypothetical protein		0.25
supercont8.1	827491	-	CG	CGT	2.5	3	4	2	MGG_16049T0(Y):hypothetical protein		0.428571
supercont8.1	827502	-	CG	CGG	2.42	2	5	2	MGG_16049T0(Y):hypothetical protein		0.285714
supercont8.1	986393	+	CG	CGA	1.46	5	24	4	MGG_16065T0(Y):hypothetical protein		0.172414
supercont8.1	986402	-	CG	CGG	1.37	8	11	3	MGG_16065T0(Y):hypothetical protein		0.421053
supercont8.1	986417	+	CG	CGT	1.36	7	24	4	MGG_16065T0(Y):hypothetical protein		0.225806
supercont8.1	986426	-	CG	CGA	1.32	3	19	3	MGG_16065T0(Y):hypothetical protein		0.136364
supercont8.1	986446	-	CG	CGA	1.26	6	13	3	MGG_16065T0(Y):hypothetical protein		0.315789
supercont8.1	986457	-	CG	CGA	1.27	7	6	2	MGG_16065T0(Y):hypothetical protein		0.538462
supercont8.1	986485	-	CG	CGA	1.11	3	16	3	MGG_16065T0(Y):hypothetical protein		0.157895
supercont8.1	986506	-	CG	CGA	1	3	14	3	MGG_16065T0(Y):hypothetical protein		0.176471
supercont8.1	986734	+	CG	CGC	1	5	19	3	MGG_16065T0(Y):hypothetical protein		0.208333
supercont8.1	987056	-	CG	CGT	1.04	7	11	3	MGG_16065T0(Y):hypothetical protein		0.388889
supercont8.1	987116	-	CG	CGC	1.08	4	19	3	MGG_16065T0(Y):hypothetical protein		0.173913
supercont8.1	987155	-	CG	CGA	1.06	4	18	3	MGG_16065T0(Y):hypothetical protein		0.181818
supercont8.1	987179	-	CG	CGA	1.07	4	19	3	MGG_16065T0(Y):hypothetical protein		0.173913
supercont8.1	987194	-	CG	CGG	1.07	3	20	3	MGG_16065T0(Y):hypothetical protein		0.130435
supercont8.1	987218	+	CG	CGA	1.05	3	16	3	MGG_16065T0(Y):hypothetical protein		0.157895
supercont8.1	987219	-	CG	CGA	1.02	3	12	3	MGG_16065T0(Y):hypothetical protein		0.2
supercont8.1	987240	-	CG	CGA	1.02	4	22	4	MGG_16065T0(Y):hypothetical protein		0.153846
supercont8.1	987366	-	CG	CGT	1.1	4	11	3	MGG_16065T0(Y):hypothetical protein		0.266667
supercont8.1	987386	-	CG	CGA	1.06	3	9	3	MGG_16065T0(Y):hypothetical protein		0.25
supercont8.1	987404	-	CG	CGA	1	5	11	3	MGG_16065T0(Y):hypothetical protein		0.3125
supercont8.1	987408	-	CG	CGA	1	3	16	3	MGG_16065T0(Y):hypothetical protein		0.157895
supercont8.1	987426	-	CG	CGA	1	5	17	3	MGG_16065T0(Y):hypothetical protein		0.227273
supercont8.1	987446	-	CG	CGT	1.07	6	20	3	MGG_16065T0(Y):hypothetical protein		0.230769
supercont8.1	987455	-	CG	CGC	1.1	5	22	4	MGG_16065T0(Y):hypothetical protein		0.185185
supercont8.1	987486	-	CG	CGA	1.14	8	19	3	MGG_16065T0(Y):hypothetical protein		0.296296
supercont8.1	987611	-	CG	CGT	1.14	4	6	2	MGG_16065T0(Y):hypothetical protein		0.4
supercont8.1	987644	-	CG	CGC	1.24	5	14	3	MGG_16065T0(Y):hypothetical protein		0.263158
supercont8.1	987720	-	CG	CGA	1.27	4	13	3	MGG_16065T0(Y):hypothetical protein		0.235294
supercont8.1	987747	-	CG	CGT	1.16	4	5	2	MGG_16065T0(Y):hypothetical protein		0.444444
supercont8.1	987802	-	CG	CGT	1.26	2	4	2	MGG_16065T0(Y):hypothetical protein		0.333333
supercont8.1	987866	+	CG	CGT	1.12	4	22	4	MGG_16065T0(Y):hypothetical protein		0.153846
supercont8.1	987954	+	CG	CGT	1	5	20	3	MGG_16065T0(Y):hypothetical protein		0.2
supercont8.1	988093	+	CG	CGT	1	4	25	4	MGG_16065T0(Y):hypothetical protein		0.137931
supercont8.1	988143	+	CG	CGT	1.1	4	31	4	MGG_16065T0(Y):hypothetical protein		0.114286
supercont8.1	988282	+	CG	CGA	1	4	16	3	MGG_16065T0(Y):hypothetical protein		0.2
supercont8.1	988393	-	CG	CGG	1.04	3	13	3	MGG_16065T0(Y):hypothetical protein		0.1875
supercont8.1	988397	-	CG	CGA	1.03	3	16	3	MGG_16065T0(Y):hypothetical protein		0.157895
supercont8.1	1069584	-	CG	CGG	1	3	8	3	MGG_16072T0(Y):hypothetical protein		0.272727
supercont8.1	1069587	+	CG	CGG	1	4	7	2	MGG_16072T0(Y):hypothetical protein		0.363636
supercont8.1	1069748	+	CG	CGT	1.38	3	10	3	MGG_16072T0(Y):hypothetical protein		0.230769
supercont8.1	1069749	-	CG	CGT	1.39	5	13	3	MGG_16072T0(Y):hypothetical protein		0.277778
supercont8.1	1069772	+	CG	CGA	1.39	3	20	3	MGG_16072T0(Y):hypothetical protein		0.130435
supercont8.1	1069773	-	CG	CGA	1.41	3	19	3	MGG_16072T0(Y):hypothetical protein		0.136364
supercont8.1	1254587	-	CG	CGT	1	3	7	2	MGG_16085T0(N):hypothetical protein		0.3
supercont8.1	1254620	+	CG	CGA	1	3	11	3	MGG_16085T0(N):hypothetical protein		0.214286
supercont8.1	1254621	-	CG	CGA	1	3	9	3	MGG_16085T0(N):hypothetical protein		0.25
supercont8.1	1255052	-	CG	CGA	1	3	20	3	MGG_16085T0(N):hypothetical protein		0.130435
supercont8.1	1519011	+	CG	CGG	1.16	7	22	3	MGG_16104T0(N):hypothetical protein		0.241379
supercont8.1	1519012	-	CG	CGA	1.16	8	8	3	MGG_16104T0(N):hypothetical protein		0.5
supercont8.1	1519014	+	CG	CGT	1.22	7	21	3	MGG_16104T0(N):hypothetical protein		0.25
supercont8.1	1519018	+	CG	CGT	1.22	9	18	3	MGG_16104T0(N):hypothetical protein		0.333333
supercont8.1	1519019	-	CG	CGA	1.25	8	11	3	MGG_16104T0(N):hypothetical protein		0.421053
supercont8.1	1519026	+	CG	CGG	1.26	4	20	3	MGG_16104T0(N):hypothetical protein		0.166667
supercont8.1	1519027	-	CG	CGG	1.26	11	9	3	MGG_16104T0(N):hypothetical protein		0.55
supercont8.1	1519052	-	CG	CGA	1.26	4	19	3	MGG_16104T0(N):hypothetical protein		0.173913
supercont8.1	1519054	+	CG	CGT	1.27	3	18	3	MGG_16104T0(N):hypothetical protein		0.142857
supercont8.1	1542605	+	CG	CGT	1.23	5	10	3	MGG_16105T1(Y):hypothetical protein	MGG_16105T0(Y):hypothetical protein	0.333333
supercont8.1	1542606	-	CG	CGT	1.22	6	8	3	MGG_16105T1(Y):hypothetical protein	MGG_16105T0(Y):hypothetical protein	0.428571
supercont8.1	1587034	+	CG	CGA	1	6	43	4	MGG_16107T0(N):hypothetical protein		0.122449
supercont8.1	1587035	-	CG	CGG	1	8	41	4	MGG_16107T0(N):hypothetical protein		0.163265
supercont8.1	1587044	+	CG	CGG	1	13	64	5	MGG_16107T0(N):hypothetical protein		0.168831
supercont8.1	1587092	-	CG	CGA	1	5	64	5	MGG_16107T0(N):hypothetical protein		0.0724638
supercont8.1	1587094	+	CG	CGG	1	6	64	5	MGG_16107T0(N):hypothetical protein		0.0857143
supercont8.1	1587095	-	CG	CGT	1	7	62	5	MGG_16107T0(N):hypothetical protein		0.101449
supercont8.1	1587097	+	CG	CGC	1	5	63	5	MGG_16107T0(N):hypothetical protein		0.0735294
supercont8.1	1587098	-	CG	CGC	1	5	65	5	MGG_16107T0(N):hypothetical protein		0.0714286
supercont8.1	1587103	-	CG	CGA	1	12	57	5	MGG_16107T0(N):hypothetical protein		0.173913
supercont8.1	1587107	+	CG	CGC	1	5	67	5	MGG_16107T0(N):hypothetical protein		0.0694444
supercont8.1	2852300	+	CG	CGA	1	9	19	3	MGG_16177T0(Y):hypothetical protein		0.321429
supercont8.1	3076291	+	CG	CGC	1	2	5	2	MGG_16198T0(N):hypothetical protein		0.285714
supercont8.1	4213064	+	CG	CGT	28.77	3	1	2	MGG_16285T0(N):predicted protein		0.75
supercont8.1	4213089	+	CG	CGG	23.89	2	5	2	MGG_16285T0(N):predicted protein		0.285714
supercont8.1	4213108	+	CG	CGC	26.75	2	5	2	MGG_16285T0(N):predicted protein		0.285714
supercont8.1	4564656	+	CG	CGG	1	3	18	3	MGG_10657T0(Y):hypothetical protein		0.142857
supercont8.1	4625652	-	CG	CGT	1	3	13	3	MGG_15143T0(Y):hypothetical protein		0.1875
supercont8.1	4664150	-	CG	CGG	50.63	2	6	2	MGG_16312T0(Y):predicted protein		0.25
supercont8.1	5350466	-	CG	CGT	1	3	3	2	MGG_16372T0(N):hypothetical protein		0.5
supercont8.1	5350489	+	CG	CGC	1	8	3	2	MGG_16372T0(N):hypothetical protein		0.727273
supercont8.1	5350526	+	CG	CGA	1	5	9	3	MGG_16372T0(N):hypothetical protein		0.357143
supercont8.1	5350612	+	CG	CGC	1	9	9	3	MGG_16372T0(N):hypothetical protein		0.5
supercont8.1	5350613	-	CG	CGC	1	7	6	2	MGG_16372T0(N):hypothetical protein		0.538462
supercont8.1	5350629	+	CG	CGA	1	6	11	3	MGG_16372T0(N):hypothetical protein		0.352941
supercont8.1	5350648	+	CG	CGA	1	6	10	3	MGG_16372T0(N):hypothetical protein		0.375
supercont8.1	5350649	-	CG	CGC	1	8	10	3	MGG_16372T0(N):hypothetical protein		0.444444
supercont8.1	5350652	+	CG	CGG	1	7	10	3	MGG_16372T0(N):hypothetical protein		0.411765
supercont8.1	5350653	-	CG	CGG	1	8	13	3	MGG_16372T0(N):hypothetical protein		0.380952
supercont8.1	5350672	+	CG	CGG	1	9	5	2	MGG_16372T0(N):hypothetical protein		0.642857
supercont8.1	5350673	-	CG	CGC	1	11	9	3	MGG_16372T0(N):hypothetical protein		0.55
supercont8.1	5350679	+	CG	CGG	1	9	8	3	MGG_16372T0(N):hypothetical protein		0.529412
supercont8.1	5350680	-	CG	CGG	1	13	7	2	MGG_16372T0(N):hypothetical protein		0.65
supercont8.1	5350691	+	CG	CGT	1	7	13	3	MGG_16372T0(N):hypothetical protein		0.35
supercont8.1	5350692	-	CG	CGA	1	12	10	3	MGG_16372T0(N):hypothetical protein		0.545455
supercont8.1	5350718	+	CG	CGC	1	5	12	3	MGG_16372T0(N):hypothetical protein		0.294118
supercont8.1	5350719	-	CG	CGA	1	4	16	3	MGG_16372T0(N):hypothetical protein		0.2
supercont8.1	5350720	+	CG	CGA	1	7	11	3	MGG_16372T0(N):hypothetical protein		0.388889
supercont8.1	5350721	-	CG	CGC	1	5	15	3	MGG_16372T0(N):hypothetical protein		0.25
supercont8.1	5350723	+	CG	CGG	1	9	9	3	MGG_16372T0(N):hypothetical protein		0.5
supercont8.1	5350724	-	CG	CGT	1	14	5	2	MGG_16372T0(N):hypothetical protein		0.736842
supercont8.1	5350730	+	CG	CGA	1	14	4	2	MGG_16372T0(N):hypothetical protein		0.777778
supercont8.1	5350731	-	CG	CGG	1	10	7	2	MGG_16372T0(N):hypothetical protein		0.588235
supercont8.1	5350733	+	CG	CGC	1	9	9	3	MGG_16372T0(N):hypothetical protein		0.5
supercont8.1	5350734	-	CG	CGT	1	10	8	3	MGG_16372T0(N):hypothetical protein		0.555556
supercont8.1	5350745	+	CG	CGC	1	5	14	3	MGG_16372T0(N):hypothetical protein		0.263158
supercont8.1	5350746	-	CG	CGA	1	9	7	2	MGG_16372T0(N):hypothetical protein		0.5625
supercont8.1	5350759	+	CG	CGT	1	11	10	3	MGG_16372T0(N):hypothetical protein		0.52381
supercont8.1	5350760	-	CG	CGA	1	10	5	2	MGG_16372T0(N):hypothetical protein		0.666667
supercont8.1	5350775	+	CG	CGG	1	10	7	2	MGG_16372T0(N):hypothetical protein		0.588235
supercont8.1	5350776	-	CG	CGT	1	14	4	2	MGG_16372T0(N):hypothetical protein		0.777778
supercont8.1	5350782	-	CG	CGC	1	6	14	3	MGG_16372T0(N):hypothetical protein		0.3
supercont8.1	5350786	+	CG	CGC	1	7	7	2	MGG_16372T0(N):hypothetical protein		0.5
supercont8.1	5350787	-	CG	CGA	1	8	10	3	MGG_16372T0(N):hypothetical protein		0.444444
supercont8.1	5350796	+	CG	CGA	1	5	7	2	MGG_16372T0(N):hypothetical protein		0.416667
supercont8.1	5350797	-	CG	CGC	1	6	14	3	MGG_16372T0(N):hypothetical protein		0.3
supercont8.1	5350820	+	CG	CGA	1	3	13	3	MGG_16372T0(N):hypothetical protein		0.1875
supercont8.1	5350821	-	CG	CGA	1	3	19	3	MGG_16372T0(N):hypothetical protein		0.136364
supercont8.1	5350868	+	CG	CGT	1	3	12	3	MGG_16372T0(N):hypothetical protein		0.2
supercont8.1	5350869	-	CG	CGA	1	7	12	3	MGG_16372T0(N):hypothetical protein		0.368421
supercont8.1	5350877	+	CG	CGA	1	3	13	3	MGG_16372T0(N):hypothetical protein		0.1875
supercont8.1	5350878	-	CG	CGA	1	8	14	3	MGG_16372T0(N):hypothetical protein		0.363636
supercont8.1	5350888	-	CG	CGT	1	6	14	3	MGG_16372T0(N):hypothetical protein		0.3
supercont8.1	5350910	+	CG	CGC	1	8	9	3	MGG_16372T0(N):hypothetical protein		0.470588
supercont8.1	5350911	-	CG	CGC	1	7	12	3	MGG_16372T0(N):hypothetical protein		0.368421
supercont8.1	5350928	-	CG	CGC	1	4	15	3	MGG_16372T0(N):hypothetical protein		0.210526
supercont8.1	5350930	-	CG	CGC	1	7	13	3	MGG_16372T0(N):hypothetical protein		0.35
supercont8.1	5350944	+	CG	CGG	1	10	7	2	MGG_16372T0(N):hypothetical protein		0.588235
supercont8.1	5350945	-	CG	CGT	1	8	13	3	MGG_16372T0(N):hypothetical protein		0.380952
supercont8.1	5350952	+	CG	CGC	1	9	5	2	MGG_16372T0(N):hypothetical protein		0.642857
supercont8.1	5350953	-	CG	CGG	1	8	9	3	MGG_16372T0(N):hypothetical protein		0.470588
supercont8.1	5350954	+	CG	CGC	1	7	6	2	MGG_16372T0(N):hypothetical protein		0.538462
supercont8.1	5350957	+	CG	CGG	1	8	5	2	MGG_16372T0(N):hypothetical protein		0.615385
supercont8.1	5350958	-	CG	CGG	1	8	9	3	MGG_16372T0(N):hypothetical protein		0.470588
supercont8.1	5350968	+	CG	CGA	1	8	6	2	MGG_16372T0(N):hypothetical protein		0.571429
supercont8.1	5350969	-	CG	CGG	1	5	11	3	MGG_16372T0(N):hypothetical protein		0.3125
supercont8.1	5350994	+	CG	CGT	1	9	6	2	MGG_16372T0(N):hypothetical protein		0.6
supercont8.1	5350995	-	CG	CGA	1	4	16	3	MGG_16372T0(N):hypothetical protein		0.2
supercont8.1	5351081	+	CG	CGA	1	3	15	3	MGG_16372T0(N):hypothetical protein		0.166667
supercont8.1	5351082	-	CG	CGA	1	3	7	2	MGG_16372T0(N):hypothetical protein		0.3
supercont8.1	5351109	+	CG	CGG	1	10	7	2	MGG_16372T0(N):hypothetical protein		0.588235
supercont8.1	5351110	-	CG	CGG	1	5	5	2	MGG_16372T0(N):hypothetical protein		0.5
supercont8.1	5351112	+	CG	CGA	1	3	14	3	MGG_16372T0(N):hypothetical protein		0.176471
supercont8.1	5351116	+	CG	CGA	1	4	15	3	MGG_16372T0(N):hypothetical protein		0.210526
supercont8.1	5351117	-	CG	CGT	1	5	7	2	MGG_16372T0(N):hypothetical protein		0.416667
supercont8.1	5351139	+	CG	CGA	1	11	10	3	MGG_16372T0(N):hypothetical protein		0.52381
supercont8.1	5351140	-	CG	CGT	1	6	16	3	MGG_16372T0(N):hypothetical protein		0.272727
supercont8.1	5351146	+	CG	CGA	1	6	14	3	MGG_16372T0(N):hypothetical protein		0.3
supercont8.1	5351547	-	CG	CGT	1	3	13	3	MGG_16372T0(N):hypothetical protein		0.1875
supercont8.1	5731079	-	CG	CGT	1	5	19	3	MGG_16414T0(Y):hypothetical protein		0.208333
supercont8.1	5731103	-	CG	CGA	1	5	19	3	MGG_16414T0(Y):hypothetical protein		0.208333
supercont8.1	5731126	+	CG	CGT	1	6	7	2	MGG_16414T0(Y):hypothetical protein		0.461538
supercont8.1	5731127	-	CG	CGG	1	6	26	4	MGG_16414T0(Y):hypothetical protein		0.1875
supercont8.1	5731144	+	CG	CGG	1	3	10	3	MGG_16414T0(Y):hypothetical protein		0.230769
supercont8.1	5731145	-	CG	CGG	1	4	30	4	MGG_16414T0(Y):hypothetical protein		0.117647
supercont8.1	5731202	+	CG	CGC	1	4	11	3	MGG_16414T0(Y):hypothetical protein		0.266667
supercont8.1	5731203	-	CG	CGG	1	12	16	3	MGG_16414T0(Y):hypothetical protein		0.428571
supercont8.1	5731218	+	CG	CGA	1	6	11	3	MGG_16414T0(Y):hypothetical protein		0.352941
supercont8.1	5731219	-	CG	CGC	1	4	27	4	MGG_16414T0(Y):hypothetical protein		0.129032
supercont8.1	5731245	-	CG	CGG	1	4	35	4	MGG_16414T0(Y):hypothetical protein		0.102564
supercont8.1	5731253	+	CG	CGG	1	6	27	4	MGG_16414T0(Y):hypothetical protein		0.181818
supercont8.1	5731254	-	CG	CGC	1	7	36	4	MGG_16414T0(Y):hypothetical protein		0.162791
supercont8.1	5731262	+	CG	CGA	1	5	34	4	MGG_16414T0(Y):hypothetical protein		0.128205
supercont8.1	5731266	+	CG	CGA	1	8	30	4	MGG_16414T0(Y):hypothetical protein		0.210526
supercont8.1	5731275	+	CG	CGG	1	5	31	4	MGG_16414T0(Y):hypothetical protein		0.138889
supercont8.1	5731286	+	CG	CGG	1	7	32	4	MGG_16414T0(Y):hypothetical protein		0.179487
supercont8.1	5731287	-	CG	CGT	1	9	33	4	MGG_16414T0(Y):hypothetical protein		0.214286
supercont8.1	5731309	+	CG	CGA	1	10	26	4	MGG_16414T0(Y):hypothetical protein		0.277778
supercont8.1	5731310	-	CG	CGA	1	6	29	4	MGG_16414T0(Y):hypothetical protein		0.171429
supercont8.1	5731316	+	CG	CGT	1	6	29	4	MGG_16414T0(Y):hypothetical protein		0.171429
supercont8.1	5731317	-	CG	CGC	1	5	27	4	MGG_16414T0(Y):hypothetical protein		0.15625
supercont8.1	5731358	+	CG	CGT	1	10	4	2	MGG_16414T0(Y):hypothetical protein		0.714286
supercont8.1	5731359	-	CG	CGG	1	6	12	3	MGG_16414T0(Y):hypothetical protein		0.333333
supercont8.1	5731378	+	CG	CGC	1	5	3	2	MGG_16414T0(Y):hypothetical protein		0.625
supercont8.1	5731379	-	CG	CGT	1	8	5	2	MGG_16414T0(Y):hypothetical protein		0.615385
supercont8.1	5731395	+	CG	CGT	1	7	0	0	MGG_16414T0(Y):hypothetical protein		1
supercont8.1	5731396	-	CG	CGT	1	6	1	2	MGG_16414T0(Y):hypothetical protein		0.857143
supercont8.1	5731401	+	CG	CGG	1	5	2	2	MGG_16414T0(Y):hypothetical protein		0.714286
supercont8.1	5731402	-	CG	CGA	1	4	3	2	MGG_16414T0(Y):hypothetical protein		0.571429
supercont8.1	5731407	-	CG	CGT	1	2	3	2	MGG_16414T0(Y):hypothetical protein		0.4
supercont8.1	5731551	+	CG	CGC	46.76	3	2	2	MGG_16414T0(Y):hypothetical protein		0.6
supercont8.1	5731552	-	CG	CGC	46.76	4	1	2	MGG_16414T0(Y):hypothetical protein		0.8
supercont8.1	6796968	-	CG	CGG	39.14	4	0	0	MGG_16497T0(Y):hypothetical protein		1
supercont8.1	7975247	+	CG	CGC	1.11	3	14	3	MGG_16580T0(Y):predicted protein		0.176471
supercont8.2	1253511	-	CG	CGG	1	2	6	2	MGG_15556T0(Y):hypothetical protein		0.25
supercont8.2	4637249	+	CG	CGG	44.72	3	6	2	MGG_15763T0(Y):predicted protein		0.333333
supercont8.2	4637294	+	CG	CGG	31.47	4	21	3	MGG_15763T0(Y):predicted protein		0.16
supercont8.2	4637319	+	CG	CGT	37.45	16	9	3	MGG_15763T0(Y):predicted protein		0.64
supercont8.2	5033730	+	CG	CGA	1	3	10	3	MGG_01834T0(N):hypothetical protein		0.230769
supercont8.3	1328877	-	CG	CGT	1.04	3	12	3	MGG_16672T0(Y):hypothetical protein		0.2
supercont8.3	1459123	-	CG	CGG	64.82	2	2	2	MGG_16683T0(Y):predicted protein		0.5
supercont8.3	3134139	+	CG	CGG	64.16	2	2	2	MGG_16783T0(Y):predicted protein		0.5
supercont8.3	3676645	+	CG	CGA	3	3	4	2	MGG_16815T1(N):hypothetical protein	MGG_16815T0(N):hypothetical protein	0.428571
supercont8.3	3676646	-	CG	CGT	3	4	1	2	MGG_16815T1(N):hypothetical protein	MGG_16815T0(N):hypothetical protein	0.8
supercont8.3	3676683	+	CG	CGA	2.16	5	7	2	MGG_16815T1(N):hypothetical protein	MGG_16815T0(N):hypothetical protein	0.416667
supercont8.3	3676684	-	CG	CGT	2.07	7	3	2	MGG_16815T1(N):hypothetical protein	MGG_16815T0(N):hypothetical protein	0.7
supercont8.3	3676686	+	CG	CGT	2.11	3	8	3	MGG_16815T1(N):hypothetical protein	MGG_16815T0(N):hypothetical protein	0.272727
supercont8.3	5011785	+	CG	CGG	60.63	3	2	2	MGG_16885T0(N):predicted protein		0.6
supercont8.3	5011786	-	CG	CGG	60.73	2	2	2	MGG_16885T0(N):predicted protein		0.5
supercont8.3	5278187	+	CG	CGA	1	2	5	2	MGG_16901T0(Y):ATP-dependent RNA helicase DBP2		0.285714
supercont8.3	5342372	-	CG	CGC	1	3	19	3	MGG_15141T0(Y):hypothetical protein		0.136364
supercont8.3	5452549	+	CG	CGT	1	3	11	3	MGG_11036T0(Y):cellobiose dehydrogenase		0.214286
supercont8.3	5452553	+	CG	CGT	1	6	8	3	MGG_11036T0(Y):cellobiose dehydrogenase		0.428571
supercont8.3	5452554	-	CG	CGC	1	3	9	3	MGG_11036T0(Y):cellobiose dehydrogenase		0.25
supercont8.3	5880984	-	CG	CGG	1	4	29	4	MGG_07824T0(N):spherulin-1B		0.121212
supercont8.3	6542426	-	CG	CGC	1	6	15	3	MGG_16984T0(Y):hypothetical protein		0.285714
supercont8.3	6542438	+	CG	CGA	1	6	12	3	MGG_16984T0(Y):hypothetical protein		0.333333
supercont8.3	6542441	+	CG	CGT	1	9	9	3	MGG_16984T0(Y):hypothetical protein		0.5
supercont8.3	6542442	-	CG	CGT	1	5	23	4	MGG_16984T0(Y):hypothetical protein		0.178571
supercont8.3	6542451	+	CG	CGA	1	8	8	3	MGG_16984T0(Y):hypothetical protein		0.5
supercont8.3	6542458	+	CG	CGA	1	4	12	3	MGG_16984T0(Y):hypothetical protein		0.25
supercont8.3	6542459	-	CG	CGA	1	5	27	4	MGG_16984T0(Y):hypothetical protein		0.15625
supercont8.3	6543047	-	CG	CGC	1	3	20	3	MGG_16984T0(Y):hypothetical protein		0.130435
supercont8.3	6543059	-	CG	CGT	1	4	21	3	MGG_16984T0(Y):hypothetical protein		0.16
supercont8.3	6543071	-	CG	CGT	1	8	16	3	MGG_16984T0(Y):hypothetical protein		0.333333
supercont8.3	6543076	-	CG	CGT	1	5	18	3	MGG_16984T0(Y):hypothetical protein		0.217391
supercont8.3	6543094	+	CG	CGA	1	5	1	2	MGG_16984T0(Y):hypothetical protein		0.833333
supercont8.3	6543095	-	CG	CGC	1	12	18	3	MGG_16984T0(Y):hypothetical protein		0.4
supercont8.3	6543171	+	CG	CGG	1	7	6	2	MGG_16984T0(Y):hypothetical protein		0.538462
supercont8.3	6543172	-	CG	CGT	1	12	22	3	MGG_16984T0(Y):hypothetical protein		0.352941
supercont8.3	6543189	+	CG	CGT	1	11	7	2	MGG_16984T0(Y):hypothetical protein		0.611111
supercont8.3	6543190	-	CG	CGT	1	4	20	3	MGG_16984T0(Y):hypothetical protein		0.166667
supercont8.3	6543202	+	CG	CGA	1	5	12	3	MGG_16984T0(Y):hypothetical protein		0.294118
supercont8.3	6543203	-	CG	CGG	1	8	14	3	MGG_16984T0(Y):hypothetical protein		0.363636
supercont8.3	6543212	-	CG	CGG	1	4	17	3	MGG_16984T0(Y):hypothetical protein		0.190476
supercont8.3	6543254	+	CG	CGG	1	6	8	3	MGG_16984T0(Y):hypothetical protein		0.428571
supercont8.3	6543255	-	CG	CGG	1	5	17	3	MGG_16984T0(Y):hypothetical protein		0.227273
supercont8.3	6543266	+	CG	CGC	1	7	10	3	MGG_16984T0(Y):hypothetical protein		0.411765
supercont8.3	6543267	-	CG	CGC	1	5	14	3	MGG_16984T0(Y):hypothetical protein		0.263158
supercont8.3	6543268	+	CG	CGA	1	8	9	3	MGG_16984T0(Y):hypothetical protein		0.470588
supercont8.3	6543279	+	CG	CGA	1	3	10	3	MGG_16984T0(Y):hypothetical protein		0.230769
supercont8.3	6543291	+	CG	CGG	1	8	3	2	MGG_16984T0(Y):hypothetical protein		0.727273
supercont8.3	6543292	-	CG	CGT	1	11	8	3	MGG_16984T0(Y):hypothetical protein		0.578947
supercont8.4	130085	+	CG	CGT	1.25	6	4	2	MGG_17007T0(Y):hypothetical protein		0.6
supercont8.4	130113	+	CG	CGG	1	4	6	2	MGG_17007T0(Y):hypothetical protein		0.4
supercont8.4	130551	-	CG	CGA	1.62	3	1	2	MGG_17007T0(Y):hypothetical protein		0.75
supercont8.4	130591	-	CG	CGA	1.25	3	4	2	MGG_17007T0(Y):hypothetical protein		0.428571
supercont8.4	130605	-	CG	CGC	1.6	3	4	2	MGG_17007T0(Y):hypothetical protein		0.428571
supercont8.4	130623	-	CG	CGA	1.5	2	4	2	MGG_17007T0(Y):hypothetical protein		0.333333
supercont8.4	290015	+	CG	CGT	1	2	5	2	MGG_08459T0(N):hypothetical protein		0.285714
supercont8.4	599989	-	CG	CGA	1	2	6	2	MGG_08547T0(N):CAMK/CAMK1 protein kinase		0.25
supercont8.4	3108283	+	CG	CGA	1	3	8	3	MGG_17152T0(N):hypothetical protein		0.272727
supercont8.4	4323055	-	CG	CGT	1	3	5	2	MGG_17202T0(Y):hypothetical protein		0.375
supercont8.4	4323082	+	CG	CGT	1	4	22	4	MGG_17202T0(Y):hypothetical protein		0.153846
supercont8.4	4323109	+	CG	CGG	1	9	14	3	MGG_17202T0(Y):hypothetical protein		0.391304
supercont8.4	4323146	+	CG	CGT	1	5	22	4	MGG_17202T0(Y):hypothetical protein		0.185185
supercont8.4	4323200	-	CG	CGC	1	3	16	3	MGG_17202T0(Y):hypothetical protein		0.157895
supercont8.4	4323250	-	CG	CGG	1	3	20	3	MGG_17202T0(Y):hypothetical protein		0.130435
supercont8.4	4323251	+	CG	CGA	1	4	19	3	MGG_17202T0(Y):hypothetical protein		0.173913
supercont8.4	4323284	+	CG	CGA	1	4	17	3	MGG_17202T0(Y):hypothetical protein		0.190476
supercont8.4	4323285	-	CG	CGA	1	3	10	3	MGG_17202T0(Y):hypothetical protein		0.230769
supercont8.4	4323297	+	CG	CGG	1	8	14	3	MGG_17202T0(Y):hypothetical protein		0.363636
supercont8.4	4323298	-	CG	CGG	1	7	7	2	MGG_17202T0(Y):hypothetical protein		0.5
supercont8.4	4323307	+	CG	CGC	1	6	17	3	MGG_17202T0(Y):hypothetical protein		0.26087
supercont8.4	4323308	-	CG	CGC	1	3	13	3	MGG_17202T0(Y):hypothetical protein		0.1875
supercont8.4	4323372	+	CG	CGT	1	6	13	3	MGG_17202T0(Y):hypothetical protein		0.315789
supercont8.4	4323373	-	CG	CGC	1	4	11	3	MGG_17202T0(Y):hypothetical protein		0.266667
supercont8.4	4323473	+	CG	CGA	1	2	3	2	MGG_17202T0(Y):hypothetical protein		0.4
supercont8.4	4501760	+	CG	CGC	1	2	6	2	MGG_10995T0(N):hypothetical protein		0.25
supercont8.4	4816647	+	CG	CGT	1	3	11	3	MGG_17237T0(Y):hypothetical protein		0.214286
supercont8.4	4816738	+	CG	CGA	1	3	9	3	MGG_17237T0(Y):hypothetical protein		0.25
supercont8.4	4816765	+	CG	CGG	1	3	11	3	MGG_17237T0(Y):hypothetical protein		0.214286
supercont8.4	4816926	+	CG	CGT	1.42	3	11	3	MGG_17237T0(Y):hypothetical protein		0.214286
supercont8.4	4998406	+	CG	CGA	1	4	10	3	MGG_17248T0(N):hypothetical protein		0.285714
supercont8.4	4998456	+	CG	CGT	1	4	9	3	MGG_17248T0(N):hypothetical protein		0.307692
supercont8.4	5510763	-	CG	CGT	52	3	5	2	MGG_17285T0(Y):hypothetical protein		0.375
supercont8.5	1816109	+	CG	CGC	1	3	16	3	MGG_17380T0(N):hypothetical protein		0.157895
supercont8.5	3606934	-	CG	CGA	1	4	10	3	MGG_17499T0(N):hypothetical protein		0.285714
supercont8.5	3606957	+	CG	CGT	1	3	7	2	MGG_17499T0(N):hypothetical protein		0.3
supercont8.5	3606958	-	CG	CGT	1	3	16	3	MGG_17499T0(N):hypothetical protein		0.157895
supercont8.5	3606981	-	CG	CGG	1.06	5	13	3	MGG_17499T0(N):hypothetical protein		0.277778
supercont8.5	3607147	-	CG	CGA	1.32	3	12	3	MGG_17499T0(N):hypothetical protein		0.2
supercont8.5	4125115	+	CG	CGC	9.83	2	4	2	MGG_17536T0(Y):hypothetical protein		0.333333
supercont8.5	4373871	+	CG	CGC	1	3	10	3	MGG_17548T0(N):hypothetical protein		0.230769
supercont8.5	4373900	+	CG	CGG	1	3	12	3	MGG_17548T0(N):hypothetical protein		0.2
supercont8.6	20972	-	CG	CGT	40.6	4	5	2	MGG_17559T0(Y):predicted protein		0.444444
supercont8.6	765229	+	CG	CGG	1	3	15	3	MGG_17603T0(Y):hypothetical protein		0.166667
supercont8.6	765249	+	CG	CGT	1	3	15	3	MGG_17603T0(Y):hypothetical protein		0.166667
supercont8.6	2437575	+	CG	CGC	1	3	15	3	MGG_03956T0(N):hypothetical protein		0.166667
supercont8.6	3805843	-	CG	CGT	1	4	18	3	MGG_09879T0(Y):hypothetical protein		0.181818
supercont8.7	243350	-	CG	CGA	1	15	14	3	MGG_17866T0(Y):hypothetical protein		0.517241
supercont8.7	708902	+	CG	CGG	1	8	11	3	MGG_17894T0(N):predicted protein		0.421053
supercont8.7	708903	-	CG	CGG	1	4	7	2	MGG_17894T0(N):predicted protein		0.363636
supercont8.7	709001	+	CG	CGA	1	10	7	2	MGG_17894T0(N):predicted protein		0.588235
supercont8.7	709002	-	CG	CGC	1	2	3	2	MGG_17894T0(N):predicted protein		0.4
supercont8.7	709025	+	CG	CGA	1	6	10	3	MGG_17894T0(N):predicted protein		0.375
supercont8.7	2317437	+	CG	CGC	1	3	13	3	MGG_15032T0(Y):hypothetical protein		0.1875
supercont8.7	2317477	+	CG	CGA	1	3	16	3	MGG_15032T0(Y):hypothetical protein		0.157895
supercont8.7	2317519	+	CG	CGA	1	3	8	3	MGG_15032T0(Y):hypothetical protein		0.272727
supercont8.7	2317520	-	CG	CGT	1	7	9	3	MGG_15032T0(Y):hypothetical protein		0.4375
supercont8.7	2317542	-	CG	CGG	1	3	8	3	MGG_15032T0(Y):hypothetical protein		0.272727
supercont8.7	2317550	-	CG	CGA	1	3	9	3	MGG_15032T0(Y):hypothetical protein		0.25
supercont8.7	2317594	+	CG	CGC	1	5	6	2	MGG_15032T0(Y):hypothetical protein		0.454545
supercont8.7	2317595	-	CG	CGC	1	6	4	2	MGG_15032T0(Y):hypothetical protein		0.6
supercont8.7	2317608	+	CG	CGA	1	6	6	2	MGG_15032T0(Y):hypothetical protein		0.5
supercont8.7	2317616	+	CG	CGC	1	3	10	3	MGG_15032T0(Y):hypothetical protein		0.230769
supercont8.7	2317617	-	CG	CGT	1	8	2	2	MGG_15032T0(Y):hypothetical protein		0.8
supercont8.7	2317645	-	CG	CGA	1	6	5	2	MGG_15032T0(Y):hypothetical protein		0.545455
supercont8.7	2317652	+	CG	CGG	1	8	5	2	MGG_15032T0(Y):hypothetical protein		0.615385
supercont8.7	2317653	-	CG	CGG	1	5	6	2	MGG_15032T0(Y):hypothetical protein		0.454545
supercont8.7	2317661	+	CG	CGA	1	6	9	3	MGG_15032T0(Y):hypothetical protein		0.4
supercont8.7	2317662	-	CG	CGT	1	7	7	2	MGG_15032T0(Y):hypothetical protein		0.5
supercont8.8	138903	-	CG	CGT	1.46	4	9	3	MGG_18113T0(Y):hypothetical protein		0.307692
supercont8.8	138926	-	CG	CGG	1.4	5	7	2	MGG_18113T0(Y):hypothetical protein		0.416667
supercont8.8	138929	+	CG	CGG	1.4	6	5	2	MGG_18113T0(Y):hypothetical protein		0.545455
supercont8.8	138930	-	CG	CGG	1.41	4	9	3	MGG_18113T0(Y):hypothetical protein		0.307692
supercont8.8	138961	+	CG	CGT	1.26	8	6	2	MGG_18113T0(Y):hypothetical protein		0.571429
supercont8.8	138962	-	CG	CGT	1.26	7	10	3	MGG_18113T0(Y):hypothetical protein		0.411765
supercont8.8	138971	+	CG	CGT	1.19	8	7	2	MGG_18113T0(Y):hypothetical protein		0.533333
supercont8.8	138972	-	CG	CGT	1.19	8	11	3	MGG_18113T0(Y):hypothetical protein		0.421053
supercont8.8	139040	+	CG	CGA	1	3	8	3	MGG_18113T0(Y):hypothetical protein		0.272727
supercont8.8	139041	-	CG	CGC	1	8	15	3	MGG_18113T0(Y):hypothetical protein		0.347826
supercont8.8	139072	-	CG	CGA	1	4	18	3	MGG_18113T0(Y):hypothetical protein		0.181818
supercont8.8	139094	+	CG	CGT	1	9	6	2	MGG_18113T0(Y):hypothetical protein		0.6
supercont8.8	139095	-	CG	CGT	1	10	13	3	MGG_18113T0(Y):hypothetical protein		0.434783
supercont8.8	139178	+	CG	CGA	1.11	4	7	2	MGG_18113T0(Y):hypothetical protein		0.363636
supercont8.8	139179	-	CG	CGT	1.11	11	13	3	MGG_18113T0(Y):hypothetical protein		0.458333
supercont8.1	114633	-	CHG	CAG	1	3	16	3	MGG_01977T0(N):hypothetical protein		0.157895
supercont8.1	791720	-	CHG	CAG	1	4	35	4	MGG_16046T0(N):predicted protein		0.102564
supercont8.1	986416	+	CHG	CCG	1.36	4	27	4	MGG_16065T0(Y):hypothetical protein		0.129032
supercont8.1	987062	-	CHG	CAG	1.06	3	19	3	MGG_16065T0(Y):hypothetical protein		0.136364
supercont8.1	1254647	+	CHG	CAG	4.6	2	6	2	MGG_16085T0(N):hypothetical protein		0.25
supercont8.1	1254667	+	CHG	CAG	8.67	2	5	2	MGG_16085T0(N):hypothetical protein		0.285714
supercont8.1	1254954	-	CHG	CAG	1	5	11	3	MGG_16085T0(N):hypothetical protein		0.3125
supercont8.1	1254979	-	CHG	CTG	1	3	15	3	MGG_16085T0(N):hypothetical protein		0.166667
supercont8.1	1504521	-	CHG	CTG	1	2	5	2	MGG_02351T0(Y):tyrocidine synthetase 1		0.285714
supercont8.1	1587056	+	CHG	CAG	1	8	70	5	MGG_16107T0(N):hypothetical protein		0.102564
supercont8.1	2068690	+	CHG	CTG	1	3	14	3	MGG_02491T0(N):DNA replication ATP-dependent helicase dna2		0.176471
supercont8.1	5082632	-	CHG	CAG	1	2	6	2	MGG_05397T0(N):CMGC protein kinase		0.25
supercont8.1	5304972	+	CHG	CAG	46.04	6	3	2	MGG_16370T0(Y):predicted protein		0.666667
supercont8.1	5350674	-	CHG	CCG	1	3	18	3	MGG_16372T0(N):hypothetical protein		0.142857
supercont8.1	5350812	+	CHG	CTG	1	5	11	3	MGG_16372T0(N):hypothetical protein		0.3125
supercont8.1	5350814	-	CHG	CAG	1	5	19	3	MGG_16372T0(N):hypothetical protein		0.208333
supercont8.1	5350924	+	CHG	CAG	1	7	10	3	MGG_16372T0(N):hypothetical protein		0.411765
supercont8.1	5350931	-	CHG	CCG	1	3	17	3	MGG_16372T0(N):hypothetical protein		0.15
supercont8.1	5351012	-	CHG	CAG	1	3	16	3	MGG_16372T0(N):hypothetical protein		0.157895
supercont8.1	5351045	-	CHG	CAG	1	3	13	3	MGG_16372T0(N):hypothetical protein		0.1875
supercont8.1	5351069	+	CHG	CTG	1	3	14	3	MGG_16372T0(N):hypothetical protein		0.176471
supercont8.1	5351445	-	CHG	CAG	1	3	15	3	MGG_16372T0(N):hypothetical protein		0.166667
supercont8.1	5731231	+	CHG	CAG	1	7	15	3	MGG_16414T0(Y):hypothetical protein		0.318182
supercont8.1	5731294	-	CHG	CAG	1	5	33	4	MGG_16414T0(Y):hypothetical protein		0.131579
supercont8.1	5731539	+	CHG	CAG	44.19	4	1	2	MGG_16414T0(Y):hypothetical protein		0.8
supercont8.1	6796952	-	CHG	CAG	47.83	3	1	2	MGG_16497T0(Y):hypothetical protein		0.75
supercont8.1	7975480	+	CHG	CAG	1.27	7	15	3	MGG_16580T0(Y):predicted protein		0.318182
supercont8.2	1663022	-	CHG	CAG	1	2	5	2	MGG_11340T0(Y):hypothetical protein		0.285714
supercont8.2	2261070	-	CHG	CTG	1	3	16	3	MGG_15619T0(Y):hypothetical protein		0.157895
supercont8.2	2943951	+	CHG	CAG	1	2	6	2	MGG_11241T0(N):general stress response protein Whi2		0.25
supercont8.2	4637280	+	CHG	CAG	37.4	3	14	3	MGG_15763T0(Y):predicted protein		0.176471
supercont8.2	4637288	+	CHG	CTG	35.36	3	17	3	MGG_15763T0(Y):predicted protein		0.15
supercont8.2	4637335	+	CHG	CAG	40.84	5	15	3	MGG_15763T0(Y):predicted protein		0.25
supercont8.2	4637505	+	CHG	CAG	30.75	3	4	2	MGG_15763T0(Y):predicted protein		0.428571
supercont8.2	4637507	-	CHG	CTG	28.96	3	14	3	MGG_15763T0(Y):predicted protein		0.176471
supercont8.2	5280054	-	CHG	CAG	1	3	15	3	MGG_15334T0(Y):multidrug resistance protein 11		0.166667
supercont8.2	5619950	-	CHG	CAG	1	3	16	3	MGG_08080T0(Y):hypothetical protein		0.157895
supercont8.2	5876902	+	CHG	CAG	1	3	20	3	MGG_12300T0(Y):hydroxyacylglutathione hydrolase		0.130435
supercont8.3	883582	-	CHG	CTG	1	2	6	2	MGG_07511T0(N):hypothetical protein		0.25
supercont8.3	1234960	+	CHG	CTG	1	3	20	3	MGG_07619T0(N):taurine catabolism dioxygenase TauD		0.130435
supercont8.3	2962298	+	CHG	CTG	1	3	15	3	MGG_15225T0(N):hypothetical protein		0.166667
supercont8.3	3676649	+	CHG	CAG	2.84	2	6	2	MGG_16815T1(N):hypothetical protein	MGG_16815T0(N):hypothetical protein	0.25
supercont8.3	3676675	+	CHG	CAG	2.24	8	4	2	MGG_16815T1(N):hypothetical protein	MGG_16815T0(N):hypothetical protein	0.666667
supercont8.3	6542467	+	CHG	CAG	1	3	10	3	MGG_16984T0(Y):hypothetical protein		0.230769
supercont8.3	6543299	+	CHG	CAG	1	6	4	2	MGG_16984T0(Y):hypothetical protein		0.6
supercont8.4	130583	-	CHG	CAG	1.4	2	4	2	MGG_17007T0(Y):hypothetical protein		0.333333
supercont8.4	130602	-	CHG	CAG	1.6	3	3	2	MGG_17007T0(Y):hypothetical protein		0.5
supercont8.4	855883	+	CHG	CAG	1	2	6	2	MGG_03741T0(Y):hypothetical protein		0.25
supercont8.4	971724	+	CHG	CAG	1	2	5	2	MGG_15288T0(N):N-acetylated-alpha-linked acidic dipeptidase 2		0.285714
supercont8.4	1057508	+	CHG	CAG	1	3	7	2	MGG_15286T0(N):hypothetical protein		0.3
supercont8.4	1305926	+	CHG	CAG	40.52	4	4	2	MGG_17065T0(Y):predicted protein		0.5
supercont8.4	1305928	-	CHG	CTG	40.07	3	12	3	MGG_17065T0(Y):predicted protein		0.2
supercont8.4	1421853	-	CHG	CAG	1	3	7	2	MGG_13526T0(Y):RNP domain-containing protein		0.3
supercont8.4	4323061	+	CHG	CAG	1	5	17	3	MGG_17202T0(Y):hypothetical protein		0.227273
supercont8.4	4323228	+	CHG	CAG	1	4	15	3	MGG_17202T0(Y):hypothetical protein		0.210526
supercont8.4	4323243	-	CHG	CAG	1	4	20	3	MGG_17202T0(Y):hypothetical protein		0.166667
supercont8.4	4323363	+	CHG	CAG	1	8	8	3	MGG_17202T0(Y):hypothetical protein		0.5
supercont8.4	4323517	+	CHG	CAG	1	3	9	3	MGG_17202T0(Y):hypothetical protein		0.25
supercont8.4	4961546	+	CHG	CAG	1	2	5	2	MGG_17246T0(N):hypothetical protein		0.285714
supercont8.4	5439032	+	CHG	CAG	1	4	13	3	MGG_17279T0(N):hypothetical protein		0.235294
supercont8.5	291679	+	CHG	CAG	1	4	18	3	MGG_10973T0(Y):hypothetical protein		0.181818
supercont8.5	2048290	-	CHG	CAG	1	4	16	3	MGG_00675T0(Y):hypothetical protein		0.2
supercont8.5	4040360	-	CHG	CAG	1	3	8	3	MGG_00129T0(Y):hypothetical protein		0.272727
supercont8.5	4373803	-	CHG	CAG	1	4	9	3	MGG_17548T0(N):hypothetical protein		0.307692
supercont8.6	21443	-	CHG	CAG	52.11	5	7	2	MGG_17560T0(N):predicted protein		0.416667
supercont8.6	710267	+	CHG	CAG	22.48	5	7	2	MGG_17598T0(Y):predicted protein		0.416667
supercont8.6	765329	+	CHG	CAG	1	5	11	3	MGG_17603T0(Y):hypothetical protein		0.3125
supercont8.6	765341	-	CHG	CAG	1	3	17	3	MGG_17603T0(Y):hypothetical protein		0.15
supercont8.6	765373	+	CHG	CAG	1	4	13	3	MGG_17603T0(Y):hypothetical protein		0.235294
supercont8.6	968411	+	CHG	CAG	1	3	18	3	MGG_10407T0(N):hypothetical protein		0.142857
supercont8.6	2903862	-	CHG	CTG	1	3	13	3	MGG_03830T0(Y):averantin oxidoreductase		0.1875
supercont8.6	3796510	+	CHG	CTG	1	3	14	3	MGG_10694T0(N):hypothetical protein		0.176471
supercont8.6	3796585	+	CHG	CAG	1	4	18	3	MGG_10694T0(N):hypothetical protein		0.181818
supercont8.7	243373	+	CHG	CAG	1	7	6	2	MGG_17866T0(Y):hypothetical protein		0.538462
supercont8.7	709036	+	CHG	CAG	1	3	11	3	MGG_17894T0(N):predicted protein		0.214286
supercont8.7	1962077	+	CHG	CTG	1	2	4	2	MGG_15026T0(Y):hypothetical protein		0.333333
supercont8.7	2317466	+	CHG	CAG	1	4	18	3	MGG_15032T0(Y):hypothetical protein		0.181818
supercont8.7	2317571	-	CHG	CAG	1	9	3	2	MGG_15032T0(Y):hypothetical protein		0.75
supercont8.7	2493588	-	CHG	CAG	1	2	5	2	MGG_02530T0(N):quinate permease		0.285714
supercont8.8	50306	+	CHG	CAG	16.48	5	22	4	MGG_18103T0(Y):predicted protein		0.185185
supercont8.8	138931	-	CHG	CCG	1.41	3	10	3	MGG_18113T0(Y):hypothetical protein		0.230769
supercont8.8	139039	-	CHG	CAG	1	4	19	3	MGG_18113T0(Y):hypothetical protein		0.173913
supercont8.8	139196	+	CHG	CAG	1.11	5	5	2	MGG_18113T0(Y):hypothetical protein		0.5
supercont8.1	45066	-	CHH	CAC	1	3	6	2	MGG_01949T0(N):ent-kaurene synthase		0.333333
supercont8.1	663740	+	CHH	CAC	1	2	6	2	MGG_02130T0(N):lipase 2		0.25
supercont8.1	791834	-	CHH	CAA	1	7	6	2	MGG_16046T0(N):predicted protein		0.538462
supercont8.1	791849	-	CHH	CAA	1	5	12	3	MGG_16046T0(N):predicted protein		0.294118
supercont8.1	826884	-	CHH	CAT	1	4	10	3	MGG_16049T0(Y):hypothetical protein		0.285714
supercont8.1	827035	-	CHH	CAC	1	4	19	3	MGG_16049T0(Y):hypothetical protein		0.173913
supercont8.1	827055	+	CHH	CAC	1	3	16	3	MGG_16049T0(Y):hypothetical protein		0.157895
supercont8.1	827065	-	CHH	CAA	1	3	17	3	MGG_16049T0(Y):hypothetical protein		0.15
supercont8.1	827215	-	CHH	CAT	1	3	14	3	MGG_16049T0(Y):hypothetical protein		0.176471
supercont8.1	827222	-	CHH	CAA	1	3	13	3	MGG_16049T0(Y):hypothetical protein		0.1875
supercont8.1	827296	+	CHH	CAC	1	2	4	2	MGG_16049T0(Y):hypothetical protein		0.333333
supercont8.1	986377	+	CHH	CCA	1.48	3	20	3	MGG_16065T0(Y):hypothetical protein		0.130435
supercont8.1	986588	-	CHH	CAC	1	2	4	2	MGG_16065T0(Y):hypothetical protein		0.333333
supercont8.1	986592	+	CHH	CAA	1	2	6	2	MGG_16065T0(Y):hypothetical protein		0.25
supercont8.1	986629	-	CHH	CAA	1.06	2	3	2	MGG_16065T0(Y):hypothetical protein		0.4
supercont8.1	986706	+	CHH	CAA	1.03	4	22	4	MGG_16065T0(Y):hypothetical protein		0.153846
supercont8.1	986752	+	CHH	CAT	1.02	6	24	4	MGG_16065T0(Y):hypothetical protein		0.2
supercont8.1	987041	-	CHH	CAA	1	4	16	3	MGG_16065T0(Y):hypothetical protein		0.2
supercont8.1	987093	-	CHH	CAT	1.08	7	9	3	MGG_16065T0(Y):hypothetical protein		0.4375
supercont8.1	987098	-	CHH	CAA	1.08	3	14	3	MGG_16065T0(Y):hypothetical protein		0.176471
supercont8.1	987114	-	CHH	CAA	1.08	3	20	3	MGG_16065T0(Y):hypothetical protein		0.130435
supercont8.1	987210	-	CHH	CAT	1.07	4	14	3	MGG_16065T0(Y):hypothetical protein		0.222222
supercont8.1	987309	-	CHH	CAA	1.14	6	20	3	MGG_16065T0(Y):hypothetical protein		0.230769
supercont8.1	987327	+	CHH	CAA	1.17	4	17	3	MGG_16065T0(Y):hypothetical protein		0.190476
supercont8.1	987379	-	CHH	CCA	1.09	3	13	3	MGG_16065T0(Y):hypothetical protein		0.1875
supercont8.1	987396	+	CHH	CAA	1	3	18	3	MGG_16065T0(Y):hypothetical protein		0.142857
supercont8.1	987475	-	CHH	CAA	1.12	6	23	4	MGG_16065T0(Y):hypothetical protein		0.206897
supercont8.1	987503	-	CHH	CAA	1.15	3	18	3	MGG_16065T0(Y):hypothetical protein		0.142857
supercont8.1	987591	+	CHH	CAT	1.06	6	21	3	MGG_16065T0(Y):hypothetical protein		0.222222
supercont8.1	987905	-	CHH	CAA	1.02	3	4	2	MGG_16065T0(Y):hypothetical protein		0.428571
supercont8.1	987915	-	CHH	CAA	1.03	2	6	2	MGG_16065T0(Y):hypothetical protein		0.25
supercont8.1	987938	-	CHH	CCC	1	2	5	2	MGG_16065T0(Y):hypothetical protein		0.285714
supercont8.1	988085	+	CHH	CAA	1	4	25	4	MGG_16065T0(Y):hypothetical protein		0.137931
supercont8.1	1068989	-	CHH	CAA	1	3	11	3	MGG_16072T0(Y):hypothetical protein		0.214286
supercont8.1	1069027	-	CHH	CAT	1	3	11	3	MGG_16072T0(Y):hypothetical protein		0.214286
supercont8.1	1069664	+	CHH	CTA	1.19	2	6	2	MGG_16072T0(Y):hypothetical protein		0.25
supercont8.1	1069726	-	CHH	CAA	1.39	5	13	3	MGG_16072T0(Y):hypothetical protein		0.277778
supercont8.1	1075418	-	CHH	CAA	37.87	2	2	2	MGG_16073T0(N):predicted protein		0.5
supercont8.1	1254641	-	CHH	CAC	2.71	3	15	3	MGG_16085T0(N):hypothetical protein		0.166667
supercont8.1	1254644	-	CHH	CCT	3.79	3	15	3	MGG_16085T0(N):hypothetical protein		0.166667
supercont8.1	1254943	-	CHH	CTT	1	3	14	3	MGG_16085T0(N):hypothetical protein		0.176471
supercont8.1	1255000	+	CHH	CAA	1	3	8	3	MGG_16085T0(N):hypothetical protein		0.272727
supercont8.1	1255034	+	CHH	CAT	1	3	10	3	MGG_16085T0(N):hypothetical protein		0.230769
supercont8.1	1255063	-	CHH	CAT	1	6	17	3	MGG_16085T0(N):hypothetical protein		0.26087
supercont8.1	1255077	+	CHH	CAC	1	3	13	3	MGG_16085T0(N):hypothetical protein		0.1875
supercont8.1	1517733	+	CHH	CAC	2.66	5	41	4	MGG_16102T0(N):hypothetical protein		0.108696
supercont8.1	1519043	-	CHH	CAT	1.24	3	20	3	MGG_16104T0(N):hypothetical protein		0.130435
supercont8.1	1542642	-	CHH	CAA	1.2	5	24	4	MGG_16105T1(Y):hypothetical protein	MGG_16105T0(Y):hypothetical protein	0.172414
supercont8.1	1542672	+	CHH	CAA	1.25	3	11	3	MGG_16105T1(Y):hypothetical protein	MGG_16105T0(Y):hypothetical protein	0.214286
supercont8.1	1587038	-	CHH	CAT	1	18	52	5	MGG_16107T0(N):hypothetical protein		0.257143
supercont8.1	1587063	+	CHH	CAT	1	12	67	5	MGG_16107T0(N):hypothetical protein		0.151899
supercont8.1	1587067	-	CHH	CAA	1	15	61	5	MGG_16107T0(N):hypothetical protein		0.197368
supercont8.1	1587079	+	CHH	CAC	1	13	62	5	MGG_16107T0(N):hypothetical protein		0.173333
supercont8.1	1802254	-	CHH	CAC	1	3	9	3	MGG_02424T0(Y):ubiquitin/metalloprotease fusion protein		0.25
supercont8.1	1963960	+	CHH	CCA	1	3	15	3	MGG_02464T0(N):vacuolar amino acid transporter 3		0.166667
supercont8.1	2134735	+	CHH	CTC	1	2	6	2	MGG_02504T0(N):elongation factor Tu GTP binding domain-containing protein		0.25
supercont8.1	2508841	+	CHH	CTT	1	3	14	3	MGG_06721T0(Y):60S ribosomal protein L28		0.176471
supercont8.1	2698392	+	CHH	CCT	1	2	5	2	MGG_06776T0(Y):DNA helicase INO80		0.285714
supercont8.1	2852289	+	CHH	CCA	1	3	19	3	MGG_16177T0(Y):hypothetical protein		0.136364
supercont8.1	2852290	+	CHH	CAT	1	7	15	3	MGG_16177T0(Y):hypothetical protein		0.318182
supercont8.1	2852309	+	CHH	CAC	1	4	24	4	MGG_16177T0(Y):hypothetical protein		0.142857
supercont8.1	2894275	-	CHH	CAA	1	3	20	3	MGG_16181T0(N):hypothetical protein		0.130435
supercont8.1	3229946	-	CHH	CCT	1	2	6	2	MGG_06913T0(N):seryl-tRNA synthetase		0.25
supercont8.1	3255157	+	CHH	CTT	1	2	4	2	MGG_06920T0(Y):rab protein		0.333333
supercont8.1	3589791	-	CHH	CAC	1	2	4	2	MGG_07017T0(Y):hypothetical protein		0.333333
supercont8.1	3608496	-	CHH	CCT	1	2	6	2	MGG_09170T0(N):hypothetical protein		0.25
supercont8.1	3905974	+	CHH	CAT	1	3	16	3	MGG_16256T0(N):hypothetical protein		0.157895
supercont8.1	4212907	+	CHH	CTT	44.47	2	2	2	MGG_16285T0(N):predicted protein		0.5
supercont8.1	4212921	+	CHH	CAT	38.87	4	3	2	MGG_16285T0(N):predicted protein		0.571429
supercont8.1	4213056	+	CHH	CAT	29.9	2	2	2	MGG_16285T0(N):predicted protein		0.5
supercont8.1	4364674	-	CHH	CAT	1	3	8	3	MGG_09926T0(N):glucose-6-phosphate 1-dehydrogenase		0.272727
supercont8.1	4625644	-	CHH	CAA	1	4	10	3	MGG_15143T0(Y):hypothetical protein		0.285714
supercont8.1	5263812	+	CHH	CAT	1	3	6	2	MGG_16362T0(N):hypothetical protein		0.333333
supercont8.1	5304930	-	CHH	CAT	54.26	2	3	2	MGG_16370T0(Y):predicted protein		0.4
supercont8.1	5304935	-	CHH	CCT	51.79	3	5	2	MGG_16370T0(Y):predicted protein		0.375
supercont8.1	5304944	-	CHH	CTT	48.62	3	7	2	MGG_16370T0(Y):predicted protein		0.3
supercont8.1	5304945	+	CHH	CAA	48.72	5	2	2	MGG_16370T0(Y):predicted protein		0.714286
supercont8.1	5304951	+	CHH	CTC	48.72	2	6	2	MGG_16370T0(Y):predicted protein		0.25
supercont8.1	5304953	+	CHH	CCC	48.21	2	6	2	MGG_16370T0(Y):predicted protein		0.25
supercont8.1	5304961	+	CHH	CAA	45.61	8	1	2	MGG_16370T0(Y):predicted protein		0.888889
supercont8.1	5304977	+	CHH	CCA	46.15	7	1	2	MGG_16370T0(Y):predicted protein		0.875
supercont8.1	5304978	+	CHH	CAA	45.89	7	1	2	MGG_16370T0(Y):predicted protein		0.875
supercont8.1	5304988	-	CHH	CTA	44.13	2	6	2	MGG_16370T0(Y):predicted protein		0.25
supercont8.1	5328678	-	CHH	CAA	1	3	7	2	MGG_15181T0(N):hypothetical protein		0.3
supercont8.1	5350459	+	CHH	CAA	1	2	2	2	MGG_16372T0(N):hypothetical protein		0.5
supercont8.1	5350463	+	CHH	CAC	1	4	3	2	MGG_16372T0(N):hypothetical protein		0.571429
supercont8.1	5350474	-	CHH	CTA	1	2	6	2	MGG_16372T0(N):hypothetical protein		0.25
supercont8.1	5350478	+	CHH	CCA	1	7	2	2	MGG_16372T0(N):hypothetical protein		0.777778
supercont8.1	5350479	+	CHH	CAT	1	7	3	2	MGG_16372T0(N):hypothetical protein		0.7
supercont8.1	5350535	-	CHH	CAT	1	12	11	3	MGG_16372T0(N):hypothetical protein		0.521739
supercont8.1	5350536	-	CHH	CCA	1	7	16	3	MGG_16372T0(N):hypothetical protein		0.304348
supercont8.1	5350540	-	CHH	CAT	1	3	18	3	MGG_16372T0(N):hypothetical protein		0.142857
supercont8.1	5350571	+	CHH	CAA	1	10	8	3	MGG_16372T0(N):hypothetical protein		0.555556
supercont8.1	5350611	-	CHH	CAT	1	6	8	3	MGG_16372T0(N):hypothetical protein		0.428571
supercont8.1	5350615	+	CHH	CAA	1	10	8	3	MGG_16372T0(N):hypothetical protein		0.555556
supercont8.1	5350621	-	CHH	CAT	1	5	8	3	MGG_16372T0(N):hypothetical protein		0.384615
supercont8.1	5350622	-	CHH	CCA	1	6	8	3	MGG_16372T0(N):hypothetical protein		0.428571
supercont8.1	5350647	-	CHH	CAT	1	13	5	2	MGG_16372T0(N):hypothetical protein		0.722222
supercont8.1	5350664	-	CHH	CCT	1	6	14	3	MGG_16372T0(N):hypothetical protein		0.3
supercont8.1	5350665	+	CHH	CAT	1	8	6	2	MGG_16372T0(N):hypothetical protein		0.571429
supercont8.1	5350671	-	CHH	CAT	1	13	7	2	MGG_16372T0(N):hypothetical protein		0.65
supercont8.1	5350688	+	CHH	CCT	1	3	17	3	MGG_16372T0(N):hypothetical protein		0.15
supercont8.1	5350707	-	CHH	CAA	1	7	14	3	MGG_16372T0(N):hypothetical protein		0.333333
supercont8.1	5350712	-	CHH	CAA	1	6	14	3	MGG_16372T0(N):hypothetical protein		0.3
supercont8.1	5350713	-	CHH	CCA	1	5	15	3	MGG_16372T0(N):hypothetical protein		0.25
supercont8.1	5350714	-	CHH	CCC	1	3	17	3	MGG_16372T0(N):hypothetical protein		0.15
supercont8.1	5350735	+	CHH	CTA	1	3	15	3	MGG_16372T0(N):hypothetical protein		0.166667
supercont8.1	5350750	+	CHH	CCA	1	10	9	3	MGG_16372T0(N):hypothetical protein		0.526316
supercont8.1	5350751	+	CHH	CAA	1	15	4	2	MGG_16372T0(N):hypothetical protein		0.789474
supercont8.1	5350766	-	CHH	CAA	1	7	10	3	MGG_16372T0(N):hypothetical protein		0.411765
supercont8.1	5350767	+	CHH	CAC	1	16	3	2	MGG_16372T0(N):hypothetical protein		0.842105
supercont8.1	5350769	+	CHH	CAA	1	9	10	3	MGG_16372T0(N):hypothetical protein		0.473684
supercont8.1	5350806	-	CHH	CAA	1	12	8	3	MGG_16372T0(N):hypothetical protein		0.6
supercont8.1	5350807	-	CHH	CCA	1	8	12	3	MGG_16372T0(N):hypothetical protein		0.4
supercont8.1	5350809	+	CHH	CAA	1	4	9	3	MGG_16372T0(N):hypothetical protein		0.307692
supercont8.1	5350835	-	CHH	CAA	1	5	16	3	MGG_16372T0(N):hypothetical protein		0.238095
supercont8.1	5350845	-	CHH	CTT	1	3	17	3	MGG_16372T0(N):hypothetical protein		0.15
supercont8.1	5350857	+	CHH	CAA	1	4	11	3	MGG_16372T0(N):hypothetical protein		0.266667
supercont8.1	5350861	-	CHH	CAT	1	4	16	3	MGG_16372T0(N):hypothetical protein		0.2
supercont8.1	5350864	+	CHH	CAT	1	4	11	3	MGG_16372T0(N):hypothetical protein		0.266667
supercont8.1	5350875	-	CHH	CAT	1	3	19	3	MGG_16372T0(N):hypothetical protein		0.136364
supercont8.1	5350901	+	CHH	CAA	1	5	10	3	MGG_16372T0(N):hypothetical protein		0.333333
supercont8.1	5350908	-	CHH	CAC	1	7	11	3	MGG_16372T0(N):hypothetical protein		0.388889
supercont8.1	5350912	+	CHH	CAC	1	6	11	3	MGG_16372T0(N):hypothetical protein		0.352941
supercont8.1	5350920	-	CHH	CAA	1	6	15	3	MGG_16372T0(N):hypothetical protein		0.285714
supercont8.1	5350921	+	CHH	CAC	1	7	10	3	MGG_16372T0(N):hypothetical protein		0.411765
supercont8.1	5350962	+	CHH	CAC	1	7	6	2	MGG_16372T0(N):hypothetical protein		0.538462
supercont8.1	5350979	+	CHH	CAT	1	6	10	3	MGG_16372T0(N):hypothetical protein		0.375
supercont8.1	5350986	+	CHH	CAT	1	3	14	3	MGG_16372T0(N):hypothetical protein		0.176471
supercont8.1	5351025	+	CHH	CTT	1	3	13	3	MGG_16372T0(N):hypothetical protein		0.1875
supercont8.1	5351034	-	CHH	CAA	1	6	12	3	MGG_16372T0(N):hypothetical protein		0.333333
supercont8.1	5351060	-	CHH	CAA	1	3	13	3	MGG_16372T0(N):hypothetical protein		0.1875
supercont8.1	5351072	+	CHH	CCA	1	4	12	3	MGG_16372T0(N):hypothetical protein		0.25
supercont8.1	5351073	+	CHH	CAT	1	4	14	3	MGG_16372T0(N):hypothetical protein		0.222222
supercont8.1	5351097	-	CHH	CCT	1	3	8	3	MGG_16372T0(N):hypothetical protein		0.272727
supercont8.1	5351120	+	CHH	CAT	1	10	11	3	MGG_16372T0(N):hypothetical protein		0.47619
supercont8.1	5351129	-	CHH	CAA	1	7	7	2	MGG_16372T0(N):hypothetical protein		0.5
supercont8.1	5351135	+	CHH	CAA	1	4	17	3	MGG_16372T0(N):hypothetical protein		0.190476
supercont8.1	5351455	-	CHH	CCA	1	3	13	3	MGG_16372T0(N):hypothetical protein		0.1875
supercont8.1	5351491	+	CHH	CAA	1	3	16	3	MGG_16372T0(N):hypothetical protein		0.157895
supercont8.1	5351498	+	CHH	CAA	1	3	17	3	MGG_16372T0(N):hypothetical protein		0.15
supercont8.1	5351588	+	CHH	CAT	1	4	14	3	MGG_16372T0(N):hypothetical protein		0.222222
supercont8.1	5473203	-	CHH	CAT	60.53	2	6	2	MGG_16384T0(Y):predicted protein		0.25
supercont8.1	5521289	+	CHH	CAA	1	3	19	3	MGG_05530T0(N):conserved hypothetical protein		0.136364
supercont8.1	5731046	-	CHH	CAC	1	6	28	4	MGG_16414T0(Y):hypothetical protein		0.176471
supercont8.1	5731073	+	CHH	CAC	1	3	6	2	MGG_16414T0(Y):hypothetical protein		0.333333
supercont8.1	5731088	+	CHH	CAC	1	3	6	2	MGG_16414T0(Y):hypothetical protein		0.333333
supercont8.1	5731092	+	CHH	CAC	1	3	6	2	MGG_16414T0(Y):hypothetical protein		0.333333
supercont8.1	5731105	+	CHH	CAA	1	3	6	2	MGG_16414T0(Y):hypothetical protein		0.333333
supercont8.1	5731112	+	CHH	CAA	1	8	5	2	MGG_16414T0(Y):hypothetical protein		0.615385
supercont8.1	5731165	-	CHH	CAT	1	7	29	4	MGG_16414T0(Y):hypothetical protein		0.194444
supercont8.1	5731166	+	CHH	CAC	1	5	7	2	MGG_16414T0(Y):hypothetical protein		0.416667
supercont8.1	5731171	+	CHH	CAA	1	4	8	3	MGG_16414T0(Y):hypothetical protein		0.333333
supercont8.1	5731178	-	CHH	CAT	1	10	26	4	MGG_16414T0(Y):hypothetical protein		0.277778
supercont8.1	5731204	+	CHH	CAA	1	5	11	3	MGG_16414T0(Y):hypothetical protein		0.3125
supercont8.1	5731213	-	CHH	CAA	1	16	13	3	MGG_16414T0(Y):hypothetical protein		0.551724
supercont8.1	5731214	+	CHH	CAA	1	3	15	3	MGG_16414T0(Y):hypothetical protein		0.166667
supercont8.1	5731229	-	CHH	CAT	1	7	28	4	MGG_16414T0(Y):hypothetical protein		0.2
supercont8.1	5731300	-	CHH	CAT	1	7	32	4	MGG_16414T0(Y):hypothetical protein		0.179487
supercont8.1	5731301	+	CHH	CTA	1	4	34	4	MGG_16414T0(Y):hypothetical protein		0.105263
supercont8.1	5731320	+	CHH	CAA	1	4	30	4	MGG_16414T0(Y):hypothetical protein		0.117647
supercont8.1	5731348	-	CHH	CAA	1	7	12	3	MGG_16414T0(Y):hypothetical protein		0.368421
supercont8.1	5731350	+	CHH	CTA	1	3	12	3	MGG_16414T0(Y):hypothetical protein		0.2
supercont8.1	5731371	-	CHH	CAA	1	10	5	2	MGG_16414T0(Y):hypothetical protein		0.666667
supercont8.1	5731499	-	CHH	CCC	32.12	3	1	2	MGG_16414T0(Y):hypothetical protein		0.75
supercont8.1	5731543	-	CHH	CAC	45.45	2	3	2	MGG_16414T0(Y):hypothetical protein		0.4
supercont8.1	5856199	+	CHH	CAC	1	3	13	3	MGG_16423T0(N):hypothetical protein		0.1875
supercont8.1	6482766	+	CHH	CAA	33.73	3	2	2	MGG_16470T0(Y):predicted protein		0.6
supercont8.1	6482783	+	CHH	CAA	33.82	3	2	2	MGG_16470T0(Y):predicted protein		0.6
supercont8.1	6752323	+	CHH	CTT	1	2	6	2	MGG_04765T0(Y):hypothetical protein		0.25
supercont8.1	6796976	-	CHH	CCT	38.89	2	2	2	MGG_16497T0(Y):hypothetical protein		0.5
supercont8.1	7160522	-	CHH	CAT	1	2	6	2	MGG_13801T0(Y):beta-galactosidase		0.25
supercont8.1	7262122	-	CHH	CTT	1	2	5	2	MGG_16519T0(Y):hypothetical protein		0.285714
supercont8.1	7913220	-	CHH	CAT	61.45	4	0	0	MGG_16568T0(Y):predicted protein		1
supercont8.1	7913234	-	CHH	CTT	61.57	2	3	2	MGG_16568T0(Y):predicted protein		0.4
supercont8.1	7975425	-	CHH	CAA	1.23	2	5	2	MGG_16580T0(Y):predicted protein		0.285714
supercont8.2	146782	+	CHH	CCA	1	3	18	3	MGG_10968T0(N):hypothetical protein		0.142857
supercont8.2	150109	-	CHH	CAA	28.26	2	2	2	MGG_15500T0(N):predicted protein		0.5
supercont8.2	378075	+	CHH	CAT	1	3	15	3	MGG_10480T0(N):hypothetical protein		0.166667
supercont8.2	956585	+	CHH	CAT	1	2	4	2	MGG_15545T0(Y):hypothetical protein		0.333333
[truncated: 309 more rows]

## Sheet: Upstream-1.5kb
Chr	Pos	Strand	Type	Context	RepRate	# mC reads	# non-mC reads	T-value	Loci	Loci	Loci	Loci	MethylationLevel
[truncated: 11,307 more rows]

[truncated: 3 more sheets: Downstream-1kb, Intergenic, UpDownstreams]
