# Supplementary material for: Genome-wide profiling of DNA methylation provides insights into epigenetic regulation of fungal development in a plant pathogenic fungus, Magnaporthe oryzae
Source: Sci Rep. 2015 Feb 24;5:8567. doi: 10.1038/srep08567 (PMC4338423; doi:10.1038/srep08567)
Supplement: Supplementary Information — Supplementary Dataset 2 - List of genes with methylation in conidia [file srep08567-s3.xls]

## Sheet: Note
List of methylation sites in conidia
each tab shows methylation sites identified in different genomic features.
Below is the brief description of columns
Chr	Pos	Strand	Type	Context	RepRate	# mC reads	# non-mC reads	T-value	Loci	Methylation level
positional informations						read information: reads calling cytosine methylation vs. reads calling no cytosine methylation			Given loci number(s) indicates methylation in ORF. Loci numbers that start with 5 or 3 indicate methylation sites in upstream or downstream regions of genes. No loci number indicates methylation in intergenic regions.	(mC reads)/(mC reads + non-mC reads)

## Sheet: Genome
Loci	Loci	Chr	Pos	Strand	Type	Context	RepRate	# mC reads	# non-mC reads	MethylationLevel
MGG_13662	MGG_13662T0(N):4-coumarate-CoA ligase 2	supercont8.1	65106	+	CG	CGG	1	3	19	0.136364
MGG_01975	MGG_01975T0(Y):hypothetical protein	supercont8.1	105604	-	CG	CGG	1	2	6	0.25
MGG_01975	MGG_01975T0(Y):hypothetical protein	supercont8.1	105618	+	CG	CGG	1	3	15	0.166667
MGG_01979	MGG_01979T0(Y):T-complex protein 1 subunit beta	supercont8.1	120449	-	CG	CGC	1	3	17	0.15
MGG_13669	MGG_13669T0(Y):peptide transporter PTR2	supercont8.1	145392	-	CG	CGG	1	3	19	0.136364
MGG_13669	MGG_13669T0(Y):peptide transporter PTR2	supercont8.1	146264	+	CG	CGG	1	2	4	0.333333
MGG_13669	MGG_13669T0(Y):peptide transporter PTR2	supercont8.1	146670	-	CG	CGA	1	3	17	0.15
MGG_15994	MGG_15994T0(N):hypothetical protein	supercont8.1	211861	-	CG	CGC	1	3	19	0.136364
MGG_13691	MGG_13691T0(N):hypothetical protein	supercont8.1	340738	+	CG	CGA	1	2	5	0.285714
MGG_02065	MGG_02065T0(N):kinesin light chain	supercont8.1	454700	-	CG	CGA	1	3	15	0.166667
MGG_02113	MGG_02113T0(N):cupin domain-containing protein	supercont8.1	592449	-	CG	CGA	1	3	13	0.1875
MGG_02117	MGG_02117T0(Y):hypothetical protein	supercont8.1	608540	-	CG	CGA	1	3	9	0.25
MGG_02117	MGG_02117T0(Y):hypothetical protein	supercont8.1	609193	+	CG	CGA	1	2	6	0.25
MGG_02123	MGG_02123T0(Y):hypothetical protein	supercont8.1	633649	-	CG	CGT	1	3	13	0.1875
MGG_02128	MGG_02128T0(N):hypothetical protein	supercont8.1	652691	-	CG	CGC	1	2	6	0.25
MGG_14597	MGG_14597T0(Y):hypothetical protein	supercont8.1	736819	+	CG	CGC	1	2	2	0.5
MGG_02169	MGG_02169T0(N):hypothetical protein	supercont8.1	783939	+	CG	CGG	1	2	3	0.4
MGG_16049	MGG_16049T0(Y):hypothetical protein	supercont8.1	826996	-	CG	CGG	1.03	3	11	0.214286
MGG_16049	MGG_16049T0(Y):hypothetical protein	supercont8.1	827636	+	CG	CGG	1	5	21	0.192308
MGG_16049	MGG_16049T0(Y):hypothetical protein	supercont8.1	827689	-	CG	CGT	1.12	4	9	0.307692
MGG_16049	MGG_16049T0(Y):hypothetical protein	supercont8.1	827799	-	CG	CGT	1.1	3	17	0.15
MGG_16049	MGG_16049T0(Y):hypothetical protein	supercont8.1	827808	-	CG	CGA	1.1	3	15	0.166667
MGG_16049	MGG_16049T0(Y):hypothetical protein	supercont8.1	827989	+	CG	CGC	1	3	11	0.214286
MGG_16049	MGG_16049T0(Y):hypothetical protein	supercont8.1	828032	-	CG	CGG	1	3	8	0.272727
MGG_16049	MGG_16049T0(Y):hypothetical protein	supercont8.1	828117	-	CG	CGA	1	3	12	0.2
MGG_16049	MGG_16049T0(Y):hypothetical protein	supercont8.1	828173	+	CG	CGG	2.32	3	13	0.1875
MGG_16049	MGG_16049T0(Y):hypothetical protein	supercont8.1	828174	-	CG	CGT	2.32	4	9	0.307692
MGG_16056	MGG_16056T0(N):hypothetical protein	supercont8.1	916572	+	CG	CGG	5.64	3	13	0.1875
MGG_02218	MGG_02218T0(Y):hypothetical protein	supercont8.1	979167	-	CG	CGT	1	3	18	0.142857
MGG_16073	MGG_16073T0(N):predicted protein	supercont8.1	1075726	-	CG	CGT	25.1	3	12	0.2
MGG_02275	MGG_02275T0(N):endoprotease	supercont8.1	1232112	+	CG	CGC	1	2	6	0.25
MGG_02297	MGG_02297T0(N):hypothetical protein	supercont8.1	1296497	+	CG	CGT	1	3	14	0.176471
MGG_16090	MGG_16090T0(Y):hypothetical protein	supercont8.1	1321777	+	CG	CGC	1	3	13	0.1875
MGG_02313	MGG_02313T0(Y):hypothetical protein	supercont8.1	1345970	+	CG	CGC	1	3	16	0.157895
MGG_02331	MGG_02331T0(Y):hypothetical protein	supercont8.1	1432349	-	CG	CGC	1	2	5	0.285714
MGG_02351	MGG_02351T0(Y):tyrocidine synthetase 1	supercont8.1	1508432	+	CG	CGA	1	2	5	0.285714
MGG_14571	MGG_14571T0(N):hypothetical protein	supercont8.1	1543456	+	CG	CGA	1	3	10	0.230769
MGG_16115	MGG_16115T0(Y):hypothetical protein	supercont8.1	1656440	-	CG	CGC	1	2	6	0.25
MGG_02442	MGG_02442T0(N):zinc metalloprotease	supercont8.1	1870505	-	CG	CGC	1	3	15	0.166667
MGG_02454	MGG_02454T0(N):SamB protein	supercont8.1	1927789	+	CG	CGG	1	4	19	0.173913
MGG_11902	MGG_11902T0(N):mitochondrial dynamin GTPase	supercont8.1	1941217	+	CG	CGC	1	3	19	0.136364
MGG_02475	MGG_02475T0(Y):vitamin H transporter 1/biotin symporter vht1	supercont8.1	1995931	-	CG	CGC	1	3	14	0.176471
MGG_11895	MGG_11895T0(N):SCY1 protein kinase	supercont8.1	2060482	+	CG	CGG	1	3	20	0.130435
MGG_02491	MGG_02491T0(N):DNA replication ATP-dependent helicase dna2	supercont8.1	2065062	+	CG	CGC	1	3	14	0.176471
MGG_06692	MGG_06692T0(Y):conserved hypothetical protein	supercont8.1	2409986	-	CG	CGA	1	2	5	0.285714
MGG_16160	MGG_16160T0(N):hypothetical protein	supercont8.1	2532888	-	CG	CGC	1	4	18	0.181818
MGG_06741	MGG_06741T0(N):hypothetical protein	supercont8.1	2576430	+	CG	CGG	1	4	21	0.16
MGG_06755	MGG_06755T0(Y):hypothetical protein	supercont8.1	2610577	+	CG	CGA	1	2	4	0.333333
MGG_06779	MGG_06779T0(N):NADP-dependent mannitol dehydrogenase	supercont8.1	2718600	+	CG	CGA	1	3	18	0.142857
MGG_06795	MGG_06795T0(Y):hypothetical protein	supercont8.1	2777126	-	CG	CGC	1	3	15	0.166667
MGG_06797	MGG_06797T0(Y):hypothetical protein	supercont8.1	2782440	+	CG	CGC	1	2	6	0.25
MGG_06798	MGG_06798T0(Y):hypothetical protein	supercont8.1	2784936	-	CG	CGC	1	2	4	0.333333
MGG_16180	MGG_16180T0(N):hypothetical protein	supercont8.1	2886873	-	CG	CGA	1.69	2	4	0.333333
MGG_16182	MGG_16182T0(Y):hypothetical protein	supercont8.1	2897817	+	CG	CGG	1	3	18	0.142857
MGG_16187	MGG_16187T0(N):hypothetical protein	supercont8.1	2950307	-	CG	CGG	1	2	6	0.25
MGG_06842	MGG_06842T0(Y):hypothetical protein	supercont8.1	2957506	-	CG	CGT	1	2	6	0.25
MGG_06966	MGG_06966T0(N):hypothetical protein	supercont8.1	3398184	+	CG	CGG	1	3	18	0.142857
MGG_14563	MGG_14563T0(N):RNA-binding protein	supercont8.1	3462495	-	CG	CGA	1	3	14	0.176471
MGG_14563	MGG_14563T0(N):RNA-binding protein	supercont8.1	3465636	+	CG	CGG	1	3	20	0.130435
MGG_11773	MGG_11773T0(Y):bud site selection protein 6	supercont8.1	3615920	+	CG	CGA	1	3	20	0.130435
MGG_14558	MGG_14558T0(Y):hypothetical protein	supercont8.1	3624249	+	CG	CGA	1	3	18	0.142857
MGG_09192	MGG_09192T1(Y):IQ calmodulin-binding domain-containing protein domain-containing protein	supercont8.1	3686994	-	CG	CGC	1	3	14	0.176471
MGG_16243	MGG_16243T0(Y):hypothetical protein	supercont8.1	3744869	-	CG	CGT	1	3	19	0.136364
MGG_09215	MGG_09215T0(Y):hypothetical protein	supercont8.1	3803514	-	CG	CGG	1	3	16	0.157895
MGG_11761	MGG_11761T0(N):hypothetical protein	supercont8.1	3836368	-	CG	CGA	1	3	15	0.166667
MGG_14552	MGG_14552T0(N):endonuclease/exonuclease/phosphatase	supercont8.1	3842905	+	CG	CGT	1	2	6	0.25
MGG_09255	MGG_09255T0(Y):kinesin-II 85 kDa subunit	supercont8.1	3943546	+	CG	CGG	1	2	6	0.25
MGG_09256	MGG_09256T0(N):hypothetical protein	supercont8.1	3946199	+	CG	CGC	1	3	15	0.166667
MGG_16259	MGG_16259T0(Y):hypothetical protein	supercont8.1	3947984	-	CG	CGG	1	3	18	0.142857
MGG_09282	MGG_09282T0(N):hypothetical protein	supercont8.1	4093932	+	CG	CGT	1	3	19	0.136364
MGG_09303	MGG_09303T0(N):hypothetical protein	supercont8.1	4152554	-	CG	CGA	1	3	16	0.157895
MGG_16285	MGG_16285T0(N):predicted protein	supercont8.1	4213197	+	CG	CGG	39.39	7	12	0.368421
MGG_16285	MGG_16285T0(N):predicted protein	supercont8.1	4213198	-	CG	CGT	40.28	3	1	0.75
MGG_16285	MGG_16285T0(N):predicted protein	supercont8.1	4213226	-	CG	CGA	36.7	2	3	0.4
MGG_16287	MGG_16287T0(N):hypothetical protein	supercont8.1	4219811	-	CG	CGG	1	3	18	0.142857
MGG_09907	MGG_09907T0(Y):ubiquitin carboxyl-terminal hydrolase 13	supercont8.1	4298980	+	CG	CGC	1	3	19	0.136364
MGG_16308	MGG_16308T0(Y):hypothetical protein	supercont8.1	4604851	+	CG	CGG	1	3	16	0.157895
MGG_16308	MGG_16308T0(Y):hypothetical protein	supercont8.1	4605299	+	CG	CGG	1	5	15	0.25
MGG_16308	MGG_16308T0(Y):hypothetical protein	supercont8.1	4605329	-	CG	CGT	1	3	16	0.157895
MGG_16311	MGG_16311T0(Y):hypothetical protein	supercont8.1	4656579	-	CG	CGT	1	3	8	0.272727
MGG_16316	MGG_16316T0(Y):hypothetical protein	supercont8.1	4691023	+	CG	CGG	1	3	10	0.230769
MGG_05335	MGG_05335T0(N):hypothetical protein	supercont8.1	4856768	+	CG	CGA	1	2	4	0.333333
MGG_05353	MGG_05353T0(N):hypothetical protein	supercont8.1	4917361	+	CG	CGG	1	2	4	0.333333
MGG_13021	MGG_13021T0(N):hypothetical protein	supercont8.1	4952185	+	CG	CGG	1	3	18	0.142857
MGG_05405	MGG_05405T0(N):hypothetical protein	supercont8.1	5111446	-	CG	CGG	1	2	5	0.285714
MGG_05421	MGG_05421T0(N):hypothetical protein	supercont8.1	5168617	-	CG	CGC	1	4	15	0.210526
MGG_05421	MGG_05421T0(N):hypothetical protein	supercont8.1	5168861	-	CG	CGG	1	3	15	0.166667
MGG_13058	MGG_13058T0(Y):hypothetical protein	supercont8.1	5191454	-	CG	CGG	1	2	4	0.333333
MGG_16370	MGG_16370T0(Y):predicted protein	supercont8.1	5305012	-	CG	CGC	48.7	2	5	0.285714
MGG_05473	MGG_05473T0(N):hypothetical protein	supercont8.1	5340587	+	CG	CGG	1	4	9	0.307692
MGG_05473	MGG_05473T0(N):hypothetical protein	supercont8.1	5340636	+	CG	CGT	1	3	18	0.142857
MGG_05473	MGG_05473T0(N):hypothetical protein	supercont8.1	5340655	-	CG	CGT	1	6	23	0.206897
MGG_05473	MGG_05473T0(N):hypothetical protein	supercont8.1	5340680	-	CG	CGA	1	4	26	0.133333
MGG_05473	MGG_05473T0(N):hypothetical protein	supercont8.1	5340774	+	CG	CGC	1	4	18	0.181818
MGG_05473	MGG_05473T0(N):hypothetical protein	supercont8.1	5340776	+	CG	CGA	1	3	19	0.136364
MGG_05473	MGG_05473T0(N):hypothetical protein	supercont8.1	5340802	+	CG	CGG	1	5	15	0.25
MGG_05473	MGG_05473T0(N):hypothetical protein	supercont8.1	5340823	-	CG	CGC	1	4	12	0.25
MGG_05473	MGG_05473T0(N):hypothetical protein	supercont8.1	5340910	-	CG	CGG	1	3	17	0.15
MGG_16372	MGG_16372T0(N):hypothetical protein	supercont8.1	5351150	+	CG	CGC	1	5	11	0.3125
MGG_16372	MGG_16372T0(N):hypothetical protein	supercont8.1	5351163	-	CG	CGA	1	4	15	0.210526
MGG_16372	MGG_16372T0(N):hypothetical protein	supercont8.1	5351178	+	CG	CGT	1	3	10	0.230769
MGG_05484	MGG_05484T0(Y):AP-2 complex subunit mu-1	supercont8.1	5376299	+	CG	CGA	1	3	15	0.166667
MGG_16392	MGG_16392T0(N):hypothetical protein	supercont8.1	5513631	+	CG	CGG	1	3	12	0.2
MGG_16397	MGG_16397T0(N):hypothetical protein	supercont8.1	5557950	-	CG	CGT	1	3	19	0.136364
MGG_05589	MGG_05589T0(N):lovastatin nonaketide synthase	supercont8.1	5749267	-	CG	CGA	1	3	12	0.2
MGG_05590	MGG_05590T0(N):zeaxanthin epoxidase	supercont8.1	5757669	-	CG	CGC	1	2	4	0.333333
MGG_05599	MGG_05599T0(Y):beta-glucosidase 1	supercont8.1	5805655	-	CG	CGT	1	2	6	0.25
MGG_05618	MGG_05618T0(N):M protein repeat protein	supercont8.1	5868126	+	CG	CGC	1	2	5	0.285714
MGG_05656	MGG_05656T0(N):ankyrin repeat protein	supercont8.1	5998646	-	CG	CGA	1	3	20	0.130435
MGG_05664	MGG_05664T0(N):cAMP-specific 3',5'-cyclic phosphodiesterase 7B	supercont8.1	6034332	-	CG	CGC	1	3	20	0.130435
MGG_16445	MGG_16445T0(N):hypothetical protein	supercont8.1	6175619	+	CG	CGG	1	3	15	0.166667
MGG_05706	MGG_05706T0(N):hypothetical protein	supercont8.1	6183523	+	CG	CGG	1	4	18	0.181818
MGG_05731	MGG_05731T0(N):cyclophilin-type peptidyl-prolyl cis-trans isomerase	supercont8.1	6316265	+	CG	CGC	1	3	19	0.136364
MGG_16470	MGG_16470T0(Y):predicted protein	supercont8.1	6482817	-	CG	CGC	16.58	3	10	0.230769
MGG_16470	MGG_16470T0(Y):predicted protein	supercont8.1	6482845	-	CG	CGG	7.33	3	12	0.2
MGG_16482	MGG_16482T0(Y):hypothetical protein	supercont8.1	6640675	-	CG	CGT	1.21	2	6	0.25
MGG_16486	MGG_16486T0(Y):hypothetical protein	supercont8.1	6660925	+	CG	CGG	1	3	20	0.130435
MGG_04779	MGG_04779T0(Y):hypothetical protein	supercont8.1	6727889	-	CG	CGT	1	3	17	0.15
MGG_13764	MGG_13764T0(N):bilirubin oxidase	supercont8.1	6753956	+	CG	CGG	1	3	13	0.1875
MGG_04733	MGG_04733T0(N):alkaline protease	supercont8.1	6843827	-	CG	CGG	1	2	6	0.25
MGG_04733	MGG_04733T0(N):alkaline protease	supercont8.1	6844457	-	CG	CGC	1	3	8	0.272727
MGG_04718	MGG_04718T0(N):hypothetical protein	supercont8.1	6873967	+	CG	CGG	1	3	18	0.142857
MGG_04684	MGG_04684T0(N):phenylacetate hydroxylase	supercont8.1	6966992	-	CG	CGC	1	3	12	0.2
MGG_13783	MGG_13783T0(N):aspartyl-tRNA synthetase	supercont8.1	6983300	-	CG	CGC	1	3	16	0.157895
MGG_04676	MGG_04676T0(N):mitotic check point protein BUB2	supercont8.1	7011319	-	CG	CGT	1	2	6	0.25
MGG_04555	MGG_04555T0(N):triacylglycerol lipase FGL2	supercont8.1	7223088	+	CG	CGG	1	3	13	0.1875
MGG_04551	MGG_04551T0(Y):proteasome component PUP3	supercont8.1	7233260	+	CG	CGC	1	2	6	0.25
MGG_04548	MGG_04548T0(Y):4-coumarate-CoA ligase	supercont8.1	7247152	+	CG	CGA	1	2	4	0.333333
MGG_04506	MGG_04506T0(N):26S proteasome non-ATPase regulatory subunit 4	supercont8.1	7280102	+	CG	CGC	1	3	12	0.2
MGG_04481	MGG_04481T0(N):hypothetical protein	supercont8.1	7348756	-	CG	CGG	1	2	3	0.4
MGG_08612	MGG_08612T0(Y):hypothetical protein	supercont8.1	7572109	-	CG	CGG	1	3	10	0.230769
MGG_08625	MGG_08625T0(N):hypothetical protein	supercont8.1	7606480	+	CG	CGA	1	3	12	0.2
MGG_16567	MGG_16567T0(N):predicted protein	supercont8.1	7910528	+	CG	CGG	55.51	3	1	0.75
MGG_16567	MGG_16567T0(N):predicted protein	supercont8.1	7910529	-	CG	CGT	55.05	5	5	0.5
MGG_16568	MGG_16568T0(Y):predicted protein	supercont8.1	7913330	-	CG	CGG	44.21	2	2	0.5
MGG_16580	MGG_16580T0(Y):predicted protein	supercont8.1	7975589	+	CG	CGT	1	4	26	0.133333
MGG_15489	MGG_15489T0(N):hypothetical protein	supercont8.2	446	-	CG	CGA	2.06	2	4	0.333333
MGG_14400	MGG_14400T0(N):P-glycoprotein 5	supercont8.2	8451	-	CG	CGT	1	3	20	0.130435
MGG_10730	MGG_10730T0(N):potassium/sodium efflux P-type ATPase	supercont8.2	115437	-	CG	CGC	1	2	2	0.5
MGG_14097	MGG_14097T0(Y):hypothetical protein	supercont8.2	179939	+	CG	CGC	1	3	16	0.157895
MGG_10441	MGG_10441T0(N):lipase 2	supercont8.2	252960	+	CG	CGG	1	3	5	0.375
MGG_15402	MGG_15402T0(Y):hypothetical protein	supercont8.2	255748	-	CG	CGA	1	2	6	0.25
MGG_10840	MGG_10840T0(N):peroxisomal targeting signal receptor	supercont8.2	499359	-	CG	CGT	1	3	14	0.176471
MGG_04359	MGG_04359T0(N):phosphorus acquisition-controlling protein	supercont8.2	614304	-	CG	CGT	1	3	16	0.157895
MGG_04385	MGG_04385T0(N):urea active transporter	supercont8.2	704586	+	CG	CGA	1	3	17	0.15
MGG_04410	MGG_04410T0(Y):origin recognition complex subunit	supercont8.2	738623	+	CG	CGG	1	3	8	0.272727
MGG_04431	MGG_04431T0(Y):hypothetical protein	supercont8.2	784334	-	CG	CGG	1	3	20	0.130435
MGG_04435	MGG_04435T0(Y):bifunctional purine biosynthesis protein ADE17	supercont8.2	801005	-	CG	CGA	1	3	15	0.166667
MGG_04520	MGG_04520T0(Y):hypothetical protein	supercont8.2	895235	+	CG	CGA	1	3	11	0.214286
MGG_04529	MGG_04529T0(N):proteasome component PUP1	supercont8.2	936292	-	CG	CGG	1	3	9	0.25
MGG_04567	MGG_04567T0(Y):hypothetical protein	supercont8.2	985238	-	CG	CGG	1	4	21	0.16
MGG_04615	MGG_04615T0(Y):histone acetyltransferase	supercont8.2	1094992	+	CG	CGG	1	2	5	0.285714
MGG_04646	MGG_04646T0(Y):2-succinylbenzoate-CoA ligase	supercont8.2	1127284	+	CG	CGC	1	3	10	0.230769
MGG_04652	MGG_04652T0(Y):DNA-directed RNA polymerase II largest subunit	supercont8.2	1139311	+	CG	CGA	1	3	12	0.2
MGG_04759	MGG_04759T0(N):hypothetical protein	supercont8.2	1385388	-	CG	CGG	1	2	4	0.333333
MGG_15576	MGG_15576T0(N):DNA repair protein rhp51	supercont8.2	1520882	+	CG	CGC	1	3	15	0.166667
MGG_15580	MGG_15580T0(N):hypothetical protein	supercont8.2	1553051	-	CG	CGG	1	2	3	0.4
MGG_11346	MGG_11346T0(N):hypothetical protein	supercont8.2	1567599	+	CG	CGA	1	3	11	0.214286
MGG_11346	MGG_11346T0(N):hypothetical protein	supercont8.2	1568104	+	CG	CGC	1	3	17	0.15
MGG_10192	MGG_10192T0(N):eukaryotic translation initiation factor 3 subunit A	supercont8.2	1710804	-	CG	CGC	1	3	14	0.176471
MGG_10202	MGG_10202T0(Y):3-oxoacyl-[acyl-carrier-protein] synthase 2	supercont8.2	1753590	-	CG	CGT	1	3	15	0.166667
MGG_08855	MGG_08855T0(Y):hypothetical protein	supercont8.2	1886645	+	CG	CGC	1	2	6	0.25
MGG_08863	MGG_08863T0(Y):hypothetical protein	supercont8.2	1907263	-	CG	CGT	1	2	3	0.4
MGG_11326	MGG_11326T0(Y):NAK protein kinase	supercont8.2	1916960	+	CG	CGC	1	3	17	0.15
MGG_08874	MGG_08874T0(N):hypothetical protein	supercont8.2	1947491	-	CG	CGG	1	3	19	0.136364
MGG_11322	MGG_11322T0(N):dephospho-CoA kinase	supercont8.2	1972766	+	CG	CGG	1	2	6	0.25
MGG_08887	MGG_08887T0(N):hypothetical protein	supercont8.2	1989983	+	CG	CGA	1	3	17	0.15
MGG_08932	MGG_08932T0(Y):hypothetical protein	supercont8.2	2166444	+	CG	CGA	1	3	20	0.130435
MGG_08944	MGG_08944T0(Y):hypothetical protein	supercont8.2	2224577	-	CG	CGG	1	3	16	0.157895
MGG_14767	MGG_14767T0(N):non-ribosomal peptide synthetase	supercont8.2	2321805	-	CG	CGC	1	2	5	0.285714
MGG_08979	MGG_08979T0(Y):hypothetical protein	supercont8.2	2356729	+	CG	CGA	1	2	6	0.25
MGG_01221	MGG_01221T0(N):hypothetical protein	supercont8.2	2725859	-	CG	CGC	1	3	12	0.2
MGG_01223	MGG_01223T0(N):naringenin 3-dioxygenase	supercont8.2	2727900	-	CG	CGC	1	2	6	0.25
MGG_01227	MGG_01227T0(N):hypothetical protein	supercont8.2	2759954	+	CG	CGG	1	3	16	0.157895
MGG_01259	MGG_01259T0(Y):pre-mRNA splicing factor	supercont8.2	2879639	-	CG	CGC	1	2	4	0.333333
MGG_01274	MGG_01274T0(N):RNA-binding protein	supercont8.2	2931453	-	CG	CGG	1	2	3	0.4
MGG_01291	MGG_01291T0(N):glycerol-3-phosphate O-acyltransferase 1	supercont8.2	2997356	+	CG	CGA	1	3	17	0.15
MGG_01291	MGG_01291T0(N):glycerol-3-phosphate O-acyltransferase 1	supercont8.2	2999557	-	CG	CGG	1	2	5	0.285714
MGG_15670	MGG_15670T0(N):hypothetical protein	supercont8.2	3083958	-	CG	CGA	1	3	19	0.136364
MGG_01363	MGG_01363T0(Y):oxidoreductase	supercont8.2	3262222	+	CG	CGG	1	3	14	0.176471
MGG_01388	MGG_01388T0(N):hypothetical protein	supercont8.2	3361014	+	CG	CGG	1	2	2	0.5
MGG_01393	MGG_01393T0(N):serine/threonine protein kinase	supercont8.2	3373527	+	CG	CGG	1	3	9	0.25
MGG_01395	MGG_01395T0(N):IBR finger domain-containing protein	supercont8.2	3382825	-	CG	CGC	1	3	10	0.230769
MGG_01408	MGG_01408T0(Y):hypothetical protein	supercont8.2	3424283	-	CG	CGA	1	3	19	0.136364
MGG_01434	MGG_01434T0(Y):vacuolar protein sorting-associated protein 17	supercont8.2	3510727	+	CG	CGT	1	2	4	0.333333
MGG_15705	MGG_15705T0(Y):hypothetical protein	supercont8.2	3634930	+	CG	CGC	1	3	10	0.230769
MGG_01465	MGG_01465T0(N):hypothetical protein	supercont8.2	3640519	+	CG	CGT	1	4	10	0.285714
MGG_01494	MGG_01494T0(Y):hypothetical protein	supercont8.2	3772685	-	CG	CGG	1	2	5	0.285714
MGG_01537	MGG_01537T0(N):pyrABCN	supercont8.2	3934720	-	CG	CGA	1	3	16	0.157895
MGG_01558	MGG_01558T0(Y):hypothetical protein	supercont8.2	4005452	-	CG	CGG	1	5	13	0.277778
MGG_01572	MGG_01572T0(N):DNA-directed RNA polymerase I subunit RPA2	supercont8.2	4055366	+	CG	CGT	1	2	6	0.25
MGG_15741	MGG_15741T0(Y):hypothetical protein	supercont8.2	4209209	+	CG	CGG	1	2	6	0.25
MGG_11174	MGG_11174T0(N):sensor protein gacS	supercont8.2	4306115	-	CG	CGG	1	3	10	0.230769
MGG_01656	MGG_01656T0(N):UV excision repair protein Rad23	supercont8.2	4359654	-	CG	CGA	1	3	20	0.130435
MGG_01723	MGG_01723T0(Y):cytochrome b2	supercont8.2	4579084	-	CG	CGG	1	3	10	0.230769
MGG_01727	MGG_01727T0(N):hypothetical protein	supercont8.2	4594738	-	CG	CGT	1	3	17	0.15
MGG_15763	MGG_15763T0(Y):predicted protein	supercont8.2	4637186	+	CG	CGT	61.67	3	1	0.75
MGG_15763	MGG_15763T0(Y):predicted protein	supercont8.2	4637225	+	CG	CGA	66.75	2	2	0.5
MGG_15763	MGG_15763T0(Y):predicted protein	supercont8.2	4637453	+	CG	CGG	32.13	2	5	0.285714
MGG_15763	MGG_15763T0(Y):predicted protein	supercont8.2	4637544	+	CG	CGC	20.38	2	3	0.4
MGG_15763	MGG_15763T0(Y):predicted protein	supercont8.2	4637545	-	CG	CGC	21.02	3	17	0.15
MGG_15763	MGG_15763T0(Y):predicted protein	supercont8.2	4637573	-	CG	CGG	14.04	5	17	0.227273
MGG_15765	MGG_15765T0(Y):hypothetical protein	supercont8.2	4829137	+	CG	CGG	1	3	19	0.136364
MGG_15769	MGG_15769T0(N):hypothetical protein	supercont8.2	4871311	-	CG	CGC	1	3	16	0.157895
MGG_15773	MGG_15773T0(Y):hypothetical protein	supercont8.2	4899585	-	CG	CGG	1	3	19	0.136364
MGG_15773	MGG_15773T0(Y):hypothetical protein	supercont8.2	4900004	-	CG	CGC	1	3	18	0.142857
MGG_11129	MGG_11129T0(Y):caffeine-induced death protein 1	supercont8.2	5001325	-	CG	CGG	1	3	18	0.142857
MGG_01835	MGG_01835T0(N):inner centromere protein	supercont8.2	5041589	+	CG	CGC	1	2	6	0.25
MGG_15800	MGG_15800T0(N):hypothetical protein	supercont8.2	5351974	+	CG	CGT	1.13	3	17	0.15
MGG_08006	MGG_08006T0(N):hypothetical protein	supercont8.2	5400702	+	CG	CGA	1	3	16	0.157895
MGG_08008	MGG_08008T0(Y):formyltetrahydrofolate deformylase	supercont8.2	5405038	+	CG	CGC	1	3	16	0.157895
MGG_08010	MGG_08010T0(N):dolichyl-P-Man:Man(5)GlcNAc(2)-PP-dolichyl mannosyltransferase	supercont8.2	5405964	-	CG	CGG	1	3	16	0.157895
MGG_15810	MGG_15810T0(N):hypothetical protein	supercont8.2	5582692	+	CG	CGT	1	3	14	0.176471
MGG_08084	MGG_08084T0(Y):cell wall biogenesis protein phosphatase Ssd1	supercont8.2	5632057	-	CG	CGT	1	3	20	0.130435
MGG_08092	MGG_08092T0(Y):hypothetical protein	supercont8.2	5666790	-	CG	CGA	1	3	11	0.214286
MGG_08139	MGG_08139T1(Y):methionine aminopeptidase 1	supercont8.2	5829347	+	CG	CGG	1	2	6	0.25
MGG_15061	MGG_15061T0(Y):hypothetical protein	supercont8.2	5858600	-	CG	CGG	1	3	16	0.157895
MGG_12308	MGG_12308T0(N):cell cycle control protein cwf16	supercont8.2	5973129	+	CG	CGT	1	2	5	0.285714
MGG_08191	MGG_08191T0(N):hypothetical protein	supercont8.2	6011545	+	CG	CGC	1	3	17	0.15
MGG_08194	MGG_08194T0(Y):hypothetical protein	supercont8.2	6020985	-	CG	CGG	1	4	13	0.235294
MGG_08207	MGG_08207T0(N):hypothetical protein	supercont8.2	6069987	+	CG	CGT	1	3	17	0.15
MGG_07037	MGG_07037T0(Y):phosphatidylserine decarboxylase	supercont8.2	6167055	+	CG	CGC	1	2	4	0.333333
MGG_07045	MGG_07045T0(N):hypothetical protein	supercont8.2	6181269	-	CG	CGT	1	3	16	0.157895
MGG_07057	MGG_07057T0(Y):hypothetical protein	supercont8.2	6209759	-	CG	CGG	1	2	6	0.25
MGG_15074	MGG_15074T0(N):hypothetical protein	supercont8.2	6260750	-	CG	CGG	1	2	5	0.285714
MGG_12339	MGG_12339T0(N):hypothetical protein	supercont8.2	6344269	-	CG	CGT	1	3	15	0.166667
MGG_07101	MGG_07101T0(Y):mannan endo-1,6-alpha-mannosidase DCW1	supercont8.2	6367168	-	CG	CGC	1	2	4	0.333333
MGG_07109	MGG_07109T0(Y):eukaryotic translation initiation factor 3 subunit G	supercont8.2	6387133	+	CG	CGT	1	2	6	0.25
MGG_07112	MGG_07112T0(Y):hypothetical protein	supercont8.2	6396318	-	CG	CGG	1	2	6	0.25
MGG_07121	MGG_07121T0(N):DNA mismatch repair protein mutL	supercont8.2	6437837	-	CG	CGC	1	3	17	0.15
MGG_07131	MGG_07131T0(N):hypothetical protein	supercont8.2	6483507	-	CG	CGA	1	3	15	0.166667
MGG_07131	MGG_07131T0(N):hypothetical protein	supercont8.2	6485220	+	CG	CGT	1	3	13	0.1875
MGG_07171	MGG_07171T0(Y):hypothetical protein	supercont8.2	6632483	+	CG	CGC	1	3	11	0.214286
MGG_07191	MGG_07191T0(N):GTP-binding protein ypt4	supercont8.2	6701401	+	CG	CGG	1	4	7	0.363636
MGG_15874	MGG_15874T0(N):hypothetical protein	supercont8.2	6714501	-	CG	CGG	1	2	3	0.4
MGG_12377	MGG_12377T0(Y):phytochrome-1	supercont8.2	6769668	-	CG	CGC	1	3	19	0.136364
MGG_07209	MGG_07209T0(N):signal sequence receptor alpha chain	supercont8.2	6779918	+	CG	CGT	1	3	8	0.272727
MGG_07229	MGG_07229T0(N):glycylpeptide N-tetradecanoyltransferase	supercont8.2	6881073	-	CG	CGC	1	2	4	0.333333
MGG_07232	MGG_07232T0(N):hypothetical protein	supercont8.2	6888281	-	CG	CGC	1	3	17	0.15
MGG_07234	MGG_07234T0(N):FK506-binding protein 2	supercont8.2	6903476	-	CG	CGT	1	3	16	0.157895
MGG_07268	MGG_07268T0(N):isocitrate dehydrogenase	supercont8.2	7025677	+	CG	CGG	1	5	18	0.217391
MGG_15901	MGG_15901T0(Y):hypothetical protein	supercont8.2	7212754	-	CG	CGG	1	3	17	0.15
MGG_07338	MGG_07338T0(Y):nuclear envelope pore membrane protein POM 121	supercont8.2	7310367	-	CG	CGT	1	3	13	0.1875
MGG_07368	MGG_07368T0(N):hypothetical protein	supercont8.2	7406524	-	CG	CGT	1	2	6	0.25
MGG_10805	MGG_10805T0(N):hypothetical protein	supercont8.2	7471950	-	CG	CGA	1	2	4	0.333333
MGG_08416	MGG_08416T0(Y):lipase 1	supercont8.2	7509692	+	CG	CGC	1	2	5	0.285714
MGG_08415	MGG_08415T0(Y):serin endopeptidase	supercont8.2	7512192	-	CG	CGG	1	2	6	0.25
MGG_08415	MGG_08415T0(Y):serin endopeptidase	supercont8.2	7512207	-	CG	CGG	1	2	6	0.25
MGG_15097	MGG_15097T0(Y):polyketide synthase	supercont8.2	7647235	+	CG	CGA	1	3	9	0.25
MGG_08359	MGG_08359T0(Y):flavonol synthase	supercont8.2	7720338	-	CG	CGC	1	3	8	0.272727
MGG_08341	MGG_08341T0(N):hypothetical protein	supercont8.2	7774979	-	CG	CGA	1	2	4	0.333333
MGG_08340	MGG_08340T0(Y):hypothetical protein	supercont8.2	7775762	+	CG	CGG	1	2	2	0.5
MGG_15946	MGG_15946T0(Y):predicted protein	supercont8.2	7850410	-	CG	CGG	12.39	4	26	0.133333
MGG_15946	MGG_15946T0(Y):predicted protein	supercont8.2	7850453	+	CG	CGC	12.26	4	14	0.222222
MGG_15946	MGG_15946T0(Y):predicted protein	supercont8.2	7850454	-	CG	CGT	12.05	4	30	0.117647
MGG_08285	MGG_08285T0(N):mycocerosic acid synthase	supercont8.2	8002213	+	CG	CGA	1	2	4	0.333333
MGG_08285	MGG_08285T0(N):mycocerosic acid synthase	supercont8.2	8007472	+	CG	CGG	1	2	4	0.333333
MGG_15975	MGG_15975T0(Y):hypothetical protein	supercont8.2	8242684	-	CG	CGT	1.04	5	56	0.0819672
MGG_15976	MGG_15976T0(Y):hypothetical protein	supercont8.2	8244447	-	CG	CGC	1.09	4	26	0.133333
MGG_15976	MGG_15976T0(Y):hypothetical protein	supercont8.2	8244785	-	CG	CGG	1.07	3	18	0.142857
MGG_15976	MGG_15976T0(Y):hypothetical protein	supercont8.2	8245166	-	CG	CGT	1	6	43	0.122449
MGG_15976	MGG_15976T0(Y):hypothetical protein	supercont8.2	8245284	-	CG	CGG	1.04	5	37	0.119048
MGG_15976	MGG_15976T0(Y):hypothetical protein	supercont8.2	8245537	-	CG	CGC	1.01	4	31	0.114286
MGG_15976	MGG_15976T0(Y):hypothetical protein	supercont8.2	8245633	+	CG	CGA	1.03	4	34	0.105263
MGG_15976	MGG_15976T0(Y):hypothetical protein	supercont8.2	8245673	-	CG	CGT	1.03	3	20	0.130435
MGG_15976	MGG_15976T0(Y):hypothetical protein	supercont8.2	8246246	+	CG	CGC	1.04	6	44	0.12
MGG_15976	MGG_15976T0(Y):hypothetical protein	supercont8.2	8246452	-	CG	CGG	1	6	28	0.176471
MGG_15976	MGG_15976T0(Y):hypothetical protein	supercont8.2	8246516	+	CG	CGG	1	5	35	0.125
MGG_15977	MGG_15977T0(Y):hypothetical protein	supercont8.2	8248417	-	CG	CGG	1.37	4	33	0.108108
MGG_09073	MGG_09073T0(N):minor extracellular protease vpr	supercont8.3	54610	-	CG	CGC	1	3	18	0.142857
MGG_13328	MGG_13328T0(Y):RING finger membrane protein	supercont8.3	95966	+	CG	CGA	1	3	17	0.15
MGG_09087	MGG_09087T0(N):3-oxoacyl-[acyl-carrier-protein] reductase	supercont8.3	111573	-	CG	CGG	1	4	19	0.173913
MGG_09094	MGG_09094T0(N):hypothetical protein	supercont8.3	139341	-	CG	CGC	1	3	20	0.130435
MGG_16597	MGG_16597T0(Y):predicted protein	supercont8.3	255180	-	CG	CGA	20.98	3	1	0.75
MGG_16602	MGG_16602T0(N):predicted protein	supercont8.3	334183	+	CG	CGG	19.3	3	8	0.272727
MGG_07390	MGG_07390T0(N):coagulation factor 5/8 type domain-containing protein	supercont8.3	419254	-	CG	CGC	1	2	6	0.25
MGG_16612	MGG_16612T0(Y):hypothetical protein	supercont8.3	442235	+	CG	CGC	1.12	4	15	0.210526
MGG_15198	MGG_15198T0(Y):hypothetical protein	supercont8.3	572697	-	CG	CGA	1	3	14	0.176471
MGG_07428	MGG_07428T0(N):allantoate permease	supercont8.3	599276	+	CG	CGA	1	3	20	0.130435
MGG_07450	MGG_07450T0(Y):fungal specific transcription factor domain-containing protein	supercont8.3	685469	+	CG	CGA	1	3	6	0.333333
MGG_07455	MGG_07455T0(Y):sorbitol utilization protein SOU2	supercont8.3	697789	-	CG	CGC	1	3	13	0.1875
MGG_07520	MGG_07520T0(Y):glycosyl hydrolase family 43 protein	supercont8.3	906941	-	CG	CGG	1	3	15	0.166667
MGG_07551	MGG_07551T0(N):cytochrome P450 monooxygenase	supercont8.3	994772	-	CG	CGG	1	2	6	0.25
MGG_07555	MGG_07555T0(Y):hypothetical protein	supercont8.3	1011375	-	CG	CGC	1	3	12	0.2
MGG_07561	MGG_07561T0(Y):hypothetical protein	supercont8.3	1027797	+	CG	CGA	1	3	16	0.157895
MGG_16656	MGG_16656T0(Y):hypothetical protein	supercont8.3	1045371	+	CG	CGC	1	3	6	0.333333
MGG_16674	MGG_16674T0(Y):predicted protein	supercont8.3	1339885	+	CG	CGC	38.04	2	2	0.5
MGG_16674	MGG_16674T0(Y):predicted protein	supercont8.3	1339886	-	CG	CGG	38.04	3	3	0.5
MGG_16676	MGG_16676T0(Y):predicted protein	supercont8.3	1346874	-	CG	CGG	42.42	5	3	0.625
MGG_16683	MGG_16683T0(Y):predicted protein	supercont8.3	1459060	-	CG	CGG	55.83	3	5	0.375
MGG_13464	MGG_13464T0(Y):laccase	supercont8.3	1563434	-	CG	CGG	1	3	4	0.428571
MGG_16695	MGG_16695T0(Y):predicted protein	supercont8.3	1595211	-	CG	CGG	60.28	3	4	0.428571
MGG_05831	MGG_05831T0(Y):hypothetical protein	supercont8.3	1636717	-	CG	CGC	1	3	17	0.15
MGG_05856	MGG_05856T0(N):ankyrin repeat and SOCS box protein 7	supercont8.3	1736513	-	CG	CGG	1	3	14	0.176471
MGG_05896	MGG_05896T0(N):hypothetical protein	supercont8.3	1861238	-	CG	CGG	1	4	26	0.133333
MGG_05896	MGG_05896T0(N):hypothetical protein	supercont8.3	1861427	+	CG	CGG	1	4	21	0.16
MGG_05896	MGG_05896T0(N):hypothetical protein	supercont8.3	1861428	-	CG	CGG	1	4	18	0.181818
MGG_05896	MGG_05896T0(N):hypothetical protein	supercont8.3	1861438	-	CG	CGC	1	3	18	0.142857
MGG_05896	MGG_05896T0(N):hypothetical protein	supercont8.3	1861480	+	CG	CGA	1	3	18	0.142857
MGG_05896	MGG_05896T0(N):hypothetical protein	supercont8.3	1861504	+	CG	CGG	1	6	14	0.3
MGG_05911	MGG_05911T0(Y):hypothetical protein	supercont8.3	1921337	+	CG	CGG	1	3	7	0.3
MGG_16721	MGG_16721T0(Y):hypothetical protein	supercont8.3	2101327	-	CG	CGC	1	3	19	0.136364
MGG_16743	MGG_16743T0(N):hypothetical protein	supercont8.3	2353458	-	CG	CGA	1	2	6	0.25
MGG_06081	MGG_06081T0(Y):hypothetical protein	supercont8.3	2515533	+	CG	CGC	1	2	5	0.285714
MGG_16755	MGG_16755T0(N):hypothetical protein	supercont8.3	2527861	-	CG	CGG	1	5	11	0.3125
MGG_06145	MGG_06145T0(N):hypothetical protein	supercont8.3	2725407	+	CG	CGC	1	3	16	0.157895
MGG_06148	MGG_06148T0(N):peroxisomal hydratase-dehydrogenase-epimerase	supercont8.3	2740885	+	CG	CGG	1	3	17	0.15
MGG_06174	MGG_06174T0(Y):phospholipase D active site-containing protein	supercont8.3	2831778	-	CG	CGG	1	3	18	0.142857
MGG_06188	MGG_06188T0(Y):hypothetical protein	supercont8.3	2864864	+	CG	CGA	1	2	5	0.285714
MGG_06188	MGG_06188T0(Y):hypothetical protein	supercont8.3	2864886	-	CG	CGC	1	3	16	0.157895
MGG_06199	MGG_06199T0(N):peroxisomal-coenzyme A synthetase	supercont8.3	2916325	+	CG	CGA	1	3	18	0.142857
MGG_06202	MGG_06202T0(Y):GTP binding protein Bms1	supercont8.3	2923654	+	CG	CGC	1	3	17	0.15
MGG_05818	MGG_05818T0(Y):hypothetical protein	supercont8.3	3072053	+	CG	CGA	1	5	20	0.2
MGG_16782	MGG_16782T0(Y):predicted protein	supercont8.3	3133515	-	CG	CGT	1.04	3	10	0.230769
MGG_16782	MGG_16782T0(Y):predicted protein	supercont8.3	3133567	-	CG	CGT	1.04	2	6	0.25
MGG_16782	MGG_16782T0(Y):predicted protein	supercont8.3	3133619	-	CG	CGG	1	3	6	0.333333
MGG_16783	MGG_16783T0(Y):predicted protein	supercont8.3	3134434	+	CG	CGC	19.27	3	3	0.5
MGG_16785	MGG_16785T0(N):predicted protein	supercont8.3	3159516	+	CG	CGC	29.41	3	11	0.214286
MGG_09560	MGG_09560T0(N):hypothetical protein	supercont8.3	3276997	+	CG	CGC	1	3	9	0.25
MGG_09531	MGG_09531T0(N):rho-GTPase-activating protein 8	supercont8.3	3358777	-	CG	CGC	1	2	6	0.25
MGG_09490	MGG_09490T0(N):hypothetical protein	supercont8.3	3503872	+	CG	CGT	1	3	17	0.15
MGG_16808	MGG_16808T0(Y):predicted protein	supercont8.3	3620619	-	CG	CGG	63.26	4	2	0.666667
MGG_16808	MGG_16808T0(Y):predicted protein	supercont8.3	3620658	-	CG	CGC	67.88	2	3	0.4
MGG_10961	MGG_10961T0(N):hypothetical protein	supercont8.3	3636587	-	CG	CGG	1	2	4	0.333333
MGG_04852	MGG_04852T0(N):phospholipid-transporting ATPase 1	supercont8.3	3715698	+	CG	CGC	1	3	15	0.166667
MGG_04885	MGG_04885T0(N):ATP-dependent RNA helicase fal-1	supercont8.3	3831735	-	CG	CGA	1	3	16	0.157895
MGG_04897	MGG_04897T0(N):hypothetical protein	supercont8.3	3882019	-	CG	CGA	1	2	6	0.25
MGG_04897	MGG_04897T0(N):hypothetical protein	supercont8.3	3882976	-	CG	CGC	1	3	15	0.166667
MGG_04899	MGG_04899T0(Y):lipid A export ATP-binding/permease msbA	supercont8.3	3888879	+	CG	CGA	1	3	19	0.136364
MGG_04923	MGG_04923T0(N):hypothetical protein	supercont8.3	3965735	+	CG	CGG	1	3	15	0.166667
MGG_04964	MGG_04964T0(N):heterochromatin protein one	supercont8.3	4086368	-	CG	CGC	1	4	20	0.166667
MGG_04984	MGG_04984T0(Y):hypothetical protein	supercont8.3	4159009	+	CG	CGC	1	3	11	0.214286
MGG_04989	MGG_04989T0(Y):TATA-binding protein-associated factor MOT1	supercont8.3	4184345	-	CG	CGC	1	3	19	0.136364
MGG_04989	MGG_04989T0(Y):TATA-binding protein-associated factor MOT1	supercont8.3	4184348	-	CG	CGC	1	3	19	0.136364
MGG_04991	MGG_04991T0(Y):hypothetical protein	supercont8.3	4194658	+	CG	CGT	1	2	6	0.25
MGG_05028	MGG_05028T0(Y):hypothetical protein	supercont8.3	4349052	+	CG	CGC	1	2	6	0.25
MGG_05049	MGG_05049T0(Y):hypothetical protein	supercont8.3	4421795	+	CG	CGC	1	3	12	0.2
MGG_05124	MGG_05124T0(Y):hypothetical protein	supercont8.3	4673774	-	CG	CGC	1	3	10	0.230769
MGG_05159	MGG_05159T0(N):dihydrodipicolinate synthase	supercont8.3	4792577	-	CG	CGA	1	2	5	0.285714
MGG_05190	MGG_05190T0(N):heavy metal tolerance protein	supercont8.3	4897951	-	CG	CGC	1	2	3	0.4
MGG_05197	MGG_05197T0(Y):serine palmitoyltransferase 2	supercont8.3	4923184	-	CG	CGG	1	4	20	0.166667
MGG_05218	MGG_05218T0(N):hypothetical protein	supercont8.3	5006435	-	CG	CGT	1	2	6	0.25
MGG_16889	MGG_16889T0(N):hypothetical protein	supercont8.3	5055454	+	CG	CGG	1	3	14	0.176471
MGG_05236	MGG_05236T0(Y):mitochondrial protein required for iron metabolism	supercont8.3	5091925	-	CG	CGC	1	2	6	0.25
MGG_05254	MGG_05254T0(Y):histone-lysine N-methyltransferase	supercont8.3	5164811	-	CG	CGT	1	3	17	0.15
MGG_05299	MGG_05299T0(Y):alkaline phosphatase	supercont8.3	5322728	-	CG	CGG	1	3	9	0.25
MGG_05316	MGG_05316T0(Y):hypothetical protein	supercont8.3	5385480	+	CG	CGC	1	3	16	0.157895
MGG_05325	MGG_05325T0(N):polyadenylation factor subunit 2	supercont8.3	5415277	+	CG	CGC	1	3	11	0.214286
MGG_11036	MGG_11036T0(Y):cellobiose dehydrogenase	supercont8.3	5452702	+	CG	CGC	1	2	6	0.25
MGG_16907	MGG_16907T0(N):predicted protein	supercont8.3	5454170	-	CG	CGT	26.53	12	13	0.48
MGG_07731	MGG_07731T0(Y):Cullin-3	supercont8.3	5553129	-	CG	CGC	1	3	13	0.1875
MGG_07767	MGG_07767T0(N):hypothetical protein	supercont8.3	5680302	+	CG	CGG	1	2	5	0.285714
MGG_13836	MGG_13836T0(N):hypothetical protein	supercont8.3	5687972	+	CG	CGG	1	5	18	0.217391
MGG_13836	MGG_13836T0(N):hypothetical protein	supercont8.3	5688219	-	CG	CGA	1	3	20	0.130435
MGG_13836	MGG_13836T0(N):hypothetical protein	supercont8.3	5688243	-	CG	CGA	1	3	17	0.15
MGG_13836	MGG_13836T0(N):hypothetical protein	supercont8.3	5688283	-	CG	CGC	1	5	5	0.5
MGG_13836	MGG_13836T0(N):hypothetical protein	supercont8.3	5688286	+	CG	CGG	1	5	19	0.208333
MGG_13836	MGG_13836T0(N):hypothetical protein	supercont8.3	5688287	-	CG	CGT	1	3	7	0.3
MGG_07785	MGG_07785T0(N):hypothetical protein	supercont8.3	5756161	-	CG	CGC	1	2	4	0.333333
MGG_07806	MGG_07806T0(Y):hypothetical protein	supercont8.3	5830623	+	CG	CGC	1	3	8	0.272727
MGG_07847	MGG_07847T0(N):hypothetical protein	supercont8.3	6012873	-	CG	CGG	1	2	6	0.25
MGG_07858	MGG_07858T0(N):cyclic peptide synthetase	supercont8.3	6042753	-	CG	CGG	1	3	14	0.176471
MGG_07950	MGG_07950T0(N):hypothetical protein	supercont8.3	6360617	+	CG	CGC	1	3	14	0.176471
MGG_07968	MGG_07968T0(Y):high-affinity nicotinic acid transporter	supercont8.3	6417196	-	CG	CGG	1	3	16	0.157895
MGG_13928	MGG_13928T0(Y):benzoate 4-monooxygenase	supercont8.3	6436493	+	CG	CGC	1	2	6	0.25
MGG_16984	MGG_16984T0(Y):hypothetical protein	supercont8.3	6542419	-	CG	CGT	1	3	8	0.272727
MGG_16984	MGG_16984T0(Y):hypothetical protein	supercont8.3	6542613	+	CG	CGA	1	3	14	0.176471
MGG_16984	MGG_16984T0(Y):hypothetical protein	supercont8.3	6542619	+	CG	CGA	1	4	14	0.222222
MGG_16984	MGG_16984T0(Y):hypothetical protein	supercont8.3	6542743	+	CG	CGC	1	6	21	0.222222
MGG_16984	MGG_16984T0(Y):hypothetical protein	supercont8.3	6542751	+	CG	CGA	1	4	21	0.16
MGG_16984	MGG_16984T0(Y):hypothetical protein	supercont8.3	6542793	+	CG	CGG	1.06	4	20	0.166667
MGG_16984	MGG_16984T0(Y):hypothetical protein	supercont8.3	6542984	-	CG	CGT	1	3	16	0.157895
MGG_16984	MGG_16984T0(Y):hypothetical protein	supercont8.3	6542988	+	CG	CGA	1	4	3	0.571429
MGG_16984	MGG_16984T0(Y):hypothetical protein	supercont8.3	6543018	-	CG	CGT	1	5	16	0.238095
MGG_16984	MGG_16984T0(Y):hypothetical protein	supercont8.3	6543134	+	CG	CGC	1.05	4	4	0.5
MGG_10692	MGG_10692T0(Y):hypothetical protein	supercont8.4	30652	+	CG	CGC	1	2	4	0.333333
MGG_10692	MGG_10692T0(Y):hypothetical protein	supercont8.4	31208	-	CG	CGA	1	2	5	0.285714
MGG_17006	MGG_17006T0(N):predicted protein	supercont8.4	126904	-	CG	CGA	18.79	2	5	0.285714
MGG_17012	MGG_17012T0(N):hypothetical protein	supercont8.4	161096	-	CG	CGG	1	3	18	0.142857
MGG_08454	MGG_08454T0(N):elicitor	supercont8.4	262987	-	CG	CGC	1	2	3	0.4
MGG_08525	MGG_08525T0(Y):hypothetical protein	supercont8.4	515978	+	CG	CGT	1	3	13	0.1875
MGG_17032	MGG_17032T0(N):hypothetical protein	supercont8.4	530970	-	CG	CGC	1	3	13	0.1875
MGG_17035	MGG_17035T2(N):hypothetical protein	supercont8.4	590267	+	CG	CGT	1.18	2	4	0.333333
MGG_17038	MGG_17038T0(N):hypothetical protein	supercont8.4	636597	-	CG	CGG	1	2	5	0.285714
MGG_08598	MGG_08598T0(N):hypothetical protein	supercont8.4	816443	-	CG	CGC	1	3	20	0.130435
MGG_03667	MGG_03667T0(N):FreB protein	supercont8.4	1088746	+	CG	CGT	1	3	18	0.142857
MGG_03654	MGG_03654T0(N):hypothetical protein	supercont8.4	1121445	+	CG	CGG	1	2	5	0.285714
MGG_17065	MGG_17065T0(Y):predicted protein	supercont8.4	1305608	-	CG	CGG	60.68	3	1	0.75
MGG_17065	MGG_17065T0(Y):predicted protein	supercont8.4	1305965	+	CG	CGC	33.79	2	5	0.285714
MGG_17065	MGG_17065T0(Y):predicted protein	supercont8.4	1305966	-	CG	CGC	34.38	3	8	0.272727
MGG_17065	MGG_17065T0(Y):predicted protein	supercont8.4	1305994	-	CG	CGG	23.7	5	12	0.294118
MGG_03594	MGG_03594T0(Y):hypothetical protein	supercont8.4	1346921	-	CG	CGG	1	7	10	0.411765
MGG_03586	MGG_03586T0(Y):hypothetical protein	supercont8.4	1376454	+	CG	CGG	1	2	6	0.25
MGG_17073	MGG_17073T0(Y):hypothetical protein	supercont8.4	1433052	+	CG	CGG	1	3	7	0.3
MGG_03560	MGG_03560T0(Y):phospholipid:diacylglycerol acyltransferase	supercont8.4	1463677	+	CG	CGC	1	3	18	0.142857
MGG_03551	MGG_03551T0(Y):threonyl-tRNA synthetase	supercont8.4	1490714	-	CG	CGT	1	3	15	0.166667
MGG_03542	MGG_03542T0(Y):metallopeptidase	supercont8.4	1532390	-	CG	CGT	1	2	6	0.25
MGG_03497	MGG_03497T0(Y):hypothetical protein	supercont8.4	1684783	+	CG	CGC	1	2	5	0.285714
MGG_03491	MGG_03491T0(Y):hypothetical protein	supercont8.4	1696239	-	CG	CGC	1	3	10	0.230769
MGG_03487	MGG_03487T0(Y):condensin complex subunit 1	supercont8.4	1709138	+	CG	CGT	1	2	6	0.25
MGG_03446	MGG_03446T0(N):hypothetical protein	supercont8.4	1829924	-	CG	CGC	1	3	17	0.15
MGG_03430	MGG_03430T0(N):hypothetical protein	supercont8.4	1894666	+	CG	CGG	1	3	15	0.166667
MGG_03427	MGG_03427T0(Y):hypothetical protein	supercont8.4	1905199	+	CG	CGC	1	2	5	0.285714
MGG_03421	MGG_03421T0(Y):hypothetical protein	supercont8.4	1917817	+	CG	CGC	1	2	5	0.285714
MGG_03417	MGG_03417T0(Y):hypothetical protein	supercont8.4	1941709	-	CG	CGC	1	3	16	0.157895
MGG_17102	MGG_17102T0(Y):hypothetical protein	supercont8.4	2112983	+	CG	CGC	1	3	16	0.157895
MGG_03364	MGG_03364T0(Y):hypothetical protein	supercont8.4	2129570	+	CG	CGC	1	3	12	0.2
MGG_17113	MGG_17113T0(Y):hypothetical protein	supercont8.4	2220833	-	CG	CGT	1	3	20	0.130435
MGG_03332	MGG_03332T0(N):copper amine oxidase 1	supercont8.4	2234718	+	CG	CGA	1	3	17	0.15
MGG_03316	MGG_03316T1(N):serin endopeptidase	supercont8.4	2293027	-	CG	CGA	1	2	3	0.4
MGG_03290	MGG_03290T0(Y):N-(5-amino-5-carboxypentanoyl)-L-cysteinyl-D-valine synthase	supercont8.4	2379409	+	CG	CGG	1	3	10	0.230769
MGG_03285	MGG_03285T0(N):hypothetical protein	supercont8.4	2397646	-	CG	CGT	1	2	6	0.25
MGG_12749	MGG_12749T0(N):glutathione reductase	supercont8.4	2602091	-	CG	CGT	1	3	13	0.1875
MGG_12749	MGG_12749T0(N):glutathione reductase	supercont8.4	2602816	+	CG	CGA	1	3	18	0.142857
MGG_03223	MGG_03223T0(Y):hypothetical protein	supercont8.4	2638805	-	CG	CGT	1	3	14	0.176471
MGG_12766	MGG_12766T0(Y):hypothetical protein	supercont8.4	2873237	+	CG	CGA	1	3	19	0.136364
MGG_03122	MGG_03122T0(Y):chitin synthase export chaperone	supercont8.4	2998139	-	CG	CGG	1	3	15	0.166667
MGG_12775	MGG_12775T0(N):voltage-gated K+ channel beta subunit	supercont8.4	3010692	-	CG	CGC	1	3	13	0.1875
MGG_06618	MGG_06618T0(N):beta-lactamase domain-containing protein	supercont8.4	3079625	-	CG	CGA	1	2	6	0.25
MGG_17152	MGG_17152T0(N):hypothetical protein	supercont8.4	3108303	-	CG	CGT	1	5	15	0.25
MGG_06542	MGG_06542T0(N):N amino acid transport system protein	supercont8.4	3343148	+	CG	CGT	1	3	15	0.166667
MGG_06512	MGG_06512T0(N):glucan 1,3-beta-glucosidase 2	supercont8.4	3471622	-	CG	CGA	1	3	18	0.142857
MGG_06512	MGG_06512T0(N):glucan 1,3-beta-glucosidase 2	supercont8.4	3472230	-	CG	CGC	1	3	18	0.142857
MGG_06448	MGG_06448T0(N):hydroxyethylthiazole kinase	supercont8.4	3699912	+	CG	CGT	1	3	18	0.142857
MGG_06445	MGG_06445T0(N):histone H3-like centromeric protein cse-4	supercont8.4	3712823	+	CG	CGA	1	3	16	0.157895
MGG_06434	MGG_06434T0(N):hypothetical protein	supercont8.4	3750587	-	CG	CGA	1	3	19	0.136364
MGG_06410	MGG_06410T0(N):mRNA-decapping enzyme 2	supercont8.4	3837346	+	CG	CGC	1	3	14	0.176471
MGG_06372	MGG_06372T0(Y):F-box/WD repeat-containing protein 7	supercont8.4	3979988	+	CG	CGG	1	3	8	0.272727
MGG_12847	MGG_12847T0(Y):hypothetical protein	supercont8.4	4012082	-	CG	CGG	1	2	5	0.285714
MGG_12853	MGG_12853T0(N):thioesterase	supercont8.4	4076078	+	CG	CGG	1	3	12	0.2
MGG_06336	MGG_06336T0(N):integral membrane protein	supercont8.4	4114658	-	CG	CGA	1	3	18	0.142857
MGG_12858	MGG_12858T0(N):hypothetical protein	supercont8.4	4153309	+	CG	CGT	1	2	6	0.25
MGG_12858	MGG_12858T0(N):hypothetical protein	supercont8.4	4153316	+	CG	CGC	1	2	5	0.285714
MGG_12858	MGG_12858T0(N):hypothetical protein	supercont8.4	4153318	+	CG	CGA	1	2	5	0.285714
MGG_06277	MGG_06277T0(N):hypothetical protein	supercont8.4	4322477	+	CG	CGA	1	3	17	0.15
MGG_17202	MGG_17202T0(Y):hypothetical protein	supercont8.4	4323573	+	CG	CGT	1	4	9	0.307692
MGG_17202	MGG_17202T0(Y):hypothetical protein	supercont8.4	4323594	+	CG	CGT	1	3	11	0.214286
MGG_17202	MGG_17202T0(Y):hypothetical protein	supercont8.4	4323740	-	CG	CGT	1	3	16	0.157895
MGG_10995	MGG_10995T0(N):hypothetical protein	supercont8.4	4501565	+	CG	CGA	28.21	4	13	0.235294
MGG_10995	MGG_10995T0(N):hypothetical protein	supercont8.4	4501915	+	CG	CGT	1	3	17	0.15
MGG_10995	MGG_10995T0(N):hypothetical protein	supercont8.4	4502057	+	CG	CGG	1	3	20	0.130435
MGG_13591	MGG_13591T0(N):mycocerosic acid synthase	supercont8.4	4697153	-	CG	CGA	1	3	18	0.142857
MGG_14831	MGG_14831T0(N):fatty acid synthase S-acetyltransferase	supercont8.4	4730013	+	CG	CGC	1	3	10	0.230769
MGG_17234	MGG_17234T0(N):hypothetical protein	supercont8.4	4748498	-	CG	CGA	1	2	5	0.285714
MGG_10054	MGG_10054T0(N):hypothetical protein	supercont8.4	4789096	+	CG	CGG	1	5	25	0.166667
MGG_10017	MGG_10017T0(N):NmrA family protein	supercont8.4	4929603	-	CG	CGT	1	2	6	0.25
MGG_17248	MGG_17248T0(N):hypothetical protein	supercont8.4	4998504	+	CG	CGA	1	4	10	0.285714
MGG_17248	MGG_17248T0(N):hypothetical protein	supercont8.4	4998530	-	CG	CGG	1	3	20	0.130435
MGG_17256	MGG_17256T0(N):hypothetical protein	supercont8.4	5067172	-	CG	CGT	1	3	12	0.2
MGG_17256	MGG_17256T0(N):hypothetical protein	supercont8.4	5067440	+	CG	CGT	1	3	10	0.230769
MGG_09772	MGG_09772T0(N):hypothetical protein	supercont8.4	5225022	-	CG	CGC	1	2	6	0.25
MGG_17269	MGG_17269T0(N):hypothetical protein	supercont8.4	5239890	-	CG	CGT	1.18	4	4	0.5
MGG_17269	MGG_17269T0(N):hypothetical protein	supercont8.4	5239948	-	CG	CGA	1.22	2	3	0.4
MGG_09757	MGG_09757T0(Y):neutral alpha-glucosidase ab	supercont8.4	5291306	-	CG	CGG	1	3	11	0.214286
MGG_13654	MGG_13654T0(Y):hypothetical protein	supercont8.4	5427148	-	CG	CGG	1	3	20	0.130435
MGG_09700	MGG_09700T0(Y):tyrosine-protein phosphatase YVH1	supercont8.4	5458659	+	CG	CGC	1	3	16	0.157895
MGG_17285	MGG_17285T0(Y):hypothetical protein	supercont8.4	5510485	-	CG	CGT	1	2	4	0.333333
MGG_17285	MGG_17285T0(Y):hypothetical protein	supercont8.4	5510503	+	CG	CGT	1	4	5	0.444444
MGG_17285	MGG_17285T0(Y):hypothetical protein	supercont8.4	5510630	-	CG	CGG	11.82	8	15	0.347826
MGG_01157	MGG_01157T0(Y):U4/U6 small nuclear ribonucleoprotein Prp3	supercont8.5	307562	-	CG	CGC	1	3	16	0.157895
MGG_01156	MGG_01156T0(Y):hypothetical protein	supercont8.5	313997	+	CG	CGC	1	3	19	0.136364
MGG_01143	MGG_01143T0(N):hypothetical protein	supercont8.5	349672	-	CG	CGA	1	3	12	0.2
MGG_11429	MGG_11429T0(N):oligonucleotide transporter	supercont8.5	439451	-	CG	CGT	1	3	16	0.157895
MGG_01123	MGG_01123T0(N):pre-rRNA processing protein Rrp12	supercont8.5	453888	+	CG	CGG	1	3	18	0.142857
MGG_01087	MGG_01087T0(Y):ribosome biogenesis protein TSR1	supercont8.5	560661	-	CG	CGA	1	2	4	0.333333
MGG_01083	MGG_01083T0(N):hypothetical protein	supercont8.5	568453	-	CG	CGC	1	2	3	0.4
MGG_11440	MGG_11440T0(N):hypothetical protein	supercont8.5	592956	+	CG	CGA	1	3	9	0.25
MGG_17324	MGG_17324T0(N):hypothetical protein	supercont8.5	716423	+	CG	CGA	1.66	8	46	0.148148
MGG_17324	MGG_17324T0(N):hypothetical protein	supercont8.5	716492	-	CG	CGT	2.56	5	58	0.0793651
MGG_17324	MGG_17324T0(N):hypothetical protein	supercont8.5	716588	+	CG	CGG	1.76	12	184	0.0612245
MGG_17324	MGG_17324T0(N):hypothetical protein	supercont8.5	716601	-	CG	CGA	2.02	7	102	0.0642202
MGG_17324	MGG_17324T0(N):hypothetical protein	supercont8.5	716647	-	CG	CGC	2.88	8	110	0.0677966
MGG_17324	MGG_17324T0(N):hypothetical protein	supercont8.5	716665	-	CG	CGA	3.06	8	89	0.0824742
MGG_17324	MGG_17324T0(N):hypothetical protein	supercont8.5	716673	-	CG	CGA	3.09	9	78	0.103448
MGG_17324	MGG_17324T0(N):hypothetical protein	supercont8.5	716681	+	CG	CGT	2.96	8	119	0.0629921
MGG_17324	MGG_17324T0(N):hypothetical protein	supercont8.5	716688	+	CG	CGT	2.85	7	132	0.0503597
MGG_01001	MGG_01001T0(Y):endo-1,3(4)-beta-glucanase 1	supercont8.5	862770	+	CG	CGA	1	3	16	0.157895
MGG_00988	MGG_00988T0(N):RING-15 protein	supercont8.5	911931	-	CG	CGC	1	3	15	0.166667
MGG_00961	MGG_00961T0(N):tubulin gamma chain	supercont8.5	989963	-	CG	CGC	1	3	14	0.176471
MGG_00960	MGG_00960T0(Y):phospholipase D1	supercont8.5	993404	+	CG	CGT	1	3	20	0.130435
MGG_00929	MGG_00929T0(Y):sulfite reductase flavoprotein component	supercont8.5	1091886	-	CG	CGG	1	3	15	0.166667
MGG_00928	MGG_00928T0(Y):Sec7 domain-containing protein	supercont8.5	1095209	-	CG	CGG	1	12	14	0.461538
MGG_11466	MGG_11466T0(Y):hypothetical protein	supercont8.5	1113519	-	CG	CGG	1	3	14	0.176471
MGG_00879	MGG_00879T0(Y):DNA mismatch repair protein msh-2	supercont8.5	1286434	-	CG	CGG	1	3	16	0.157895
MGG_00876	MGG_00876T0(N):phenylalanyl-tRNA synthetase	supercont8.5	1295788	-	CG	CGC	1	3	14	0.176471
MGG_17360	MGG_17360T0(Y):hypothetical protein	supercont8.5	1383013	+	CG	CGA	1	2	4	0.333333
MGG_00817	MGG_00817T0(N):hypothetical protein	supercont8.5	1511664	-	CG	CGA	1	2	3	0.4
MGG_00811	MGG_00811T0(Y):hypothetical protein	supercont8.5	1529666	+	CG	CGA	1	2	6	0.25
MGG_00806	MGG_00806T0(Y):hypothetical protein	supercont8.5	1552904	-	CG	CGA	1	2	6	0.25
MGG_00802	MGG_00802T0(Y):hypothetical protein	supercont8.5	1566227	+	CG	CGG	1	2	6	0.25
MGG_00795	MGG_00795T0(Y):hypothetical protein	supercont8.5	1599953	-	CG	CGC	1	3	19	0.136364
MGG_00787	MGG_00787T0(Y):hypothetical protein	supercont8.5	1621170	+	CG	CGG	1	3	16	0.157895
MGG_17373	MGG_17373T0(Y):hypothetical protein	supercont8.5	1716365	+	CG	CGC	1	2	5	0.285714
MGG_00757	MGG_00757T0(Y):cell division control protein 14	supercont8.5	1748741	+	CG	CGA	1	3	10	0.230769
MGG_00748	MGG_00748T0(Y):myosin-1	supercont8.5	1781513	-	CG	CGG	1	4	10	0.285714
MGG_00718	MGG_00718T0(N):hypothetical protein	supercont8.5	1893873	-	CG	CGC	1	3	14	0.176471
MGG_00623	MGG_00623T0(Y):hexokinase-1	supercont8.5	2234419	-	CG	CGC	1	3	15	0.166667
MGG_11546	MGG_11546T0(N):hypothetical protein	supercont8.5	2317863	-	CG	CGA	1	3	12	0.2
MGG_00569	MGG_00569T0(Y):hypothetical protein	supercont8.5	2453577	+	CG	CGC	1	3	16	0.157895
MGG_00548	MGG_00548T1(Y):CTR2 short splice	supercont8.5	2510553	-	CG	CGT	1	3	13	0.1875
MGG_00523	MGG_00523T0(N):pre-mRNA-splicing factor ATP-dependent RNA helicase PRP2	supercont8.5	2605144	+	CG	CGA	1	2	6	0.25
MGG_00500	MGG_00500T0(Y):meiotically up-regulated 71 protein	supercont8.5	2688592	-	CG	CGG	1	4	17	0.190476
MGG_14681	MGG_14681T0(Y):hypothetical protein	supercont8.5	2884079	-	CG	CGA	1	3	13	0.1875
MGG_14683	MGG_14683T0(N):hypothetical protein	supercont8.5	2903989	+	CG	CGT	1	2	5	0.285714
MGG_14686	MGG_14686T0(N):hypothetical protein	supercont8.5	2934497	+	CG	CGC	1	4	18	0.181818
MGG_00389	MGG_00389T0(Y):hypothetical protein	supercont8.5	3032972	-	CG	CGG	1	2	6	0.25
MGG_00354	MGG_00354T0(N):nuclear transcription factor Y subunit A-7	supercont8.5	3147445	-	CG	CGC	1	2	6	0.25
MGG_00354	MGG_00354T0(N):nuclear transcription factor Y subunit A-7	supercont8.5	3151589	-	CG	CGT	1	3	17	0.15
MGG_00351	MGG_00351T0(N):coiled-coil domain-containing protein MTMR15	supercont8.5	3165934	-	CG	CGA	1	3	17	0.15
MGG_00351	MGG_00351T0(N):coiled-coil domain-containing protein MTMR15	supercont8.5	3166974	-	CG	CGA	1	3	20	0.130435
MGG_00336	MGG_00336T0(Y):COP9 signalosome complex subunit 4	supercont8.5	3223992	+	CG	CGT	1	2	5	0.285714
MGG_00319	MGG_00319T0(Y):endoglucanase VIII	supercont8.5	3287468	+	CG	CGC	1	3	17	0.15
MGG_00317	MGG_00317T0(N):fumarylacetoacetase	supercont8.5	3293415	-	CG	CGC	1	3	6	0.333333
MGG_00312	MGG_00312T0(Y):glyoxylate reductase	supercont8.5	3309711	+	CG	CGA	1	2	6	0.25
MGG_00311	MGG_00311T0(N):hypothetical protein	supercont8.5	3311856	+	CG	CGC	1	3	10	0.230769
MGG_00249	MGG_00249T0(N):hypothetical protein	supercont8.5	3526877	-	CG	CGT	1	3	17	0.15
MGG_00239	MGG_00239T0(N):multidrug resistance protein 1	supercont8.5	3562483	-	CG	CGC	1	3	19	0.136364
MGG_17499	MGG_17499T0(N):hypothetical protein	supercont8.5	3606476	+	CG	CGG	17.72	3	5	0.375
MGG_00220	MGG_00220T0(N):NADP-dependent alcohol dehydrogenase 6	supercont8.5	3615324	+	CG	CGG	1	3	11	0.214286
MGG_14708	MGG_14708T0(N):hypothetical protein	supercont8.5	3620440	-	CG	CGT	1	2	6	0.25
MGG_17501	MGG_17501T0(N):predicted protein	supercont8.5	3626843	+	CG	CGG	29.11	9	14	0.391304
MGG_17501	MGG_17501T0(N):predicted protein	supercont8.5	3627000	+	CG	CGG	35.61	2	5	0.285714
MGG_17501	MGG_17501T0(N):predicted protein	supercont8.5	3627006	+	CG	CGC	35.75	2	5	0.285714
MGG_11644	MGG_11644T0(N):hypothetical protein	supercont8.5	3789862	+	CG	CGG	1	2	2	0.5
MGG_00174	MGG_00174T0(Y):hypothetical protein	supercont8.5	3867552	+	CG	CGC	1	3	18	0.142857
MGG_00149	MGG_00149T0(Y):serine/threonine-protein phosphatase PP-Z	supercont8.5	3946730	+	CG	CGC	1	2	5	0.285714
MGG_11657	MGG_11657T0(N):hypothetical protein	supercont8.5	3970996	+	CG	CGA	1	2	4	0.333333
MGG_17526	MGG_17526T0(Y):hypothetical protein	supercont8.5	4027474	-	CG	CGT	1	3	15	0.166667
MGG_17531	MGG_17531T0(Y):hypothetical protein	supercont8.5	4088880	+	CG	CGA	1	2	4	0.333333
MGG_00106	MGG_00106T0(N):bud site selection protein 7	supercont8.5	4126000	-	CG	CGT	1	3	12	0.2
MGG_00088	MGG_00088T0(N):glycosyl hydrolase	supercont8.5	4160427	-	CG	CGG	1	3	9	0.25
MGG_00077	MGG_00077T0(Y):hypothetical protein	supercont8.5	4201566	+	CG	CGA	1	2	6	0.25
MGG_00074	MGG_00074T0(Y):hypothetical protein	supercont8.5	4213398	-	CG	CGG	1	3	13	0.1875
MGG_17559	MGG_17559T0(Y):predicted protein	supercont8.6	21068	-	CG	CGG	45.15	3	10	0.230769
MGG_17559	MGG_17559T0(Y):predicted protein	supercont8.6	21106	-	CG	CGA	25.23	3	11	0.214286
MGG_17560	MGG_17560T0(N):predicted protein	supercont8.6	21404	-	CG	CGC	34.36	4	11	0.266667
MGG_14151	MGG_14151T0(N):hypothetical protein	supercont8.6	60628	-	CG	CGG	1	3	11	0.214286
MGG_08779	MGG_08779T0(N):hypothetical protein	supercont8.6	142615	-	CG	CGA	1	2	4	0.333333
MGG_08745	MGG_08745T0(N):hypothetical protein	supercont8.6	281508	+	CG	CGC	1	2	6	0.25
MGG_08722	MGG_08722T0(Y):hypothetical protein	supercont8.6	347709	+	CG	CGC	1	4	25	0.137931
MGG_08711	MGG_08711T0(N):carboxypeptidase A2	supercont8.6	371685	+	CG	CGG	1	2	3	0.4
MGG_08697	MGG_08697T0(N):hypothetical protein	supercont8.6	430171	-	CG	CGC	1	3	12	0.2
MGG_08690	MGG_08690T0(Y):short-chain specific acyl-CoA dehydrogenase	supercont8.6	449631	-	CG	CGC	1	3	17	0.15
MGG_15370	MGG_15370T0(Y):metalloproteinase	supercont8.6	502967	+	CG	CGA	1	3	20	0.130435
MGG_11084	MGG_11084T0(N):TPR domain-containing protein	supercont8.6	544765	+	CG	CGC	1	3	17	0.15
MGG_01956	MGG_01956T0(N):hypothetical protein	supercont8.6	568729	-	CG	CGG	1	2	5	0.285714
MGG_17598	MGG_17598T0(Y):predicted protein	supercont8.6	709948	+	CG	CGT	59.97	3	4	0.428571
MGG_17598	MGG_17598T0(Y):predicted protein	supercont8.6	710177	+	CG	CGG	35.07	3	11	0.214286
MGG_17598	MGG_17598T0(Y):predicted protein	supercont8.6	710307	-	CG	CGC	19.83	4	4	0.5
MGG_17598	MGG_17598T0(Y):predicted protein	supercont8.6	710334	+	CG	CGC	8.64	2	4	0.333333
MGG_17603	MGG_17603T0(Y):hypothetical protein	supercont8.6	764921	-	CG	CGA	1	4	21	0.16
MGG_17603	MGG_17603T0(Y):hypothetical protein	supercont8.6	764953	+	CG	CGG	1	6	17	0.26087
MGG_17603	MGG_17603T0(Y):hypothetical protein	supercont8.6	765005	+	CG	CGA	1	4	21	0.16
MGG_17603	MGG_17603T0(Y):hypothetical protein	supercont8.6	765025	+	CG	CGT	1	3	13	0.1875
MGG_17603	MGG_17603T0(Y):hypothetical protein	supercont8.6	765158	+	CG	CGG	1	6	19	0.24
MGG_17603	MGG_17603T0(Y):hypothetical protein	supercont8.6	765414	+	CG	CGC	1	3	13	0.1875
MGG_17603	MGG_17603T0(Y):hypothetical protein	supercont8.6	765459	+	CG	CGC	1	6	15	0.285714
MGG_17603	MGG_17603T0(Y):hypothetical protein	supercont8.6	765537	+	CG	CGA	1	3	12	0.2
MGG_17603	MGG_17603T0(Y):hypothetical protein	supercont8.6	765569	+	CG	CGT	1	3	13	0.1875
MGG_14967	MGG_14967T0(N):tyrocidine synthetase 1	supercont8.6	822985	-	CG	CGC	1	3	18	0.142857
MGG_10424	MGG_10424T0(N):hypothetical protein	supercont8.6	1025449	-	CG	CGG	1	2	5	0.285714
MGG_04346	MGG_04346T0(Y):sterol 24-C-methyltransferase	supercont8.6	1085975	-	CG	CGT	1	3	13	0.1875
MGG_17652	MGG_17652T0(Y):hypothetical protein	supercont8.6	1321847	+	CG	CGA	2.49	2	4	0.333333
MGG_04251	MGG_04251T0(N):sodium/phosphate symporter	supercont8.6	1412036	+	CG	CGC	1	2	6	0.25
MGG_04244	MGG_04244T0(Y):hypothetical protein	supercont8.6	1435096	-	CG	CGA	1	3	14	0.176471
MGG_04235	MGG_04235T0(Y):hypothetical protein	supercont8.6	1470845	+	CG	CGG	1	2	6	0.25
MGG_04235	MGG_04235T0(Y):hypothetical protein	supercont8.6	1470875	+	CG	CGG	1	4	10	0.285714
MGG_12184	MGG_12184T0(N):hypothetical protein	supercont8.6	1476294	-	CG	CGT	1	3	20	0.130435
MGG_04230	MGG_04230T0(N):hypothetical protein	supercont8.6	1485233	+	CG	CGT	1	3	17	0.15
MGG_04227	MGG_04227T0(Y):WD repeat-containing protein	supercont8.6	1493012	+	CG	CGA	1	3	17	0.15
MGG_12175	MGG_12175T0(Y):gramicidin S synthetase 1	supercont8.6	1552695	+	CG	CGC	1	3	12	0.2
MGG_04187	MGG_04187T0(Y):hypothetical protein	supercont8.6	1662426	+	CG	CGA	1	3	18	0.142857
MGG_04136	MGG_04136T0(N):hypothetical protein	supercont8.6	1833642	+	CG	CGG	1	4	19	0.173913
MGG_04131	MGG_04131T0(N):cyclopropane-fatty-acyl-phospholipid synthase	supercont8.6	1847596	+	CG	CGA	1	3	13	0.1875
MGG_12154	MGG_12154T0(Y):fatty acid synthase subunit alpha	supercont8.6	1902465	-	CG	CGT	1	3	16	0.157895
MGG_04093	MGG_04093T0(Y):hypothetical protein	supercont8.6	1988873	+	CG	CGG	1	3	19	0.136364
MGG_17697	MGG_17697T0(N):hypothetical protein	supercont8.6	2080398	-	CG	CGG	1	3	6	0.333333
MGG_04036	MGG_04036T0(N):methyltransferase domain-containing protein	supercont8.6	2163171	+	CG	CGG	1	3	10	0.230769
MGG_03997	MGG_03997T0(N):hypothetical protein	supercont8.6	2285990	+	CG	CGG	1	3	15	0.166667
MGG_03990	MGG_03990T0(Y):alpha-1,2 glucosyltransferase ALG10	supercont8.6	2316450	-	CG	CGT	1	2	2	0.5
MGG_12118	MGG_12118T0(N):STE/STE20/YSK protein kinase	supercont8.6	2387107	+	CG	CGT	1	3	19	0.136364
MGG_12109	MGG_12109T0(Y):hypothetical protein	supercont8.6	2468122	+	CG	CGA	1	3	12	0.2
MGG_03944	MGG_03944T0(Y):hypothetical protein	supercont8.6	2492307	+	CG	CGC	1	2	4	0.333333
MGG_03920	MGG_03920T0(N):inositolphosphorylceramide-B C-26 hydroxylase	supercont8.6	2578714	+	CG	CGC	1	3	15	0.166667
MGG_03918	MGG_03918T0(N):protein phosphatase 1K	supercont8.6	2583002	+	CG	CGC	1	2	3	0.4
MGG_03901	MGG_03901T0(Y):GTP-binding protein rho4	supercont8.6	2651612	-	CG	CGT	1	3	16	0.157895
MGG_03901	MGG_03901T0(Y):GTP-binding protein rho4	supercont8.6	2651615	-	CG	CGG	1	3	13	0.1875
MGG_14939	MGG_14939T0(N):hypothetical protein	supercont8.6	2744373	+	CG	CGA	1	3	18	0.142857
MGG_03865	MGG_03865T0(Y):hypothetical protein	supercont8.6	2785940	+	CG	CGT	1	2	6	0.25
MGG_14943	MGG_14943T0(Y):lovastatin nonaketide synthase	supercont8.6	2944338	+	CG	CGC	1	4	15	0.210526
MGG_03810	MGG_03810T0(Y):polyketide synthase	supercont8.6	2978277	-	CG	CGG	1	2	5	0.285714
MGG_12047	MGG_12047T0(Y):hypothetical protein	supercont8.6	3117648	-	CG	CGG	1	3	15	0.166667
MGG_09388	MGG_09388T0(Y):hypothetical protein	supercont8.6	3448653	+	CG	CGG	1	2	5	0.285714
MGG_09371	MGG_09371T0(N):phosphatidate cytidylyltransferase	supercont8.6	3510894	+	CG	CGA	1	2	3	0.4
MGG_14956	MGG_14956T0(N):hypothetical protein	supercont8.6	3702993	+	CG	CGC	1	3	15	0.166667
MGG_10721	MGG_10721T0(Y):hypothetical protein	supercont8.6	3724548	-	CG	CGA	1	3	17	0.15
MGG_10710	MGG_10710T0(N):oxidoreductase	supercont8.6	3751043	+	CG	CGA	1	3	18	0.142857
MGG_10706	MGG_10706T0(N):hypothetical protein	supercont8.6	3762278	-	CG	CGA	1	3	19	0.136364
MGG_09879	MGG_09879T0(Y):hypothetical protein	supercont8.6	3806068	-	CG	CGT	1	3	12	0.2
MGG_09856	MGG_09856T0(N):dihydroxyacetone synthase	supercont8.6	3872731	-	CG	CGC	1	3	12	0.2
MGG_09847	MGG_09847T0(N):medusa	supercont8.6	3906592	-	CG	CGG	1	2	6	0.25
MGG_14167	MGG_14167T0(Y):hypothetical protein	supercont8.6	3940259	+	CG	CGG	1	2	4	0.333333
MGG_17866	MGG_17866T0(Y):hypothetical protein	supercont8.7	243322	-	CG	CGT	1	4	17	0.190476
MGG_17866	MGG_17866T0(Y):hypothetical protein	supercont8.7	243349	+	CG	CGT	1	2	3	0.4
MGG_17867	MGG_17867T0(N):predicted protein	supercont8.7	247483	+	CG	CGG	17.55	3	8	0.272727
MGG_17867	MGG_17867T0(N):predicted protein	supercont8.7	247869	+	CG	CGG	24.34	2	2	0.5
MGG_12515	MGG_12515T0(N):hypothetical protein	supercont8.7	294628	-	CG	CGC	1	3	5	0.375
MGG_03102	MGG_03102T0(N):hypothetical protein	supercont8.7	304871	-	CG	CGT	1	2	4	0.333333
MGG_03095	MGG_03095T0(N):dihydroxyacetone kinase	supercont8.7	324173	+	CG	CGG	1	2	6	0.25
MGG_03094	MGG_03094T0(Y):triosephosphate isomerase	supercont8.7	327445	-	CG	CGG	1	3	5	0.375
MGG_03090	MGG_03090T0(N):hypothetical protein	supercont8.7	337714	+	CG	CGA	1	3	13	0.1875
MGG_03064	MGG_03064T0(Y):Rho1 guanine nucleotide exchange factor 1	supercont8.7	419443	+	CG	CGC	1	3	19	0.136364
MGG_03060	MGG_03060T0(N):myosin type II heavy chain	supercont8.7	456488	-	CG	CGC	1	2	5	0.285714
MGG_03058	MGG_03058T0(N):hypothetical protein	supercont8.7	463246	+	CG	CGC	1	16	202	0.0733945
MGG_03058	MGG_03058T0(N):hypothetical protein	supercont8.7	463272	+	CG	CGC	1	34	178	0.160377
MGG_03058	MGG_03058T0(N):hypothetical protein	supercont8.7	466373	-	CG	CGC	1	3	17	0.15
MGG_17877	MGG_17877T0(N):hypothetical protein	supercont8.7	507439	+	CG	CGC	1	2	4	0.333333
MGG_12538	MGG_12538T0(Y):hypothetical protein	supercont8.7	649052	+	CG	CGT	1	3	16	0.157895
MGG_03004	MGG_03004T0(N):hypothetical protein	supercont8.7	683782	-	CG	CGC	1	2	5	0.285714
MGG_17894	MGG_17894T0(N):predicted protein	supercont8.7	708694	+	CG	CGA	1	3	16	0.157895
MGG_17894	MGG_17894T0(N):predicted protein	supercont8.7	708733	-	CG	CGC	1	5	17	0.227273
MGG_17894	MGG_17894T0(N):predicted protein	supercont8.7	708745	-	CG	CGC	1	3	17	0.15
MGG_17894	MGG_17894T0(N):predicted protein	supercont8.7	708769	+	CG	CGT	1	7	10	0.411765
MGG_17894	MGG_17894T0(N):predicted protein	supercont8.7	708770	-	CG	CGA	1	5	15	0.25
MGG_17894	MGG_17894T0(N):predicted protein	supercont8.7	708793	-	CG	CGA	1	4	15	0.210526
MGG_17894	MGG_17894T0(N):predicted protein	supercont8.7	708796	+	CG	CGC	1	5	8	0.384615
MGG_17894	MGG_17894T0(N):predicted protein	supercont8.7	708829	+	CG	CGA	1	3	9	0.25
MGG_17894	MGG_17894T0(N):predicted protein	supercont8.7	708830	-	CG	CGT	1	4	9	0.307692
MGG_17894	MGG_17894T0(N):predicted protein	supercont8.7	708849	-	CG	CGA	1	3	10	0.230769
MGG_17894	MGG_17894T0(N):predicted protein	supercont8.7	708863	-	CG	CGG	1	3	12	0.2
MGG_17894	MGG_17894T0(N):predicted protein	supercont8.7	709088	+	CG	CGC	1	3	20	0.130435
MGG_17894	MGG_17894T0(N):predicted protein	supercont8.7	709162	+	CG	CGT	1	5	13	0.277778
MGG_17894	MGG_17894T0(N):predicted protein	supercont8.7	709163	-	CG	CGG	1	4	14	0.222222
MGG_17894	MGG_17894T0(N):predicted protein	supercont8.7	709203	+	CG	CGG	1	4	19	0.173913
MGG_17894	MGG_17894T0(N):predicted protein	supercont8.7	709204	-	CG	CGG	1	3	13	0.1875
MGG_17894	MGG_17894T0(N):predicted protein	supercont8.7	709215	+	CG	CGC	1	3	19	0.136364
MGG_17894	MGG_17894T0(N):predicted protein	supercont8.7	709239	+	CG	CGG	1	4	19	0.173913
MGG_17894	MGG_17894T0(N):predicted protein	supercont8.7	709263	+	CG	CGG	1	6	14	0.3
MGG_17894	MGG_17894T0(N):predicted protein	supercont8.7	709308	+	CG	CGA	1	5	19	0.208333
MGG_17894	MGG_17894T0(N):predicted protein	supercont8.7	709321	-	CG	CGC	1	3	7	0.3
MGG_02972	MGG_02972T0(N):hypothetical protein	supercont8.7	799548	+	CG	CGG	1	3	13	0.1875
MGG_02966	MGG_02966T0(N):hypothetical protein	supercont8.7	812210	-	CG	CGT	1	2	6	0.25
MGG_02944	MGG_02944T0(N):HAL protein kinase	supercont8.7	904320	-	CG	CGA	1	2	2	0.5
MGG_17917	MGG_17917T0(Y):hypothetical protein	supercont8.7	975840	-	CG	CGT	1	3	18	0.142857
MGG_02922	MGG_02922T0(Y):hypothetical protein	supercont8.7	1023589	-	CG	CGT	1	3	10	0.230769
MGG_02901	MGG_02901T0(Y):hypothetical protein	supercont8.7	1093620	-	CG	CGA	1	2	5	0.285714
MGG_02900	MGG_02900T0(N):hypothetical protein	supercont8.7	1095544	+	CG	CGC	1	3	20	0.130435
MGG_12568	MGG_12568T0(N):serine/threonine protein kinase	supercont8.7	1136658	-	CG	CGC	1	3	13	0.1875
MGG_02886	MGG_02886T0(Y):S-(hydroxymethyl)glutathione dehydrogenase	supercont8.7	1143991	-	CG	CGC	1	3	19	0.136364
MGG_02886	MGG_02886T0(Y):S-(hydroxymethyl)glutathione dehydrogenase	supercont8.7	1145013	-	CG	CGT	1	3	11	0.214286
MGG_02880	MGG_02880T0(N):transcriptional activator xlnR	supercont8.7	1166213	+	CG	CGC	1	2	5	0.285714
MGG_02874	MGG_02874T0(Y):WD repeat-containing protein mip1	supercont8.7	1201236	+	CG	CGA	1	2	5	0.285714
MGG_02784	MGG_02784T0(Y):DNA-binding protein SMUBP-2	supercont8.7	1515137	+	CG	CGA	1	2	6	0.25
MGG_02767	MGG_02767T0(Y):phospholipid-transporting ATPase 1	supercont8.7	1595115	+	CG	CGG	1	2	5	0.285714
MGG_02705	MGG_02705T0(Y):hypothetical protein	supercont8.7	1805551	-	CG	CGT	1	3	13	0.1875
MGG_17988	MGG_17988T0(N):hypothetical protein	supercont8.7	1823380	-	CG	CGC	1	3	20	0.130435
MGG_12613	MGG_12613T0(Y):polyketide synthase	supercont8.7	1876366	-	CG	CGT	1	3	19	0.136364
MGG_12614	MGG_12614T0(Y):hypothetical protein	supercont8.7	1886664	+	CG	CGC	1	3	17	0.15
MGG_12617	MGG_12617T0(N):hypothetical protein	supercont8.7	1909927	-	CG	CGC	1	2	4	0.333333
MGG_15019	MGG_15019T0(N):peroxisomal copper amine oxidase	supercont8.7	1926377	+	CG	CGA	1	3	8	0.272727
MGG_15026	MGG_15026T0(Y):hypothetical protein	supercont8.7	1959287	+	CG	CGA	1	3	20	0.130435
MGG_02655	MGG_02655T0(Y):hypothetical protein	supercont8.7	2046485	-	CG	CGG	1	2	6	0.25
MGG_12644	MGG_12644T0(N):Rho1 guanine nucleotide exchange factor 1	supercont8.7	2150195	+	CG	CGC	1	3	18	0.142857
MGG_02602	MGG_02602T0(Y):hypothetical protein	supercont8.7	2229486	-	CG	CGC	1	3	18	0.142857
MGG_15032	MGG_15032T0(Y):hypothetical protein	supercont8.7	2317262	-	CG	CGC	1	2	2	0.5
MGG_15032	MGG_15032T0(Y):hypothetical protein	supercont8.7	2317692	+	CG	CGT	1	3	11	0.214286
MGG_15032	MGG_15032T0(Y):hypothetical protein	supercont8.7	2317720	-	CG	CGT	1	4	15	0.210526
MGG_15032	MGG_15032T0(Y):hypothetical protein	supercont8.7	2317793	+	CG	CGA	1	3	10	0.230769
MGG_15032	MGG_15032T0(Y):hypothetical protein	supercont8.7	2317802	+	CG	CGG	1	3	10	0.230769
MGG_15032	MGG_15032T0(Y):hypothetical protein	supercont8.7	2317803	-	CG	CGG	1	4	9	0.307692
MGG_15032	MGG_15032T0(Y):hypothetical protein	supercont8.7	2317835	-	CG	CGG	1	4	5	0.444444
MGG_18029	MGG_18029T0(Y):hypothetical protein	supercont8.7	2371413	-	CG	CGC	1	3	17	0.15
MGG_12678	MGG_12678T0(N):glucan endo-1,3-alpha-glucosidase agn1	supercont8.7	2596024	-	CG	CGG	1	4	16	0.2
MGG_09036	MGG_09036T0(N):alpha-L-arabinofuranosidase	supercont8.7	2626965	+	CG	CGA	1	3	15	0.166667
MGG_10600	MGG_10600T0(Y):hypothetical protein	supercont8.7	2742626	-	CG	CGC	1	3	16	0.157895
MGG_18049	MGG_18049T0(N):hypothetical protein	supercont8.7	2808433	-	CG	CGG	1	4	24	0.142857
MGG_18075	MGG_18075T0(Y):hypothetical protein	supercont8.7	3050602	-	CG	CGT	1	5	6	0.454545
MGG_18075	MGG_18075T0(Y):hypothetical protein	supercont8.7	3050618	+	CG	CGA	1	3	18	0.142857
MGG_18075	MGG_18075T0(Y):hypothetical protein	supercont8.7	3050639	-	CG	CGA	1	3	13	0.1875
MGG_18075	MGG_18075T0(Y):hypothetical protein	supercont8.7	3050831	+	CG	CGT	1	4	19	0.173913
MGG_09639	MGG_09639T0(Y):alpha-1,3-glucan synthase Ags2	supercont8.7	3116438	-	CG	CGG	1	3	13	0.1875
MGG_15389	MGG_15389T0(Y):hypothetical protein	supercont8.7	3138189	-	CG	CGT	1	3	17	0.15
MGG_14982	MGG_14982T0(N):hypothetical protein	supercont8.8	3693	+	CG	CGG	1	2	6	0.25
MGG_09160	MGG_09160T0(Y):beta-glucosidase 1	supercont8.8	30981	-	CG	CGG	1	5	20	0.2
MGG_18103	MGG_18103T0(Y):predicted protein	supercont8.8	50345	+	CG	CGC	5	4	18	0.181818
MGG_18103	MGG_18103T0(Y):predicted protein	supercont8.8	50374	-	CG	CGG	3.33	2	5	0.285714
MGG_18113	MGG_18113T0(Y):hypothetical protein	supercont8.8	138772	+	CG	CGT	1	4	13	0.235294
MGG_18113	MGG_18113T0(Y):hypothetical protein	supercont8.8	138863	+	CG	CGG	1	2	6	0.25
MGG_18113	MGG_18113T0(Y):hypothetical protein	supercont8.8	139229	-	CG	CGT	1	4	4	0.5
MGG_18114	MGG_18114T0(N):predicted protein	supercont8.8	144234	+	CG	CGT	1.34	5	49	0.0925926
MGG_18114	MGG_18114T0(N):predicted protein	supercont8.8	144245	-	CG	CGC	1.34	5	22	0.185185
MGG_18115	MGG_18115T0(N):predicted protein	supercont8.8	144737	+	CG	CGC	1.47	5	60	0.0769231
MGG_18115	MGG_18115T0(N):predicted protein	supercont8.8	144768	+	CG	CGG	1.41	5	49	0.0925926
MGG_10926	MGG_10926T0(Y):hypothetical protein	supercont8.8	175413	-	CG	CGA	1	3	10	0.230769
MGG_10926	MGG_10926T0(Y):hypothetical protein	supercont8.8	175509	+	CG	CGT	1	3	9	0.25
MGG_10926	MGG_10926T0(Y):hypothetical protein	supercont8.8	175542	+	CG	CGT	1	2	6	0.25
MGG_10235	MGG_10235T0(Y):hypothetical protein	supercont8.8	366740	-	CG	CGG	1	3	20	0.130435
MGG_10233	MGG_10233T0(N):hypothetical protein	supercont8.8	369828	-	CG	CGG	1	4	21	0.16
MGG_15994	MGG_15994T0(N):hypothetical protein	supercont8.1	210954	+	CHG	CAG	1	3	17	0.15
MGG_02045	MGG_02045T0(Y):hypothetical protein	supercont8.1	361981	-	CHG	CCG	1	5	48	0.0943396
MGG_02062	MGG_02062T0(Y):hypothetical protein	supercont8.1	442046	+	CHG	CAG	1.01	4	36	0.1
MGG_02080	MGG_02080T0(Y):hypothetical protein	supercont8.1	504914	-	CHG	CAG	1	3	19	0.136364
MGG_02088	MGG_02088T0(Y):hypothetical protein	supercont8.1	526643	+	CHG	CAG	1	3	18	0.142857
MGG_02094	MGG_02094T0(Y):cytochrome P450 3A19	supercont8.1	545588	+	CHG	CTG	1	2	6	0.25
MGG_02104	MGG_02104T0(N):hypothetical protein	supercont8.1	575925	+	CHG	CAG	1	2	3	0.4
MGG_02112	MGG_02112T0(N):hypothetical protein	supercont8.1	590071	-	CHG	CAG	1	3	8	0.272727
MGG_14597	MGG_14597T0(Y):hypothetical protein	supercont8.1	737672	-	CHG	CCG	1	2	4	0.333333
MGG_02160	MGG_02160T0(N):hypothetical protein	supercont8.1	762783	-	CHG	CAG	1	2	5	0.285714
MGG_02187	MGG_02187T0(Y):hypothetical protein	supercont8.1	890666	+	CHG	CAG	1	2	6	0.25
MGG_02218	MGG_02218T0(Y):hypothetical protein	supercont8.1	978931	+	CHG	CAG	1	3	19	0.136364
MGG_02225	MGG_02225T0(Y):2,3-dihydro-2,3-dihydroxybenzoate dehydrogenase	supercont8.1	1029195	-	CHG	CAG	1	2	4	0.333333
MGG_02302	MGG_02302T0(Y):HhH-GPD family base excision DNA repair protein	supercont8.1	1308475	+	CHG	CCG	1	2	3	0.4
MGG_02310	MGG_02310T0(Y):hypothetical protein	supercont8.1	1330422	+	CHG	CAG	1	3	11	0.214286
MGG_11948	MGG_11948T0(N):hypothetical protein	supercont8.1	1472219	+	CHG	CAG	1	3	15	0.166667
MGG_16103	MGG_16103T0(N):hypothetical protein	supercont8.1	1518447	-	CHG	CAG	4.68	3	10	0.230769
MGG_16105	MGG_16105T0(Y):hypothetical protein	supercont8.1	1542731	+	CHG	CAG	1.08	2	5	0.285714
MGG_16105	MGG_16105T0(Y):hypothetical protein	supercont8.1	1542824	-	CHG	CAG	1	3	19	0.136364
MGG_14574	MGG_14574T0(N):hypothetical protein	supercont8.1	1551413	+	CHG	CAG	1	3	15	0.166667
MGG_02403	MGG_02403T0(N):hypothetical protein	supercont8.1	1727467	+	CHG	CAG	1	3	15	0.166667
MGG_02481	MGG_02481T0(Y):hypothetical protein	supercont8.1	2024875	-	CHG	CAG	1	3	14	0.176471
MGG_02485	MGG_02485T0(Y):hypothetical protein	supercont8.1	2036339	+	CHG	CAG	1	3	16	0.157895
MGG_02525	MGG_02525T0(Y):alanine-glyoxylate aminotransferase 1	supercont8.1	2205285	+	CHG	CAG	1	3	12	0.2
MGG_06638	MGG_06638T0(N):hypothetical protein	supercont8.1	2221459	-	CHG	CAG	1	2	5	0.285714
MGG_06642	MGG_06642T0(Y):phosphoglycerate mutase family domain-containing protein	supercont8.1	2241599	+	CHG	CAG	1	3	16	0.157895
MGG_06685	MGG_06685T0(Y):cytochrome c	supercont8.1	2386390	+	CHG	CCG	1	2	5	0.285714
MGG_11878	MGG_11878T0(N):hypothetical protein	supercont8.1	2390952	-	CHG	CAG	1	3	17	0.15
MGG_06712	MGG_06712T0(N):5-methyltetrahydropteroyltriglutamate-homocysteine S-methyltransferase	supercont8.1	2488179	+	CHG	CAG	1	3	20	0.130435
MGG_06736	MGG_06736T0(Y):hypothetical protein	supercont8.1	2556112	-	CHG	CCG	1	3	20	0.130435
MGG_06752	MGG_06752T0(Y):peptidase family M28 family protein	supercont8.1	2603939	-	CHG	CTG	1	3	15	0.166667
MGG_06843	MGG_06843T0(N):alpha-N-arabinofuranosidase 2	supercont8.1	2961002	+	CHG	CAG	1	4	22	0.153846
MGG_06848	MGG_06848T0(Y):hypothetical protein	supercont8.1	2974756	-	CHG	CAG	1	3	20	0.130435
MGG_11813	MGG_11813T0(Y):hypothetical protein	supercont8.1	3031229	-	CHG	CAG	1	3	11	0.214286
MGG_06902	MGG_06902T0(N):hypothetical protein	supercont8.1	3194087	-	CHG	CAG	1	2	5	0.285714
MGG_16213	MGG_16213T0(N):hypothetical protein	supercont8.1	3263523	+	CHG	CTG	1	3	19	0.136364
MGG_16213	MGG_16213T0(N):hypothetical protein	supercont8.1	3267890	+	CHG	CAG	1	3	15	0.166667
MGG_06933	MGG_06933T0(Y):calcineurin subunit B	supercont8.1	3297736	+	CHG	CAG	1	2	4	0.333333
MGG_11786	MGG_11786T0(Y):hypothetical protein	supercont8.1	3433901	-	CHG	CAG	1	2	6	0.25
MGG_09170	MGG_09170T0(N):hypothetical protein	supercont8.1	3607239	-	CHG	CAG	1	3	10	0.230769
MGG_09189	MGG_09189T0(Y):cellobiose dehydrogenase	supercont8.1	3676737	+	CHG	CAG	1	3	20	0.130435
MGG_11764	MGG_11764T0(Y):hypothetical protein	supercont8.1	3760300	-	CHG	CCG	1	3	20	0.130435
MGG_09219	MGG_09219T0(N):hypothetical protein	supercont8.1	3809778	-	CHG	CAG	1	2	5	0.285714
MGG_11758	MGG_11758T0(Y):hypothetical protein	supercont8.1	3857410	-	CHG	CCG	1	3	13	0.1875
MGG_16278	MGG_16278T0(Y):hypothetical protein	supercont8.1	4154819	+	CHG	CAG	1	3	11	0.214286
MGG_16285	MGG_16285T0(N):predicted protein	supercont8.1	4213182	-	CHG	CAG	38.21	3	1	0.75
MGG_09898	MGG_09898T0(Y):adenylate cyclase	supercont8.1	4263196	-	CHG	CCG	1	3	17	0.15
MGG_09929	MGG_09929T0(N):vacuolar ATPase assembly integral membrane protein VMA21	supercont8.1	4377885	+	CHG	CTG	1	3	13	0.1875
MGG_11716	MGG_11716T0(N):histone acetyltransferase GCN5	supercont8.1	4433635	-	CHG	CAG	1	2	6	0.25
MGG_16303	MGG_16303T0(N):hypothetical protein	supercont8.1	4469760	+	CHG	CAG	1	3	11	0.214286
MGG_11707	MGG_11707T0(Y):hypothetical protein	supercont8.1	4554456	+	CHG	CAG	1	3	17	0.15
MGG_10656	MGG_10656T0(N):dynamin family protein	supercont8.1	4559780	+	CHG	CTG	1	3	16	0.157895
MGG_10533	MGG_10533T0(N):agmatinase 1	supercont8.1	4766814	-	CHG	CTG	1	2	6	0.25
MGG_10533	MGG_10533T0(N):agmatinase 1	supercont8.1	4767603	+	CHG	CAG	1	4	19	0.173913
MGG_16328	MGG_16328T0(Y):hypothetical protein	supercont8.1	4849338	-	CHG	CTG	1.87	2	2	0.5
MGG_05336	MGG_05336T0(N):hypothetical protein	supercont8.1	4858059	-	CHG	CCG	1	3	18	0.142857
MGG_16333	MGG_16333T0(N):hypothetical protein	supercont8.1	4924388	-	CHG	CCG	1	2	6	0.25
MGG_05369	MGG_05369T0(Y):hypothetical protein	supercont8.1	4980078	+	CHG	CTG	1	3	16	0.157895
MGG_05383	MGG_05383T0(N):HHE domain-containing protein	supercont8.1	5037057	-	CHG	CAG	1	2	4	0.333333
MGG_16359	MGG_16359T0(N):hypothetical protein	supercont8.1	5182009	-	CHG	CAG	1	2	6	0.25
MGG_13058	MGG_13058T0(Y):hypothetical protein	supercont8.1	5193051	+	CHG	CTG	1	2	6	0.25
MGG_16369	MGG_16369T0(Y):predicted protein	supercont8.1	5297574	+	CHG	CAG	59.31	4	2	0.666667
MGG_05473	MGG_05473T0(N):hypothetical protein	supercont8.1	5340496	+	CHG	CAG	1	3	15	0.166667
MGG_05473	MGG_05473T0(N):hypothetical protein	supercont8.1	5340559	+	CHG	CAG	1	3	13	0.1875
MGG_05473	MGG_05473T0(N):hypothetical protein	supercont8.1	5340568	+	CHG	CAG	1	3	14	0.176471
MGG_05473	MGG_05473T0(N):hypothetical protein	supercont8.1	5340667	-	CHG	CAG	1	5	26	0.16129
MGG_05473	MGG_05473T0(N):hypothetical protein	supercont8.1	5340785	+	CHG	CAG	1	5	18	0.217391
MGG_05473	MGG_05473T0(N):hypothetical protein	supercont8.1	5340856	-	CHG	CAG	1	3	6	0.333333
MGG_05473	MGG_05473T0(N):hypothetical protein	supercont8.1	5340887	+	CHG	CAG	1	4	18	0.181818
MGG_05473	MGG_05473T0(N):hypothetical protein	supercont8.1	5340900	+	CHG	CAG	1	3	18	0.142857
MGG_16372	MGG_16372T0(N):hypothetical protein	supercont8.1	5351256	+	CHG	CAG	1	3	20	0.130435
MGG_05491	MGG_05491T0(Y):L-aminoadipate-semialdehyde dehydrogenase	supercont8.1	5404878	-	CHG	CTG	1	2	3	0.4
MGG_16408	MGG_16408T0(N):hypothetical protein	supercont8.1	5675509	+	CHG	CAG	1	3	17	0.15
MGG_13121	MGG_13121T0(Y):hypothetical protein	supercont8.1	5724120	-	CHG	CAG	1	2	5	0.285714
MGG_05603	MGG_05603T0(N):hypothetical protein	supercont8.1	5815120	+	CHG	CCG	1	2	3	0.4
MGG_16427	MGG_16427T0(Y):hypothetical protein	supercont8.1	5901922	+	CHG	CAG	1	3	18	0.142857
MGG_05714	MGG_05714T0(N):hypothetical protein	supercont8.1	6213513	+	CHG	CAG	1	3	20	0.130435
MGG_16460	MGG_16460T0(Y):hypothetical protein	supercont8.1	6360899	-	CHG	CCG	1	3	16	0.157895
MGG_13172	MGG_13172T0(N):WLM domain-containing protein	supercont8.1	6396589	+	CHG	CAG	1	2	5	0.285714
MGG_10621	MGG_10621T0(Y):xylosidase/arabinosidase	supercont8.1	6548026	-	CHG	CAG	1	3	9	0.25
MGG_10893	MGG_10893T0(N):hypothetical protein	supercont8.1	6615669	-	CHG	CTG	1	2	5	0.285714
MGG_13767	MGG_13767T0(N):lovastatin nonaketide synthase	supercont8.1	6773121	-	CHG	CAG	1	2	6	0.25
MGG_04726	MGG_04726T0(N):isochorismatase family protein	supercont8.1	6862813	-	CHG	CAG	1	2	5	0.285714
MGG_13771	MGG_13771T0(Y):hypothetical protein	supercont8.1	6884882	-	CHG	CAG	1	4	22	0.153846
MGG_13783	MGG_13783T0(N):aspartyl-tRNA synthetase	supercont8.1	6985660	+	CHG	CAG	1	3	20	0.130435
MGG_04638	MGG_04638T0(N):hypothetical protein	supercont8.1	7019960	+	CHG	CAG	1	2	5	0.285714
MGG_04610	MGG_04610T0(N):hypothetical protein	supercont8.1	7097674	+	CHG	CAG	1	3	15	0.166667
MGG_04560	MGG_04560T0(N):hypothetical protein	supercont8.1	7199211	+	CHG	CAG	1	3	17	0.15
MGG_13809	MGG_13809T0(Y):cellobiose dehydrogenase	supercont8.1	7260306	-	CHG	CAG	1	2	5	0.285714
MGG_04467	MGG_04467T0(Y):60S acidic ribosomal protein P0	supercont8.1	7402036	+	CHG	CAG	1	3	16	0.157895
MGG_04421	MGG_04421T0(N):hypothetical protein	supercont8.1	7428520	-	CHG	CAG	1	3	12	0.2
MGG_08643	MGG_08643T0(Y):PEK/GCN2 protein kinase	supercont8.1	7651015	+	CHG	CAG	1	3	14	0.176471
MGG_08648	MGG_08648T0(N):anaphase-promoting complex subunit 8	supercont8.1	7674877	+	CHG	CCG	1	3	17	0.15
MGG_10924	MGG_10924T0(N):hypothetical protein	supercont8.1	7883526	+	CHG	CAG	1	3	18	0.142857
MGG_14341	MGG_14341T0(Y):hypothetical protein	supercont8.1	7956190	+	CHG	CAG	1	2	6	0.25
MGG_10457	MGG_10457T0(Y):hypothetical protein	supercont8.2	305232	+	CHG	CAG	1	2	6	0.25
MGG_10481	MGG_10481T1(N):NACHT and WD domain-containing protein	supercont8.2	379471	-	CHG	CAG	1	2	3	0.4
MGG_10481	MGG_10481T0(N):NACHT and WD domain-containing protein	supercont8.2	385515	-	CHG	CAG	1	3	12	0.2
MGG_15523	MGG_15523T0(Y):hypothetical protein	supercont8.2	497101	+	CHG	CAG	1	3	20	0.130435
MGG_15536	MGG_15536T0(Y):hypothetical protein	supercont8.2	725589	+	CHG	CTG	1	3	15	0.166667
MGG_15536	MGG_15536T0(Y):hypothetical protein	supercont8.2	731711	-	CHG	CTG	1	3	14	0.176471
MGG_04425	MGG_04425T0(Y):phenylalanyl-tRNA synthetase subunit alpha	supercont8.2	755305	-	CHG	CTG	1	3	20	0.130435
MGG_04434	MGG_04434T0(N):DNA replication complex GINS protein PSF1	supercont8.2	798093	-	CHG	CCG	1	3	16	0.157895
MGG_04442	MGG_04442T0(Y):splicing factor U2AF-associated protein 2	supercont8.2	819160	+	CHG	CAG	1	3	16	0.157895
MGG_04459	MGG_04459T0(N):hypothetical protein	supercont8.2	858945	-	CHG	CAG	1	3	16	0.157895
MGG_11389	MGG_11389T0(N):threonine aldolase	supercont8.2	878277	-	CHG	CAG	1	3	17	0.15
MGG_04518	MGG_04518T0(Y):sporulation protein RMD5	supercont8.2	886760	-	CHG	CAG	1	2	6	0.25
MGG_15543	MGG_15543T0(Y):hypothetical protein	supercont8.2	892623	-	CHG	CAG	1	3	19	0.136364
MGG_11385	MGG_11385T0(Y):hypothetical protein	supercont8.2	990896	+	CHG	CAG	1	3	10	0.230769
MGG_04600	MGG_04600T0(Y):hypothetical protein	supercont8.2	1060513	+	CHG	CAG	1	3	17	0.15
MGG_15555	MGG_15555T0(Y):hypothetical protein	supercont8.2	1225120	+	CHG	CAG	1	3	17	0.15
MGG_04673	MGG_04673T0(Y):hypothetical protein	supercont8.2	1228164	+	CHG	CAG	1	2	6	0.25
MGG_11371	MGG_11371T0(Y):hypothetical protein	supercont8.2	1247212	+	CHG	CAG	1	3	7	0.3
MGG_04803	MGG_04803T0(Y):transmembrane and coiled-coil domain-containing protein 4	supercont8.2	1461488	+	CHG	CCG	1	3	16	0.157895
MGG_04828	MGG_04828T0(Y):hypothetical protein	supercont8.2	1510224	-	CHG	CTG	1	2	3	0.4
MGG_11342	MGG_11342T0(N):DNA topoisomerase III	supercont8.2	1630854	-	CHG	CAG	1	3	19	0.136364
MGG_10194	MGG_10194T0(Y):hypothetical protein	supercont8.2	1716994	-	CHG	CAG	1	2	5	0.285714
MGG_10196	MGG_10196T0(N):bromodomain containing 1	supercont8.2	1724860	+	CHG	CAG	1	3	20	0.130435
MGG_08826	MGG_08826T0(N):hypothetical protein	supercont8.2	1780105	-	CHG	CAG	1	3	17	0.15
MGG_08827	MGG_08827T0(N):hypothetical protein	supercont8.2	1788460	+	CHG	CAG	1	3	15	0.166667
MGG_08843	MGG_08843T0(N):magnesium transporter ALR2	supercont8.2	1836847	-	CHG	CAG	1	2	4	0.333333
MGG_11317	MGG_11317T0(N):long chain fatty acid oxidase	supercont8.2	2010318	+	CHG	CAG	1	3	16	0.157895
MGG_14763	MGG_14763T0(N):Cullin-4B	supercont8.2	2071544	+	CHG	CAG	1	4	21	0.16
MGG_08932	MGG_08932T0(Y):hypothetical protein	supercont8.2	2164179	+	CHG	CTG	1	2	5	0.285714
MGG_08937	MGG_08937T0(N):quinate permease	supercont8.2	2185914	+	CHG	CTG	1	3	20	0.130435
MGG_15615	MGG_15615T0(Y):hypothetical protein	supercont8.2	2228077	-	CHG	CCG	1	3	17	0.15
MGG_08970	MGG_08970T0(Y):leptomycin B resistance protein pmd1	supercont8.2	2330248	+	CHG	CAG	1	3	16	0.157895
MGG_14499	MGG_14499T0(Y):serine/threonine protein kinase	supercont8.2	2458113	+	CHG	CAG	1	2	6	0.25
MGG_01165	MGG_01165T0(N):isoleucyl-tRNA synthetase	supercont8.2	2465977	-	CHG	CAG	1	3	13	0.1875
MGG_01188	MGG_01188T0(Y):hypothetical protein	supercont8.2	2558972	+	CHG	CAG	1	2	4	0.333333
MGG_15644	MGG_15644T0(N):hypothetical protein	supercont8.2	2701610	-	CHG	CAG	1	3	15	0.166667
MGG_01257	MGG_01257T0(Y):tRNA-dihydrouridine synthase 4	supercont8.2	2876160	-	CHG	CAG	1	3	11	0.214286
MGG_01279	MGG_01279T0(Y):CAMK/CAMKL/KIN1 protein kinase	supercont8.2	2950835	-	CHG	CCG	1	3	20	0.130435
MGG_11239	MGG_11239T0(N):RING finger protein	supercont8.2	2959797	-	CHG	CAG	1	3	18	0.142857
MGG_01287	MGG_01287T0(Y):farnesyltransferase subunit beta	supercont8.2	2973857	-	CHG	CAG	1	3	11	0.214286
MGG_01288	MGG_01288T0(Y):mannose-1-phosphate guanyltransferase	supercont8.2	2990968	+	CHG	CTG	1	3	16	0.157895
MGG_01291	MGG_01291T0(N):glycerol-3-phosphate O-acyltransferase 1	supercont8.2	2998428	-	CHG	CAG	1	3	18	0.142857
MGG_14775	MGG_14775T0(Y):hypothetical protein	supercont8.2	3068704	-	CHG	CAG	1	3	15	0.166667
MGG_01345	MGG_01345T0(N):glutamate-cysteine ligase modifier subunit	supercont8.2	3189146	-	CHG	CAG	1	3	14	0.176471
MGG_01359	MGG_01359T0(N):saccharopine dehydrogenase	supercont8.2	3241765	-	CHG	CAG	1	3	9	0.25
MGG_15682	MGG_15682T0(Y):hypothetical protein	supercont8.2	3277045	-	CHG	CAG	1	3	11	0.214286
MGG_15689	MGG_15689T0(Y):hypothetical protein	supercont8.2	3350701	-	CHG	CAG	1	3	12	0.2
MGG_01426	MGG_01426T0(N):pre-mRNA-splicing factor CEF1	supercont8.2	3489499	-	CHG	CAG	1	3	17	0.15
MGG_01447	MGG_01447T0(N):hypothetical protein	supercont8.2	3564212	-	CHG	CAG	1	2	4	0.333333
MGG_11205	MGG_11205T0(Y):dynein heavy chain	supercont8.2	3609279	-	CHG	CAG	1	3	18	0.142857
MGG_15704	MGG_15704T0(Y):hypothetical protein	supercont8.2	3632682	-	CHG	CAG	1	3	7	0.3
MGG_11201	MGG_11201T0(N):DNA-binding protein creA	supercont8.2	3671100	-	CHG	CAG	1	2	5	0.285714
MGG_01470	MGG_01470T0(Y):hypothetical protein	supercont8.2	3681268	+	CHG	CCG	1	3	13	0.1875
MGG_01481	MGG_01481T0(N):peroxisomal targeting signal 2 receptor	supercont8.2	3724005	+	CHG	CAG	1	2	4	0.333333
MGG_01488	MGG_01488T0(N):hypothetical protein	supercont8.2	3756681	-	CHG	CAG	1	2	4	0.333333
MGG_01494	MGG_01494T0(Y):hypothetical protein	supercont8.2	3774551	+	CHG	CTG	1	3	8	0.272727
MGG_15715	MGG_15715T0(Y):predicted protein	supercont8.2	3810277	-	CHG	CAG	12.28	6	32	0.157895
MGG_01516	MGG_01516T0(Y):hypothetical protein	supercont8.2	3876500	-	CHG	CAG	1	3	15	0.166667
MGG_01607	MGG_01607T0(N):calnexin	supercont8.2	4174326	-	CHG	CTG	1	3	15	0.166667
MGG_11178	MGG_11178T0(Y):hypothetical protein	supercont8.2	4212497	+	CHG	CCG	1	3	14	0.176471
MGG_01623	MGG_01623T0(Y):hypothetical protein	supercont8.2	4232368	-	CHG	CAG	1	3	12	0.2
MGG_01625	MGG_01625T1(N):hypothetical protein	supercont8.2	4249323	-	CHG	CAG	1	3	11	0.214286
MGG_15753	MGG_15753T0(N):hypothetical protein	supercont8.2	4406712	-	CHG	CCG	1	3	15	0.166667
MGG_01695	MGG_01695T0(N):hypothetical protein	supercont8.2	4491293	+	CHG	CAG	1	4	14	0.222222
MGG_01700	MGG_01700T0(Y):cytochrome P450 monooxygenase	supercont8.2	4509695	-	CHG	CAG	1	2	6	0.25
MGG_01702	MGG_01702T0(N):MAP kinase activator	supercont8.2	4514965	-	CHG	CCG	1	2	5	0.285714
MGG_01706	MGG_01706T0(N):hypothetical protein	supercont8.2	4533068	-	CHG	CAG	1	3	16	0.157895
MGG_15763	MGG_15763T0(Y):predicted protein	supercont8.2	4637557	-	CHG	CAG	18.22	4	18	0.181818
MGG_01741	MGG_01741T0(Y):hypothetical protein	supercont8.2	4662867	+	CHG	CCG	1	3	14	0.176471
MGG_01742	MGG_01742T0(Y):elongation factor 2	supercont8.2	4669895	+	CHG	CCG	1	2	6	0.25
MGG_15324	MGG_15324T0(Y):hypothetical protein	supercont8.2	4779599	+	CHG	CAG	1	3	10	0.230769
MGG_11141	MGG_11141T0(Y):lon protease like protein	supercont8.2	4826203	+	CHG	CAG	1	3	14	0.176471
MGG_11140	MGG_11140T0(Y):TKL protein kinase	supercont8.2	4834516	-	CHG	CAG	1	3	12	0.2
MGG_15325	MGG_15325T0(N):CMGC/RCK/MAK protein kinase	supercont8.2	4844867	-	CHG	CAG	1	3	17	0.15
MGG_01805	MGG_01805T0(Y):hypothetical protein	supercont8.2	4908172	+	CHG	CAG	1	2	4	0.333333
MGG_01816	MGG_01816T0(N):WEE protein kinase	supercont8.2	4946509	-	CHG	CAG	1	2	6	0.25
MGG_01823	MGG_01823T0(Y):LAlv9 family protein	supercont8.2	4981563	-	CHG	CCG	1	3	20	0.130435
MGG_01853	MGG_01853T0(Y):hypothetical protein	supercont8.2	5103736	+	CHG	CAG	1	2	6	0.25
MGG_01856	MGG_01856T0(N):hypothetical protein	supercont8.2	5120155	+	CHG	CAG	1	2	5	0.285714
MGG_01873	MGG_01873T0(N):hypothetical protein	supercont8.2	5175432	-	CHG	CAG	1	6	13	0.315789
MGG_11115	MGG_11115T0(Y):hypothetical protein	supercont8.2	5215165	-	CHG	CTG	1	3	16	0.157895
MGG_01888	MGG_01888T0(Y):WD repeat-containing protein	supercont8.2	5227570	-	CHG	CAG	1	3	20	0.130435
MGG_01891	MGG_01891T0(N):hypothetical protein	supercont8.2	5238213	-	CHG	CCG	1	3	6	0.333333
MGG_01896	MGG_01896T0(Y):DJ-1/PfpI family protein	supercont8.2	5250364	-	CHG	CAG	1.02	3	15	0.166667
MGG_08022	MGG_08022T0(Y):hypothetical protein	supercont8.2	5443639	-	CHG	CAG	1	3	12	0.2
MGG_08130	MGG_08130T0(N):hypothetical protein	supercont8.2	5796142	+	CHG	CAG	1	4	17	0.190476
MGG_08159	MGG_08159T0(N):ATP NAD kinase	supercont8.2	5897798	-	CHG	CAG	1	3	18	0.142857
MGG_15065	MGG_15065T0(Y):hypothetical protein	supercont8.2	6025301	+	CHG	CAG	1	3	15	0.166667
MGG_07022	MGG_07022T0(Y):hypothetical protein	supercont8.2	6125930	+	CHG	CAG	1	4	17	0.190476
MGG_07030	MGG_07030T0(N):hypothetical protein	supercont8.2	6152527	-	CHG	CAG	1	3	11	0.214286
MGG_07047	MGG_07047T0(N):hypothetical protein	supercont8.2	6186428	-	CHG	CCG	1	4	23	0.148148
MGG_07090	MGG_07090T0(Y):hypothetical protein	supercont8.2	6331083	+	CHG	CAG	1	2	4	0.333333
MGG_07112	MGG_07112T0(Y):hypothetical protein	supercont8.2	6396352	-	CHG	CAG	1	2	5	0.285714
MGG_07112	MGG_07112T0(Y):hypothetical protein	supercont8.2	6396384	-	CHG	CAG	1	2	4	0.333333
MGG_07124	MGG_07124T0(Y):replication protein A 32 kDa subunit	supercont8.2	6467162	-	CHG	CAG	1	2	6	0.25
MGG_07156	MGG_07156T0(Y):hypothetical protein	supercont8.2	6577724	-	CHG	CAG	1	3	16	0.157895
MGG_07156	MGG_07156T0(Y):hypothetical protein	supercont8.2	6579811	-	CHG	CCG	1	3	14	0.176471
MGG_07160	MGG_07160T0(N):hypothetical protein	supercont8.2	6590041	-	CHG	CAG	1	3	20	0.130435
MGG_07171	MGG_07171T0(Y):hypothetical protein	supercont8.2	6628277	-	CHG	CAG	1	3	17	0.15
MGG_07187	MGG_07187T0(N):glutamate synthase	supercont8.2	6684347	-	CHG	CAG	1	3	14	0.176471
MGG_07192	MGG_07192T0(Y):hypothetical protein	supercont8.2	6704240	+	CHG	CAG	1	4	15	0.210526
MGG_12388	MGG_12388T0(N):hypothetical protein	supercont8.2	6972628	+	CHG	CCG	1	2	5	0.285714
MGG_07268	MGG_07268T0(N):isocitrate dehydrogenase	supercont8.2	7025656	+	CHG	CCG	1	4	19	0.173913
MGG_07269	MGG_07269T0(N):hypothetical protein	supercont8.2	7029050	-	CHG	CAG	1	3	14	0.176471
MGG_07287	MGG_07287T0(Y):lysophospholipase Plb3	supercont8.2	7110056	-	CHG	CAG	1	2	6	0.25
MGG_12397	MGG_12397T0(Y):hypothetical protein	supercont8.2	7165627	+	CHG	CAG	1	3	20	0.130435
MGG_07312	MGG_07312T0(Y):osmosensing histidine protein kinase SLN1	supercont8.2	7200474	-	CHG	CAG	1	3	20	0.130435
MGG_07344	MGG_07344T0(Y):hypothetical protein	supercont8.2	7335676	-	CHG	CAG	1	3	14	0.176471
MGG_07358	MGG_07358T0(N):serin endopeptidase	supercont8.2	7375833	+	CHG	CTG	1	2	6	0.25
MGG_07369	MGG_07369T0(N):hypothetical protein	supercont8.2	7410137	-	CHG	CAG	1	3	17	0.15
MGG_12421	MGG_12421T0(N):aminomethyltransferase	supercont8.2	7417071	+	CHG	CAG	1	2	6	0.25
MGG_15926	MGG_15926T0(N):hypothetical protein	supercont8.2	7584990	-	CHG	CAG	1	2	6	0.25
MGG_08366	MGG_08366T0(Y):hypothetical protein	supercont8.2	7689368	-	CHG	CTG	1	2	5	0.285714
MGG_08352	MGG_08352T0(Y):isoflavone reductase	supercont8.2	7736027	-	CHG	CAG	1	3	19	0.136364
MGG_08337	MGG_08337T0(Y):hypothetical protein	supercont8.2	7788504	-	CHG	CAG	1	3	11	0.214286
MGG_08334	MGG_08334T0(Y):hypothetical protein	supercont8.2	7794308	+	CHG	CAG	1	2	3	0.4
MGG_12468	MGG_12468T0(N):hypothetical protein	supercont8.2	7875944	+	CHG	CAG	1	3	20	0.130435
MGG_08299	MGG_08299T0(N):hypothetical protein	supercont8.2	7955994	+	CHG	CAG	1	3	15	0.166667
MGG_08293	MGG_08293T0(Y):salicylate hydroxylase	supercont8.2	7981093	+	CHG	CAG	1	3	10	0.230769
MGG_12476	MGG_12476T0(Y):hypothetical protein	supercont8.2	7986657	-	CHG	CAG	1	3	10	0.230769
MGG_08288	MGG_08288T0(N):short-chain-fatty-acid-CoA ligase	supercont8.2	7995533	-	CHG	CAG	1	3	11	0.214286
MGG_08239	MGG_08239T0(N):hypothetical protein	supercont8.2	8153323	+	CHG	CAG	1	2	6	0.25
MGG_15976	MGG_15976T0(Y):hypothetical protein	supercont8.2	8245150	-	CHG	CAG	1	6	36	0.142857
MGG_15976	MGG_15976T0(Y):hypothetical protein	supercont8.2	8245549	-	CHG	CAG	1.03	4	33	0.108108
MGG_15976	MGG_15976T0(Y):hypothetical protein	supercont8.2	8246358	+	CHG	CAG	1	5	38	0.116279
MGG_09072	MGG_09072T0(N):alcohol oxidase	supercont8.3	49110	+	CHG	CCG	1	3	19	0.136364
MGG_15185	MGG_15185T0(Y):agglutinin isolectin 1	supercont8.3	127092	-	CHG	CCG	1	3	13	0.1875
MGG_13332	MGG_13332T0(N):aquaporin	supercont8.3	128817	-	CHG	CAG	1	2	6	0.25
MGG_09103	MGG_09103T0(Y):hypothetical protein	supercont8.3	180409	-	CHG	CCG	1	3	12	0.2
MGG_16600	MGG_16600T0(Y):hypothetical protein	supercont8.3	293021	+	CHG	CAG	1	3	17	0.15
MGG_09149	MGG_09149T0(Y):hypothetical protein	supercont8.3	307081	-	CHG	CAG	1	3	6	0.333333
MGG_09154	MGG_09154T0(N):hypothetical protein	supercont8.3	319205	+	CHG	CCG	1	3	12	0.2
MGG_16617	MGG_16617T0(N):hypothetical protein	supercont8.3	480529	+	CHG	CAG	1	2	2	0.5
MGG_07414	MGG_07414T0(N):hypothetical protein	supercont8.3	544254	+	CHG	CTG	1	3	13	0.1875
MGG_07428	MGG_07428T0(N):allantoate permease	supercont8.3	599964	+	CHG	CAG	1	3	11	0.214286
MGG_07450	MGG_07450T0(Y):fungal specific transcription factor domain-containing protein	supercont8.3	687423	-	CHG	CAG	1	3	20	0.130435
MGG_07468	MGG_07468T0(Y):ubiquitin C-terminal hydrolase	supercont8.3	744456	-	CHG	CAG	1	3	15	0.166667
MGG_13405	MGG_13405T0(Y):geranylgeranyl pyrophosphate synthetase	supercont8.3	838239	-	CHG	CAG	1	3	18	0.142857
MGG_07593	MGG_07593T0(N):cytochrome P450 monooxygenase	supercont8.3	1140132	+	CHG	CAG	1	3	16	0.157895
MGG_07620	MGG_07620T0(N):L-amino-acid oxidase	supercont8.3	1239994	-	CHG	CCG	1	2	6	0.25
MGG_16676	MGG_16676T0(Y):predicted protein	supercont8.3	1346891	-	CHG	CTG	49	2	4	0.333333
MGG_07656	MGG_07656T0(N):chitosanase	supercont8.3	1387689	+	CHG	CAG	1	3	16	0.157895
MGG_07656	MGG_07656T0(N):chitosanase	supercont8.3	1388676	+	CHG	CAG	1	3	16	0.157895
MGG_13454	MGG_13454T0(Y):podosporapepsin	supercont8.3	1509826	-	CHG	CAG	1	3	16	0.157895
MGG_07685	MGG_07685T0(N):hypothetical protein	supercont8.3	1519449	+	CHG	CAG	1	3	15	0.166667
MGG_07687	MGG_07687T0(N):CMGC protein kinase	supercont8.3	1521819	-	CHG	CAG	1	3	14	0.176471
MGG_05846	MGG_05846T0(N):O-methyltransferase	supercont8.3	1698937	-	CHG	CAG	1	3	18	0.142857
MGG_05849	MGG_05849T0(N):hypothetical protein	supercont8.3	1709528	-	CHG	CAG	1	4	28	0.125
MGG_13289	MGG_13289T0(Y):hypothetical protein	supercont8.3	1759171	+	CHG	CTG	1	2	5	0.285714
MGG_16710	MGG_16710T0(N):hypothetical protein	supercont8.3	1785856	-	CHG	CAG	1	3	12	0.2
MGG_05875	MGG_05875T0(N):pectate lyase	supercont8.3	1804045	-	CHG	CAG	1	3	18	0.142857
MGG_05896	MGG_05896T0(N):hypothetical protein	supercont8.3	1861485	+	CHG	CCG	1	3	19	0.136364
MGG_13254	MGG_13254T0(Y):NAPE-hydrolyzing phospholipase D	supercont8.3	1998950	-	CHG	CAG	1	2	5	0.285714
MGG_06000	MGG_06000T0(N):hypothetical protein	supercont8.3	2246677	+	CHG	CAG	1	3	15	0.166667
MGG_06025	MGG_06025T0(N):Yip1 domain-containing protein	supercont8.3	2318367	-	CHG	CCG	1	3	8	0.272727
MGG_06041	MGG_06041T0(Y):rhamnogalacturonan lyase	supercont8.3	2369096	-	CHG	CCG	1	3	18	0.142857
MGG_06062	MGG_06062T0(N):nitrate reductase	supercont8.3	2434343	-	CHG	CAG	1	2	4	0.333333
MGG_06090	MGG_06090T0(N):hypothetical protein	supercont8.3	2542200	-	CHG	CAG	1	3	15	0.166667
MGG_06098	MGG_06098T0(Y):exocyst complex component EXO84	supercont8.3	2566864	-	CHG	CAG	1	3	9	0.25
MGG_13203	MGG_13203T0(Y):ATPase	supercont8.3	2688882	+	CHG	CAG	1	2	6	0.25
MGG_06159	MGG_06159T0(Y):hypothetical protein	supercont8.3	2777267	+	CHG	CAG	1	3	20	0.130435
MGG_06168	MGG_06168T0(N):hypothetical protein	supercont8.3	2814036	-	CHG	CAG	1	2	6	0.25
MGG_16770	MGG_16770T0(Y):hypothetical protein	supercont8.3	2816187	+	CHG	CAG	1	2	6	0.25
MGG_06193	MGG_06193T0(Y):solute carrier family 25 member 33	supercont8.3	2883220	+	CHG	CTG	1	2	4	0.333333
MGG_13186	MGG_13186T0(Y):PNS1	supercont8.3	2899373	-	CHG	CAG	1	3	6	0.333333
MGG_05785	MGG_05785T0(N):levanase	supercont8.3	3189635	+	CHG	CAG	1	2	4	0.333333
MGG_13014	MGG_13014T0(N):class V chitin synthase	supercont8.3	3204807	+	CHG	CAG	1	3	14	0.176471
MGG_09565	MGG_09565T0(N):CMGC/MAPK/ERK protein kinase	supercont8.3	3254198	-	CHG	CTG	1	2	4	0.333333
MGG_09555	MGG_09555T0(N):double-strand break repair protein mus-23	supercont8.3	3289738	-	CHG	CAG	1	3	20	0.130435
MGG_16792	MGG_16792T0(Y):hypothetical protein	supercont8.3	3316231	-	CHG	CAG	1	3	11	0.214286
MGG_09518	MGG_09518T0(Y):hypothetical protein	supercont8.3	3409872	-	CHG	CAG	1	3	20	0.130435
MGG_09503	MGG_09503T0(Y):hypothetical protein	supercont8.3	3465129	-	CHG	CAG	1	2	3	0.4
MGG_10912	MGG_10912T0(Y):mycocerosic acid synthase	supercont8.3	3665909	-	CHG	CCG	1	3	17	0.15
MGG_16815	MGG_16815T1(N):hypothetical protein	supercont8.3	3676768	+	CHG	CAG	1	2	6	0.25
MGG_04846	MGG_04846T0(Y):hypothetical protein	supercont8.3	3695461	+	CHG	CAG	1	3	16	0.157895
MGG_04855	MGG_04855T0(N):ATP-dependent bile acid permease	supercont8.3	3734520	+	CHG	CAG	1	2	6	0.25
MGG_04863	MGG_04863T0(Y):Cullin-associated NEDD8-dissociated protein 2	supercont8.3	3765437	-	CHG	CAG	1	3	20	0.130435
MGG_04865	MGG_04865T0(Y):hypothetical protein	supercont8.3	3771891	-	CHG	CAG	1	3	17	0.15
MGG_04878	MGG_04878T0(N):Lid2 complex component lid2	supercont8.3	3805113	-	CHG	CAG	1	3	12	0.2
MGG_04886	MGG_04886T0(Y):hypothetical protein	supercont8.3	3838076	+	CHG	CCG	1	3	20	0.130435
MGG_04899	MGG_04899T0(Y):lipid A export ATP-binding/permease msbA	supercont8.3	3888557	+	CHG	CAG	1	3	16	0.157895
MGG_04934	MGG_04934T0(Y):peptide transporter PTR2-A	supercont8.3	4004446	+	CHG	CTG	1	3	13	0.1875
MGG_04959	MGG_04959T0(Y):hypothetical protein	supercont8.3	4074586	+	CHG	CAG	1	4	37	0.097561
MGG_04984	MGG_04984T0(Y):hypothetical protein	supercont8.3	4159969	+	CHG	CCG	1	2	6	0.25
MGG_04989	MGG_04989T0(Y):TATA-binding protein-associated factor MOT1	supercont8.3	4186478	+	CHG	CAG	1	3	19	0.136364
MGG_12958	MGG_12958T0(N):transcription factor steA	supercont8.3	4224692	+	CHG	CAG	1	3	14	0.176471
MGG_12956	MGG_12956T0(N):hypothetical protein	supercont8.3	4246196	+	CHG	CTG	1	3	11	0.214286
MGG_04999	MGG_04999T0(Y):hypothetical protein	supercont8.3	4252369	+	CHG	CAG	1	3	10	0.230769
MGG_05002	MGG_05002T0(Y):ubiquitin carboxyl-terminal hydrolase	supercont8.3	4260057	-	CHG	CAG	1	3	16	0.157895
MGG_05002	MGG_05002T0(Y):ubiquitin carboxyl-terminal hydrolase	supercont8.3	4263856	-	CHG	CAG	1	3	19	0.136364
MGG_05009	MGG_05009T0(N):canalicular multispecific organic anion transporter 2	supercont8.3	4291899	-	CHG	CAG	1	3	14	0.176471
MGG_16847	MGG_16847T0(N):hypothetical protein	supercont8.3	4373003	+	CHG	CAG	1	3	11	0.214286
MGG_05040	MGG_05040T0(Y):hypothetical protein	supercont8.3	4386197	-	CHG	CAG	1	3	16	0.157895
MGG_05041	MGG_05041T0(Y):dipeptidyl peptidase III	supercont8.3	4388814	-	CHG	CAG	1	3	12	0.2
MGG_16849	MGG_16849T0(Y):hypothetical protein	supercont8.3	4393689	+	CHG	CTG	1	3	14	0.176471
MGG_05047	MGG_05047T0(N):hypothetical protein	supercont8.3	4410797	+	CHG	CAG	1	3	19	0.136364
MGG_05049	MGG_05049T0(Y):hypothetical protein	supercont8.3	4421603	+	CHG	CAG	1	4	19	0.173913
MGG_16854	MGG_16854T0(N):hypothetical protein	supercont8.3	4443071	+	CHG	CAG	1	3	13	0.1875
MGG_16854	MGG_16854T0(N):hypothetical protein	supercont8.3	4445152	+	CHG	CCG	1	2	4	0.333333
MGG_16862	MGG_16862T0(N):hypothetical protein	supercont8.3	4530978	-	CHG	CTG	1	3	16	0.157895
MGG_05090	MGG_05090T0(N):hypothetical protein	supercont8.3	4572563	+	CHG	CAG	1	3	15	0.166667
MGG_05109	MGG_05109T0(N):hypothetical protein	supercont8.3	4625629	+	CHG	CAG	1	2	5	0.285714
MGG_05129	MGG_05129T0(N):hypothetical protein	supercont8.3	4697213	+	CHG	CAG	1	3	16	0.157895
MGG_05131	MGG_05131T0(Y):hypothetical protein	supercont8.3	4703910	+	CHG	CTG	1	2	6	0.25
MGG_05136	MGG_05136T0(Y):pre-rRNA-processing protein PNO1	supercont8.3	4721220	-	CHG	CAG	1	3	19	0.136364
MGG_05178	MGG_05178T0(N):AF-9	supercont8.3	4853499	-	CHG	CAG	1	3	12	0.2
MGG_05189	MGG_05189T0(Y):sphingosine N-acyltransferase lac1	supercont8.3	4897105	+	CHG	CAG	1	3	20	0.130435
MGG_05207	MGG_05207T0(N):protein phosphatase 2C	supercont8.3	4967033	-	CHG	CAG	1	3	15	0.166667
MGG_05212	MGG_05212T0(Y):hypothetical protein	supercont8.3	4984013	-	CHG	CCG	1	3	18	0.142857
MGG_05218	MGG_05218T0(N):hypothetical protein	supercont8.3	5004379	+	CHG	CCG	1	3	17	0.15
MGG_05246	MGG_05246T0(N):alpha-L-rhamnosidase A	supercont8.3	5137745	-	CHG	CAG	1	3	19	0.136364
MGG_05265	MGG_05265T0(N):elongation factor 2	supercont8.3	5213568	+	CHG	CAG	1	3	19	0.136364
MGG_05265	MGG_05265T0(N):elongation factor 2	supercont8.3	5213949	+	CHG	CTG	1	3	19	0.136364
MGG_05287	MGG_05287T0(Y):hypothetical protein	supercont8.3	5297788	-	CHG	CCG	1	4	19	0.173913
MGG_16904	MGG_16904T0(Y):CMGC/CLK protein kinase	supercont8.3	5363733	-	CHG	CAG	1	3	16	0.157895
MGG_05316	MGG_05316T0(Y):hypothetical protein	supercont8.3	5385952	-	CHG	CCG	1	3	15	0.166667
MGG_05326	MGG_05326T0(Y):sterol O-acyltransferase 2	supercont8.3	5418997	+	CHG	CAG	1	3	13	0.1875
MGG_05328	MGG_05328T0(N):peroxin 8	supercont8.3	5422183	-	CHG	CAG	1	3	7	0.3
MGG_05331	MGG_05331T0(Y):protein-S-isoprenylcysteine O-methyltransferase	supercont8.3	5427606	+	CHG	CAG	1	3	19	0.136364
MGG_11100	MGG_11100T0(N):hypothetical protein	supercont8.3	5436375	+	CHG	CCG	1	3	18	0.142857
MGG_14463	MGG_14463T0(Y):hypothetical protein	supercont8.3	5447226	-	CHG	CAG	1	3	14	0.176471
MGG_11036	MGG_11036T0(Y):cellobiose dehydrogenase	supercont8.3	5448684	-	CHG	CAG	1	3	11	0.214286
MGG_11036	MGG_11036T0(Y):cellobiose dehydrogenase	supercont8.3	5452200	-	CHG	CAG	1	4	28	0.125
MGG_16907	MGG_16907T0(N):predicted protein	supercont8.3	5454154	-	CHG	CAG	40.97	7	12	0.368421
MGG_07705	MGG_07705T0(N):acyl-CoA ligase	supercont8.3	5473004	+	CHG	CAG	1	3	13	0.1875
MGG_07706	MGG_07706T0(Y):hypothetical protein	supercont8.3	5480878	+	CHG	CAG	1	3	12	0.2
MGG_13836	MGG_13836T0(N):hypothetical protein	supercont8.3	5688239	-	CHG	CAG	1	3	18	0.142857
MGG_07772	MGG_07772T0(N):hypothetical protein	supercont8.3	5724746	+	CHG	CTG	1	2	6	0.25
MGG_07782	MGG_07782T0(N):dehydroquinase class II	supercont8.3	5750422	-	CHG	CAG	1	2	6	0.25
MGG_07855	MGG_07855T0(Y):hypothetical protein	supercont8.3	6035386	-	CHG	CTG	1	3	20	0.130435
MGG_07858	MGG_07858T0(N):cyclic peptide synthetase	supercont8.3	6052247	-	CHG	CTG	1	3	18	0.142857
MGG_07887	MGG_07887T0(Y):hypothetical protein	supercont8.3	6155994	-	CHG	CAG	1	3	19	0.136364
MGG_07888	MGG_07888T0(Y):hypothetical protein	supercont8.3	6158836	+	CHG	CAG	1	3	12	0.2
MGG_16961	MGG_16961T0(N):hypothetical protein	supercont8.3	6194381	-	CHG	CAG	1	2	3	0.4
MGG_07908	MGG_07908T0(Y):exoglucanase 3	supercont8.3	6217777	-	CHG	CAG	1	2	5	0.285714
MGG_16970	MGG_16970T0(N):hypothetical protein	supercont8.3	6296253	+	CHG	CAG	1	2	6	0.25
MGG_13928	MGG_13928T0(Y):benzoate 4-monooxygenase	supercont8.3	6436238	-	CHG	CCG	1	3	13	0.1875
MGG_16984	MGG_16984T0(Y):hypothetical protein	supercont8.3	6542559	-	CHG	CAG	1	3	12	0.2
MGG_16984	MGG_16984T0(Y):hypothetical protein	supercont8.3	6542871	+	CHG	CAG	1.17	5	7	0.416667
MGG_15344	MGG_15344T0(N):hypothetical protein	supercont8.4	99171	+	CHG	CAG	1	2	6	0.25
MGG_08467	MGG_08467T0(Y):hypothetical protein	supercont8.4	319469	+	CHG	CAG	1	3	15	0.166667
MGG_08488	MGG_08488T0(N):hypothetical protein	supercont8.4	402362	+	CHG	CAG	1	3	19	0.136364
MGG_17027	MGG_17027T0(N):hypothetical protein	supercont8.4	469138	-	CHG	CAG	1	3	17	0.15
MGG_15362	MGG_15362T0(Y):hypothetical protein	supercont8.4	495906	-	CHG	CAG	1	2	3	0.4
MGG_08526	MGG_08526T0(Y):hypothetical protein	supercont8.4	521735	+	CHG	CAG	1	2	5	0.285714
MGG_08539	MGG_08539T0(Y):hypothetical protein	supercont8.4	571973	+	CHG	CAG	1	3	10	0.230769
MGG_08549	MGG_08549T0(N):CAMK protein kinase	supercont8.4	606434	-	CHG	CAG	1	3	11	0.214286
MGG_15357	MGG_15357T0(N):MYB DNA-binding domain-containing protein	supercont8.4	694280	+	CHG	CAG	1	3	20	0.130435
MGG_13471	MGG_13471T0(N):hypothetical protein	supercont8.4	887376	-	CHG	CAG	1	2	6	0.25
MGG_03722	MGG_03722T0(Y):hypothetical protein	supercont8.4	916605	-	CHG	CAG	1	4	20	0.166667
MGG_17054	MGG_17054T0(N):hypothetical protein	supercont8.4	1138722	-	CHG	CTG	1	3	16	0.157895
MGG_03640	MGG_03640T0(Y):hypothetical protein	supercont8.4	1165767	+	CHG	CTG	1	3	19	0.136364
MGG_03629	MGG_03629T0(N):hypothetical protein	supercont8.4	1202621	-	CHG	CAG	1	3	16	0.157895
MGG_13500	MGG_13500T0(Y):U5 small nuclear ribonucleoprotein component	supercont8.4	1249320	-	CHG	CAG	1	3	16	0.157895
MGG_03603	MGG_03603T0(N):hypothetical protein	supercont8.4	1302717	+	CHG	CAG	1	3	12	0.2
MGG_17065	MGG_17065T0(Y):predicted protein	supercont8.4	1305962	+	CHG	CAG	33.21	2	6	0.25
MGG_03600	MGG_03600T0(Y):mitochondrial-processing peptidase subunit beta	supercont8.4	1315117	-	CHG	CAG	1	3	15	0.166667
MGG_03574	MGG_03574T0(N):hypothetical protein	supercont8.4	1408799	-	CHG	CTG	1	2	6	0.25
MGG_03564	MGG_03564T0(N):mitochondrial RNA-splicing protein MRS3	supercont8.4	1452561	-	CHG	CAG	1	3	17	0.15
MGG_03543	MGG_03543T0(N):hypothetical protein	supercont8.4	1526552	+	CHG	CAG	1	3	5	0.375
MGG_13535	MGG_13535T0(N):nucleoporin POM152	supercont8.4	1631531	-	CHG	CAG	1	2	6	0.25
MGG_03513	MGG_03513T0(Y):ubiquitin carboxyl-terminal hydrolase	supercont8.4	1637435	+	CHG	CAG	1	3	14	0.176471
MGG_03508	MGG_03508T0(Y):Cel3e	supercont8.4	1655688	-	CHG	CAG	1	3	18	0.142857
MGG_15278	MGG_15278T0(N):hypothetical protein	supercont8.4	1764152	+	CHG	CAG	1	3	19	0.136364
MGG_15277	MGG_15277T0(N):hypothetical protein	supercont8.4	1770865	-	CHG	CAG	1	3	17	0.15
MGG_03435	MGG_03435T0(N):hypothetical protein	supercont8.4	1872072	+	CHG	CAG	1	2	6	0.25
MGG_03427	MGG_03427T0(Y):hypothetical protein	supercont8.4	1904571	+	CHG	CCG	1	3	16	0.157895
MGG_03422	MGG_03422T0(N):hypothetical protein	supercont8.4	1914789	-	CHG	CTG	1	3	18	0.142857
MGG_14465	MGG_14465T0(N):hypothetical protein	supercont8.4	1949558	+	CHG	CTG	1	2	6	0.25
MGG_14883	MGG_14883T0(Y):methyltransferase small domain-containing protein	supercont8.4	2051065	+	CHG	CAG	1	4	18	0.181818
MGG_03384	MGG_03384T0(Y):hypothetical protein	supercont8.4	2069867	+	CHG	CCG	1	2	6	0.25
MGG_03343	MGG_03343T0(Y):hexaprenyl pyrophosphate synthase	supercont8.4	2199917	-	CHG	CAG	1	3	17	0.15
MGG_17113	MGG_17113T0(Y):hypothetical protein	supercont8.4	2221429	+	CHG	CCG	1	3	17	0.15
MGG_12721	MGG_12721T0(N):oligopeptide transporter 2	supercont8.4	2225595	+	CHG	CAG	1	3	14	0.176471
MGG_03329	MGG_03329T0(N):small heat shock protein	supercont8.4	2240323	+	CHG	CAG	1	4	32	0.111111
MGG_12722	MGG_12722T0(N):hypothetical protein	supercont8.4	2255764	-	CHG	CTG	1	2	4	0.333333
MGG_03316	MGG_03316T0(N):serin endopeptidase	supercont8.4	2289805	-	CHG	CAG	1	3	19	0.136364
MGG_03316	MGG_03316T0(N):serin endopeptidase	supercont8.4	2290624	-	CHG	CAG	1	2	6	0.25
MGG_03269	MGG_03269T0(Y):hypothetical protein	supercont8.4	2458430	+	CHG	CCG	1	3	17	0.15
MGG_03251	MGG_03251T0(N):40S ribosomal protein S8	supercont8.4	2548111	-	CHG	CCG	1	3	18	0.142857
MGG_03242	MGG_03242T0(Y):heat shock factor protein HSF24	supercont8.4	2570186	+	CHG	CAG	1	3	9	0.25
MGG_03238	MGG_03238T0(N):zinc finger protein ZPR1	supercont8.4	2590761	-	CHG	CAG	1	2	2	0.5
MGG_12749	MGG_12749T0(N):glutathione reductase	supercont8.4	2603444	-	CHG	CAG	1	3	12	0.2
MGG_03215	MGG_03215T0(N):DNA-directed RNA polymerase II subunit RPB3	supercont8.4	2665115	+	CHG	CAG	1	3	19	0.136364
MGG_03198	MGG_03198T0(N):hypothetical protein	supercont8.4	2727082	-	CHG	CAG	1	3	18	0.142857
MGG_03169	MGG_03169T0(Y):hypothetical protein	supercont8.4	2821548	+	CHG	CAG	1	2	5	0.285714
MGG_03156	MGG_03156T0(Y):hypothetical protein	supercont8.4	2861722	+	CHG	CAG	1	2	5	0.285714
MGG_12765	MGG_12765T0(Y):hypothetical protein	supercont8.4	2863480	+	CHG	CAG	1	3	17	0.15
MGG_03154	MGG_03154T0(N):hypothetical protein	supercont8.4	2868420	-	CHG	CAG	1	3	11	0.214286
MGG_03144	MGG_03144T0(N):Ulp1 protease	supercont8.4	2909583	-	CHG	CAG	1	2	3	0.4
MGG_03127	MGG_03127T0(N):hypothetical protein	supercont8.4	2979948	-	CHG	CAG	1	3	18	0.142857
MGG_03124	MGG_03124T0(Y):hypothetical protein	supercont8.4	2986907	+	CHG	CAG	1	3	12	0.2
MGG_06635	MGG_06635T0(Y):hypothetical protein	supercont8.4	3038477	+	CHG	CAG	1	3	19	0.136364
MGG_06634	MGG_06634T0(Y):hypothetical protein	supercont8.4	3040955	-	CHG	CTG	1	2	6	0.25
MGG_06617	MGG_06617T0(Y):hypothetical protein	supercont8.4	3082685	+	CHG	CAG	1	3	18	0.142857
MGG_14863	MGG_14863T0(N):trans-aconitate 2-methyltransferase	supercont8.4	3130773	-	CHG	CAG	1	2	6	0.25
MGG_06600	MGG_06600T0(Y):carbonate dehydratase	supercont8.4	3133863	-	CHG	CCG	1	2	3	0.4
MGG_06586	MGG_06586T0(N):hypothetical protein	supercont8.4	3189823	-	CHG	CAG	1	3	13	0.1875
MGG_06582	MGG_06582T0(Y):inner membrane magnesium transporter MRS2	supercont8.4	3203381	-	CHG	CCG	1	3	19	0.136364
MGG_06563	MGG_06563T0(N):hypothetical protein	supercont8.4	3279619	-	CHG	CCG	1	2	5	0.285714
MGG_06546	MGG_06546T0(N):hypothetical protein	supercont8.4	3330529	+	CHG	CAG	1	3	14	0.176471
MGG_06540	MGG_06540T0(Y):tryptophan dimethylallyltransferase 2	supercont8.4	3349725	-	CHG	CAG	1	3	19	0.136364
MGG_17169	MGG_17169T0(Y):hypothetical protein	supercont8.4	3367389	-	CHG	CAG	1	3	20	0.130435
MGG_14857	MGG_14857T0(Y):hypothetical protein	supercont8.4	3390804	-	CHG	CAG	1	2	4	0.333333
MGG_06527	MGG_06527T0(Y):NADPH-ferrihemoprotein reductase	supercont8.4	3405037	-	CHG	CAG	1	3	17	0.15
MGG_14853	MGG_14853T0(Y):riboflavin kinase	supercont8.4	3460481	+	CHG	CAG	1	2	5	0.285714
MGG_12817	MGG_12817T0(N):fluconazole resistance protein 1	supercont8.4	3467901	+	CHG	CAG	1	3	16	0.157895
MGG_06499	MGG_06499T0(Y):hypothetical protein	supercont8.4	3512772	+	CHG	CAG	1	3	16	0.157895
MGG_06487	MGG_06487T0(Y):thymine dioxygenase	supercont8.4	3561240	-	CHG	CAG	1	2	4	0.333333
MGG_06471	MGG_06471T0(N):zinc finger protein	supercont8.4	3617694	+	CHG	CAG	1	4	31	0.114286
MGG_06424	MGG_06424T0(N):peroxisomal biogenesis factor 3	supercont8.4	3785499	-	CHG	CAG	1	3	18	0.142857
MGG_12839	MGG_12839T0(N):actin cytoskeleton-regulatory complex protein PAN1	supercont8.4	3800007	-	CHG	CAG	1	3	18	0.142857
MGG_06419	MGG_06419T0(N):hypothetical protein	supercont8.4	3812159	-	CHG	CAG	1	3	15	0.166667
MGG_06396	MGG_06396T0(N):hypothetical protein	supercont8.4	3884247	-	CHG	CAG	1	3	20	0.130435
MGG_06355	MGG_06355T0(Y):hypothetical protein	supercont8.4	4052234	-	CHG	CAG	1	3	17	0.15
MGG_06347	MGG_06347T0(N):hypothetical protein	supercont8.4	4078287	-	CHG	CAG	1	2	4	0.333333
MGG_06298	MGG_06298T0(N):hypothetical protein	supercont8.4	4252467	+	CHG	CAG	1	3	9	0.25
MGG_17199	MGG_17199T0(N):hypothetical protein	supercont8.4	4297630	+	CHG	CTG	1	2	6	0.25
MGG_17202	MGG_17202T0(Y):hypothetical protein	supercont8.4	4323021	+	CHG	CAG	1	4	13	0.235294
MGG_10995	MGG_10995T0(N):hypothetical protein	supercont8.4	4501670	+	CHG	CAG	6.26	3	18	0.142857
MGG_10107	MGG_10107T0(Y):caleosin domain-containing protein	supercont8.4	4620137	-	CHG	CAG	1	3	17	0.15
MGG_09778	MGG_09778T0(N):quinate permease	supercont8.4	5211903	+	CHG	CAG	1	3	13	0.1875
MGG_17268	MGG_17268T0(N):predicted protein	supercont8.4	5239253	-	CHG	CAG	35.82	2	5	0.285714
MGG_09758	MGG_09758T0(N):allantoate permease	supercont8.4	5288583	-	CHG	CAG	1	3	15	0.166667
MGG_09711	MGG_09711T0(Y):hypothetical protein	supercont8.4	5418193	+	CHG	CAG	1	3	18	0.142857
MGG_09700	MGG_09700T0(Y):tyrosine-protein phosphatase YVH1	supercont8.4	5458741	-	CHG	CAG	1	3	10	0.230769
MGG_09699	MGG_09699T0(N):hypothetical protein	supercont8.4	5462556	-	CHG	CAG	1	4	21	0.16
MGG_17285	MGG_17285T0(Y):hypothetical protein	supercont8.4	5510647	-	CHG	CTG	12.39	5	16	0.238095
MGG_10782	MGG_10782T0(Y):hypothetical protein	supercont8.5	188459	-	CHG	CTG	1	3	19	0.136364
MGG_01140	MGG_01140T0(Y):alpha-1,2 mannosyltransferase KTR1	supercont8.5	357994	+	CHG	CTG	1	2	5	0.285714
MGG_01116	MGG_01116T0(Y):hypothetical protein	supercont8.5	470405	-	CHG	CAG	1	3	18	0.142857
MGG_01115	MGG_01115T0(N):ubiquitin-protein ligase E3A	supercont8.5	472517	-	CHG	CTG	1	3	18	0.142857
MGG_01050	MGG_01050T0(Y):SPX domain-containing protein	supercont8.5	678944	-	CHG	CAG	1	3	18	0.142857
MGG_01048	MGG_01048T0(Y):hexaprenyldihydroxybenzoate methyltransferase	supercont8.5	682093	+	CHG	CTG	1	2	5	0.285714
MGG_01046	MGG_01046T0(Y):methionyl-tRNA synthetase	supercont8.5	691486	-	CHG	CCG	1	2	6	0.25
MGG_17323	MGG_17323T0(N):hypothetical protein	supercont8.5	713692	+	CHG	CAG	1	3	18	0.142857
MGG_17324	MGG_17324T0(N):hypothetical protein	supercont8.5	716522	-	CHG	CAG	2.45	4	36	0.1
MGG_17324	MGG_17324T0(N):hypothetical protein	supercont8.5	716564	-	CHG	CAG	1.38	8	38	0.173913
MGG_01023	MGG_01023T0(Y):hypothetical protein	supercont8.5	771500	+	CHG	CAG	1	3	18	0.142857
MGG_01008	MGG_01008T0(N):hypothetical protein	supercont8.5	840821	+	CHG	CAG	1	3	18	0.142857
MGG_01006	MGG_01006T0(N):vacuolar transporter chaperone 1	supercont8.5	847508	-	CHG	CTG	1	2	5	0.285714
MGG_00956	MGG_00956T0(N):dihydrodipicolinate synthase	supercont8.5	1007039	-	CHG	CAG	1	2	6	0.25
MGG_00937	MGG_00937T0(Y):ATP-binding cassette sub-family A member 8-A	supercont8.5	1062952	-	CHG	CAG	1	3	19	0.136364
MGG_00890	MGG_00890T0(Y):hypothetical protein	supercont8.5	1226908	-	CHG	CAG	1	3	16	0.157895
MGG_11486	MGG_11486T0(Y):hypothetical protein	supercont8.5	1466434	+	CHG	CCG	1	2	3	0.4
MGG_00785	MGG_00785T0(N):hypothetical protein	supercont8.5	1634976	-	CHG	CCG	1	3	7	0.3
MGG_11498	MGG_11498T0(N):hypothetical protein	supercont8.5	1723203	-	CHG	CAG	1	3	15	0.166667
MGG_00736	MGG_00736T0(N):chromodomain helicase DNA binding protein 1	supercont8.5	1822209	+	CHG	CTG	1	3	16	0.157895
MGG_00692	MGG_00692T0(N):cell pattern formation-associated protein stuA	supercont8.5	1962187	+	CHG	CCG	1	2	6	0.25
MGG_00689	MGG_00689T0(N):propionate-CoA ligase	supercont8.5	1984942	+	CHG	CAG	1	2	5	0.285714
MGG_11536	MGG_11536T0(Y):alpha-xylosidase	supercont8.5	2216786	-	CHG	CCG	1	2	3	0.4
MGG_11546	MGG_11546T0(N):hypothetical protein	supercont8.5	2321342	-	CHG	CCG	1	3	17	0.15
MGG_00563	MGG_00563T0(Y):hypothetical protein	supercont8.5	2477468	-	CHG	CTG	1	3	17	0.15
MGG_11561	MGG_11561T0(N):hypothetical protein	supercont8.5	2559546	-	CHG	CAG	1	2	6	0.25
MGG_00522	MGG_00522T0(N):hypothetical protein	supercont8.5	2608956	-	CHG	CTG	1	3	12	0.2
MGG_14678	MGG_14678T0(Y):hypothetical protein	supercont8.5	2749101	+	CHG	CAG	1	2	6	0.25
MGG_14678	MGG_14678T0(Y):hypothetical protein	supercont8.5	2749804	+	CHG	CAG	1	3	18	0.142857
MGG_00470	MGG_00470T0(Y):hypothetical protein	supercont8.5	2783087	+	CHG	CAG	1	2	4	0.333333
MGG_00468	MGG_00468T0(N):chloride channel protein 5	supercont8.5	2790105	+	CHG	CCG	1	3	15	0.166667
MGG_17455	MGG_17455T0(N):hypothetical protein	supercont8.5	2896202	+	CHG	CCG	1	4	17	0.190476
MGG_00435	MGG_00435T0(Y):integral membrane protein	supercont8.5	2903331	-	CHG	CAG	1	2	5	0.285714
MGG_00428	MGG_00428T0(N):conidial yellow pigment biosynthesis polyketide synthase	supercont8.5	2920835	+	CHG	CAG	1	3	13	0.1875
MGG_00423	MGG_00423T0(N):laccase TilA	supercont8.5	2940802	-	CHG	CAG	1	2	6	0.25
MGG_00415	MGG_00415T0(N):hypothetical protein	supercont8.5	2955185	-	CHG	CCG	1	3	13	0.1875
MGG_00408	MGG_00408T0(Y):RCC1 domain-containing protein	supercont8.5	2982708	-	CHG	CTG	1	3	17	0.15
MGG_00397	MGG_00397T0(N):RNA polymerase II transcription factor B subunit 2	supercont8.5	3011842	+	CHG	CTG	1	4	24	0.142857
MGG_00362	MGG_00362T0(N):3-ketodihydrosphingosine reductase tsc10	supercont8.5	3125410	-	CHG	CAG	1	3	18	0.142857
MGG_00361	MGG_00361T0(Y):hypothetical protein	supercont8.5	3127630	+	CHG	CAG	1	4	17	0.190476
MGG_00345	MGG_00345T0(N):AGC protein kinase	supercont8.5	3186551	-	CHG	CCG	1	3	20	0.130435
MGG_00343	MGG_00343T0(N):hypothetical protein	supercont8.5	3191260	+	CHG	CAG	1	3	20	0.130435
MGG_14699	MGG_14699T0(Y):DnaJ domain-containing protein	supercont8.5	3216981	+	CHG	CAG	1	2	4	0.333333
MGG_00314	MGG_00314T0(N):lipase 4	supercont8.5	3304017	+	CHG	CAG	1	3	13	0.1875
MGG_00274	MGG_00274T0(N):membrane-associated progesterone receptor component 1	supercont8.5	3451507	-	CHG	CAG	1	2	6	0.25
MGG_17499	MGG_17499T0(N):hypothetical protein	supercont8.5	3606802	-	CHG	CAG	23.97	3	1	0.75
MGG_14712	MGG_14712T0(Y):hypothetical protein	supercont8.5	3682412	+	CHG	CTG	1	2	6	0.25
MGG_00194	MGG_00194T0(N):hypothetical protein	supercont8.5	3770912	-	CHG	CCG	1	2	6	0.25
MGG_00161	MGG_00161T0(Y):lysyl-tRNA synthetase	supercont8.5	3905187	+	CHG	CAG	1	3	18	0.142857
MGG_00155	MGG_00155T0(N):DNA-repair protein rad13	supercont8.5	3923158	-	CHG	CAG	1	3	20	0.130435
MGG_00146	MGG_00146T0(N):hypothetical protein	supercont8.5	3956133	+	CHG	CAG	1	3	18	0.142857
MGG_00141	MGG_00141T0(N):leptomycin B resistance protein pmd1	supercont8.5	3980973	-	CHG	CTG	1	2	5	0.285714
MGG_00137	MGG_00137T0(Y):NF-X1-type zinc finger protein NFXL1	supercont8.5	3994345	+	CHG	CAG	1	2	6	0.25
MGG_00123	MGG_00123T0(N):hypothetical protein	supercont8.5	4061807	-	CHG	CAG	1	4	19	0.173913
MGG_00077	MGG_00077T0(Y):hypothetical protein	supercont8.5	4202573	+	CHG	CAG	1	3	11	0.214286
MGG_00056	MGG_00056T0(N):short-chain dehydrogenase/reductase SDR	supercont8.5	4273639	+	CHG	CAG	1	3	14	0.176471
MGG_00042	MGG_00042T0(N):hypothetical protein	supercont8.5	4319867	+	CHG	CAG	1	3	14	0.176471
MGG_11691	MGG_11691T0(N):streptogrisin-C	supercont8.5	4362914	+	CHG	CAG	1	3	12	0.2
MGG_08803	MGG_08803T0(Y):hypothetical protein	supercont8.6	71908	-	CHG	CAG	1	3	17	0.15
MGG_08783	MGG_08783T0(N):hypothetical protein	supercont8.6	134269	-	CHG	CCG	1	2	4	0.333333
MGG_14135	MGG_14135T0(N):hypothetical protein	supercont8.6	179813	-	CHG	CAG	1	2	6	0.25
MGG_08765	MGG_08765T0(N):hypothetical protein	supercont8.6	201450	+	CHG	CTG	1	2	5	0.285714
MGG_15377	MGG_15377T0(Y):hypothetical protein	supercont8.6	312472	-	CHG	CAG	1	2	6	0.25
MGG_08709	MGG_08709T0(Y):serine/threonine protein kinase	supercont8.6	380285	+	CHG	CAG	1	2	6	0.25
MGG_14117	MGG_14117T0(Y):hypothetical protein	supercont8.6	393287	-	CHG	CAG	1	3	16	0.157895
MGG_08689	MGG_08689T0(Y):AGC/PKC protein kinase	supercont8.6	457334	+	CHG	CAG	1	3	6	0.333333
MGG_11084	MGG_11084T0(N):TPR domain-containing protein	supercont8.6	544170	+	CHG	CAG	1	2	6	0.25
MGG_17598	MGG_17598T0(Y):predicted protein	supercont8.6	709964	+	CHG	CAG	60.12	3	4	0.428571
MGG_17598	MGG_17598T0(Y):predicted protein	supercont8.6	710319	-	CHG	CAG	17.65	2	6	0.25
MGG_17603	MGG_17603T0(Y):hypothetical protein	supercont8.6	765420	+	CHG	CAG	1	4	16	0.2
MGG_17603	MGG_17603T0(Y):hypothetical protein	supercont8.6	765553	+	CHG	CAG	1	3	11	0.214286
MGG_14969	MGG_14969T0(N):hypothetical protein	supercont8.6	784205	+	CHG	CTG	1	2	6	0.25
MGG_14965	MGG_14965T0(N):hypothetical protein	supercont8.6	910492	-	CHG	CAG	1	3	17	0.15
MGG_04322	MGG_04322T0(Y):hypothetical protein	supercont8.6	1185124	+	CHG	CAG	1	3	11	0.214286
MGG_12203	MGG_12203T0(N):hypothetical protein	supercont8.6	1292452	+	CHG	CAG	1	5	57	0.0806452
MGG_12186	MGG_12186T0(N):hypothetical protein	supercont8.6	1426968	-	CHG	CTG	1	3	16	0.157895
MGG_12175	MGG_12175T0(Y):gramicidin S synthetase 1	supercont8.6	1557096	-	CHG	CAG	1	3	18	0.142857
MGG_04197	MGG_04197T0(N):hypothetical protein	supercont8.6	1622974	+	CHG	CTG	1	4	21	0.16
MGG_17694	MGG_17694T0(Y):hypothetical protein	supercont8.6	2058173	-	CHG	CAG	1	2	6	0.25
MGG_12141	MGG_12141T0(Y):hypothetical protein	supercont8.6	2072310	-	CHG	CAG	1	2	4	0.333333
MGG_04004	MGG_04004T0(Y):vacuolar protein 8	supercont8.6	2264438	-	CHG	CAG	1	3	18	0.142857
MGG_12127	MGG_12127T0(N):YOP1	supercont8.6	2274670	-	CHG	CAG	1	3	17	0.15
MGG_03994	MGG_03994T0(N):importin alpha re-exporter	supercont8.6	2299785	+	CHG	CTG	1	3	14	0.176471
MGG_12123	MGG_12123T0(N):cap binding protein	supercont8.6	2363818	+	CHG	CAG	1	2	5	0.285714
MGG_03952	MGG_03952T0(N):hypothetical protein	supercont8.6	2459674	-	CHG	CAG	1	3	10	0.230769
MGG_03941	MGG_03941T0(N):hypothetical protein	supercont8.6	2500504	-	CHG	CAG	1	3	5	0.375
MGG_03926	MGG_03926T0(Y):cell division protease ftsH	supercont8.6	2537054	-	CHG	CTG	1	3	19	0.136364
MGG_03926	MGG_03926T0(Y):cell division protease ftsH	supercont8.6	2538169	+	CHG	CAG	1	3	12	0.2
MGG_03908	MGG_03908T0(N):hypothetical protein	supercont8.6	2629113	-	CHG	CAG	1	3	8	0.272727
MGG_03899	MGG_03899T0(Y):hypothetical protein	supercont8.6	2661044	+	CHG	CAG	1	2	5	0.285714
MGG_03897	MGG_03897T0(N):lariat debranching enzyme	supercont8.6	2668256	+	CHG	CAG	1	3	16	0.157895
MGG_03893	MGG_03893T0(Y):pre-mRNA-splicing factor ATP-dependent RNA helicase prp43	supercont8.6	2677145	+	CHG	CAG	1	3	19	0.136364
MGG_03872	MGG_03872T0(Y):hypothetical protein	supercont8.6	2755072	-	CHG	CAG	1	3	14	0.176471
MGG_03843	MGG_03843T0(N):hypothetical protein	supercont8.6	2854128	-	CHG	CAG	1	3	7	0.3
MGG_03842	MGG_03842T0(N):hypothetical protein	supercont8.6	2856570	-	CHG	CCG	1	2	6	0.25
MGG_03838	MGG_03838T0(N):Ser/Thr protein phosphatase	supercont8.6	2876423	+	CHG	CAG	1	2	4	0.333333
MGG_14943	MGG_14943T0(Y):lovastatin nonaketide synthase	supercont8.6	2941668	-	CHG	CAG	1	3	18	0.142857
MGG_03810	MGG_03810T0(Y):polyketide synthase	supercont8.6	2973729	+	CHG	CTG	1	3	19	0.136364
MGG_12068	MGG_12068T0(Y):hypothetical protein	supercont8.6	2995013	-	CHG	CAG	1	3	15	0.166667
MGG_03761	MGG_03761T0(N):hypothetical protein	supercont8.6	3152360	+	CHG	CAG	1	4	16	0.2
MGG_12005	MGG_12005T0(N):hypothetical protein	supercont8.6	3538098	+	CHG	CAG	1	3	17	0.15
MGG_17810	MGG_17810T0(Y):hypothetical protein	supercont8.6	3640626	-	CHG	CAG	1	3	17	0.15
MGG_14928	MGG_14928T0(N):hypothetical protein	supercont8.6	3728551	-	CHG	CTG	1	3	11	0.214286
MGG_17822	MGG_17822T0(N):hypothetical protein	supercont8.6	3737544	-	CHG	CAG	1	4	17	0.190476
MGG_09869	MGG_09869T0(N):hypothetical protein	supercont8.6	3837485	+	CHG	CAG	1	2	5	0.285714
MGG_09866	MGG_09866T0(Y):flagellar associated protein	supercont8.6	3845371	-	CHG	CAG	1	3	18	0.142857
MGG_09857	MGG_09857T0(Y):sorbitol dehydrogenase	supercont8.6	3869434	-	CHG	CAG	1	4	25	0.137931
MGG_09817	MGG_09817T0(Y):minor extracellular protease vpr	supercont8.6	4016865	-	CHG	CAG	1	2	5	0.285714
MGG_09813	MGG_09813T0(Y):3-isopropylmalate dehydrogenase	supercont8.6	4033435	+	CHG	CTG	1	3	19	0.136364
MGG_10299	MGG_10299T0(Y):hypothetical protein	supercont8.7	201594	-	CHG	CAG	1	3	14	0.176471
MGG_17867	MGG_17867T0(N):predicted protein	supercont8.7	247854	-	CHG	CAG	25.96	3	13	0.1875
MGG_03094	MGG_03094T0(Y):triosephosphate isomerase	supercont8.7	327232	-	CHG	CCG	1	2	5	0.285714
MGG_12521	MGG_12521T0(N):hypothetical protein	supercont8.7	391859	+	CHG	CAG	1	3	13	0.1875
MGG_03070	MGG_03070T0(N):epoxide hydrolase domain-containing protein	supercont8.7	396974	+	CHG	CTG	1	3	16	0.157895
MGG_03054	MGG_03054T0(N):hypothetical protein	supercont8.7	475425	+	CHG	CAG	1	3	17	0.15
MGG_12530	MGG_12530T0(N):histidine kinase G7	supercont8.7	528073	-	CHG	CCG	1	3	18	0.142857
MGG_03028	MGG_03028T0(Y):nicotinate-nucleotide diphosphorylase	supercont8.7	590679	-	CHG	CAG	1	3	14	0.176471
MGG_12538	MGG_12538T0(Y):hypothetical protein	supercont8.7	648480	+	CHG	CAG	1	2	5	0.285714
MGG_17894	MGG_17894T0(N):predicted protein	supercont8.7	708788	-	CHG	CAG	1	4	15	0.210526
MGG_17894	MGG_17894T0(N):predicted protein	supercont8.7	709167	+	CHG	CAG	1	4	16	0.2
MGG_17894	MGG_17894T0(N):predicted protein	supercont8.7	709185	+	CHG	CAG	1	5	17	0.227273
MGG_12546	MGG_12546T0(N):hypothetical protein	supercont8.7	743706	-	CHG	CAG	1	2	5	0.285714
MGG_12547	MGG_12547T0(Y):hypothetical protein	supercont8.7	745140	-	CHG	CAG	1	2	2	0.5
MGG_02980	MGG_02980T0(Y):DNA-(apurinic or apyrimidinic site) lyase 2	supercont8.7	775081	-	CHG	CAG	1	3	16	0.157895
MGG_02980	MGG_02980T0(Y):DNA-(apurinic or apyrimidinic site) lyase 2	supercont8.7	775837	-	CHG	CCG	1	3	19	0.136364
MGG_02966	MGG_02966T0(N):hypothetical protein	supercont8.7	811553	+	CHG	CAG	1	2	6	0.25
MGG_12551	MGG_12551T0(N):hypothetical protein	supercont8.7	846913	-	CHG	CCG	1	2	2	0.5
MGG_15000	MGG_15000T0(N):hypothetical protein	supercont8.7	1075769	+	CHG	CAG	1	3	13	0.1875
MGG_02890	MGG_02890T0(Y):hypothetical protein	supercont8.7	1129709	+	CHG	CAG	1	3	13	0.1875
MGG_15001	MGG_15001T0(Y):hypothetical protein	supercont8.7	1136049	-	CHG	CAG	1	2	6	0.25
MGG_17940	MGG_17940T0(N):hypothetical protein	supercont8.7	1148425	+	CHG	CTG	1	3	11	0.214286
MGG_02879	MGG_02879T0(N):hypothetical protein	supercont8.7	1172810	-	CHG	CAG	1	3	14	0.176471
MGG_02850	MGG_02850T0(Y):hypothetical protein	supercont8.7	1285606	+	CHG	CCG	1	2	5	0.285714
MGG_02840	MGG_02840T0(N):hypothetical protein	supercont8.7	1315076	+	CHG	CTG	1	3	17	0.15
MGG_02809	MGG_02809T0(Y):hypothetical protein	supercont8.7	1446122	-	CHG	CCG	1	2	5	0.285714
MGG_02737	MGG_02737T0(N):hypothetical protein	supercont8.7	1701251	+	CHG	CAG	1	3	11	0.214286
MGG_02712	MGG_02712T0(N):hypothetical protein	supercont8.7	1781906	+	CHG	CAG	1	3	17	0.15
MGG_02693	MGG_02693T0(N):hypothetical protein	supercont8.7	1857859	-	CHG	CAG	1	3	19	0.136364
MGG_15020	MGG_15020T0(N):amino acid permease	supercont8.7	1929226	+	CHG	CAG	1	3	17	0.15
MGG_02654	MGG_02654T0(N):hypothetical protein	supercont8.7	2048296	-	CHG	CTG	1	3	14	0.176471
MGG_02646	MGG_02646T0(N):hypothetical protein	supercont8.7	2078612	-	CHG	CAG	1	3	14	0.176471
MGG_02615	MGG_02615T0(N):hypothetical protein	supercont8.7	2190926	-	CHG	CAG	1	3	20	0.130435
MGG_02593	MGG_02593T0(N):2-nitropropane dioxygenase	supercont8.7	2262812	+	CHG	CAG	1	2	4	0.333333
MGG_18028	MGG_18028T0(N):hypothetical protein	supercont8.7	2350441	-	CHG	CCG	1	2	6	0.25
MGG_02540	MGG_02540T0(Y):isovaleryl-CoA dehydrogenase 2	supercont8.7	2434178	-	CHG	CCG	1	3	20	0.130435
MGG_02534	MGG_02534T0(N):mitochondrial GTPase 1	supercont8.7	2467659	-	CHG	CTG	1	2	4	0.333333
MGG_02533	MGG_02533T0(Y):hypothetical protein	supercont8.7	2470328	-	CHG	CAG	1	4	14	0.222222
MGG_09063	MGG_09063T0(N):urea active transporter	supercont8.7	2522489	+	CHG	CAG	1	3	16	0.157895
MGG_10591	MGG_10591T0(Y):endo-beta-1,3-glucanase	supercont8.7	2785470	-	CHG	CAG	1	3	13	0.1875
MGG_09614	MGG_09614T0(N):hypothetical protein	supercont8.7	3217315	-	CHG	CAG	1	3	7	0.3
MGG_09608	MGG_09608T0(Y):hypothetical protein	supercont8.7	3240525	-	CHG	CAG	1	3	16	0.157895
MGG_18103	MGG_18103T0(Y):predicted protein	supercont8.8	50358	-	CHG	CAG	4.1	2	5	0.285714
MGG_18113	MGG_18113T0(Y):hypothetical protein	supercont8.8	138829	+	CHG	CAG	1	3	7	0.3
MGG_18115	MGG_18115T0(N):predicted protein	supercont8.8	144782	-	CHG	CAG	1.3	4	26	0.133333
MGG_10926	MGG_10926T0(Y):hypothetical protein	supercont8.8	175455	-	CHG	CAG	1	4	13	0.235294
MGG_10926	MGG_10926T0(Y):hypothetical protein	supercont8.8	175539	+	CHG	CAG	1	2	6	0.25
MGG_01960	MGG_01960T0(Y):hypothetical protein	supercont8.1	52825	-	CHH	CAC	1	3	18	0.142857
MGG_01961	MGG_01961T0(N):UDP-glucuronosyl/UDP-glucosyltransferase	supercont8.1	55794	-	CHH	CAC	1	2	6	0.25
MGG_01976	MGG_01976T0(N):TBC1 domain family member 14	supercont8.1	109081	+	CHH	CAT	1	3	18	0.142857
MGG_01979	MGG_01979T0(Y):T-complex protein 1 subunit beta	supercont8.1	119410	-	CHH	CAC	1	3	19	0.136364
MGG_01987	MGG_01987T0(N):C2H2 finger domain-containing protein	supercont8.1	150228	-	CHH	CAA	1	2	4	0.333333
MGG_01987	MGG_01987T0(N):C2H2 finger domain-containing protein	supercont8.1	150711	-	CHH	CAA	1	3	17	0.15
MGG_01987	MGG_01987T0(N):C2H2 finger domain-containing protein	supercont8.1	151860	-	CHH	CAA	1	2	6	0.25
MGG_01994	MGG_01994T0(N):hypothetical protein	supercont8.1	168468	+	CHH	CAT	1	3	20	0.130435
MGG_01995	MGG_01995T0(Y):isocitrate dehydrogenase subunit 1	supercont8.1	171595	-	CHH	CAT	1	3	19	0.136364
MGG_01995	MGG_01995T0(Y):isocitrate dehydrogenase subunit 1	supercont8.1	171636	-	CHH	CCA	1	3	18	0.142857
MGG_02009	MGG_02009T0(N):hypothetical protein	supercont8.1	217852	+	CHH	CAC	1	3	15	0.166667
MGG_02009	MGG_02009T0(N):hypothetical protein	supercont8.1	218929	-	CHH	CAA	1	3	10	0.230769
MGG_02009	MGG_02009T0(N):hypothetical protein	supercont8.1	219728	+	CHH	CAC	1	3	15	0.166667
MGG_02036	MGG_02036T0(N):hypothetical protein	supercont8.1	316417	-	CHH	CCA	1	4	30	0.117647
MGG_13691	MGG_13691T0(N):hypothetical protein	supercont8.1	341215	-	CHH	CAC	1	2	4	0.333333
MGG_14610	MGG_14610T0(Y):hypothetical protein	supercont8.1	343456	-	CHH	CAC	1	2	4	0.333333
MGG_02043	MGG_02043T0(Y):hypothetical protein	supercont8.1	352136	+	CHH	CAC	1	3	20	0.130435
MGG_16020	MGG_16020T0(N):hypothetical protein	supercont8.1	405388	+	CHH	CAA	1	5	64	0.0724638
MGG_02058	MGG_02058T0(Y):mitochondrial chaperone BCS1	supercont8.1	423751	-	CHH	CAC	1	4	39	0.0930233
MGG_02059	MGG_02059T0(N):hypothetical protein	supercont8.1	426574	-	CHH	CAA	1	3	13	0.1875
MGG_02061	MGG_02061T0(N):CAMK protein kinase	supercont8.1	439654	+	CHH	CAC	1	4	33	0.108108
MGG_16025	MGG_16025T0(N):hypothetical protein	supercont8.1	449331	+	CHH	CAT	1	3	13	0.1875
MGG_02065	MGG_02065T0(N):kinesin light chain	supercont8.1	453128	+	CHH	CAC	1	3	12	0.2
MGG_02083	MGG_02083T0(N):hypothetical protein	supercont8.1	511711	+	CHH	CAT	1	2	5	0.285714
MGG_02088	MGG_02088T0(Y):hypothetical protein	supercont8.1	521201	+	CHH	CCA	1	2	6	0.25
MGG_02088	MGG_02088T0(Y):hypothetical protein	supercont8.1	525168	-	CHH	CAT	1	2	6	0.25
MGG_02088	MGG_02088T0(Y):hypothetical protein	supercont8.1	526012	+	CHH	CCT	1	2	3	0.4
MGG_02094	MGG_02094T0(Y):cytochrome P450 3A19	supercont8.1	545936	+	CHH	CCA	1	2	6	0.25
MGG_02097	MGG_02097T0(Y):hypothetical protein	supercont8.1	559487	+	CHH	CAA	1	4	21	0.16
MGG_02097	MGG_02097T0(Y):hypothetical protein	supercont8.1	560031	+	CHH	CAC	1	3	15	0.166667
MGG_02109	MGG_02109T0(N):hypothetical protein	supercont8.1	585729	+	CHH	CAT	1	4	22	0.153846
MGG_02112	MGG_02112T0(N):hypothetical protein	supercont8.1	589967	+	CHH	CAT	1	2	4	0.333333
MGG_02114	MGG_02114T0(N):hypothetical protein	supercont8.1	594596	-	CHH	CAT	1	3	17	0.15
MGG_02114	MGG_02114T0(N):hypothetical protein	supercont8.1	594973	-	CHH	CTC	1	3	17	0.15
MGG_02116	MGG_02116T0(N):hypothetical protein	supercont8.1	602349	+	CHH	CAC	1	3	20	0.130435
MGG_16035	MGG_16035T0(Y):hypothetical protein	supercont8.1	604508	-	CHH	CCC	1	3	14	0.176471
MGG_02120	MGG_02120T0(Y):sterigmatocystin 8-O-methyltransferase	supercont8.1	625268	+	CHH	CCA	1	2	6	0.25
MGG_14602	MGG_14602T0(Y):endo-1,6-beta-D-glucanase	supercont8.1	644033	-	CHH	CCA	1	3	17	0.15
MGG_02132	MGG_02132T0(Y):hypothetical protein	supercont8.1	672158	+	CHH	CAC	1	3	15	0.166667
MGG_02132	MGG_02132T0(Y):hypothetical protein	supercont8.1	673550	-	CHH	CAC	1	3	15	0.166667
MGG_02154	MGG_02154T0(N):hypothetical protein	supercont8.1	748013	-	CHH	CAA	1	2	5	0.285714
MGG_16049	MGG_16049T0(Y):hypothetical protein	supercont8.1	826989	+	CHH	CAA	1.03	3	16	0.157895
MGG_16049	MGG_16049T0(Y):hypothetical protein	supercont8.1	828102	-	CHH	CAA	1	3	16	0.157895
MGG_16049	MGG_16049T0(Y):hypothetical protein	supercont8.1	828111	-	CHH	CAA	1	4	15	0.210526
MGG_02180	MGG_02180T0(N):hypothetical protein	supercont8.1	865066	+	CHH	CAC	1	2	6	0.25
MGG_02183	MGG_02183T0(N):helicase swr-1	supercont8.1	873249	-	CHH	CAC	1	3	20	0.130435
MGG_02188	MGG_02188T0(N):glutamyl-tRNA(Gln) amidotransferase subunit A	supercont8.1	892818	-	CHH	CCA	1	2	6	0.25
MGG_02232	MGG_02232T0(N):hypothetical protein	supercont8.1	1067813	-	CHH	CAT	1	2	4	0.333333
MGG_16073	MGG_16073T0(N):predicted protein	supercont8.1	1075702	-	CHH	CAA	39.69	2	5	0.285714
MGG_11991	MGG_11991T0(N):hypothetical protein	supercont8.1	1122308	+	CHH	CAC	1	3	18	0.142857
MGG_02253	MGG_02253T0(Y):cell surface protein	supercont8.1	1157844	-	CHH	CAC	1	3	15	0.166667
MGG_02275	MGG_02275T0(N):endoprotease	supercont8.1	1231170	+	CHH	CAC	1	3	18	0.142857
MGG_14590	MGG_14590T0(Y):hypothetical protein	supercont8.1	1284256	+	CHH	CCC	1	2	5	0.285714
MGG_11966	MGG_11966T0(N):cutinase	supercont8.1	1303372	+	CHH	CAC	1.47	2	3	0.4
MGG_02308	MGG_02308T0(Y):hypothetical protein	supercont8.1	1323415	+	CHH	CTC	1	2	5	0.285714
MGG_02310	MGG_02310T0(Y):hypothetical protein	supercont8.1	1331011	+	CHH	CAC	1	3	12	0.2
MGG_02351	MGG_02351T0(Y):tyrocidine synthetase 1	supercont8.1	1503200	-	CHH	CAC	1	2	6	0.25
MGG_14574	MGG_14574T0(N):hypothetical protein	supercont8.1	1552056	+	CHH	CAA	1	3	16	0.157895
MGG_16109	MGG_16109T0(N):hypothetical protein	supercont8.1	1600387	+	CHH	CAT	1	3	19	0.136364
MGG_16109	MGG_16109T0(N):hypothetical protein	supercont8.1	1600396	+	CHH	CAT	1	3	18	0.142857
MGG_02384	MGG_02384T0(Y):mannosyltransferase	supercont8.1	1630455	+	CHH	CAC	1	2	6	0.25
MGG_02387	MGG_02387T0(N):hypothetical protein	supercont8.1	1639848	+	CHH	CAA	1	3	16	0.157895
MGG_02390	MGG_02390T0(N):hypothetical protein	supercont8.1	1666866	-	CHH	CAA	1	3	12	0.2
MGG_02395	MGG_02395T0(N):leucine-rich repeat-containing protein 23	supercont8.1	1682707	-	CHH	CAC	1	3	17	0.15
MGG_02413	MGG_02413T0(Y):hypothetical protein	supercont8.1	1759678	+	CHH	CAC	1	3	11	0.214286
MGG_02418	MGG_02418T0(Y):vesicular-fusion protein SEC18	supercont8.1	1774097	-	CHH	CCT	1	4	17	0.190476
MGG_02419	MGG_02419T0(Y):guanine nucleotide exchange factor LTE1	supercont8.1	1786764	+	CHH	CAC	1	3	13	0.1875
MGG_02425	MGG_02425T0(N):hypothetical protein	supercont8.1	1813530	-	CHH	CTC	1	3	14	0.176471
MGG_02428	MGG_02428T0(Y):hypothetical protein	supercont8.1	1831380	-	CHH	CCA	1	3	15	0.166667
MGG_11907	MGG_11907T0(N):hypothetical protein	supercont8.1	1858478	-	CHH	CAT	1	3	19	0.136364
MGG_02443	MGG_02443T0(Y):hypothetical protein	supercont8.1	1876857	-	CHH	CAT	1	3	16	0.157895
MGG_02447	MGG_02447T0(N):hypothetical protein	supercont8.1	1907631	+	CHH	CAT	1	3	16	0.157895
MGG_02454	MGG_02454T0(N):SamB protein	supercont8.1	1927005	-	CHH	CAC	1	3	15	0.166667
MGG_11904	MGG_11904T0(N):hypothetical protein	supercont8.1	1933843	+	CHH	CAA	1	3	18	0.142857
MGG_02474	MGG_02474T0(N):hypothetical protein	supercont8.1	1990661	-	CHH	CCA	1	3	8	0.272727
MGG_02476	MGG_02476T0(N):hypothetical protein	supercont8.1	1999016	-	CHH	CCA	1	3	16	0.157895
MGG_02476	MGG_02476T0(N):hypothetical protein	supercont8.1	2002698	+	CHH	CTT	1	3	15	0.166667
MGG_02476	MGG_02476T0(N):hypothetical protein	supercont8.1	2004249	-	CHH	CCT	1	3	13	0.1875
MGG_02478	MGG_02478T0(Y):hypothetical protein	supercont8.1	2013925	-	CHH	CTT	1	3	20	0.130435
MGG_02481	MGG_02481T0(Y):hypothetical protein	supercont8.1	2027508	+	CHH	CTA	1	3	17	0.15
MGG_02493	MGG_02493T0(N):hypothetical protein	supercont8.1	2072638	+	CHH	CCA	1	2	3	0.4
MGG_02496	MGG_02496T0(N):methionine-R-sulfoxide reductase B2	supercont8.1	2080523	+	CHH	CAA	1	3	14	0.176471
MGG_02503	MGG_02503T0(N):glucose-regulated protein	supercont8.1	2131238	-	CHH	CAA	1	3	13	0.1875
MGG_02504	MGG_02504T0(N):elongation factor Tu GTP binding domain-containing protein	supercont8.1	2132960	+	CHH	CAC	1	3	19	0.136364
MGG_02509	MGG_02509T0(N):juvenile hormone epoxide hydrolase 2	supercont8.1	2158371	+	CHH	CAA	1	3	6	0.333333
MGG_02525	MGG_02525T0(Y):alanine-glyoxylate aminotransferase 1	supercont8.1	2204699	+	CHH	CTT	1	3	8	0.272727
MGG_06640	MGG_06640T0(N):hypothetical protein	supercont8.1	2236073	-	CHH	CAA	1	3	17	0.15
MGG_06643	MGG_06643T0(N):hypothetical protein	supercont8.1	2243668	+	CHH	CAA	1	3	18	0.142857
MGG_16145	MGG_16145T0(N):hypothetical protein	supercont8.1	2262938	+	CHH	CAA	1	3	19	0.136364
MGG_06648	MGG_06648T0(N):hypothetical protein	supercont8.1	2277593	-	CHH	CTC	1	3	12	0.2
MGG_06648	MGG_06648T0(N):hypothetical protein	supercont8.1	2277929	-	CHH	CAA	1	3	15	0.166667
MGG_06649	MGG_06649T0(N):EF hand domain-containing protein	supercont8.1	2280716	-	CHH	CTC	1	2	6	0.25
MGG_06649	MGG_06649T0(N):EF hand domain-containing protein	supercont8.1	2280744	+	CHH	CAC	1	3	18	0.142857
MGG_06651	MGG_06651T0(Y):hypothetical protein	supercont8.1	2289515	+	CHH	CAC	1	3	12	0.2
MGG_16148	MGG_16148T0(N):hypothetical protein	supercont8.1	2303054	-	CHH	CAT	1	3	17	0.15
MGG_16153	MGG_16153T0(N):hypothetical protein	supercont8.1	2338521	+	CHH	CAC	1	3	14	0.176471
MGG_06682	MGG_06682T0(N):hypothetical protein	supercont8.1	2380114	+	CHH	CTT	1	3	15	0.166667
MGG_06691	MGG_06691T0(N):4-hydroxyphenylpyruvate dioxygenase	supercont8.1	2408446	+	CHH	CAC	1	3	16	0.157895
MGG_06696	MGG_06696T0(Y):ethylene receptor	supercont8.1	2426571	-	CHH	CAA	1	3	13	0.1875
MGG_06699	MGG_06699T0(Y):hypothetical protein	supercont8.1	2438110	-	CHH	CCT	1	2	6	0.25
MGG_14583	MGG_14583T0(N):DIL and Ankyrin domain-containing protein	supercont8.1	2454138	+	CHH	CAC	1	3	13	0.1875
MGG_06703	MGG_06703T0(Y):hypothetical protein	supercont8.1	2460100	-	CHH	CCA	1	2	5	0.285714
MGG_06709	MGG_06709T0(N):hypothetical protein	supercont8.1	2476930	-	CHH	CAT	1	3	15	0.166667
MGG_06710	MGG_06710T0(N):hypothetical protein	supercont8.1	2480053	+	CHH	CAT	1	3	15	0.166667
MGG_06713	MGG_06713T0(N):hypothetical protein	supercont8.1	2491821	+	CHH	CAC	1	2	6	0.25
MGG_06728	MGG_06728T0(Y):meiotic recombination protein rec14	supercont8.1	2527032	+	CHH	CAC	1	3	15	0.166667
MGG_06736	MGG_06736T0(Y):hypothetical protein	supercont8.1	2555970	-	CHH	CAA	1	3	15	0.166667
MGG_06748	MGG_06748T0(Y):branchpoint-bridging protein	supercont8.1	2592475	-	CHH	CAT	1	3	7	0.3
MGG_06748	MGG_06748T0(Y):branchpoint-bridging protein	supercont8.1	2593445	+	CHH	CTT	1	3	20	0.130435
MGG_06751	MGG_06751T0(Y):hypothetical protein	supercont8.1	2601231	+	CHH	CTC	1	2	4	0.333333
MGG_06753	MGG_06753T0(Y):hypothetical protein	supercont8.1	2606853	+	CHH	CAC	1	3	7	0.3
MGG_06757	MGG_06757T0(N):ATP-dependent Clp protease	supercont8.1	2617575	+	CHH	CAT	1	3	17	0.15
MGG_06769	MGG_06769T0(Y):hypothetical protein	supercont8.1	2671408	+	CHH	CAC	1	2	5	0.285714
MGG_06770	MGG_06770T0(N):hypothetical protein	supercont8.1	2678578	-	CHH	CAA	1	2	3	0.4
MGG_06776	MGG_06776T0(Y):DNA helicase INO80	supercont8.1	2702004	+	CHH	CAC	1	3	17	0.15
MGG_11861	MGG_11861T0(Y):1,3-beta-glucanosyltransferase gel4	supercont8.1	2708068	+	CHH	CAT	1	2	6	0.25
MGG_06780	MGG_06780T0(Y):alpha-L-fucosidase 1	supercont8.1	2720434	-	CHH	CAC	1	3	13	0.1875
MGG_06786	MGG_06786T0(N):disulfide-isomerase A6 precurso	supercont8.1	2742901	+	CHH	CTC	1	2	5	0.285714
MGG_06791	MGG_06791T0(N):hypothetical protein	supercont8.1	2761802	+	CHH	CAC	1	3	14	0.176471
MGG_16175	MGG_16175T0(N):hypothetical protein	supercont8.1	2848185	+	CHH	CAA	1	2	5	0.285714
MGG_06821	MGG_06821T0(Y):mitochondrial carrier protein	supercont8.1	2889287	+	CHH	CAC	1	2	6	0.25
MGG_06850	MGG_06850T0(Y):hypothetical protein	supercont8.1	2979788	-	CHH	CCC	1	3	14	0.176471
MGG_06856	MGG_06856T0(N):hypothetical protein	supercont8.1	3000043	+	CHH	CAT	1	2	6	0.25
MGG_06868	MGG_06868T0(Y):acetolactate synthase catalytic subunit	supercont8.1	3038642	-	CHH	CAC	1	3	19	0.136364
MGG_16195	MGG_16195T0(Y):hypothetical protein	supercont8.1	3050979	+	CHH	CAA	1	2	6	0.25
MGG_06871	MGG_06871T0(Y):hypothetical protein	supercont8.1	3065929	+	CHH	CTT	1	2	5	0.285714
MGG_06872	MGG_06872T0(N):hypothetical protein	supercont8.1	3069038	-	CHH	CCA	1	2	5	0.285714
MGG_06882	MGG_06882T0(Y):hypothetical protein	supercont8.1	3110346	-	CHH	CAC	1	3	18	0.142857
MGG_06883	MGG_06883T0(N):t-SNARE	supercont8.1	3113128	-	CHH	CAC	1	2	5	0.285714
MGG_06892	MGG_06892T0(Y):WD repeat-containing protein srw1	supercont8.1	3141553	+	CHH	CAC	1	2	6	0.25
MGG_06901	MGG_06901T0(N):hypothetical protein	supercont8.1	3191033	-	CHH	CAT	1	3	19	0.136364
MGG_06903	MGG_06903T0(Y):hypothetical protein	supercont8.1	3201178	-	CHH	CAA	1	3	14	0.176471
MGG_06909	MGG_06909T0(Y):hypothetical protein	supercont8.1	3219576	-	CHH	CAC	1	3	14	0.176471
MGG_11796	MGG_11796T0(N):hypothetical protein	supercont8.1	3237080	-	CHH	CCA	1	3	11	0.214286
MGG_06931	MGG_06931T0(N):glycoprotein endopeptidase kae-1	supercont8.1	3292933	-	CHH	CAC	1	2	5	0.285714
MGG_06934	MGG_06934T0(N):hypothetical protein	supercont8.1	3303451	-	CHH	CCT	1	3	18	0.142857
MGG_06939	MGG_06939T0(N):ABC1 protein	supercont8.1	3320771	-	CHH	CTC	1	4	15	0.210526
MGG_06945	MGG_06945T0(Y):helicase	supercont8.1	3331399	-	CHH	CTC	1	3	19	0.136364
MGG_16219	MGG_16219T0(Y):hypothetical protein	supercont8.1	3337010	+	CHH	CCC	1	2	5	0.285714
MGG_06952	MGG_06952T0(Y):ribosomal protein L38e	supercont8.1	3354064	+	CHH	CAT	1	3	16	0.157895
MGG_06959	MGG_06959T0(N):ribonuclease H2 subunit A	supercont8.1	3378331	+	CHH	CCT	1	3	14	0.176471
MGG_06969	MGG_06969T0(Y):minichromosome loss protein 1	supercont8.1	3409158	+	CHH	CTA	1	3	17	0.15
MGG_16231	MGG_16231T0(Y):hypothetical protein	supercont8.1	3445646	+	CHH	CAT	1	2	5	0.285714
MGG_06985	MGG_06985T0(N):hypothetical protein	supercont8.1	3474911	-	CHH	CAC	1	2	4	0.333333
MGG_11785	MGG_11785T0(N):60S ribosomal protein L15	supercont8.1	3484716	-	CHH	CTA	1	3	15	0.166667
MGG_16235	MGG_16235T0(N):hypothetical protein	supercont8.1	3501740	+	CHH	CAC	1	3	16	0.157895
MGG_11779	MGG_11779T0(Y):hypothetical protein	supercont8.1	3518662	-	CHH	CCA	1	3	19	0.136364
MGG_16236	MGG_16236T0(Y):hypothetical protein	supercont8.1	3528729	+	CHH	CCT	1	2	6	0.25
MGG_07003	MGG_07003T0(Y):CAMKK/META protein kinase	supercont8.1	3548447	+	CHH	CAC	1	3	13	0.1875
MGG_07003	MGG_07003T0(Y):CAMKK/META protein kinase	supercont8.1	3549889	-	CHH	CAA	1	3	13	0.1875
MGG_07008	MGG_07008T0(Y):nucleolar protein nop-58	supercont8.1	3565894	+	CHH	CAA	1	2	6	0.25
MGG_07012	MGG_07012T0(N):AGC/RSK protein kinase	supercont8.1	3574820	-	CHH	CAC	1	2	6	0.25
MGG_07015	MGG_07015T0(Y):DNA repair protein Rad7	supercont8.1	3586045	-	CHH	CCT	1	3	19	0.136364
MGG_14558	MGG_14558T0(Y):hypothetical protein	supercont8.1	3626862	+	CHH	CAC	1	2	4	0.333333
MGG_09177	MGG_09177T0(Y):hypothetical protein	supercont8.1	3634613	+	CHH	CCT	1	2	5	0.285714
MGG_09197	MGG_09197T0(Y):hypothetical protein	supercont8.1	3704855	-	CHH	CAT	1	3	18	0.142857
MGG_09198	MGG_09198T0(Y):ent-kaurene oxidase	supercont8.1	3711214	+	CHH	CAC	1	3	9	0.25
MGG_09200	MGG_09200T0(N):zinc finger protein	supercont8.1	3717979	-	CHH	CAC	1	2	6	0.25
MGG_16243	MGG_16243T0(Y):hypothetical protein	supercont8.1	3741680	+	CHH	CAC	1	4	20	0.166667
MGG_16246	MGG_16246T0(Y):hypothetical protein	supercont8.1	3756193	-	CHH	CAT	1	3	9	0.25
MGG_11764	MGG_11764T0(Y):hypothetical protein	supercont8.1	3760800	+	CHH	CCC	1	2	5	0.285714
MGG_09208	MGG_09208T0(N):transportin-2	supercont8.1	3767220	-	CHH	CAT	1	3	12	0.2
MGG_09214	MGG_09214T0(Y):hypothetical protein	supercont8.1	3792239	-	CHH	CTT	1	2	4	0.333333
MGG_09214	MGG_09214T0(Y):hypothetical protein	supercont8.1	3792269	-	CHH	CAC	1	2	5	0.285714
MGG_16248	MGG_16248T0(N):30S ribosomal protein S5	supercont8.1	3818896	-	CHH	CCA	1	2	4	0.333333
MGG_09223	MGG_09223T0(Y):alpha-N-arabinofuranosidase 2	supercont8.1	3821562	+	CHH	CAC	1	3	17	0.15
MGG_09233	MGG_09233T0(Y):hypothetical protein	supercont8.1	3863073	+	CHH	CCA	1	3	20	0.130435
MGG_09246	MGG_09246T0(Y):protease	supercont8.1	3911086	+	CHH	CAC	1	4	12	0.25
MGG_09252	MGG_09252T0(Y):hypothetical protein	supercont8.1	3933620	+	CHH	CAT	1	2	6	0.25
MGG_09255	MGG_09255T0(Y):kinesin-II 85 kDa subunit	supercont8.1	3942009	+	CHH	CAC	1	3	20	0.130435
MGG_09260	MGG_09260T0(Y):integral membrane protein	supercont8.1	3966811	-	CHH	CCC	1	2	6	0.25
MGG_09262	MGG_09262T0(Y):autophagy protein 5	supercont8.1	3974613	+	CHH	CAC	1	2	4	0.333333
MGG_09265	MGG_09265T0(Y):hypothetical protein	supercont8.1	3988991	+	CHH	CAC	1	3	10	0.230769
MGG_14630	MGG_14630T0(N):hypothetical protein	supercont8.1	4034178	+	CHH	CAA	1	3	14	0.176471
MGG_09276	MGG_09276T0(Y):hypothetical protein	supercont8.1	4073229	-	CHH	CAT	1	3	18	0.142857
MGG_09291	MGG_09291T0(Y):vacuolar transporter chaperone 4	supercont8.1	4122315	-	CHH	CAC	1	3	11	0.214286
MGG_09291	MGG_09291T0(Y):vacuolar transporter chaperone 4	supercont8.1	4122932	-	CHH	CCA	1	2	6	0.25
MGG_09293	MGG_09293T0(N):DNA replication licensing factor mcm4	supercont8.1	4127401	+	CHH	CCT	1	2	3	0.4
MGG_09299	MGG_09299T0(N):peroxisome biosynthesis protein	supercont8.1	4142006	+	CHH	CAC	1	3	16	0.157895
MGG_09303	MGG_09303T0(N):hypothetical protein	supercont8.1	4153749	+	CHH	CAC	1	3	14	0.176471
MGG_11728	MGG_11728T0(N):hypothetical protein	supercont8.1	4177110	+	CHH	CAT	1	2	6	0.25
MGG_09311	MGG_09311T0(Y):pH-response regulator protein palC	supercont8.1	4184741	+	CHH	CAA	1	2	3	0.4
MGG_16280	MGG_16280T0(N):predicted protein	supercont8.1	4200122	-	CHH	CAA	50.05	3	2	0.6
MGG_16280	MGG_16280T0(N):predicted protein	supercont8.1	4200142	-	CHH	CAC	48.19	2	2	0.5
MGG_16285	MGG_16285T0(N):predicted protein	supercont8.1	4213189	+	CHH	CAA	37.1	6	13	0.315789
MGG_16285	MGG_16285T0(N):predicted protein	supercont8.1	4213205	+	CHH	CAC	38.77	4	14	0.222222
MGG_16285	MGG_16285T0(N):predicted protein	supercont8.1	4213208	+	CHH	CAT	38.68	3	14	0.176471
MGG_16285	MGG_16285T0(N):predicted protein	supercont8.1	4213220	+	CHH	CAC	34.76	3	12	0.2
MGG_09882	MGG_09882T0(Y):hypothetical protein	supercont8.1	4223711	-	CHH	CAT	1	3	15	0.166667
MGG_11727	MGG_11727T0(Y):calcium-transporting P-type ATPase	supercont8.1	4245441	+	CHH	CAC	1	3	12	0.2
MGG_09904	MGG_09904T0(N):autophagy-like protein 22	supercont8.1	4286773	+	CHH	CAC	1	3	14	0.176471
MGG_09906	MGG_09906T0(Y):mitochondrial phosphate carrier protein 2	supercont8.1	4295423	-	CHH	CAT	1	3	14	0.176471
MGG_09913	MGG_09913T0(Y):ubiquitin-conjugating enzyme	supercont8.1	4318308	+	CHH	CAT	1	3	18	0.142857
MGG_09931	MGG_09931T0(N):lipid A export ATP-binding/permease msbA	supercont8.1	4384509	+	CHH	CAC	1	3	12	0.2
MGG_09944	MGG_09944T0(Y):ELMO/CED-12 family protein	supercont8.1	4435989	+	CHH	CTC	1	2	6	0.25
MGG_09945	MGG_09945T0(Y):averantin oxidoreductase	supercont8.1	4439469	+	CHH	CCT	1	2	6	0.25
MGG_09949	MGG_09949T0(N):oxysterol-binding protein	supercont8.1	4454638	+	CHH	CAT	1	3	14	0.176471
MGG_16302	MGG_16302T0(N):hypothetical protein	supercont8.1	4456174	+	CHH	CTA	1	2	3	0.4
MGG_09954	MGG_09954T0(Y):RSP	supercont8.1	4485627	-	CHH	CAC	1	3	18	0.142857
MGG_09956	MGG_09956T0(N):PRO41 protein	supercont8.1	4498435	+	CHH	CAA	1	3	14	0.176471
MGG_09960	MGG_09960T0(Y):PLK protein kinase	supercont8.1	4508467	+	CHH	CAC	1	3	14	0.176471
MGG_10646	MGG_10646T0(Y):protoplast regeneration and killer toxin resistance	supercont8.1	4528416	-	CHH	CAC	1	2	6	0.25
MGG_11709	MGG_11709T0(N):hypothetical protein	supercont8.1	4545648	-	CHH	CAA	1	3	14	0.176471
MGG_11701	MGG_11701T0(Y):hypothetical protein	supercont8.1	4600249	+	CHH	CAC	1	2	4	0.333333
MGG_16308	MGG_16308T0(Y):hypothetical protein	supercont8.1	4605303	-	CHH	CAC	1	4	13	0.235294
MGG_16308	MGG_16308T0(Y):hypothetical protein	supercont8.1	4605357	+	CHH	CCC	1	4	19	0.173913
MGG_16308	MGG_16308T0(Y):hypothetical protein	supercont8.1	4605375	+	CHH	CAT	1	4	19	0.173913
MGG_16308	MGG_16308T0(Y):hypothetical protein	supercont8.1	4605409	+	CHH	CAT	1	3	14	0.176471
MGG_10507	MGG_10507T0(Y):amidohydrolase	supercont8.1	4643512	-	CHH	CAT	1	3	19	0.136364
MGG_16311	MGG_16311T0(Y):hypothetical protein	supercont8.1	4655551	+	CHH	CAC	1.43	4	17	0.190476
MGG_16312	MGG_16312T0(Y):predicted protein	supercont8.1	4664110	+	CHH	CAA	50.76	4	4	0.5
MGG_10515	MGG_10515T0(Y):hypothetical protein	supercont8.1	4681400	-	CHH	CAC	1	3	20	0.130435
MGG_10519	MGG_10519T0(Y):maltose permease MAL31	supercont8.1	4693569	+	CHH	CAA	1	3	19	0.136364
MGG_10523	MGG_10523T0(N):hypothetical protein	supercont8.1	4706786	+	CHH	CAC	1	3	20	0.130435
MGG_10523	MGG_10523T0(N):hypothetical protein	supercont8.1	4709103	-	CHH	CTT	1	2	5	0.285714
MGG_10525	MGG_10525T0(N):hypothetical protein	supercont8.1	4714199	+	CHH	CTT	1	3	19	0.136364
MGG_10528	MGG_10528T0(N):zinc binuclear cluster-type protein	supercont8.1	4744002	-	CHH	CAT	1	4	15	0.210526
MGG_10533	MGG_10533T0(N):agmatinase 1	supercont8.1	4766061	+	CHH	CAT	1	2	5	0.285714
MGG_10544	MGG_10544T0(Y):hypothetical protein	supercont8.1	4807163	-	CHH	CTC	1	2	6	0.25
MGG_16326	MGG_16326T0(N):hypothetical protein	supercont8.1	4828612	+	CHH	CCA	1	3	15	0.166667
MGG_05335	MGG_05335T0(N):hypothetical protein	supercont8.1	4856675	+	CHH	CTT	1	3	14	0.176471
MGG_05336	MGG_05336T0(N):hypothetical protein	supercont8.1	4858074	+	CHH	CAC	1	3	18	0.142857
MGG_05336	MGG_05336T0(N):hypothetical protein	supercont8.1	4858530	-	CHH	CTT	1	2	6	0.25
MGG_05340	MGG_05340T0(N):hypothetical protein	supercont8.1	4868782	-	CHH	CTT	1	3	18	0.142857
MGG_05340	MGG_05340T0(N):hypothetical protein	supercont8.1	4871008	-	CHH	CTC	1	2	4	0.333333
MGG_05346	MGG_05346T0(Y):oxidoreductase domain-containing protein	supercont8.1	4893692	+	CHH	CCA	1	2	4	0.333333
MGG_16333	MGG_16333T0(N):hypothetical protein	supercont8.1	4924954	+	CHH	CAC	1	2	6	0.25
MGG_13025	MGG_13025T0(Y):hypothetical protein	supercont8.1	4987760	-	CHH	CAC	1	3	15	0.166667
MGG_05375	MGG_05375T0(Y):splicing factor 3a subunit 2	supercont8.1	4993806	+	CHH	CAC	1	2	3	0.4
MGG_13035	MGG_13035T0(N):hypothetical protein	supercont8.1	5044544	+	CHH	CAA	1	2	6	0.25
MGG_05398	MGG_05398T0(Y):hypothetical protein	supercont8.1	5085002	-	CHH	CCC	1	2	5	0.285714
MGG_05402	MGG_05402T0(Y):hypothetical protein	supercont8.1	5103584	-	CHH	CAT	1	3	10	0.230769
MGG_05404	MGG_05404T0(N):hypothetical protein	supercont8.1	5108174	-	CHH	CCA	1	3	19	0.136364
MGG_05419	MGG_05419T0(N):hypothetical protein	supercont8.1	5153597	-	CHH	CAT	1	2	3	0.4
MGG_05421	MGG_05421T0(N):hypothetical protein	supercont8.1	5168625	-	CHH	CAA	1	4	12	0.25
MGG_05421	MGG_05421T0(N):hypothetical protein	supercont8.1	5168728	-	CHH	CAA	1	3	18	0.142857
MGG_05423	MGG_05423T0(Y):hypothetical protein	supercont8.1	5173994	+	CHH	CAC	1	3	11	0.214286
MGG_05434	MGG_05434T0(N):acriflavine sensitivity control protein acr-2	supercont8.1	5210363	+	CHH	CAT	1	4	17	0.190476
MGG_05436	MGG_05436T0(N):translation machinery-associated protein 20	supercont8.1	5214337	+	CHH	CAT	1	2	5	0.285714
MGG_05436	MGG_05436T0(N):translation machinery-associated protein 20	supercont8.1	5215061	-	CHH	CAT	1	3	9	0.25
MGG_16361	MGG_16361T0(N):H/K ATPase alpha subunit	supercont8.1	5237444	+	CHH	CAA	1	3	14	0.176471
MGG_05451	MGG_05451T0(Y):1-acyl-sn-glycerol-3-phosphate acyltransferase 2	supercont8.1	5259443	-	CHH	CAC	1	3	5	0.375
MGG_05451	MGG_05451T0(Y):1-acyl-sn-glycerol-3-phosphate acyltransferase 2	supercont8.1	5259761	+	CHH	CAC	1	3	17	0.15
MGG_05451	MGG_05451T0(Y):1-acyl-sn-glycerol-3-phosphate acyltransferase 2	supercont8.1	5260405	-	CHH	CAC	1	3	14	0.176471
MGG_16369	MGG_16369T0(Y):predicted protein	supercont8.1	5297494	+	CHH	CAC	31.59	2	5	0.285714
MGG_16369	MGG_16369T0(Y):predicted protein	supercont8.1	5297505	-	CHH	CAA	39.83	2	6	0.25
MGG_16369	MGG_16369T0(Y):predicted protein	supercont8.1	5297514	+	CHH	CAA	41.24	3	4	0.428571
MGG_16369	MGG_16369T0(Y):predicted protein	supercont8.1	5297551	-	CHH	CAC	62.02	3	1	0.75
MGG_16369	MGG_16369T0(Y):predicted protein	supercont8.1	5297582	+	CHH	CAA	60.19	4	2	0.666667
MGG_05469	MGG_05469T0(N):hypothetical protein	supercont8.1	5324210	-	CHH	CAA	1	2	2	0.5
MGG_05473	MGG_05473T0(N):hypothetical protein	supercont8.1	5340457	-	CHH	CAA	1	3	6	0.333333
MGG_05473	MGG_05473T0(N):hypothetical protein	supercont8.1	5340459	-	CHH	CAC	1	3	6	0.333333
MGG_05473	MGG_05473T0(N):hypothetical protein	supercont8.1	5340513	+	CHH	CAT	1	5	16	0.238095
MGG_05473	MGG_05473T0(N):hypothetical protein	supercont8.1	5340546	+	CHH	CAC	1	4	13	0.235294
MGG_05473	MGG_05473T0(N):hypothetical protein	supercont8.1	5340577	+	CHH	CAA	1	4	10	0.285714
MGG_05473	MGG_05473T0(N):hypothetical protein	supercont8.1	5340632	-	CHH	CAA	1	4	20	0.166667
MGG_05473	MGG_05473T0(N):hypothetical protein	supercont8.1	5340723	-	CHH	CAC	1	3	13	0.1875
MGG_05473	MGG_05473T0(N):hypothetical protein	supercont8.1	5340789	-	CHH	CAC	1	4	15	0.210526
MGG_05473	MGG_05473T0(N):hypothetical protein	supercont8.1	5340839	+	CHH	CAA	1	3	19	0.136364
MGG_05473	MGG_05473T0(N):hypothetical protein	supercont8.1	5340843	-	CHH	CAT	1	5	8	0.384615
MGG_05473	MGG_05473T0(N):hypothetical protein	supercont8.1	5340914	+	CHH	CAT	1	5	14	0.263158
MGG_16372	MGG_16372T0(N):hypothetical protein	supercont8.1	5350510	-	CHH	CAA	1	2	3	0.4
MGG_16372	MGG_16372T0(N):hypothetical protein	supercont8.1	5351238	+	CHH	CAT	1	3	18	0.142857
MGG_16372	MGG_16372T0(N):hypothetical protein	supercont8.1	5351270	-	CHH	CAA	1	3	13	0.1875
MGG_16372	MGG_16372T0(N):hypothetical protein	supercont8.1	5351296	+	CHH	CAA	1	4	20	0.166667
MGG_16372	MGG_16372T0(N):hypothetical protein	supercont8.1	5352364	-	CHH	CAA	1	3	18	0.142857
MGG_05491	MGG_05491T0(Y):L-aminoadipate-semialdehyde dehydrogenase	supercont8.1	5404041	+	CHH	CAA	1	2	5	0.285714
MGG_05493	MGG_05493T0(N):ABC-type Fe3+ transport system	supercont8.1	5415970	+	CHH	CAA	1	2	6	0.25
MGG_05500	MGG_05500T0(N):hypothetical protein	supercont8.1	5444948	-	CHH	CAA	1	3	17	0.15
MGG_05505	MGG_05505T0(Y):autophagy protein	supercont8.1	5458002	+	CHH	CTT	1	3	19	0.136364
MGG_05520	MGG_05520T0(N):exoglucanase 2	supercont8.1	5495347	+	CHH	CAA	1	3	12	0.2
MGG_16392	MGG_16392T0(N):hypothetical protein	supercont8.1	5514712	+	CHH	CAT	1	3	13	0.1875
MGG_05530	MGG_05530T0(N):conserved hypothetical protein	supercont8.1	5522095	-	CHH	CTC	1	2	6	0.25
MGG_05534	MGG_05534T0(N):BAR domain-containing protein	supercont8.1	5531127	+	CHH	CCT	1	3	16	0.157895
MGG_05534	MGG_05534T0(N):BAR domain-containing protein	supercont8.1	5531961	-	CHH	CTT	1	2	6	0.25
MGG_16407	MGG_16407T0(N):predicted protein	supercont8.1	5665220	-	CHH	CTA	51.07	2	4	0.333333
MGG_16407	MGG_16407T0(N):predicted protein	supercont8.1	5665229	-	CHH	CAT	54.17	5	1	0.833333
MGG_05572	MGG_05572T0(Y):hypothetical protein	supercont8.1	5690892	-	CHH	CCA	1	3	19	0.136364
MGG_05582	MGG_05582T0(Y):hypothetical protein	supercont8.1	5714264	+	CHH	CAT	1	2	3	0.4
MGG_05584	MGG_05584T0(N):hypothetical protein	supercont8.1	5717664	-	CHH	CAC	1	3	11	0.214286
MGG_05584	MGG_05584T0(N):hypothetical protein	supercont8.1	5718707	+	CHH	CAC	1	3	10	0.230769
MGG_05587	MGG_05587T0(N):actin-like protein arp-6	supercont8.1	5729629	-	CHH	CAC	1	3	12	0.2
MGG_05593	MGG_05593T0(Y):hypothetical protein	supercont8.1	5766986	+	CHH	CCT	1	3	15	0.166667
MGG_15156	MGG_15156T0(Y):phosphatidylinositol 3-kinase tor2	supercont8.1	5818986	-	CHH	CAA	1	3	14	0.176471
MGG_15156	MGG_15156T0(Y):phosphatidylinositol 3-kinase tor2	supercont8.1	5821546	+	CHH	CAA	1	3	19	0.136364
MGG_16424	MGG_16424T0(Y):hypothetical protein	supercont8.1	5872769	-	CHH	CAC	1	2	5	0.285714
MGG_05621	MGG_05621T0(Y):hypothetical protein	supercont8.1	5877471	+	CHH	CAC	1	3	20	0.130435
MGG_05626	MGG_05626T0(N):cytoskeleton assembly control protein SLA1p	supercont8.1	5891352	-	CHH	CCA	1	2	5	0.285714
MGG_05636	MGG_05636T0(N):hypothetical protein	supercont8.1	5922291	+	CHH	CAC	1	3	17	0.15
MGG_05641	MGG_05641T0(N):hypothetical protein	supercont8.1	5939922	-	CHH	CTT	1	2	6	0.25
MGG_16432	MGG_16432T0(Y):hypothetical protein	supercont8.1	5974099	-	CHH	CAC	1	3	16	0.157895
MGG_05652	MGG_05652T0(N):hypothetical protein	supercont8.1	5984441	-	CHH	CAA	1	5	18	0.217391
MGG_05652	MGG_05652T0(N):hypothetical protein	supercont8.1	5987472	-	CHH	CCT	1	2	2	0.5
MGG_16437	MGG_16437T0(Y):hypothetical protein	supercont8.1	6017812	+	CHH	CTC	1	2	4	0.333333
MGG_05662	MGG_05662T0(N):shwachman-Bodian-Diamond syndrome protein	supercont8.1	6027128	-	CHH	CCT	1	2	6	0.25
MGG_16441	MGG_16441T0(Y):hypothetical protein	supercont8.1	6064218	+	CHH	CAA	1	2	5	0.285714
MGG_16443	MGG_16443T0(N):protein phosphatase	supercont8.1	6075559	-	CHH	CTC	1	2	6	0.25
MGG_05677	MGG_05677T0(N):glutathione S-transferase I	supercont8.1	6090317	-	CHH	CCT	1	3	20	0.130435
MGG_05683	MGG_05683T0(Y):hypothetical protein	supercont8.1	6106966	+	CHH	CAT	1	2	5	0.285714
MGG_05683	MGG_05683T0(Y):hypothetical protein	supercont8.1	6108154	+	CHH	CAC	1	3	11	0.214286
MGG_05686	MGG_05686T0(Y):dolichyl pyrophosphate Glc1Man9GlcNAc2 alpha-1,3-glucosyltransferase	supercont8.1	6118766	-	CHH	CAT	1	3	17	0.15
MGG_05689	MGG_05689T0(Y):hypothetical protein	supercont8.1	6129331	+	CHH	CAA	1	4	14	0.222222
MGG_16447	MGG_16447T0(N):hypothetical protein	supercont8.1	6193866	-	CHH	CAT	1	3	17	0.15
MGG_05714	MGG_05714T0(N):hypothetical protein	supercont8.1	6213138	+	CHH	CAT	1	4	20	0.166667
MGG_05714	MGG_05714T0(N):hypothetical protein	supercont8.1	6215630	+	CHH	CCT	1	2	3	0.4
MGG_05721	MGG_05721T0(N):hypothetical protein	supercont8.1	6242167	-	CHH	CCT	1	3	12	0.2
MGG_05724	MGG_05724T0(Y):hypothetical protein	supercont8.1	6277318	+	CHH	CAA	1	2	4	0.333333
MGG_05732	MGG_05732T0(Y):hypothetical protein	supercont8.1	6320068	+	CHH	CAT	1	3	19	0.136364
MGG_16456	MGG_16456T0(N):hypothetical protein	supercont8.1	6324589	+	CHH	CCT	1	3	20	0.130435
MGG_16457	MGG_16457T0(N):hypothetical protein	supercont8.1	6329334	+	CHH	CAA	1	3	16	0.157895
MGG_16462	MGG_16462T0(N):cytochrome c1	supercont8.1	6366632	+	CHH	CAT	1	3	19	0.136364
MGG_05746	MGG_05746T0(Y):multidrug resistance protein 1	supercont8.1	6368781	+	CHH	CAC	1	2	6	0.25
MGG_05746	MGG_05746T0(Y):multidrug resistance protein 1	supercont8.1	6373611	-	CHH	CCT	1	3	14	0.176471
MGG_05755	MGG_05755T0(N):vacuolar fusion protein mon-1	supercont8.1	6409951	+	CHH	CAC	1	2	6	0.25
MGG_13176	MGG_13176T0(Y):hypothetical protein	supercont8.1	6411195	+	CHH	CAC	1	3	9	0.25
MGG_05756	MGG_05756T0(N):hypothetical protein	supercont8.1	6416232	-	CHH	CCA	1	3	17	0.15
MGG_05756	MGG_05756T0(N):hypothetical protein	supercont8.1	6416613	-	CHH	CAC	1	2	5	0.285714
MGG_05758	MGG_05758T0(N):defender against cell death 1 protein	supercont8.1	6420562	-	CHH	CAT	1	2	6	0.25
MGG_16470	MGG_16470T0(Y):predicted protein	supercont8.1	6482796	+	CHH	CAT	24.09	3	1	0.75
MGG_10633	MGG_10633T0(Y):AP-1 complex subunit mu-1	supercont8.1	6573123	+	CHH	CAA	1	3	20	0.130435
MGG_16477	MGG_16477T0(N):hypothetical protein	supercont8.1	6578686	-	CHH	CAA	1	2	6	0.25
MGG_14297	MGG_14297T0(N):adenosylmethionine decarboxylase	supercont8.1	6583359	-	CHH	CTA	1	2	6	0.25
MGG_10638	MGG_10638T0(Y):hypothetical protein	supercont8.1	6590526	+	CHH	CCT	1	3	19	0.136364
MGG_10893	MGG_10893T0(N):hypothetical protein	supercont8.1	6615641	-	CHH	CAA	1	2	6	0.25
MGG_10893	MGG_10893T0(N):hypothetical protein	supercont8.1	6615647	-	CHH	CCT	1	2	3	0.4
MGG_10893	MGG_10893T0(N):hypothetical protein	supercont8.1	6615657	-	CHH	CTT	1	2	3	0.4
MGG_10893	MGG_10893T0(N):hypothetical protein	supercont8.1	6615658	-	CHH	CCT	1	2	2	0.5
MGG_10893	MGG_10893T0(N):hypothetical protein	supercont8.1	6615660	-	CHH	CAC	1	2	3	0.4
MGG_10893	MGG_10893T0(N):hypothetical protein	supercont8.1	6615665	-	CHH	CTT	1	2	4	0.333333
MGG_04757	MGG_04757T0(Y):hypothetical protein	supercont8.1	6757704	+	CHH	CCA	1	2	3	0.4
MGG_04756	MGG_04756T0(Y):glutamyl-tRNA(Gln) amidotransferase subunit A	supercont8.1	6761311	+	CHH	CCT	1	3	11	0.214286
MGG_15310	MGG_15310T0(Y):hypothetical protein	supercont8.1	6825969	+	CHH	CAA	1	2	4	0.333333
MGG_04734	MGG_04734T0(Y):hypothetical protein	supercont8.1	6841825	-	CHH	CCC	1	3	11	0.214286
MGG_04714	MGG_04714T0(N):DNA-directed RNA polymerase II subunit RPB2	supercont8.1	6881186	+	CHH	CAA	1	3	16	0.157895
MGG_04710	MGG_04710T0(N):translational activator GCN1	supercont8.1	6913992	+	CHH	CAC	1	3	18	0.142857
MGG_13778	MGG_13778T0(Y):zinc finger protein GIS2	supercont8.1	6938657	+	CHH	CAT	1	2	2	0.5
MGG_04685	MGG_04685T0(N):hypothetical protein	supercont8.1	6960632	-	CHH	CCC	1	2	6	0.25
MGG_04633	MGG_04633T0(Y):hypothetical protein	supercont8.1	7039484	-	CHH	CCC	1	2	6	0.25
MGG_04627	MGG_04627T0(N):hypothetical protein	supercont8.1	7060637	+	CHH	CAT	1	3	20	0.130435
MGG_04626	MGG_04626T0(Y):6,7-dimethyl-8-ribityllumazine synthase	supercont8.1	7062349	+	CHH	CAC	1	3	18	0.142857
MGG_04623	MGG_04623T0(Y):cation efflux family protein	supercont8.1	7075408	+	CHH	CAT	1	3	11	0.214286
MGG_04621	MGG_04621T0(N):hypothetical protein	supercont8.1	7089153	-	CHH	CAC	1	3	12	0.2
MGG_04590	MGG_04590T0(Y):acetyl-coenzyme A synthetase	supercont8.1	7144445	+	CHH	CCT	1	2	5	0.285714
MGG_04582	MGG_04582T0(Y):hypothetical protein	supercont8.1	7156539	+	CHH	CAC	1	2	2	0.5
MGG_04566	MGG_04566T0(Y):RWD domain-containing protein	supercont8.1	7176248	-	CHH	CCT	1	2	3	0.4
MGG_04549	MGG_04549T0(Y):synaptojanin 2	supercont8.1	7242081	-	CHH	CCA	1	3	15	0.166667
MGG_04549	MGG_04549T0(Y):synaptojanin 2	supercont8.1	7244436	+	CHH	CCT	1	3	19	0.136364
MGG_04545	MGG_04545T0(N):cytochrome c peroxidase	supercont8.1	7265058	+	CHH	CCC	1	2	4	0.333333
MGG_04505	MGG_04505T0(Y):hypothetical protein	supercont8.1	7282671	-	CHH	CTT	1	3	8	0.272727
MGG_04503	MGG_04503T0(Y):carbamoyl-phosphate synthase subunit arginine-specific large	supercont8.1	7285972	-	CHH	CCA	1	3	17	0.15
MGG_04486	MGG_04486T0(Y):autophagy-like protein 11	supercont8.1	7332017	+	CHH	CCC	1	2	5	0.285714
MGG_04486	MGG_04486T0(Y):autophagy-like protein 11	supercont8.1	7332771	+	CHH	CAC	1	3	14	0.176471
MGG_15296	MGG_15296T0(Y):hypothetical protein	supercont8.1	7350424	+	CHH	CCC	1	2	6	0.25
MGG_04478	MGG_04478T0(N):fimbrin	supercont8.1	7356698	+	CHH	CAC	1	2	6	0.25
MGG_13817	MGG_13817T0(N):DDHD domain-containing protein	supercont8.1	7363254	+	CHH	CAA	1	3	15	0.166667
MGG_04475	MGG_04475T0(Y):AGC/NDR protein kinase	supercont8.1	7376129	-	CHH	CTC	1	2	3	0.4
MGG_04474	MGG_04474T0(N):inositol phosphosphingolipids phospholipase C	supercont8.1	7380596	+	CHH	CAT	1	3	18	0.142857
MGG_04469	MGG_04469T0(N):cytochrome P450 97B3	supercont8.1	7396280	-	CHH	CCT	1	2	4	0.333333
MGG_04462	MGG_04462T0(N):chaperone dnaJ 2	supercont8.1	7417743	-	CHH	CTT	1	2	4	0.333333
MGG_04421	MGG_04421T0(N):hypothetical protein	supercont8.1	7429539	-	CHH	CTT	1	2	6	0.25
MGG_15293	MGG_15293T0(N):hypothetical protein	supercont8.1	7450082	-	CHH	CAC	1	3	19	0.136364
MGG_04406	MGG_04406T0(Y):hypothetical protein	supercont8.1	7456715	+	CHH	CCT	1	2	6	0.25
MGG_04396	MGG_04396T0(Y):valyl-tRNA synthetase	supercont8.1	7481735	+	CHH	CAT	1	2	6	0.25
MGG_04404	MGG_04404T0(Y):pisatin demethylase	supercont8.1	7503908	-	CHH	CAA	1	3	11	0.214286
MGG_08612	MGG_08612T0(Y):hypothetical protein	supercont8.1	7572437	+	CHH	CAA	1	3	8	0.272727
MGG_14264	MGG_14264T0(Y):cytochrome b2	supercont8.1	7578779	+	CHH	CAC	1	2	4	0.333333
MGG_16541	MGG_16541T0(N):hypothetical protein	supercont8.1	7610845	+	CHH	CAC	1	3	12	0.2
MGG_08636	MGG_08636T0(N):6-phosphofructo-2-kinase/fructose-2,6-bisphosphatase	supercont8.1	7631275	-	CHH	CAT	1	3	20	0.130435
MGG_08639	MGG_08639T0(Y):hypothetical protein	supercont8.1	7640564	+	CHH	CTA	1	2	3	0.4
MGG_08639	MGG_08639T0(Y):hypothetical protein	supercont8.1	7640766	+	CHH	CAC	1	2	2	0.5
MGG_08641	MGG_08641T0(Y):pre-mRNA-splicing factor CWC2	supercont8.1	7643681	+	CHH	CAC	1	2	4	0.333333
MGG_14269	MGG_14269T0(Y):hypothetical protein	supercont8.1	7671480	+	CHH	CAC	1	2	3	0.4
MGG_08655	MGG_08655T0(Y):hypothetical protein	supercont8.1	7696577	+	CHH	CAT	1	3	15	0.166667
MGG_08683	MGG_08683T0(Y):hypothetical protein	supercont8.1	7786896	+	CHH	CAC	1	3	20	0.130435
MGG_16567	MGG_16567T0(N):predicted protein	supercont8.1	7910573	-	CHH	CAA	37.71	3	9	0.25
MGG_16574	MGG_16574T0(N):hypothetical protein	supercont8.1	7936968	-	CHH	CTC	1	2	3	0.4
MGG_16579	MGG_16579T0(Y):hypothetical protein	supercont8.1	7972058	+	CHH	CAA	1.5	2	5	0.285714
MGG_10742	MGG_10742T0(Y):hypothetical protein	supercont8.2	91644	+	CHH	CTT	1	3	20	0.130435
MGG_15496	MGG_15496T0(N):hypothetical protein	supercont8.2	97326	-	CHH	CAA	1	3	7	0.3
MGG_10737	MGG_10737T0(Y):hypothetical protein	supercont8.2	101040	+	CHH	CAA	1	3	18	0.142857
MGG_15498	MGG_15498T0(Y):hypothetical protein	supercont8.2	112404	-	CHH	CCT	1	2	4	0.333333
MGG_10867	MGG_10867T0(Y):zinc-regulated transporter 1	supercont8.2	193192	-	CHH	CCC	1	3	18	0.142857
MGG_10868	MGG_10868T0(Y):hypothetical protein	supercont8.2	194554	+	CHH	CAC	1	3	15	0.166667
MGG_14087	MGG_14087T0(Y):beta 1,3 exoglucanase	supercont8.2	221550	+	CHH	CAA	1	2	5	0.285714
MGG_10438	MGG_10438T0(Y):hypothetical protein	supercont8.2	247803	+	CHH	CAC	1	2	4	0.333333
MGG_14085	MGG_14085T0(N):short-chain oxidoreductase	supercont8.2	257911	-	CHH	CAA	1	2	6	0.25
MGG_10458	MGG_10458T0(N):hypothetical protein	supercont8.2	306946	+	CHH	CTT	1	3	18	0.142857
MGG_15521	MGG_15521T0(N):hypothetical protein	supercont8.2	365913	-	CHH	CAA	1	4	17	0.190476
MGG_10481	MGG_10481T0(N):NACHT and WD domain-containing protein	supercont8.2	385426	+	CHH	CAC	1	3	18	0.142857
MGG_10482	MGG_10482T0(Y):hypothetical protein	supercont8.2	388090	+	CHH	CAC	1	3	20	0.130435
MGG_10486	MGG_10486T0(Y):hypothetical protein	supercont8.2	400189	+	CHH	CAA	1	3	17	0.15
MGG_10492	MGG_10492T0(N):carnitine/acyl carnitine carrier	supercont8.2	417445	-	CHH	CAA	1	2	5	0.285714
MGG_15523	MGG_15523T0(Y):hypothetical protein	supercont8.2	496857	+	CHH	CTA	1	2	6	0.25
MGG_15523	MGG_15523T0(Y):hypothetical protein	supercont8.2	497084	-	CHH	CAT	1	2	4	0.333333
MGG_15525	MGG_15525T0(N):hypothetical protein	supercont8.2	508898	+	CHH	CCA	1	2	3	0.4
MGG_10833	MGG_10833T0(Y):hypothetical protein	supercont8.2	519664	+	CHH	CAC	1	3	16	0.157895
MGG_10829	MGG_10829T0(Y):hypothetical protein	supercont8.2	528831	+	CHH	CCA	1	2	6	0.25
MGG_10820	MGG_10820T0(N):hypothetical protein	supercont8.2	557040	-	CHH	CAT	1	3	19	0.136364
MGG_11064	MGG_11064T0(N):hypothetical protein	supercont8.2	558976	-	CHH	CAC	1	2	6	0.25
MGG_11061	MGG_11061T0(Y):hypothetical protein	supercont8.2	587586	-	CHH	CCC	1	3	16	0.157895
MGG_04364	MGG_04364T0(Y):hypothetical protein	supercont8.2	632429	+	CHH	CAC	1	4	21	0.16
MGG_15530	MGG_15530T0(Y):hypothetical protein	supercont8.2	646229	-	CHH	CAA	1	2	6	0.25
MGG_04372	MGG_04372T0(N):hypothetical protein	supercont8.2	662898	-	CHH	CAC	1	3	13	0.1875
MGG_04377	MGG_04377T0(N):rho-type GTPase-activating protein 1	supercont8.2	684056	+	CHH	CAC	1	4	17	0.190476
MGG_04378	MGG_04378T0(N):integral membrane protein	supercont8.2	687028	-	CHH	CAC	1	3	19	0.136364
MGG_15537	MGG_15537T0(Y):hypothetical protein	supercont8.2	732520	+	CHH	CTT	1	2	3	0.4
MGG_04410	MGG_04410T0(Y):origin recognition complex subunit	supercont8.2	736648	+	CHH	CAT	1	2	6	0.25
MGG_04423	MGG_04423T0(N):hypothetical protein	supercont8.2	753507	+	CHH	CAA	1	3	20	0.130435
MGG_04427	MGG_04427T0(Y):dolichyl-phosphate-mannose-protein mannosyltransferase 4	supercont8.2	759925	-	CHH	CAC	1	3	12	0.2
MGG_04428	MGG_04428T0(N):zinc finger transcription factor ace1	supercont8.2	767751	-	CHH	CAT	1	3	17	0.15
MGG_04430	MGG_04430T0(Y):mRNA export factor mex67	supercont8.2	778253	-	CHH	CAC	1	3	18	0.142857
MGG_04431	MGG_04431T0(Y):hypothetical protein	supercont8.2	785588	+	CHH	CAC	1	2	6	0.25
MGG_04449	MGG_04449T0(N):branched-chain alpha-keto acid lipoamide acyltransferase	supercont8.2	836551	+	CHH	CAC	1	3	19	0.136364
MGG_04450	MGG_04450T0(N):hypothetical protein	supercont8.2	839278	+	CHH	CAT	1	3	15	0.166667
MGG_04456	MGG_04456T0(N):zinc finger protein 664	supercont8.2	849951	+	CHH	CAT	1	4	21	0.16
MGG_04458	MGG_04458T0(N):thymidylate synthase	supercont8.2	856911	-	CHH	CAA	1	3	10	0.230769
MGG_04513	MGG_04513T0(Y):hypothetical protein	supercont8.2	872826	-	CHH	CAC	1	4	13	0.235294
MGG_11387	MGG_11387T0(N):DNA repair protein RAD50	supercont8.2	898641	-	CHH	CAA	1	3	19	0.136364
MGG_04524	MGG_04524T0(N):retrograde regulation protein 2	supercont8.2	914764	-	CHH	CAT	1	3	13	0.1875
MGG_04526	MGG_04526T0(Y):hypothetical protein	supercont8.2	924412	+	CHH	CAC	1	3	15	0.166667
MGG_04538	MGG_04538T0(Y):hypothetical protein	supercont8.2	966704	+	CHH	CCT	1	3	11	0.214286
MGG_04568	MGG_04568T0(N):hypothetical protein	supercont8.2	993119	-	CHH	CCC	1	2	5	0.285714
MGG_04577	MGG_04577T0(Y):hypothetical protein	supercont8.2	1026272	+	CHH	CCA	1	3	16	0.157895
MGG_04585	MGG_04585T0(Y):crossover junction endonuclease MUS81	supercont8.2	1037093	-	CHH	CAC	1	2	6	0.25
MGG_04588	MGG_04588T0(Y):Sir2 family histone deacetylase Hst4	supercont8.2	1046265	-	CHH	CAC	1	3	15	0.166667
MGG_04589	MGG_04589T0(N):chromodomain helicase DNA binding protein	supercont8.2	1052807	-	CHH	CAT	1	3	16	0.157895
MGG_04600	MGG_04600T0(Y):hypothetical protein	supercont8.2	1058773	-	CHH	CCA	1	3	20	0.130435
MGG_04615	MGG_04615T0(Y):histone acetyltransferase	supercont8.2	1095348	-	CHH	CAT	1	3	19	0.136364
MGG_04616	MGG_04616T0(Y):epsin-1	supercont8.2	1098725	-	CHH	CCT	1	3	15	0.166667
MGG_04616	MGG_04616T0(Y):epsin-1	supercont8.2	1098805	+	CHH	CAA	1	3	8	0.272727
MGG_04617	MGG_04617T0(Y):hypothetical protein	supercont8.2	1103562	+	CHH	CAC	1	3	10	0.230769
MGG_04617	MGG_04617T0(Y):hypothetical protein	supercont8.2	1104484	-	CHH	CAA	1	3	13	0.1875
MGG_04643	MGG_04643T0(Y):chalcone synthase C	supercont8.2	1119550	+	CHH	CAA	1	3	17	0.15
MGG_04644	MGG_04644T0(N):hypothetical protein	supercont8.2	1121162	+	CHH	CAC	1	3	18	0.142857
MGG_04648	MGG_04648T0(Y):hypothetical protein	supercont8.2	1133132	+	CHH	CAC	1	2	5	0.285714
MGG_04652	MGG_04652T0(Y):DNA-directed RNA polymerase II largest subunit	supercont8.2	1144365	+	CHH	CAC	1	2	6	0.25
MGG_11378	MGG_11378T0(N):hypothetical protein	supercont8.2	1165070	+	CHH	CAC	1	3	19	0.136364
MGG_04656	MGG_04656T0(N):hypothetical protein	supercont8.2	1171783	-	CHH	CAC	1	2	4	0.333333
MGG_04660	MGG_04660T0(Y):CMGC/CDK/CDK5 protein kinase	supercont8.2	1184958	-	CHH	CTT	1	3	10	0.230769
MGG_04662	MGG_04662T0(Y):hypothetical protein	supercont8.2	1191116	+	CHH	CAC	1	2	6	0.25
MGG_04663	MGG_04663T0(N):hypothetical protein	supercont8.2	1193575	+	CHH	CAC	1	2	6	0.25
MGG_04665	MGG_04665T0(N):hypothetical protein	supercont8.2	1197872	+	CHH	CTC	1	3	19	0.136364
MGG_04667	MGG_04667T0(Y):hypothetical protein	supercont8.2	1209702	-	CHH	CTT	1	3	14	0.176471
MGG_04699	MGG_04699T0(N):C2H2 finger domain-containing protein FlbC	supercont8.2	1276048	-	CHH	CAC	1	4	11	0.266667
MGG_14744	MGG_14744T0(Y):phosphotransferase enzyme family domain-containing protein	supercont8.2	1312151	+	CHH	CAA	1	2	6	0.25
MGG_04761	MGG_04761T0(Y):hypothetical protein	supercont8.2	1390725	-	CHH	CAC	1	3	12	0.2
MGG_04762	MGG_04762T0(Y):hypothetical protein	supercont8.2	1392081	-	CHH	CAT	1	3	19	0.136364
MGG_04764	MGG_04764T0(N):cystathionine gamma-synthase	supercont8.2	1393984	+	CHH	CAC	1	3	20	0.130435
MGG_04773	MGG_04773T0(Y):oligosaccharyl transferase STT3 subunit	supercont8.2	1409090	-	CHH	CCC	1	3	20	0.130435
MGG_11357	MGG_11357T0(Y):chloride channel protein 3	supercont8.2	1422614	-	CHH	CAC	1	3	19	0.136364
MGG_04790	MGG_04790T0(N):CAMK/RAD53 protein kinase	supercont8.2	1426724	-	CHH	CAT	1	3	14	0.176471
MGG_11351	MGG_11351T0(Y):pre-mRNA-splicing factor ATP-dependent RNA helicase prp16	supercont8.2	1455862	-	CHH	CAC	1	3	15	0.166667
MGG_04804	MGG_04804T0(Y):hypothetical protein	supercont8.2	1466784	-	CHH	CAC	1	2	4	0.333333
MGG_04827	MGG_04827T0(N):vacuolar ATP synthase subunit H	supercont8.2	1506488	+	CHH	CAT	1	2	6	0.25
MGG_04838	MGG_04838T0(Y):hypothetical protein	supercont8.2	1548302	-	CHH	CAT	1	2	6	0.25
MGG_11346	MGG_11346T0(N):hypothetical protein	supercont8.2	1567651	+	CHH	CAA	1	3	12	0.2
MGG_14751	MGG_14751T0(N):FACT complex subunit pob-3	supercont8.2	1587167	+	CHH	CTT	1	2	2	0.5
MGG_10142	MGG_10142T0(N):hypothetical protein	supercont8.2	1603632	-	CHH	CAT	1	3	17	0.15
MGG_10152	MGG_10152T0(N):hypothetical protein	supercont8.2	1621564	-	CHH	CTT	1	2	4	0.333333
MGG_10153	MGG_10153T0(N):hypothetical protein	supercont8.2	1625832	+	CHH	CTC	1	2	4	0.333333
MGG_10154	MGG_10154T0(Y):hypothetical protein	supercont8.2	1634945	-	CHH	CCT	1	2	5	0.285714
MGG_10157	MGG_10157T0(Y):hypothetical protein	supercont8.2	1641499	-	CHH	CCT	1	2	4	0.333333
MGG_11340	MGG_11340T0(Y):hypothetical protein	supercont8.2	1664318	-	CHH	CAC	1	4	31	0.114286
MGG_10184	MGG_10184T0(N):hypothetical protein	supercont8.2	1685073	+	CHH	CCA	1	3	16	0.157895
MGG_10184	MGG_10184T0(N):hypothetical protein	supercont8.2	1685682	-	CHH	CAT	1	3	9	0.25
MGG_10188	MGG_10188T0(N):AMP-binding domain-containing protein	supercont8.2	1695576	-	CHH	CCA	1	2	3	0.4
MGG_10195	MGG_10195T0(N):serine/threonine-protein phosphatase PP1	supercont8.2	1719539	-	CHH	CAA	1	3	13	0.1875
MGG_08820	MGG_08820T0(N):hypothetical protein	supercont8.2	1761355	-	CHH	CAT	1	3	20	0.130435
MGG_08825	MGG_08825T0(N):tRNA-dihydrouridine synthase 1	supercont8.2	1772849	-	CHH	CTT	1	3	13	0.1875
MGG_15592	MGG_15592T0(Y):hypothetical protein	supercont8.2	1786534	-	CHH	CAC	1	2	3	0.4
MGG_08828	MGG_08828T0(Y):hypothetical protein	supercont8.2	1791373	+	CHH	CAC	1	3	14	0.176471
MGG_08829	MGG_08829T0(N):transcriptional repressor rco-1	supercont8.2	1795260	-	CHH	CAC	1	2	6	0.25
MGG_08829	MGG_08829T0(N):transcriptional repressor rco-1	supercont8.2	1795679	-	CHH	CAC	1	2	4	0.333333
MGG_08840	MGG_08840T0(N):nucleolar protein 4	supercont8.2	1826457	-	CHH	CAT	1	2	4	0.333333
MGG_08847	MGG_08847T0(Y):tyrosyl-DNA phosphodiesterase domain-containing protein	supercont8.2	1850633	-	CHH	CAA	1	3	18	0.142857
MGG_08863	MGG_08863T0(Y):hypothetical protein	supercont8.2	1907269	-	CHH	CCC	1	2	5	0.285714
MGG_08867	MGG_08867T0(N):nucleolar complex protein 2	supercont8.2	1924987	-	CHH	CAC	1	2	3	0.4
MGG_14757	MGG_14757T0(N):1-phosphatidylinositol-3-phosphate 5-kinase FAB1	supercont8.2	1938001	-	CHH	CAC	1	2	6	0.25
MGG_15601	MGG_15601T0(N):TATA-box-binding protein	supercont8.2	1957692	+	CHH	CTA	1	2	6	0.25
MGG_08880	MGG_08880T0(N):hypothetical protein	supercont8.2	1965758	-	CHH	CAC	1	3	15	0.166667
MGG_11322	MGG_11322T0(N):dephospho-CoA kinase	supercont8.2	1972769	+	CHH	CAC	1	2	6	0.25
MGG_11322	MGG_11322T0(N):dephospho-CoA kinase	supercont8.2	1973156	+	CHH	CAA	1	2	6	0.25
MGG_08884	MGG_08884T0(N):hypothetical protein	supercont8.2	1980991	-	CHH	CAC	1	2	4	0.333333
MGG_08884	MGG_08884T0(N):hypothetical protein	supercont8.2	1981072	-	CHH	CAC	1	2	6	0.25
MGG_08884	MGG_08884T0(N):hypothetical protein	supercont8.2	1983011	-	CHH	CTC	1	3	14	0.176471
MGG_08897	MGG_08897T0(Y):asparaginyl-tRNA synthetase	supercont8.2	2033019	-	CHH	CAC	1	3	19	0.136364
MGG_08897	MGG_08897T0(Y):asparaginyl-tRNA synthetase	supercont8.2	2033232	+	CHH	CAT	1	2	5	0.285714
MGG_08898	MGG_08898T0(Y):differentiation regulator	supercont8.2	2039395	+	CHH	CCT	1	3	14	0.176471
MGG_08912	MGG_08912T0(N):hypothetical protein	supercont8.2	2088322	+	CHH	CAC	1	2	5	0.285714
MGG_08913	MGG_08913T0(Y):DNA polymerase gamma	supercont8.2	2095035	-	CHH	CAA	1	2	4	0.333333
MGG_08914	MGG_08914T0(N):hypothetical protein	supercont8.2	2096468	-	CHH	CAC	1	3	12	0.2
MGG_08914	MGG_08914T0(N):hypothetical protein	supercont8.2	2097344	-	CHH	CAA	1	3	10	0.230769
MGG_08917	MGG_08917T0(Y):hypothetical protein	supercont8.2	2106502	+	CHH	CAC	1	3	20	0.130435
MGG_08932	MGG_08932T0(Y):hypothetical protein	supercont8.2	2164145	-	CHH	CAC	1	3	20	0.130435
MGG_08938	MGG_08938T0(Y):hypothetical protein	supercont8.2	2188368	+	CHH	CAA	1	3	20	0.130435
MGG_08938	MGG_08938T0(Y):hypothetical protein	supercont8.2	2189288	+	CHH	CAC	1	2	4	0.333333
MGG_08938	MGG_08938T0(Y):hypothetical protein	supercont8.2	2189297	+	CHH	CAT	1	2	4	0.333333
MGG_08938	MGG_08938T0(Y):hypothetical protein	supercont8.2	2189399	+	CHH	CAC	1	3	10	0.230769
MGG_08949	MGG_08949T0(Y):hypothetical protein	supercont8.2	2251446	-	CHH	CAA	1	4	28	0.125
MGG_08973	MGG_08973T1(N):hypothetical protein	supercont8.2	2335460	+	CHH	CCA	1	3	15	0.166667
MGG_08989	MGG_08989T0(N):hypothetical protein	supercont8.2	2387879	-	CHH	CTC	1	2	6	0.25
MGG_14768	MGG_14768T0(N):hypothetical protein	supercont8.2	2394575	+	CHH	CAC	1	4	16	0.2
MGG_01169	MGG_01169T0(N):hypothetical protein	supercont8.2	2497364	+	CHH	CAC	1	3	18	0.142857
MGG_01172	MGG_01172T0(N):hypothetical protein	supercont8.2	2509398	-	CHH	CAA	1	3	20	0.130435
MGG_01176	MGG_01176T0(N):D-xylulose reductase A	supercont8.2	2522657	-	CHH	CAC	1	2	6	0.25
MGG_11279	MGG_11279T0(N):synaptojanin-1	supercont8.2	2544462	+	CHH	CTT	1	3	18	0.142857
MGG_11278	MGG_11278T0(Y):mitochondrion protein	supercont8.2	2549000	+	CHH	CAC	1	2	3	0.4
MGG_01186	MGG_01186T0(N):hypothetical protein	supercont8.2	2553944	+	CHH	CTC	1	2	5	0.285714
MGG_01191	MGG_01191T0(N):hypothetical protein	supercont8.2	2584890	+	CHH	CAA	1	4	22	0.153846
MGG_01211	MGG_01211T0(N):hypothetical protein	supercont8.2	2679154	-	CHH	CAC	1	3	9	0.25
MGG_01213	MGG_01213T0(N):hypothetical protein	supercont8.2	2683788	+	CHH	CCC	1	2	5	0.285714
MGG_01213	MGG_01213T0(N):hypothetical protein	supercont8.2	2684723	+	CHH	CCC	1	3	17	0.15
MGG_01218	MGG_01218T0(Y):hypothetical protein	supercont8.2	2709444	-	CHH	CAA	1	3	17	0.15
MGG_01227	MGG_01227T0(N):hypothetical protein	supercont8.2	2761026	-	CHH	CAC	1	3	14	0.176471
MGG_01229	MGG_01229T0(Y):hypothetical protein	supercont8.2	2765083	-	CHH	CTT	1	3	18	0.142857
MGG_01229	MGG_01229T0(Y):hypothetical protein	supercont8.2	2765240	-	CHH	CCA	1	3	19	0.136364
MGG_01235	MGG_01235T0(N):hypothetical protein	supercont8.2	2787774	-	CHH	CAC	1	2	6	0.25
MGG_01240	MGG_01240T0(N):RING-8 protein	supercont8.2	2806224	+	CHH	CAT	1	3	18	0.142857
MGG_01245	MGG_01245T0(N):endoplasmic reticulum-Golgi intermediate compartment protein 3	supercont8.2	2830262	+	CHH	CAC	1	4	19	0.173913
MGG_14772	MGG_14772T0(Y):hypothetical protein	supercont8.2	2842692	+	CHH	CCA	1	2	3	0.4
MGG_14773	MGG_14773T0(N):AGC/AKT protein kinase	supercont8.2	2843784	-	CHH	CAT	1	2	6	0.25
MGG_01260	MGG_01260T0(Y):AGC/RSK/P70 protein kinase	supercont8.2	2883669	+	CHH	CAC	1	3	16	0.157895
MGG_01267	MGG_01267T0(N):hypothetical protein	supercont8.2	2901876	-	CHH	CAT	1	3	20	0.130435
MGG_01268	MGG_01268T0(Y):nuclear localization sequence binding protein	supercont8.2	2904739	-	CHH	CAC	1	3	7	0.3
MGG_01269	MGG_01269T0(Y):hypothetical protein	supercont8.2	2907818	+	CHH	CAC	1	2	6	0.25
MGG_01271	MGG_01271T0(N):hypothetical protein	supercont8.2	2912145	-	CHH	CAA	1	3	14	0.176471
MGG_11241	MGG_11241T0(N):general stress response protein Whi2	supercont8.2	2944280	+	CHH	CAC	1	3	18	0.142857
MGG_01279	MGG_01279T0(Y):CAMK/CAMKL/KIN1 protein kinase	supercont8.2	2952347	+	CHH	CAC	1	3	13	0.1875
MGG_01284	MGG_01284T0(Y):thioredoxin reductase	supercont8.2	2964439	-	CHH	CAT	1	3	19	0.136364
MGG_01299	MGG_01299T0(Y):hypothetical protein	supercont8.2	3027008	+	CHH	CCA	1	3	15	0.166667
MGG_01300	MGG_01300T0(Y):L-galactonate dehydratase	supercont8.2	3032727	+	CHH	CAC	1	3	13	0.1875
MGG_01300	MGG_01300T0(Y):L-galactonate dehydratase	supercont8.2	3032913	-	CHH	CAA	1	3	16	0.157895
MGG_01309	MGG_01309T0(N):histidine biosynthesis trifunctional protein	supercont8.2	3059764	+	CHH	CTC	1	3	13	0.1875
MGG_01309	MGG_01309T0(N):histidine biosynthesis trifunctional protein	supercont8.2	3061225	-	CHH	CAC	1	3	20	0.130435
MGG_14775	MGG_14775T0(Y):hypothetical protein	supercont8.2	3068484	+	CHH	CAC	1	3	18	0.142857
MGG_15668	MGG_15668T0(N):hypothetical protein	supercont8.2	3078933	+	CHH	CAA	1	4	30	0.117647
MGG_15672	MGG_15672T0(N):threonyl-tRNA synthetase	supercont8.2	3093363	+	CHH	CCT	1	2	5	0.285714
MGG_01338	MGG_01338T0(N):hypothetical protein	supercont8.2	3159792	-	CHH	CAC	1	2	6	0.25
MGG_01342	MGG_01342T0(Y):sensory/regulatory protein rpfC	supercont8.2	3179407	+	CHH	CAA	1	4	17	0.190476
MGG_01345	MGG_01345T0(N):glutamate-cysteine ligase modifier subunit	supercont8.2	3189530	+	CHH	CTC	1	2	6	0.25
MGG_01345	MGG_01345T0(N):glutamate-cysteine ligase modifier subunit	supercont8.2	3190056	-	CHH	CAA	1	2	6	0.25
MGG_01348	MGG_01348T0(Y):hypothetical protein	supercont8.2	3197398	+	CHH	CCA	1	2	5	0.285714
MGG_01363	MGG_01363T0(Y):oxidoreductase	supercont8.2	3262737	-	CHH	CTT	1	3	18	0.142857
MGG_15682	MGG_15682T0(Y):hypothetical protein	supercont8.2	3277922	+	CHH	CAC	1	3	6	0.333333
MGG_15683	MGG_15683T0(Y):hypothetical protein	supercont8.2	3281542	+	CHH	CAA	1	2	6	0.25
MGG_01381	MGG_01381T0(Y):calcium permease	supercont8.2	3328268	-	CHH	CAA	1	3	19	0.136364
MGG_01383	MGG_01383T0(Y):hypothetical protein	supercont8.2	3344621	+	CHH	CAT	1	3	13	0.1875
MGG_01385	MGG_01385T0(Y):choline transporter	supercont8.2	3354864	+	CHH	CCT	1	3	18	0.142857
MGG_01395	MGG_01395T0(N):IBR finger domain-containing protein	supercont8.2	3383058	-	CHH	CCT	1	3	17	0.15
MGG_11216	MGG_11216T0(N):hypothetical protein	supercont8.2	3384481	+	CHH	CAC	1	3	7	0.3
MGG_01404	MGG_01404T0(Y):NAD(P)H-dependent D-xylose reductase	supercont8.2	3414428	+	CHH	CTC	1	2	6	0.25
MGG_01405	MGG_01405T0(Y):hypothetical protein	supercont8.2	3417390	-	CHH	CAT	1	3	20	0.130435
MGG_01417	MGG_01417T0(Y):hypothetical protein	supercont8.2	3456297	+	CHH	CAA	1	3	19	0.136364
MGG_01421	MGG_01421T0(Y):hypothetical protein	supercont8.2	3477495	-	CHH	CCA	1	3	15	0.166667
MGG_01427	MGG_01427T0(Y):SET1 complex component ash2	supercont8.2	3491926	+	CHH	CAA	1	2	6	0.25
MGG_01434	MGG_01434T0(Y):vacuolar protein sorting-associated protein 17	supercont8.2	3512889	+	CHH	CAA	1	3	14	0.176471
MGG_01449	MGG_01449T0(N):karyopherin	supercont8.2	3574561	-	CHH	CAC	1	3	20	0.130435
MGG_01450	MGG_01450T0(Y):sm snRNP core protein Sme1	supercont8.2	3575596	+	CHH	CAC	1	3	11	0.214286
MGG_11205	MGG_11205T0(Y):dynein heavy chain	supercont8.2	3606277	+	CHH	CAC	1	3	16	0.157895
MGG_11205	MGG_11205T0(Y):dynein heavy chain	supercont8.2	3607915	+	CHH	CAC	1	3	17	0.15
MGG_01461	MGG_01461T0(N):hypothetical protein	supercont8.2	3618417	+	CHH	CAC	1	3	20	0.130435
MGG_01467	MGG_01467T0(Y):hypothetical protein	supercont8.2	3647788	+	CHH	CCT	1	2	5	0.285714
MGG_01468	MGG_01468T0(N):THO complex subunit 2	supercont8.2	3651552	-	CHH	CAA	1	3	4	0.428571
MGG_01478	MGG_01478T0(Y):hypothetical protein	supercont8.2	3717450	+	CHH	CAC	1	2	6	0.25
MGG_01485	MGG_01485T0(Y):hypothetical protein	supercont8.2	3746013	-	CHH	CAC	1	3	20	0.130435
MGG_01492	MGG_01492T0(N):hypothetical protein	supercont8.2	3765566	-	CHH	CAT	1	3	17	0.15
MGG_15715	MGG_15715T0(Y):predicted protein	supercont8.2	3810243	-	CHH	CAC	17.59	8	33	0.195122
MGG_15715	MGG_15715T0(Y):predicted protein	supercont8.2	3810272	-	CHH	CTA	11.81	4	37	0.097561
MGG_01501	MGG_01501T0(Y):hypothetical protein	supercont8.2	3838631	+	CHH	CCT	1	3	16	0.157895
MGG_01501	MGG_01501T0(Y):hypothetical protein	supercont8.2	3838770	+	CHH	CAT	1	3	18	0.142857
MGG_01511	MGG_01511T0(Y):benomyl/methotrexate resistance protein	supercont8.2	3863283	-	CHH	CCA	1	3	14	0.176471
MGG_01518	MGG_01518T0(N):nitrogen assimilation transcription factor nit-4	supercont8.2	3884735	-	CHH	CCA	1	3	18	0.142857
MGG_01520	MGG_01520T0(Y):hypothetical protein	supercont8.2	3890873	+	CHH	CCC	1	2	2	0.5
MGG_11188	MGG_11188T0(Y):hypothetical protein	supercont8.2	3947019	+	CHH	CAC	1	3	16	0.157895
MGG_01541	MGG_01541T0(Y):dicer-like protein 1	supercont8.2	3954157	+	CHH	CAC	1	3	19	0.136364
MGG_01541	MGG_01541T0(Y):dicer-like protein 1	supercont8.2	3954261	+	CHH	CAA	1	3	17	0.15
MGG_01544	MGG_01544T0(N):hypothetical protein	supercont8.2	3963649	-	CHH	CAC	1	3	15	0.166667
MGG_01549	MGG_01549T0(Y):DNA replication initiation factor Cdc45	supercont8.2	3978820	-	CHH	CAC	1	3	11	0.214286
MGG_14795	MGG_14795T0(N):hypothetical protein	supercont8.2	3998093	-	CHH	CAC	1	4	12	0.25
MGG_01561	MGG_01561T0(N):nucleolar GTP-binding protein 2	supercont8.2	4013308	-	CHH	CAC	1	3	14	0.176471
MGG_15731	MGG_15731T0(Y):hypothetical protein	supercont8.2	4021781	+	CHH	CAC	1	3	15	0.166667
MGG_01567	MGG_01567T0(Y):hypothetical protein	supercont8.2	4034677	-	CHH	CAC	1	3	10	0.230769
MGG_01570	MGG_01570T0(Y):hypothetical protein	supercont8.2	4042152	+	CHH	CAT	1	3	15	0.166667
MGG_01578	MGG_01578T0(N):hypothetical protein	supercont8.2	4071344	-	CHH	CTA	1	2	5	0.285714
MGG_01592	MGG_01592T0(N):eukaryotic translation initiation factor 2 subunit gamma	supercont8.2	4117871	-	CHH	CAT	1	4	19	0.173913
MGG_01594	MGG_01594T0(Y):uridylate kinase	supercont8.2	4125249	+	CHH	CCC	1	2	4	0.333333
MGG_01600	MGG_01600T0(Y):Sec20 domain-containing protein	supercont8.2	4149649	+	CHH	CCA	1	3	20	0.130435
MGG_01604	MGG_01604T0(N):epidermal retinal dehydrogenase 2	supercont8.2	4164500	-	CHH	CAC	1	3	10	0.230769
MGG_01607	MGG_01607T0(N):calnexin	supercont8.2	4175607	-	CHH	CAT	1	2	6	0.25
MGG_01609	MGG_01609T0(N):hypothetical protein	supercont8.2	4179149	-	CHH	CTC	1	2	6	0.25
MGG_01613	MGG_01613T0(N):molybdenum cofactor sulfurase	supercont8.2	4190372	-	CHH	CAT	1	3	7	0.3
MGG_15740	MGG_15740T0(Y):hypothetical protein	supercont8.2	4195018	-	CHH	CAT	1	3	13	0.1875
MGG_15740	MGG_15740T0(Y):hypothetical protein	supercont8.2	4195026	-	CHH	CTA	1	3	13	0.1875
MGG_15741	MGG_15741T0(Y):hypothetical protein	supercont8.2	4208653	-	CHH	CCT	1	2	6	0.25
MGG_01622	MGG_01622T0(N):uroporphyrinogen decarboxylase	supercont8.2	4228131	-	CHH	CAC	1	3	17	0.15
MGG_01623	MGG_01623T0(Y):hypothetical protein	supercont8.2	4232542	+	CHH	CAC	1	3	15	0.166667
MGG_01624	MGG_01624T0(Y):fungal specific transcription factor domain-containing protein	supercont8.2	4237342	-	CHH	CAC	1	3	19	0.136364
MGG_01624	MGG_01624T0(Y):fungal specific transcription factor domain-containing protein	supercont8.2	4239047	+	CHH	CAC	1	3	14	0.176471
MGG_11174	MGG_11174T0(N):sensor protein gacS	supercont8.2	4307550	-	CHH	CAC	1	3	20	0.130435
MGG_01654	MGG_01654T0(Y):hypothetical protein	supercont8.2	4349389	+	CHH	CAC	1	3	14	0.176471
MGG_01657	MGG_01657T0(N):hypothetical protein	supercont8.2	4364061	-	CHH	CCT	1	2	6	0.25
MGG_01657	MGG_01657T0(N):hypothetical protein	supercont8.2	4364309	+	CHH	CAC	1	3	16	0.157895
MGG_01666	MGG_01666T0(N):CCR4-NOT transcription complex subunit 7	supercont8.2	4389741	+	CHH	CCA	1	4	19	0.173913
MGG_15753	MGG_15753T0(N):hypothetical protein	supercont8.2	4405015	-	CHH	CAA	1	4	14	0.222222
MGG_15753	MGG_15753T0(N):hypothetical protein	supercont8.2	4407938	-	CHH	CAC	1	3	15	0.166667
MGG_01674	MGG_01674T0(N):multidrug resistance-associated protein 1	supercont8.2	4431447	+	CHH	CAT	1	3	20	0.130435
MGG_01677	MGG_01677T0(Y):nuclear pore complex subunit	supercont8.2	4441033	+	CHH	CTT	1	2	6	0.25
MGG_01677	MGG_01677T0(Y):nuclear pore complex subunit	supercont8.2	4441050	+	CHH	CAC	1	2	5	0.285714
MGG_01681	MGG_01681T0(N):vesicle-associated membrane protein 725	supercont8.2	4447775	-	CHH	CAC	1	2	6	0.25
MGG_01691	MGG_01691T0(Y):hypothetical protein	supercont8.2	4472653	-	CHH	CAC	1	4	17	0.190476
MGG_01699	MGG_01699T0(Y):hypothetical protein	supercont8.2	4504538	+	CHH	CCT	1	3	15	0.166667
MGG_01699	MGG_01699T0(Y):hypothetical protein	supercont8.2	4507520	-	CHH	CAT	1	3	19	0.136364
MGG_01719	MGG_01719T0(N):electron transfer flavoprotein subunit alpha	supercont8.2	4565208	+	CHH	CAA	1	3	20	0.130435
MGG_01720	MGG_01720T0(Y):transcription regulatory protein SWI3	supercont8.2	4567588	+	CHH	CAC	1	3	10	0.230769
MGG_01726	MGG_01726T0(Y):hypothetical protein	supercont8.2	4586995	-	CHH	CCT	1	2	4	0.333333
MGG_01726	MGG_01726T0(Y):hypothetical protein	supercont8.2	4588651	+	CHH	CAC	1	3	19	0.136364
MGG_01726	MGG_01726T0(Y):hypothetical protein	supercont8.2	4588755	+	CHH	CAT	1	3	20	0.130435
MGG_01727	MGG_01727T0(N):hypothetical protein	supercont8.2	4591945	+	CHH	CTT	1	3	19	0.136364
MGG_01727	MGG_01727T0(N):hypothetical protein	supercont8.2	4592270	+	CHH	CAT	1	3	20	0.130435
MGG_01728	MGG_01728T0(N):methylenetetrahydrofolate reductase 1	supercont8.2	4598240	-	CHH	CAC	1	3	10	0.230769
MGG_01732	MGG_01732T0(Y):3-carboxymuconate cyclase	supercont8.2	4615893	-	CHH	CTT	1	3	17	0.15
MGG_01732	MGG_01732T0(Y):3-carboxymuconate cyclase	supercont8.2	4617064	-	CHH	CAA	1	3	16	0.157895
MGG_01734	MGG_01734T0(Y):C6 zinc finger domain-containing protein	supercont8.2	4624581	-	CHH	CAC	1	3	19	0.136364
MGG_15763	MGG_15763T0(Y):predicted protein	supercont8.2	4637142	+	CHH	CAA	40.07	2	3	0.4
MGG_15763	MGG_15763T0(Y):predicted protein	supercont8.2	4637523	-	CHH	CAC	33.83	3	9	0.25
MGG_15763	MGG_15763T0(Y):predicted protein	supercont8.2	4637524	+	CHH	CAT	33.83	2	2	0.5
MGG_15763	MGG_15763T0(Y):predicted protein	supercont8.2	4637533	+	CHH	CTA	30.05	2	2	0.5
MGG_01743	MGG_01743T0(N):carbamoyl-phosphate synthase subunit arginine-specific small	supercont8.2	4672946	-	CHH	CCC	1	2	3	0.4
MGG_01753	MGG_01753T0(N):hypothetical protein	supercont8.2	4709193	-	CHH	CCC	1	3	18	0.142857
MGG_01760	MGG_01760T0(Y):exocyst complex protein EXO70	supercont8.2	4734433	-	CHH	CAA	1	3	17	0.15
MGG_11146	MGG_11146T0(N):hypothetical protein	supercont8.2	4738885	+	CHH	CAT	1	3	20	0.130435
MGG_01783	MGG_01783T1(Y):hypothetical protein	supercont8.2	4819911	+	CHH	CAA	1	4	20	0.166667
MGG_15325	MGG_15325T0(N):CMGC/RCK/MAK protein kinase	supercont8.2	4844675	-	CHH	CAC	1	2	5	0.285714
MGG_01795	MGG_01795T0(N):AGC/PDK1 protein kinase	supercont8.2	4864994	-	CHH	CCT	1	2	6	0.25
MGG_01802	MGG_01802T0(N):chitin synthase 1	supercont8.2	4883835	+	CHH	CAT	1	3	20	0.130435
MGG_15773	MGG_15773T0(Y):hypothetical protein	supercont8.2	4899228	+	CHH	CAC	1	3	14	0.176471
MGG_01806	MGG_01806T0(N):hypothetical protein	supercont8.2	4910828	+	CHH	CAT	1	2	6	0.25
MGG_01813	MGG_01813T0(N):hypothetical protein	supercont8.2	4932043	+	CHH	CAT	1	3	19	0.136364
MGG_01816	MGG_01816T0(N):WEE protein kinase	supercont8.2	4946371	-	CHH	CAA	1	2	4	0.333333
MGG_01816	MGG_01816T0(N):WEE protein kinase	supercont8.2	4947448	+	CHH	CAC	1	3	19	0.136364
MGG_11132	MGG_11132T0(Y):hypothetical protein	supercont8.2	4956301	-	CHH	CAC	1	3	11	0.214286
MGG_01824	MGG_01824T0(N):Pro-apoptotic serine protease NMA111	supercont8.2	4985452	+	CHH	CAC	1	3	17	0.15
MGG_11130	MGG_11130T0(N):hypothetical protein	supercont8.2	4996174	+	CHH	CAC	1	2	5	0.285714
MGG_01833	MGG_01833T0(Y):hypothetical protein	supercont8.2	5022243	+	CHH	CAT	1	2	6	0.25
MGG_01849	MGG_01849T0(Y):hypothetical protein	supercont8.2	5090686	-	CHH	CCA	1	2	4	0.333333
MGG_01852	MGG_01852T0(Y):hypothetical protein	supercont8.2	5099656	+	CHH	CAC	1	2	6	0.25
MGG_01859	MGG_01859T0(Y):hypothetical protein	supercont8.2	5135895	-	CHH	CAC	1	3	6	0.333333
MGG_01863	MGG_01863T0(Y):aminopeptidase Y	supercont8.2	5145018	-	CHH	CAC	1	4	18	0.181818
MGG_01866	MGG_01866T0(N):hypothetical protein	supercont8.2	5150503	+	CHH	CAC	1	2	6	0.25
MGG_01873	MGG_01873T0(N):hypothetical protein	supercont8.2	5176659	+	CHH	CAC	1	3	17	0.15
MGG_01883	MGG_01883T0(N):hypothetical protein	supercont8.2	5198489	+	CHH	CAA	1	3	18	0.142857
MGG_15331	MGG_15331T0(N):hypothetical protein	supercont8.2	5230823	-	CHH	CAA	1	2	6	0.25
MGG_01893	MGG_01893T0(N):ribonuclease P protein subunit p29	supercont8.2	5242185	-	CHH	CCC	1	2	6	0.25
MGG_15800	MGG_15800T0(N):hypothetical protein	supercont8.2	5352003	+	CHH	CAC	1.27	3	14	0.176471
MGG_07992	MGG_07992T0(Y):O-methyltransferase	supercont8.2	5355086	+	CHH	CAA	1	2	6	0.25
MGG_08005	MGG_08005T0(N):phosphoinositide 3-phosphate phosphatase	supercont8.2	5398259	-	CHH	CAC	1	3	14	0.176471
MGG_15339	MGG_15339T0(Y):hypothetical protein	supercont8.2	5415981	-	CHH	CCT	1	3	14	0.176471
MGG_08014	MGG_08014T0(N):hypothetical protein	supercont8.2	5420320	+	CHH	CAT	1	3	17	0.15
MGG_08020	MGG_08020T0(N):endoglucanase-4	supercont8.2	5439488	+	CHH	CAC	1	4	20	0.166667
MGG_08025	MGG_08025T0(N):hypothetical protein	supercont8.2	5457450	-	CHH	CCC	1	3	5	0.375
MGG_08035	MGG_08035T0(Y):E3 ubiquitin-protein ligase CHIP	supercont8.2	5492360	+	CHH	CAC	1	3	13	0.1875
MGG_08036	MGG_08036T0(N):non-imprinted in Prader-Willi/Angelman syndrome region protein 2	supercont8.2	5494215	-	CHH	CTA	1	3	12	0.2
MGG_08044	MGG_08044T0(N):hypothetical protein	supercont8.2	5516810	-	CHH	CAT	1	3	19	0.136364
MGG_08052	MGG_08052T0(Y):hypothetical protein	supercont8.2	5541311	-	CHH	CAT	1	3	18	0.142857
MGG_08056	MGG_08056T0(Y):purine permease	supercont8.2	5550711	-	CHH	CTT	1	2	5	0.285714
MGG_08056	MGG_08056T0(Y):purine permease	supercont8.2	5552582	+	CHH	CAA	1	3	18	0.142857
MGG_08057	MGG_08057T0(Y):beta-glucuronidase	supercont8.2	5555056	-	CHH	CAA	1	3	13	0.1875
MGG_08060	MGG_08060T0(Y):cycloheximide resistance protein	supercont8.2	5564091	-	CHH	CAT	1	3	19	0.136364
MGG_08065	MGG_08065T0(N):WD domain-containing protein	supercont8.2	5574908	+	CHH	CAA	1	2	2	0.5
MGG_08065	MGG_08065T0(N):WD domain-containing protein	supercont8.2	5575994	+	CHH	CAC	1	3	18	0.142857
MGG_15810	MGG_15810T0(N):hypothetical protein	supercont8.2	5584755	+	CHH	CAA	1	2	6	0.25
MGG_08084	MGG_08084T0(Y):cell wall biogenesis protein phosphatase Ssd1	supercont8.2	5633248	-	CHH	CAT	1	3	15	0.166667
MGG_08092	MGG_08092T0(Y):hypothetical protein	supercont8.2	5668918	+	CHH	CAA	1	3	12	0.2
MGG_08102	MGG_08102T0(Y):D-tyrosyl-tRNA(Tyr) deacylase	supercont8.2	5704492	+	CHH	CAA	1	3	7	0.3
MGG_08103	MGG_08103T0(N):ATP binding/alanine-tRNA ligase	supercont8.2	5705600	-	CHH	CAC	1	2	6	0.25
MGG_08104	MGG_08104T0(Y):peptidyl-prolyl cis-trans isomerase	supercont8.2	5706352	+	CHH	CAC	1	3	12	0.2
MGG_08140	MGG_08140T0(N):AdoMet-dependent rRNA methyltransferase SPB1	supercont8.2	5832128	+	CHH	CAA	1	2	6	0.25
MGG_08140	MGG_08140T0(N):AdoMet-dependent rRNA methyltransferase SPB1	supercont8.2	5833106	+	CHH	CAT	1	4	23	0.148148
MGG_08143	MGG_08143T0(N):hypothetical protein	supercont8.2	5842646	-	CHH	CCA	1	3	15	0.166667
MGG_15825	MGG_15825T0(Y):hypothetical protein	supercont8.2	5852635	-	CHH	CTT	1	3	15	0.166667
MGG_08167	MGG_08167T0(N):initiator tRNA phosphoribosyl transferase	supercont8.2	5923255	-	CHH	CAT	1	3	19	0.136364
MGG_08175	MGG_08175T0(Y):PQ loop repeat protein	supercont8.2	5950343	-	CHH	CAC	1	3	15	0.166667
MGG_08178	MGG_08178T0(Y):U3 small nucleolar RNA-associated protein 13	supercont8.2	5958680	-	CHH	CTT	1	2	6	0.25
MGG_15834	MGG_15834T0(N):hypothetical protein	supercont8.2	5968552	-	CHH	CAC	1	3	10	0.230769
MGG_08190	MGG_08190T0(N):60S ribosomal protein L4-A	supercont8.2	6010459	-	CHH	CCA	1	3	14	0.176471
MGG_08191	MGG_08191T0(N):hypothetical protein	supercont8.2	6011169	+	CHH	CAC	1	2	5	0.285714
MGG_15065	MGG_15065T0(Y):hypothetical protein	supercont8.2	6025510	-	CHH	CTT	1	3	19	0.136364
MGG_08199	MGG_08199T0(N):cutinase transcription factor 1 beta	supercont8.2	6034920	-	CHH	CAA	1	3	16	0.157895
MGG_08199	MGG_08199T0(N):cutinase transcription factor 1 beta	supercont8.2	6038316	-	CHH	CAC	1	2	5	0.285714
MGG_08202	MGG_08202T0(N):hypothetical protein	supercont8.2	6054744	-	CHH	CTT	1	2	6	0.25
MGG_08207	MGG_08207T0(N):hypothetical protein	supercont8.2	6067045	+	CHH	CAA	1	2	6	0.25
MGG_08211	MGG_08211T0(N):hypothetical protein	supercont8.2	6089805	+	CHH	CAA	1	2	6	0.25
MGG_15838	MGG_15838T0(N):hypothetical protein	supercont8.2	6101343	+	CHH	CAC	1	3	18	0.142857
MGG_15070	MGG_15070T0(N):hypothetical protein	supercont8.2	6122341	-	CHH	CAA	1	2	6	0.25
MGG_07027	MGG_07027T0(Y):hypothetical protein	supercont8.2	6144880	+	CHH	CAC	1	3	17	0.15
MGG_15840	MGG_15840T0(N):hypothetical protein	supercont8.2	6155255	-	CHH	CAC	1	3	15	0.166667
MGG_07051	MGG_07051T0(N):neutral ceramidase	supercont8.2	6196709	+	CHH	CAT	1	3	12	0.2
MGG_07057	MGG_07057T0(Y):hypothetical protein	supercont8.2	6209228	+	CHH	CAA	1	3	8	0.272727
MGG_07063	MGG_07063T0(N):C6 finger domain-containing protein	supercont8.2	6234757	+	CHH	CAT	1	3	18	0.142857
MGG_07065	MGG_07065T0(Y):G2/mitotic-specific cyclin-B	supercont8.2	6244111	+	CHH	CAC	1	3	17	0.15
MGG_07066	MGG_07066T0(Y):calcium-binding mitochondrial carrier protein Aralar1	supercont8.2	6248692	+	CHH	CAC	1	3	11	0.214286
MGG_07076	MGG_07076T0(Y):oxidoreductase	supercont8.2	6280560	+	CHH	CAA	1	2	5	0.285714
MGG_12335	MGG_12335T0(Y):mannan polymerase II complex ANP1 subunit	supercont8.2	6304580	-	CHH	CAA	1	2	2	0.5
MGG_15854	MGG_15854T0(Y):hypothetical protein	supercont8.2	6347048	-	CHH	CCA	1	2	6	0.25
MGG_07098	MGG_07098T0(N):condensin subunit	supercont8.2	6358577	+	CHH	CAA	1	3	18	0.142857
MGG_07103	MGG_07103T0(Y):hypothetical protein	supercont8.2	6376650	+	CHH	CCA	1	3	10	0.230769
MGG_07103	MGG_07103T0(Y):hypothetical protein	supercont8.2	6377453	+	CHH	CAC	1	3	14	0.176471
MGG_07103	MGG_07103T0(Y):hypothetical protein	supercont8.2	6377699	-	CHH	CAT	1	3	17	0.15
MGG_15078	MGG_15078T0(N):hypothetical protein	supercont8.2	6400209	-	CHH	CAA	1	2	6	0.25
MGG_15078	MGG_15078T0(N):hypothetical protein	supercont8.2	6402243	+	CHH	CAA	1	3	14	0.176471
MGG_07119	MGG_07119T0(N):atypical/RIO/RIO2 protein kinase	supercont8.2	6431602	+	CHH	CTC	1	2	5	0.285714
MGG_07120	MGG_07120T0(Y):26S proteasome regulatory subunit rpn-1	supercont8.2	6433574	-	CHH	CAA	1	3	13	0.1875
MGG_07127	MGG_07127T0(Y):hypothetical protein	supercont8.2	6475534	-	CHH	CCT	1	3	11	0.214286
MGG_07129	MGG_07129T0(N):spindle pole body component	supercont8.2	6478854	+	CHH	CAC	1	3	10	0.230769
MGG_15860	MGG_15860T0(N):54S ribosomal protein L4	supercont8.2	6504761	-	CHH	CAA	1	2	5	0.285714
MGG_15860	MGG_15860T0(N):54S ribosomal protein L4	supercont8.2	6505847	-	CHH	CAT	1	3	15	0.166667
MGG_07141	MGG_07141T0(N):hypothetical protein	supercont8.2	6524272	+	CHH	CCA	1	3	17	0.15
MGG_07141	MGG_07141T0(N):hypothetical protein	supercont8.2	6525494	-	CHH	CAC	1	3	18	0.142857
MGG_07145	MGG_07145T0(Y):Cullin-1	supercont8.2	6533928	+	CHH	CCA	1	3	14	0.176471
MGG_07145	MGG_07145T0(Y):Cullin-1	supercont8.2	6537636	-	CHH	CAA	1	2	6	0.25
MGG_07148	MGG_07148T0(N):ribose-phosphate pyrophosphokinase 3	supercont8.2	6548664	-	CHH	CAT	1	3	20	0.130435
MGG_07151	MGG_07151T0(Y):phosphatidylinositol 4-kinase type II subunit alpha	supercont8.2	6561713	+	CHH	CAT	1	3	13	0.1875
[truncated: 12,532 more rows]

## Sheet: Exon
Chr	Pos	Strand	Type	Context	RepRate	# mC reads	# non-mC reads	T-value	Loci	Loci	Loci	Loci	MethylationLevel
supercont8.1	65106	+	CG	CGG	1	3	19	3	MGG_13662T0(N):4-coumarate-CoA ligase 2				0.136364
supercont8.1	105604	-	CG	CGG	1	2	6	2	MGG_01975T0(Y):hypothetical protein				0.25
supercont8.1	105618	+	CG	CGG	1	3	15	3	MGG_01975T0(Y):hypothetical protein				0.166667
supercont8.1	120449	-	CG	CGC	1	3	17	3	MGG_01979T0(Y):T-complex protein 1 subunit beta				0.15
supercont8.1	145392	-	CG	CGG	1	3	19	3	MGG_13669T0(Y):peptide transporter PTR2				0.136364
supercont8.1	146264	+	CG	CGG	1	2	4	2	MGG_13669T0(Y):peptide transporter PTR2				0.333333
supercont8.1	146670	-	CG	CGA	1	3	17	3	MGG_13669T0(Y):peptide transporter PTR2				0.15
supercont8.1	211861	-	CG	CGC	1	3	19	3	MGG_15994T0(N):hypothetical protein				0.136364
supercont8.1	340738	+	CG	CGA	1	2	5	2	MGG_13691T0(N):hypothetical protein				0.285714
supercont8.1	454700	-	CG	CGA	1	3	15	3	MGG_02065T0(N):kinesin light chain	MGG_02065T1(N):kinesin light chain			0.166667
supercont8.1	592449	-	CG	CGA	1	3	13	3	MGG_02113T0(N):cupin domain-containing protein				0.1875
supercont8.1	608540	-	CG	CGA	1	3	9	3	MGG_02117T0(Y):hypothetical protein				0.25
supercont8.1	609193	+	CG	CGA	1	2	6	2	MGG_02117T0(Y):hypothetical protein				0.25
supercont8.1	633649	-	CG	CGT	1	3	13	3	MGG_02123T0(Y):hypothetical protein				0.1875
supercont8.1	652691	-	CG	CGC	1	2	6	2	MGG_02128T0(N):hypothetical protein				0.25
supercont8.1	736819	+	CG	CGC	1	2	2	2	MGG_14597T0(Y):hypothetical protein				0.5
supercont8.1	783939	+	CG	CGG	1	2	3	2	MGG_02169T0(N):hypothetical protein				0.4
supercont8.1	826996	-	CG	CGG	1.03	3	11	3	MGG_16049T0(Y):hypothetical protein				0.214286
supercont8.1	827636	+	CG	CGG	1	5	21	3	MGG_16049T0(Y):hypothetical protein				0.192308
supercont8.1	827689	-	CG	CGT	1.12	4	9	3	MGG_16049T0(Y):hypothetical protein				0.307692
supercont8.1	827799	-	CG	CGT	1.1	3	17	3	MGG_16049T0(Y):hypothetical protein				0.15
supercont8.1	827808	-	CG	CGA	1.1	3	15	3	MGG_16049T0(Y):hypothetical protein				0.166667
supercont8.1	827989	+	CG	CGC	1	3	11	3	MGG_16049T0(Y):hypothetical protein				0.214286
supercont8.1	828032	-	CG	CGG	1	3	8	3	MGG_16049T0(Y):hypothetical protein				0.272727
supercont8.1	828117	-	CG	CGA	1	3	12	3	MGG_16049T0(Y):hypothetical protein				0.2
supercont8.1	828173	+	CG	CGG	2.32	3	13	3	MGG_16049T0(Y):hypothetical protein				0.1875
supercont8.1	828174	-	CG	CGT	2.32	4	9	3	MGG_16049T0(Y):hypothetical protein				0.307692
supercont8.1	916572	+	CG	CGG	5.64	3	13	3	MGG_16056T0(N):hypothetical protein				0.1875
supercont8.1	979167	-	CG	CGT	1	3	18	3	MGG_02218T0(Y):hypothetical protein				0.142857
supercont8.1	1075726	-	CG	CGT	25.1	3	12	3	MGG_16073T0(N):predicted protein				0.2
supercont8.1	1232112	+	CG	CGC	1	2	6	2	MGG_02275T0(N):endoprotease				0.25
supercont8.1	1296497	+	CG	CGT	1	3	14	3	MGG_02297T0(N):hypothetical protein				0.176471
supercont8.1	1321777	+	CG	CGC	1	3	13	3	MGG_16090T0(Y):hypothetical protein				0.1875
supercont8.1	1345970	+	CG	CGC	1	3	16	3	MGG_02313T0(Y):hypothetical protein				0.157895
supercont8.1	1432349	-	CG	CGC	1	2	5	2	MGG_02331T0(Y):hypothetical protein				0.285714
supercont8.1	1508432	+	CG	CGA	1	2	5	2	MGG_02351T0(Y):tyrocidine synthetase 1				0.285714
supercont8.1	1543456	+	CG	CGA	1	3	10	3	MGG_14571T0(N):hypothetical protein				0.230769
supercont8.1	1656440	-	CG	CGC	1	2	6	2	MGG_16115T0(Y):hypothetical protein				0.25
supercont8.1	1870505	-	CG	CGC	1	3	15	3	MGG_02442T0(N):zinc metalloprotease				0.166667
supercont8.1	1927789	+	CG	CGG	1	4	19	3	MGG_02454T0(N):SamB protein				0.173913
supercont8.1	1941217	+	CG	CGC	1	3	19	3	MGG_11902T0(N):mitochondrial dynamin GTPase				0.136364
supercont8.1	1995931	-	CG	CGC	1	3	14	3	MGG_02475T0(Y):vitamin H transporter 1/biotin symporter vht1				0.176471
supercont8.1	2060482	+	CG	CGG	1	3	20	3	MGG_11895T0(N):SCY1 protein kinase				0.130435
supercont8.1	2065062	+	CG	CGC	1	3	14	3	MGG_02491T0(N):DNA replication ATP-dependent helicase dna2				0.176471
supercont8.1	2409986	-	CG	CGA	1	2	5	2	MGG_06692T0(Y):conserved hypothetical protein				0.285714
supercont8.1	2532888	-	CG	CGC	1	4	18	3	MGG_16160T0(N):hypothetical protein				0.181818
supercont8.1	2576430	+	CG	CGG	1	4	21	3	MGG_06741T0(N):hypothetical protein				0.16
supercont8.1	2610577	+	CG	CGA	1	2	4	2	MGG_06755T0(Y):hypothetical protein				0.333333
supercont8.1	2718600	+	CG	CGA	1	3	18	3	MGG_06779T0(N):NADP-dependent mannitol dehydrogenase				0.142857
supercont8.1	2777126	-	CG	CGC	1	3	15	3	MGG_06795T0(Y):hypothetical protein				0.166667
supercont8.1	2782440	+	CG	CGC	1	2	6	2	MGG_06797T0(Y):hypothetical protein				0.25
supercont8.1	2784936	-	CG	CGC	1	2	4	2	MGG_06798T0(Y):hypothetical protein				0.333333
supercont8.1	2886873	-	CG	CGA	1.69	2	4	2	MGG_16180T0(N):hypothetical protein				0.333333
supercont8.1	2897817	+	CG	CGG	1	3	18	3	MGG_16182T0(Y):hypothetical protein				0.142857
supercont8.1	2950307	-	CG	CGG	1	2	6	2	MGG_16187T0(N):hypothetical protein				0.25
supercont8.1	2957506	-	CG	CGT	1	2	6	2	MGG_06842T0(Y):hypothetical protein				0.25
supercont8.1	3398184	+	CG	CGG	1	3	18	3	MGG_06966T0(N):hypothetical protein				0.142857
supercont8.1	3462495	-	CG	CGA	1	3	14	3	MGG_14563T0(N):RNA-binding protein				0.176471
supercont8.1	3465636	+	CG	CGG	1	3	20	3	MGG_14563T0(N):RNA-binding protein				0.130435
supercont8.1	3615920	+	CG	CGA	1	3	20	3	MGG_11773T0(Y):bud site selection protein 6				0.130435
supercont8.1	3624249	+	CG	CGA	1	3	18	3	MGG_14558T0(Y):hypothetical protein				0.142857
supercont8.1	3686994	-	CG	CGC	1	3	14	3	MGG_09192T1(Y):IQ calmodulin-binding domain-containing protein domain-containing protein	MGG_09192T0(Y):IQ calmodulin-binding domain-containing protein domain-containing protein			0.176471
supercont8.1	3744869	-	CG	CGT	1	3	19	3	MGG_16243T0(Y):hypothetical protein	MGG_16243T1(Y):hypothetical protein			0.136364
supercont8.1	3803514	-	CG	CGG	1	3	16	3	MGG_09215T0(Y):hypothetical protein				0.157895
supercont8.1	3836368	-	CG	CGA	1	3	15	3	MGG_11761T0(N):hypothetical protein				0.166667
supercont8.1	3842905	+	CG	CGT	1	2	6	2	MGG_14552T0(N):endonuclease/exonuclease/phosphatase				0.25
supercont8.1	3943546	+	CG	CGG	1	2	6	2	MGG_09255T0(Y):kinesin-II 85 kDa subunit				0.25
supercont8.1	3946199	+	CG	CGC	1	3	15	3	MGG_09256T0(N):hypothetical protein				0.166667
supercont8.1	3947984	-	CG	CGG	1	3	18	3	MGG_16259T0(Y):hypothetical protein				0.142857
supercont8.1	4093932	+	CG	CGT	1	3	19	3	MGG_09282T0(N):hypothetical protein				0.136364
supercont8.1	4152554	-	CG	CGA	1	3	16	3	MGG_09303T0(N):hypothetical protein				0.157895
supercont8.1	4213197	+	CG	CGG	39.39	7	12	3	MGG_16285T0(N):predicted protein				0.368421
supercont8.1	4213198	-	CG	CGT	40.28	3	1	2	MGG_16285T0(N):predicted protein				0.75
supercont8.1	4213226	-	CG	CGA	36.7	2	3	2	MGG_16285T0(N):predicted protein				0.4
supercont8.1	4219811	-	CG	CGG	1	3	18	3	MGG_16287T0(N):hypothetical protein				0.142857
supercont8.1	4298980	+	CG	CGC	1	3	19	3	MGG_09907T0(Y):ubiquitin carboxyl-terminal hydrolase 13				0.136364
supercont8.1	4604851	+	CG	CGG	1	3	16	3	MGG_16308T0(Y):hypothetical protein				0.157895
supercont8.1	4605299	+	CG	CGG	1	5	15	3	MGG_16308T0(Y):hypothetical protein				0.25
supercont8.1	4605329	-	CG	CGT	1	3	16	3	MGG_16308T0(Y):hypothetical protein				0.157895
supercont8.1	4656579	-	CG	CGT	1	3	8	3	MGG_16311T0(Y):hypothetical protein				0.272727
supercont8.1	4691023	+	CG	CGG	1	3	10	3	MGG_16316T0(Y):hypothetical protein				0.230769
supercont8.1	4856768	+	CG	CGA	1	2	4	2	MGG_05335T0(N):hypothetical protein				0.333333
supercont8.1	4917361	+	CG	CGG	1	2	4	2	MGG_05353T0(N):hypothetical protein				0.333333
supercont8.1	4952185	+	CG	CGG	1	3	18	3	MGG_13021T0(N):hypothetical protein				0.142857
supercont8.1	5111446	-	CG	CGG	1	2	5	2	MGG_05405T0(N):hypothetical protein				0.285714
supercont8.1	5168617	-	CG	CGC	1	4	15	3	MGG_05421T0(N):hypothetical protein				0.210526
supercont8.1	5168861	-	CG	CGG	1	3	15	3	MGG_05421T0(N):hypothetical protein				0.166667
supercont8.1	5191454	-	CG	CGG	1	2	4	2	MGG_13058T0(Y):hypothetical protein				0.333333
supercont8.1	5305012	-	CG	CGC	48.7	2	5	2	MGG_16370T0(Y):predicted protein				0.285714
supercont8.1	5340587	+	CG	CGG	1	4	9	3	MGG_05473T0(N):hypothetical protein				0.307692
supercont8.1	5340636	+	CG	CGT	1	3	18	3	MGG_05473T0(N):hypothetical protein				0.142857
supercont8.1	5340655	-	CG	CGT	1	6	23	4	MGG_05473T0(N):hypothetical protein				0.206897
supercont8.1	5340680	-	CG	CGA	1	4	26	4	MGG_05473T0(N):hypothetical protein				0.133333
supercont8.1	5340774	+	CG	CGC	1	4	18	3	MGG_05473T0(N):hypothetical protein				0.181818
supercont8.1	5340776	+	CG	CGA	1	3	19	3	MGG_05473T0(N):hypothetical protein				0.136364
supercont8.1	5340802	+	CG	CGG	1	5	15	3	MGG_05473T0(N):hypothetical protein				0.25
supercont8.1	5340823	-	CG	CGC	1	4	12	3	MGG_05473T0(N):hypothetical protein				0.25
supercont8.1	5340910	-	CG	CGG	1	3	17	3	MGG_05473T0(N):hypothetical protein				0.15
supercont8.1	5351150	+	CG	CGC	1	5	11	3	MGG_16372T0(N):hypothetical protein				0.3125
supercont8.1	5351163	-	CG	CGA	1	4	15	3	MGG_16372T0(N):hypothetical protein				0.210526
supercont8.1	5351178	+	CG	CGT	1	3	10	3	MGG_16372T0(N):hypothetical protein				0.230769
supercont8.1	5376299	+	CG	CGA	1	3	15	3	MGG_05484T0(Y):AP-2 complex subunit mu-1	MGG_16373T0(N):hypothetical protein			0.166667
supercont8.1	5513631	+	CG	CGG	1	3	12	3	MGG_16392T0(N):hypothetical protein				0.2
supercont8.1	5557950	-	CG	CGT	1	3	19	3	MGG_16397T0(N):hypothetical protein				0.136364
supercont8.1	5749267	-	CG	CGA	1	3	12	3	MGG_05589T0(N):lovastatin nonaketide synthase				0.2
supercont8.1	5757669	-	CG	CGC	1	2	4	2	MGG_05590T0(N):zeaxanthin epoxidase				0.333333
supercont8.1	5805655	-	CG	CGT	1	2	6	2	MGG_05599T0(Y):beta-glucosidase 1				0.25
supercont8.1	5868126	+	CG	CGC	1	2	5	2	MGG_05618T0(N):M protein repeat protein				0.285714
supercont8.1	5998646	-	CG	CGA	1	3	20	3	MGG_05656T0(N):ankyrin repeat protein				0.130435
supercont8.1	6034332	-	CG	CGC	1	3	20	3	MGG_05664T0(N):cAMP-specific 3',5'-cyclic phosphodiesterase 7B				0.130435
supercont8.1	6175619	+	CG	CGG	1	3	15	3	MGG_16445T0(N):hypothetical protein				0.166667
supercont8.1	6183523	+	CG	CGG	1	4	18	3	MGG_05706T0(N):hypothetical protein				0.181818
supercont8.1	6316265	+	CG	CGC	1	3	19	3	MGG_05731T0(N):cyclophilin-type peptidyl-prolyl cis-trans isomerase				0.136364
supercont8.1	6482817	-	CG	CGC	16.58	3	10	3	MGG_16470T0(Y):predicted protein				0.230769
supercont8.1	6482845	-	CG	CGG	7.33	3	12	3	MGG_16470T0(Y):predicted protein				0.2
supercont8.1	6640675	-	CG	CGT	1.21	2	6	2	MGG_16482T0(Y):hypothetical protein				0.25
supercont8.1	6660925	+	CG	CGG	1	3	20	3	MGG_16486T0(Y):hypothetical protein				0.130435
supercont8.1	6727889	-	CG	CGT	1	3	17	3	MGG_04779T0(Y):hypothetical protein				0.15
supercont8.1	6753956	+	CG	CGG	1	3	13	3	MGG_13764T0(N):bilirubin oxidase				0.1875
supercont8.1	6843827	-	CG	CGG	1	2	6	2	MGG_04733T0(N):alkaline protease				0.25
supercont8.1	6844457	-	CG	CGC	1	3	8	3	MGG_04733T0(N):alkaline protease				0.272727
supercont8.1	6873967	+	CG	CGG	1	3	18	3	MGG_04718T0(N):hypothetical protein				0.142857
supercont8.1	6966992	-	CG	CGC	1	3	12	3	MGG_04684T0(N):phenylacetate hydroxylase				0.2
supercont8.1	6983300	-	CG	CGC	1	3	16	3	MGG_13783T0(N):aspartyl-tRNA synthetase				0.157895
supercont8.1	7011319	-	CG	CGT	1	2	6	2	MGG_04676T0(N):mitotic check point protein BUB2				0.25
supercont8.1	7223088	+	CG	CGG	1	3	13	3	MGG_04555T0(N):triacylglycerol lipase FGL2				0.1875
supercont8.1	7233260	+	CG	CGC	1	2	6	2	MGG_04551T0(Y):proteasome component PUP3				0.25
supercont8.1	7247152	+	CG	CGA	1	2	4	2	MGG_04548T0(Y):4-coumarate-CoA ligase				0.333333
supercont8.1	7280102	+	CG	CGC	1	3	12	3	MGG_04506T0(N):26S proteasome non-ATPase regulatory subunit 4				0.2
supercont8.1	7348756	-	CG	CGG	1	2	3	2	MGG_04481T0(N):hypothetical protein				0.4
supercont8.1	7572109	-	CG	CGG	1	3	10	3	MGG_08612T0(Y):hypothetical protein				0.230769
supercont8.1	7606480	+	CG	CGA	1	3	12	3	MGG_08625T0(N):hypothetical protein				0.2
supercont8.1	7910528	+	CG	CGG	55.51	3	1	2	MGG_16567T0(N):predicted protein				0.75
supercont8.1	7910529	-	CG	CGT	55.05	5	5	2	MGG_16567T0(N):predicted protein				0.5
supercont8.1	7913330	-	CG	CGG	44.21	2	2	2	MGG_16568T0(Y):predicted protein				0.5
supercont8.1	7975589	+	CG	CGT	1	4	26	4	MGG_16580T0(Y):predicted protein				0.133333
supercont8.2	446	-	CG	CGA	2.06	2	4	2	MGG_15489T0(N):hypothetical protein	MGG_15489T3(N):hypothetical protein	MGG_15489T2(N):hypothetical protein	MGG_15489T1(N):hypothetical protein	0.333333
supercont8.2	8451	-	CG	CGT	1	3	20	3	MGG_14400T0(N):P-glycoprotein 5				0.130435
supercont8.2	115437	-	CG	CGC	1	2	2	2	MGG_10730T0(N):potassium/sodium efflux P-type ATPase				0.5
supercont8.2	179939	+	CG	CGC	1	3	16	3	MGG_14097T0(Y):hypothetical protein				0.157895
supercont8.2	252960	+	CG	CGG	1	3	5	2	MGG_10441T0(N):lipase 2				0.375
supercont8.2	255748	-	CG	CGA	1	2	6	2	MGG_15402T0(Y):hypothetical protein				0.25
supercont8.2	499359	-	CG	CGT	1	3	14	3	MGG_10840T0(N):peroxisomal targeting signal receptor	MGG_15523T0(Y):hypothetical protein			0.176471
supercont8.2	614304	-	CG	CGT	1	3	16	3	MGG_04359T0(N):phosphorus acquisition-controlling protein				0.157895
supercont8.2	704586	+	CG	CGA	1	3	17	3	MGG_04385T0(N):urea active transporter				0.15
supercont8.2	738623	+	CG	CGG	1	3	8	3	MGG_04410T0(Y):origin recognition complex subunit				0.272727
supercont8.2	784334	-	CG	CGG	1	3	20	3	MGG_04431T0(Y):hypothetical protein				0.130435
supercont8.2	801005	-	CG	CGA	1	3	15	3	MGG_04435T0(Y):bifunctional purine biosynthesis protein ADE17				0.166667
supercont8.2	895235	+	CG	CGA	1	3	11	3	MGG_04520T0(Y):hypothetical protein				0.214286
supercont8.2	936292	-	CG	CGG	1	3	9	3	MGG_04529T0(N):proteasome component PUP1				0.25
supercont8.2	985238	-	CG	CGG	1	4	21	3	MGG_04567T0(Y):hypothetical protein				0.16
supercont8.2	1094992	+	CG	CGG	1	2	5	2	MGG_04615T0(Y):histone acetyltransferase				0.285714
supercont8.2	1127284	+	CG	CGC	1	3	10	3	MGG_04646T0(Y):2-succinylbenzoate-CoA ligase				0.230769
supercont8.2	1139311	+	CG	CGA	1	3	12	3	MGG_04652T0(Y):DNA-directed RNA polymerase II largest subunit				0.2
supercont8.2	1385388	-	CG	CGG	1	2	4	2	MGG_04759T0(N):hypothetical protein				0.333333
supercont8.2	1520882	+	CG	CGC	1	3	15	3	MGG_15576T0(N):DNA repair protein rhp51				0.166667
supercont8.2	1553051	-	CG	CGG	1	2	3	2	MGG_15580T0(N):hypothetical protein				0.4
supercont8.2	1567599	+	CG	CGA	1	3	11	3	MGG_11346T0(N):hypothetical protein				0.214286
supercont8.2	1568104	+	CG	CGC	1	3	17	3	MGG_11346T0(N):hypothetical protein				0.15
supercont8.2	1710804	-	CG	CGC	1	3	14	3	MGG_10192T0(N):eukaryotic translation initiation factor 3 subunit A				0.176471
supercont8.2	1753590	-	CG	CGT	1	3	15	3	MGG_10202T0(Y):3-oxoacyl-[acyl-carrier-protein] synthase 2				0.166667
supercont8.2	1886645	+	CG	CGC	1	2	6	2	MGG_08855T0(Y):hypothetical protein				0.25
supercont8.2	1907263	-	CG	CGT	1	2	3	2	MGG_08863T0(Y):hypothetical protein				0.4
supercont8.2	1916960	+	CG	CGC	1	3	17	3	MGG_11326T0(Y):NAK protein kinase				0.15
supercont8.2	1947491	-	CG	CGG	1	3	19	3	MGG_08874T0(N):hypothetical protein				0.136364
supercont8.2	1972766	+	CG	CGG	1	2	6	2	MGG_11322T0(N):dephospho-CoA kinase				0.25
supercont8.2	1989983	+	CG	CGA	1	3	17	3	MGG_08887T0(N):hypothetical protein				0.15
supercont8.2	2166444	+	CG	CGA	1	3	20	3	MGG_08932T0(Y):hypothetical protein	MGG_08933T0(N):hypothetical protein			0.130435
supercont8.2	2224577	-	CG	CGG	1	3	16	3	MGG_08944T0(Y):hypothetical protein				0.157895
supercont8.2	2321805	-	CG	CGC	1	2	5	2	MGG_14767T0(N):non-ribosomal peptide synthetase				0.285714
supercont8.2	2356729	+	CG	CGA	1	2	6	2	MGG_08979T0(Y):hypothetical protein				0.25
supercont8.2	2725859	-	CG	CGC	1	3	12	3	MGG_01221T0(N):hypothetical protein				0.2
supercont8.2	2727900	-	CG	CGC	1	2	6	2	MGG_01223T0(N):naringenin 3-dioxygenase				0.25
supercont8.2	2759954	+	CG	CGG	1	3	16	3	MGG_01227T0(N):hypothetical protein				0.157895
supercont8.2	2879639	-	CG	CGC	1	2	4	2	MGG_01259T0(Y):pre-mRNA splicing factor				0.333333
supercont8.2	2931453	-	CG	CGG	1	2	3	2	MGG_01274T0(N):RNA-binding protein				0.4
supercont8.2	2997356	+	CG	CGA	1	3	17	3	MGG_01291T0(N):glycerol-3-phosphate O-acyltransferase 1				0.15
supercont8.2	2999557	-	CG	CGG	1	2	5	2	MGG_01291T0(N):glycerol-3-phosphate O-acyltransferase 1				0.285714
supercont8.2	3083958	-	CG	CGA	1	3	19	3	MGG_15670T0(N):hypothetical protein				0.136364
supercont8.2	3262222	+	CG	CGG	1	3	14	3	MGG_01363T0(Y):oxidoreductase				0.176471
supercont8.2	3361014	+	CG	CGG	1	2	2	2	MGG_01388T0(N):hypothetical protein				0.5
supercont8.2	3373527	+	CG	CGG	1	3	9	3	MGG_01393T0(N):serine/threonine protein kinase				0.25
supercont8.2	3382825	-	CG	CGC	1	3	10	3	MGG_01395T0(N):IBR finger domain-containing protein				0.230769
supercont8.2	3424283	-	CG	CGA	1	3	19	3	MGG_01408T0(Y):hypothetical protein				0.136364
supercont8.2	3510727	+	CG	CGT	1	2	4	2	MGG_01434T0(Y):vacuolar protein sorting-associated protein 17				0.333333
supercont8.2	3634930	+	CG	CGC	1	3	10	3	MGG_15705T0(Y):hypothetical protein				0.230769
supercont8.2	3640519	+	CG	CGT	1	4	10	3	MGG_01465T0(N):hypothetical protein				0.285714
supercont8.2	3772685	-	CG	CGG	1	2	5	2	MGG_01494T0(Y):hypothetical protein				0.285714
supercont8.2	3934720	-	CG	CGA	1	3	16	3	MGG_01537T0(N):pyrABCN				0.157895
supercont8.2	4005452	-	CG	CGG	1	5	13	3	MGG_01558T0(Y):hypothetical protein				0.277778
supercont8.2	4055366	+	CG	CGT	1	2	6	2	MGG_01572T0(N):DNA-directed RNA polymerase I subunit RPA2				0.25
supercont8.2	4209209	+	CG	CGG	1	2	6	2	MGG_15741T0(Y):hypothetical protein				0.25
supercont8.2	4306115	-	CG	CGG	1	3	10	3	MGG_11174T0(N):sensor protein gacS				0.230769
supercont8.2	4359654	-	CG	CGA	1	3	20	3	MGG_01656T0(N):UV excision repair protein Rad23				0.130435
supercont8.2	4579084	-	CG	CGG	1	3	10	3	MGG_01723T0(Y):cytochrome b2				0.230769
supercont8.2	4594738	-	CG	CGT	1	3	17	3	MGG_01727T0(N):hypothetical protein				0.15
supercont8.2	4637186	+	CG	CGT	61.67	3	1	2	MGG_15763T0(Y):predicted protein				0.75
supercont8.2	4637225	+	CG	CGA	66.75	2	2	2	MGG_15763T0(Y):predicted protein				0.5
supercont8.2	4637453	+	CG	CGG	32.13	2	5	2	MGG_15763T0(Y):predicted protein				0.285714
supercont8.2	4637544	+	CG	CGC	20.38	2	3	2	MGG_15763T0(Y):predicted protein				0.4
supercont8.2	4637545	-	CG	CGC	21.02	3	17	3	MGG_15763T0(Y):predicted protein				0.15
supercont8.2	4637573	-	CG	CGG	14.04	5	17	3	MGG_15763T0(Y):predicted protein				0.227273
supercont8.2	4829137	+	CG	CGG	1	3	19	3	MGG_15765T0(Y):hypothetical protein				0.136364
supercont8.2	4871311	-	CG	CGC	1	3	16	3	MGG_15769T0(N):hypothetical protein				0.157895
supercont8.2	4899585	-	CG	CGG	1	3	19	3	MGG_15773T0(Y):hypothetical protein				0.136364
supercont8.2	4900004	-	CG	CGC	1	3	18	3	MGG_15773T0(Y):hypothetical protein				0.142857
supercont8.2	5001325	-	CG	CGG	1	3	18	3	MGG_11129T0(Y):caffeine-induced death protein 1				0.142857
supercont8.2	5041589	+	CG	CGC	1	2	6	2	MGG_01835T0(N):inner centromere protein				0.25
supercont8.2	5351974	+	CG	CGT	1.13	3	17	3	MGG_15800T0(N):hypothetical protein				0.15
supercont8.2	5400702	+	CG	CGA	1	3	16	3	MGG_08006T0(N):hypothetical protein				0.157895
supercont8.2	5405038	+	CG	CGC	1	3	16	3	MGG_08008T0(Y):formyltetrahydrofolate deformylase				0.157895
supercont8.2	5405964	-	CG	CGG	1	3	16	3	MGG_08010T0(N):dolichyl-P-Man:Man(5)GlcNAc(2)-PP-dolichyl mannosyltransferase				0.157895
supercont8.2	5582692	+	CG	CGT	1	3	14	3	MGG_15810T0(N):hypothetical protein				0.176471
supercont8.2	5632057	-	CG	CGT	1	3	20	3	MGG_08084T0(Y):cell wall biogenesis protein phosphatase Ssd1				0.130435
supercont8.2	5666790	-	CG	CGA	1	3	11	3	MGG_08092T0(Y):hypothetical protein				0.214286
supercont8.2	5829347	+	CG	CGG	1	2	6	2	MGG_08139T1(Y):methionine aminopeptidase 1	MGG_08139T0(Y):methionine aminopeptidase 1			0.25
supercont8.2	5858600	-	CG	CGG	1	3	16	3	MGG_15061T0(Y):hypothetical protein				0.157895
supercont8.2	5973129	+	CG	CGT	1	2	5	2	MGG_12308T0(N):cell cycle control protein cwf16				0.285714
supercont8.2	6011545	+	CG	CGC	1	3	17	3	MGG_08191T0(N):hypothetical protein				0.15
supercont8.2	6020985	-	CG	CGG	1	4	13	3	MGG_08194T0(Y):hypothetical protein				0.235294
supercont8.2	6069987	+	CG	CGT	1	3	17	3	MGG_08207T0(N):hypothetical protein				0.15
supercont8.2	6167055	+	CG	CGC	1	2	4	2	MGG_07037T0(Y):phosphatidylserine decarboxylase				0.333333
supercont8.2	6181269	-	CG	CGT	1	3	16	3	MGG_07045T0(N):hypothetical protein				0.157895
supercont8.2	6209759	-	CG	CGG	1	2	6	2	MGG_07057T0(Y):hypothetical protein				0.25
supercont8.2	6260750	-	CG	CGG	1	2	5	2	MGG_15074T0(N):hypothetical protein				0.285714
supercont8.2	6344269	-	CG	CGT	1	3	15	3	MGG_12339T0(N):hypothetical protein				0.166667
supercont8.2	6367168	-	CG	CGC	1	2	4	2	MGG_07101T0(Y):mannan endo-1,6-alpha-mannosidase DCW1				0.333333
supercont8.2	6387133	+	CG	CGT	1	2	6	2	MGG_07109T0(Y):eukaryotic translation initiation factor 3 subunit G				0.25
supercont8.2	6396318	-	CG	CGG	1	2	6	2	MGG_07112T0(Y):hypothetical protein				0.25
supercont8.2	6437837	-	CG	CGC	1	3	17	3	MGG_07121T0(N):DNA mismatch repair protein mutL				0.15
supercont8.2	6483507	-	CG	CGA	1	3	15	3	MGG_07131T0(N):hypothetical protein				0.166667
supercont8.2	6485220	+	CG	CGT	1	3	13	3	MGG_07131T0(N):hypothetical protein				0.1875
supercont8.2	6632483	+	CG	CGC	1	3	11	3	MGG_07171T0(Y):hypothetical protein				0.214286
supercont8.2	6701401	+	CG	CGG	1	4	7	2	MGG_07191T0(N):GTP-binding protein ypt4				0.363636
supercont8.2	6714501	-	CG	CGG	1	2	3	2	MGG_15874T0(N):hypothetical protein				0.4
supercont8.2	6769668	-	CG	CGC	1	3	19	3	MGG_12377T0(Y):phytochrome-1				0.136364
supercont8.2	6779918	+	CG	CGT	1	3	8	3	MGG_07209T0(N):signal sequence receptor alpha chain				0.272727
supercont8.2	6881073	-	CG	CGC	1	2	4	2	MGG_07229T0(N):glycylpeptide N-tetradecanoyltransferase				0.333333
supercont8.2	6888281	-	CG	CGC	1	3	17	3	MGG_07232T0(N):hypothetical protein				0.15
supercont8.2	6903476	-	CG	CGT	1	3	16	3	MGG_07234T0(N):FK506-binding protein 2				0.157895
supercont8.2	7025677	+	CG	CGG	1	5	18	3	MGG_07268T0(N):isocitrate dehydrogenase				0.217391
supercont8.2	7212754	-	CG	CGG	1	3	17	3	MGG_15901T0(Y):hypothetical protein				0.15
supercont8.2	7310367	-	CG	CGT	1	3	13	3	MGG_07338T0(Y):nuclear envelope pore membrane protein POM 121	MGG_07338T1(Y):nuclear envelope pore membrane protein POM 121			0.1875
supercont8.2	7406524	-	CG	CGT	1	2	6	2	MGG_07368T0(N):hypothetical protein				0.25
supercont8.2	7471950	-	CG	CGA	1	2	4	2	MGG_10805T0(N):hypothetical protein				0.333333
supercont8.2	7509692	+	CG	CGC	1	2	5	2	MGG_08416T0(Y):lipase 1				0.285714
supercont8.2	7512192	-	CG	CGG	1	2	6	2	MGG_08415T0(Y):serin endopeptidase				0.25
supercont8.2	7512207	-	CG	CGG	1	2	6	2	MGG_08415T0(Y):serin endopeptidase				0.25
supercont8.2	7647235	+	CG	CGA	1	3	9	3	MGG_15097T0(Y):polyketide synthase				0.25
supercont8.2	7720338	-	CG	CGC	1	3	8	3	MGG_08359T0(Y):flavonol synthase				0.272727
supercont8.2	7774979	-	CG	CGA	1	2	4	2	MGG_08341T0(N):hypothetical protein				0.333333
supercont8.2	7775762	+	CG	CGG	1	2	2	2	MGG_08340T0(Y):hypothetical protein				0.5
supercont8.2	7850410	-	CG	CGG	12.39	4	26	4	MGG_15946T0(Y):predicted protein				0.133333
supercont8.2	7850453	+	CG	CGC	12.26	4	14	3	MGG_15946T0(Y):predicted protein				0.222222
supercont8.2	7850454	-	CG	CGT	12.05	4	30	4	MGG_15946T0(Y):predicted protein				0.117647
supercont8.2	8002213	+	CG	CGA	1	2	4	2	MGG_08285T0(N):mycocerosic acid synthase				0.333333
supercont8.2	8007472	+	CG	CGG	1	2	4	2	MGG_08285T0(N):mycocerosic acid synthase				0.333333
supercont8.2	8242684	-	CG	CGT	1.04	5	56	5	MGG_15975T0(Y):hypothetical protein				0.0819672
supercont8.2	8244447	-	CG	CGC	1.09	4	26	4	MGG_15976T0(Y):hypothetical protein				0.133333
supercont8.2	8244785	-	CG	CGG	1.07	3	18	3	MGG_15976T0(Y):hypothetical protein				0.142857
supercont8.2	8245166	-	CG	CGT	1	6	43	4	MGG_15976T0(Y):hypothetical protein				0.122449
supercont8.2	8245284	-	CG	CGG	1.04	5	37	4	MGG_15976T0(Y):hypothetical protein				0.119048
supercont8.2	8245537	-	CG	CGC	1.01	4	31	4	MGG_15976T0(Y):hypothetical protein				0.114286
supercont8.2	8245633	+	CG	CGA	1.03	4	34	4	MGG_15976T0(Y):hypothetical protein				0.105263
supercont8.2	8245673	-	CG	CGT	1.03	3	20	3	MGG_15976T0(Y):hypothetical protein				0.130435
supercont8.2	8246246	+	CG	CGC	1.04	6	44	5	MGG_15976T0(Y):hypothetical protein				0.12
supercont8.2	8246452	-	CG	CGG	1	6	28	4	MGG_15976T0(Y):hypothetical protein				0.176471
supercont8.2	8246516	+	CG	CGG	1	5	35	4	MGG_15976T0(Y):hypothetical protein				0.125
supercont8.2	8248417	-	CG	CGG	1.37	4	33	4	MGG_15977T0(Y):hypothetical protein				0.108108
supercont8.3	54610	-	CG	CGC	1	3	18	3	MGG_09073T0(N):minor extracellular protease vpr				0.142857
supercont8.3	95966	+	CG	CGA	1	3	17	3	MGG_13328T0(Y):RING finger membrane protein				0.15
supercont8.3	111573	-	CG	CGG	1	4	19	3	MGG_09087T0(N):3-oxoacyl-[acyl-carrier-protein] reductase				0.173913
supercont8.3	139341	-	CG	CGC	1	3	20	3	MGG_09094T0(N):hypothetical protein				0.130435
supercont8.3	255180	-	CG	CGA	20.98	3	1	2	MGG_16597T0(Y):predicted protein				0.75
supercont8.3	334183	+	CG	CGG	19.3	3	8	3	MGG_16602T0(N):predicted protein				0.272727
supercont8.3	419254	-	CG	CGC	1	2	6	2	MGG_07390T0(N):coagulation factor 5/8 type domain-containing protein				0.25
supercont8.3	442235	+	CG	CGC	1.12	4	15	3	MGG_16612T0(Y):hypothetical protein				0.210526
supercont8.3	572697	-	CG	CGA	1	3	14	3	MGG_15198T0(Y):hypothetical protein				0.176471
supercont8.3	599276	+	CG	CGA	1	3	20	3	MGG_07428T0(N):allantoate permease				0.130435
supercont8.3	685469	+	CG	CGA	1	3	6	2	MGG_07450T0(Y):fungal specific transcription factor domain-containing protein				0.333333
supercont8.3	697789	-	CG	CGC	1	3	13	3	MGG_07455T0(Y):sorbitol utilization protein SOU2				0.1875
supercont8.3	906941	-	CG	CGG	1	3	15	3	MGG_07520T0(Y):glycosyl hydrolase family 43 protein				0.166667
supercont8.3	994772	-	CG	CGG	1	2	6	2	MGG_07551T0(N):cytochrome P450 monooxygenase				0.25
supercont8.3	1011375	-	CG	CGC	1	3	12	3	MGG_07555T0(Y):hypothetical protein				0.2
supercont8.3	1027797	+	CG	CGA	1	3	16	3	MGG_07561T0(Y):hypothetical protein				0.157895
supercont8.3	1045371	+	CG	CGC	1	3	6	2	MGG_16656T0(Y):hypothetical protein				0.333333
supercont8.3	1339885	+	CG	CGC	38.04	2	2	2	MGG_16674T0(Y):predicted protein				0.5
supercont8.3	1339886	-	CG	CGG	38.04	3	3	2	MGG_16674T0(Y):predicted protein				0.5
supercont8.3	1346874	-	CG	CGG	42.42	5	3	2	MGG_16676T0(Y):predicted protein				0.625
supercont8.3	1459060	-	CG	CGG	55.83	3	5	2	MGG_16683T0(Y):predicted protein				0.375
supercont8.3	1563434	-	CG	CGG	1	3	4	2	MGG_13464T0(Y):laccase				0.428571
supercont8.3	1595211	-	CG	CGG	60.28	3	4	2	MGG_16695T0(Y):predicted protein				0.428571
supercont8.3	1636717	-	CG	CGC	1	3	17	3	MGG_05831T0(Y):hypothetical protein				0.15
supercont8.3	1736513	-	CG	CGG	1	3	14	3	MGG_05856T0(N):ankyrin repeat and SOCS box protein 7				0.176471
supercont8.3	1861238	-	CG	CGG	1	4	26	4	MGG_05896T0(N):hypothetical protein				0.133333
supercont8.3	1861427	+	CG	CGG	1	4	21	3	MGG_05896T0(N):hypothetical protein				0.16
supercont8.3	1861428	-	CG	CGG	1	4	18	3	MGG_05896T0(N):hypothetical protein				0.181818
supercont8.3	1861438	-	CG	CGC	1	3	18	3	MGG_05896T0(N):hypothetical protein				0.142857
supercont8.3	1861480	+	CG	CGA	1	3	18	3	MGG_05896T0(N):hypothetical protein				0.142857
supercont8.3	1861504	+	CG	CGG	1	6	14	3	MGG_05896T0(N):hypothetical protein				0.3
supercont8.3	1921337	+	CG	CGG	1	3	7	2	MGG_05911T0(Y):hypothetical protein				0.3
supercont8.3	2101327	-	CG	CGC	1	3	19	3	MGG_16721T0(Y):hypothetical protein				0.136364
supercont8.3	2353458	-	CG	CGA	1	2	6	2	MGG_16743T0(N):hypothetical protein				0.25
supercont8.3	2515533	+	CG	CGC	1	2	5	2	MGG_06081T0(Y):hypothetical protein	MGG_06081T1(Y):hypothetical protein			0.285714
supercont8.3	2527861	-	CG	CGG	1	5	11	3	MGG_16755T0(N):hypothetical protein				0.3125
supercont8.3	2725407	+	CG	CGC	1	3	16	3	MGG_06145T0(N):hypothetical protein				0.157895
supercont8.3	2740885	+	CG	CGG	1	3	17	3	MGG_06148T0(N):peroxisomal hydratase-dehydrogenase-epimerase				0.15
supercont8.3	2831778	-	CG	CGG	1	3	18	3	MGG_06174T0(Y):phospholipase D active site-containing protein				0.142857
supercont8.3	2864864	+	CG	CGA	1	2	5	2	MGG_06188T0(Y):hypothetical protein				0.285714
supercont8.3	2864886	-	CG	CGC	1	3	16	3	MGG_06188T0(Y):hypothetical protein				0.157895
supercont8.3	2916325	+	CG	CGA	1	3	18	3	MGG_06199T0(N):peroxisomal-coenzyme A synthetase				0.142857
supercont8.3	2923654	+	CG	CGC	1	3	17	3	MGG_06202T0(Y):GTP binding protein Bms1				0.15
supercont8.3	3072053	+	CG	CGA	1	5	20	3	MGG_05818T0(Y):hypothetical protein				0.2
supercont8.3	3133515	-	CG	CGT	1.04	3	10	3	MGG_16782T0(Y):predicted protein				0.230769
supercont8.3	3133567	-	CG	CGT	1.04	2	6	2	MGG_16782T0(Y):predicted protein				0.25
supercont8.3	3133619	-	CG	CGG	1	3	6	2	MGG_16782T0(Y):predicted protein				0.333333
supercont8.3	3134434	+	CG	CGC	19.27	3	3	2	MGG_16783T0(Y):predicted protein				0.5
supercont8.3	3159516	+	CG	CGC	29.41	3	11	3	MGG_16785T0(N):predicted protein				0.214286
supercont8.3	3276997	+	CG	CGC	1	3	9	3	MGG_09560T0(N):hypothetical protein				0.25
supercont8.3	3358777	-	CG	CGC	1	2	6	2	MGG_09531T0(N):rho-GTPase-activating protein 8				0.25
supercont8.3	3503872	+	CG	CGT	1	3	17	3	MGG_09490T0(N):hypothetical protein				0.15
supercont8.3	3620619	-	CG	CGG	63.26	4	2	2	MGG_16808T0(Y):predicted protein				0.666667
supercont8.3	3620658	-	CG	CGC	67.88	2	3	2	MGG_16808T0(Y):predicted protein				0.4
supercont8.3	3636587	-	CG	CGG	1	2	4	2	MGG_10961T0(N):hypothetical protein				0.333333
supercont8.3	3715698	+	CG	CGC	1	3	15	3	MGG_04852T0(N):phospholipid-transporting ATPase 1				0.166667
supercont8.3	3831735	-	CG	CGA	1	3	16	3	MGG_04885T0(N):ATP-dependent RNA helicase fal-1				0.157895
supercont8.3	3882019	-	CG	CGA	1	2	6	2	MGG_04897T0(N):hypothetical protein				0.25
supercont8.3	3882976	-	CG	CGC	1	3	15	3	MGG_04897T0(N):hypothetical protein				0.166667
supercont8.3	3888879	+	CG	CGA	1	3	19	3	MGG_04899T0(Y):lipid A export ATP-binding/permease msbA				0.136364
supercont8.3	3965735	+	CG	CGG	1	3	15	3	MGG_04923T0(N):hypothetical protein				0.166667
supercont8.3	4086368	-	CG	CGC	1	4	20	3	MGG_04964T0(N):heterochromatin protein one				0.166667
supercont8.3	4159009	+	CG	CGC	1	3	11	3	MGG_04984T0(Y):hypothetical protein				0.214286
supercont8.3	4184345	-	CG	CGC	1	3	19	3	MGG_04989T0(Y):TATA-binding protein-associated factor MOT1				0.136364
supercont8.3	4184348	-	CG	CGC	1	3	19	3	MGG_04989T0(Y):TATA-binding protein-associated factor MOT1				0.136364
supercont8.3	4194658	+	CG	CGT	1	2	6	2	MGG_04991T0(Y):hypothetical protein				0.25
supercont8.3	4349052	+	CG	CGC	1	2	6	2	MGG_05028T0(Y):hypothetical protein				0.25
supercont8.3	4421795	+	CG	CGC	1	3	12	3	MGG_05049T0(Y):hypothetical protein				0.2
supercont8.3	4673774	-	CG	CGC	1	3	10	3	MGG_05124T0(Y):hypothetical protein				0.230769
supercont8.3	4792577	-	CG	CGA	1	2	5	2	MGG_05159T0(N):dihydrodipicolinate synthase				0.285714
supercont8.3	4897951	-	CG	CGC	1	2	3	2	MGG_05190T0(N):heavy metal tolerance protein				0.4
supercont8.3	4923184	-	CG	CGG	1	4	20	3	MGG_05197T0(Y):serine palmitoyltransferase 2				0.166667
supercont8.3	5006435	-	CG	CGT	1	2	6	2	MGG_05218T0(N):hypothetical protein				0.25
supercont8.3	5055454	+	CG	CGG	1	3	14	3	MGG_16889T0(N):hypothetical protein				0.176471
supercont8.3	5091925	-	CG	CGC	1	2	6	2	MGG_05236T0(Y):mitochondrial protein required for iron metabolism				0.25
supercont8.3	5164811	-	CG	CGT	1	3	17	3	MGG_05254T0(Y):histone-lysine N-methyltransferase				0.15
supercont8.3	5322728	-	CG	CGG	1	3	9	3	MGG_05299T0(Y):alkaline phosphatase				0.25
supercont8.3	5385480	+	CG	CGC	1	3	16	3	MGG_05316T0(Y):hypothetical protein				0.157895
supercont8.3	5415277	+	CG	CGC	1	3	11	3	MGG_05325T0(N):polyadenylation factor subunit 2				0.214286
supercont8.3	5452702	+	CG	CGC	1	2	6	2	MGG_11036T0(Y):cellobiose dehydrogenase				0.25
supercont8.3	5454170	-	CG	CGT	26.53	12	13	3	MGG_16907T0(N):predicted protein				0.48
supercont8.3	5553129	-	CG	CGC	1	3	13	3	MGG_07731T0(Y):Cullin-3				0.1875
supercont8.3	5680302	+	CG	CGG	1	2	5	2	MGG_07767T0(N):hypothetical protein				0.285714
supercont8.3	5687972	+	CG	CGG	1	5	18	3	MGG_13836T0(N):hypothetical protein				0.217391
supercont8.3	5688219	-	CG	CGA	1	3	20	3	MGG_13836T0(N):hypothetical protein				0.130435
supercont8.3	5688243	-	CG	CGA	1	3	17	3	MGG_13836T0(N):hypothetical protein				0.15
supercont8.3	5688283	-	CG	CGC	1	5	5	2	MGG_13836T0(N):hypothetical protein				0.5
supercont8.3	5688286	+	CG	CGG	1	5	19	3	MGG_13836T0(N):hypothetical protein				0.208333
supercont8.3	5688287	-	CG	CGT	1	3	7	2	MGG_13836T0(N):hypothetical protein				0.3
supercont8.3	5756161	-	CG	CGC	1	2	4	2	MGG_07785T0(N):hypothetical protein				0.333333
supercont8.3	5830623	+	CG	CGC	1	3	8	3	MGG_07806T0(Y):hypothetical protein				0.272727
supercont8.3	6012873	-	CG	CGG	1	2	6	2	MGG_07847T0(N):hypothetical protein				0.25
supercont8.3	6042753	-	CG	CGG	1	3	14	3	MGG_07858T0(N):cyclic peptide synthetase				0.176471
supercont8.3	6360617	+	CG	CGC	1	3	14	3	MGG_07950T0(N):hypothetical protein				0.176471
supercont8.3	6417196	-	CG	CGG	1	3	16	3	MGG_07968T0(Y):high-affinity nicotinic acid transporter				0.157895
supercont8.3	6436493	+	CG	CGC	1	2	6	2	MGG_13928T0(Y):benzoate 4-monooxygenase				0.25
supercont8.3	6542419	-	CG	CGT	1	3	8	3	MGG_16984T0(Y):hypothetical protein				0.272727
supercont8.3	6542613	+	CG	CGA	1	3	14	3	MGG_16984T0(Y):hypothetical protein				0.176471
supercont8.3	6542619	+	CG	CGA	1	4	14	3	MGG_16984T0(Y):hypothetical protein				0.222222
supercont8.3	6542743	+	CG	CGC	1	6	21	3	MGG_16984T0(Y):hypothetical protein				0.222222
supercont8.3	6542751	+	CG	CGA	1	4	21	3	MGG_16984T0(Y):hypothetical protein				0.16
supercont8.3	6542793	+	CG	CGG	1.06	4	20	3	MGG_16984T0(Y):hypothetical protein				0.166667
supercont8.3	6542984	-	CG	CGT	1	3	16	3	MGG_16984T0(Y):hypothetical protein				0.157895
supercont8.3	6542988	+	CG	CGA	1	4	3	2	MGG_16984T0(Y):hypothetical protein				0.571429
supercont8.3	6543018	-	CG	CGT	1	5	16	3	MGG_16984T0(Y):hypothetical protein				0.238095
supercont8.3	6543134	+	CG	CGC	1.05	4	4	2	MGG_16984T0(Y):hypothetical protein				0.5
supercont8.4	30652	+	CG	CGC	1	2	4	2	MGG_10692T0(Y):hypothetical protein				0.333333
supercont8.4	31208	-	CG	CGA	1	2	5	2	MGG_10692T0(Y):hypothetical protein				0.285714
supercont8.4	126904	-	CG	CGA	18.79	2	5	2	MGG_17006T0(N):predicted protein				0.285714
supercont8.4	161096	-	CG	CGG	1	3	18	3	MGG_17012T0(N):hypothetical protein				0.142857
supercont8.4	262987	-	CG	CGC	1	2	3	2	MGG_08454T0(N):elicitor				0.4
supercont8.4	515978	+	CG	CGT	1	3	13	3	MGG_08525T0(Y):hypothetical protein				0.1875
supercont8.4	530970	-	CG	CGC	1	3	13	3	MGG_17032T0(N):hypothetical protein				0.1875
supercont8.4	590267	+	CG	CGT	1.18	2	4	2	MGG_17035T2(N):hypothetical protein	MGG_17035T0(N):hypothetical protein	MGG_17035T1(N):hypothetical protein	MGG_17035T3(N):hypothetical protein	0.333333
supercont8.4	636597	-	CG	CGG	1	2	5	2	MGG_17038T0(N):hypothetical protein				0.285714
supercont8.4	816443	-	CG	CGC	1	3	20	3	MGG_08598T0(N):hypothetical protein				0.130435
supercont8.4	1088746	+	CG	CGT	1	3	18	3	MGG_03667T0(N):FreB protein				0.142857
supercont8.4	1121445	+	CG	CGG	1	2	5	2	MGG_03654T0(N):hypothetical protein				0.285714
supercont8.4	1305608	-	CG	CGG	60.68	3	1	2	MGG_17065T0(Y):predicted protein				0.75
supercont8.4	1305965	+	CG	CGC	33.79	2	5	2	MGG_17065T0(Y):predicted protein				0.285714
supercont8.4	1305966	-	CG	CGC	34.38	3	8	3	MGG_17065T0(Y):predicted protein				0.272727
supercont8.4	1305994	-	CG	CGG	23.7	5	12	3	MGG_17065T0(Y):predicted protein				0.294118
supercont8.4	1346921	-	CG	CGG	1	7	10	3	MGG_03594T0(Y):hypothetical protein				0.411765
supercont8.4	1376454	+	CG	CGG	1	2	6	2	MGG_03586T0(Y):hypothetical protein				0.25
supercont8.4	1433052	+	CG	CGG	1	3	7	2	MGG_17073T0(Y):hypothetical protein				0.3
supercont8.4	1463677	+	CG	CGC	1	3	18	3	MGG_03560T0(Y):phospholipid:diacylglycerol acyltransferase				0.142857
supercont8.4	1490714	-	CG	CGT	1	3	15	3	MGG_03551T0(Y):threonyl-tRNA synthetase				0.166667
supercont8.4	1532390	-	CG	CGT	1	2	6	2	MGG_03542T0(Y):metallopeptidase				0.25
supercont8.4	1684783	+	CG	CGC	1	2	5	2	MGG_03497T0(Y):hypothetical protein				0.285714
supercont8.4	1696239	-	CG	CGC	1	3	10	3	MGG_03491T0(Y):hypothetical protein				0.230769
supercont8.4	1709138	+	CG	CGT	1	2	6	2	MGG_03487T0(Y):condensin complex subunit 1				0.25
supercont8.4	1829924	-	CG	CGC	1	3	17	3	MGG_03446T0(N):hypothetical protein				0.15
supercont8.4	1894666	+	CG	CGG	1	3	15	3	MGG_03430T0(N):hypothetical protein				0.166667
supercont8.4	1905199	+	CG	CGC	1	2	5	2	MGG_03427T0(Y):hypothetical protein				0.285714
supercont8.4	1917817	+	CG	CGC	1	2	5	2	MGG_03421T0(Y):hypothetical protein				0.285714
supercont8.4	1941709	-	CG	CGC	1	3	16	3	MGG_03417T0(Y):hypothetical protein				0.157895
supercont8.4	2112983	+	CG	CGC	1	3	16	3	MGG_17102T0(Y):hypothetical protein				0.157895
supercont8.4	2129570	+	CG	CGC	1	3	12	3	MGG_03364T0(Y):hypothetical protein				0.2
supercont8.4	2220833	-	CG	CGT	1	3	20	3	MGG_17113T0(Y):hypothetical protein				0.130435
supercont8.4	2234718	+	CG	CGA	1	3	17	3	MGG_03332T0(N):copper amine oxidase 1				0.15
supercont8.4	2293027	-	CG	CGA	1	2	3	2	MGG_03316T1(N):serin endopeptidase				0.4
supercont8.4	2379409	+	CG	CGG	1	3	10	3	MGG_03290T0(Y):N-(5-amino-5-carboxypentanoyl)-L-cysteinyl-D-valine synthase				0.230769
supercont8.4	2397646	-	CG	CGT	1	2	6	2	MGG_03285T0(N):hypothetical protein				0.25
supercont8.4	2602091	-	CG	CGT	1	3	13	3	MGG_12749T0(N):glutathione reductase				0.1875
supercont8.4	2602816	+	CG	CGA	1	3	18	3	MGG_12749T0(N):glutathione reductase				0.142857
supercont8.4	2638805	-	CG	CGT	1	3	14	3	MGG_03223T0(Y):hypothetical protein				0.176471
supercont8.4	2873237	+	CG	CGA	1	3	19	3	MGG_12766T0(Y):hypothetical protein				0.136364
supercont8.4	2998139	-	CG	CGG	1	3	15	3	MGG_03122T0(Y):chitin synthase export chaperone				0.166667
supercont8.4	3010692	-	CG	CGC	1	3	13	3	MGG_12775T0(N):voltage-gated K+ channel beta subunit				0.1875
supercont8.4	3079625	-	CG	CGA	1	2	6	2	MGG_06618T0(N):beta-lactamase domain-containing protein				0.25
supercont8.4	3108303	-	CG	CGT	1	5	15	3	MGG_17152T0(N):hypothetical protein				0.25
supercont8.4	3343148	+	CG	CGT	1	3	15	3	MGG_06542T0(N):N amino acid transport system protein				0.166667
supercont8.4	3471622	-	CG	CGA	1	3	18	3	MGG_06512T0(N):glucan 1,3-beta-glucosidase 2				0.142857
supercont8.4	3472230	-	CG	CGC	1	3	18	3	MGG_06512T0(N):glucan 1,3-beta-glucosidase 2				0.142857
supercont8.4	3699912	+	CG	CGT	1	3	18	3	MGG_06448T0(N):hydroxyethylthiazole kinase				0.142857
supercont8.4	3712823	+	CG	CGA	1	3	16	3	MGG_06445T0(N):histone H3-like centromeric protein cse-4				0.157895
supercont8.4	3750587	-	CG	CGA	1	3	19	3	MGG_06434T0(N):hypothetical protein				0.136364
supercont8.4	3837346	+	CG	CGC	1	3	14	3	MGG_06410T0(N):mRNA-decapping enzyme 2				0.176471
supercont8.4	3979988	+	CG	CGG	1	3	8	3	MGG_06372T0(Y):F-box/WD repeat-containing protein 7				0.272727
supercont8.4	4012082	-	CG	CGG	1	2	5	2	MGG_12847T0(Y):hypothetical protein				0.285714
supercont8.4	4076078	+	CG	CGG	1	3	12	3	MGG_12853T0(N):thioesterase				0.2
supercont8.4	4114658	-	CG	CGA	1	3	18	3	MGG_06336T0(N):integral membrane protein				0.142857
supercont8.4	4153309	+	CG	CGT	1	2	6	2	MGG_12858T0(N):hypothetical protein				0.25
supercont8.4	4153316	+	CG	CGC	1	2	5	2	MGG_12858T0(N):hypothetical protein				0.285714
supercont8.4	4153318	+	CG	CGA	1	2	5	2	MGG_12858T0(N):hypothetical protein				0.285714
supercont8.4	4322477	+	CG	CGA	1	3	17	3	MGG_06277T0(N):hypothetical protein				0.15
supercont8.4	4323573	+	CG	CGT	1	4	9	3	MGG_17202T0(Y):hypothetical protein				0.307692
supercont8.4	4323594	+	CG	CGT	1	3	11	3	MGG_17202T0(Y):hypothetical protein				0.214286
supercont8.4	4323740	-	CG	CGT	1	3	16	3	MGG_17202T0(Y):hypothetical protein				0.157895
supercont8.4	4501565	+	CG	CGA	28.21	4	13	3	MGG_10995T0(N):hypothetical protein				0.235294
supercont8.4	4501915	+	CG	CGT	1	3	17	3	MGG_10995T0(N):hypothetical protein				0.15
supercont8.4	4502057	+	CG	CGG	1	3	20	3	MGG_10995T0(N):hypothetical protein				0.130435
supercont8.4	4697153	-	CG	CGA	1	3	18	3	MGG_13591T0(N):mycocerosic acid synthase				0.142857
supercont8.4	4730013	+	CG	CGC	1	3	10	3	MGG_14831T0(N):fatty acid synthase S-acetyltransferase				0.230769
supercont8.4	4748498	-	CG	CGA	1	2	5	2	MGG_17234T0(N):hypothetical protein				0.285714
supercont8.4	4789096	+	CG	CGG	1	5	25	4	MGG_10054T0(N):hypothetical protein				0.166667
supercont8.4	4929603	-	CG	CGT	1	2	6	2	MGG_10017T0(N):NmrA family protein				0.25
supercont8.4	4998504	+	CG	CGA	1	4	10	3	MGG_17248T0(N):hypothetical protein				0.285714
supercont8.4	4998530	-	CG	CGG	1	3	20	3	MGG_17248T0(N):hypothetical protein				0.130435
supercont8.4	5067172	-	CG	CGT	1	3	12	3	MGG_17256T0(N):hypothetical protein				0.2
supercont8.4	5067440	+	CG	CGT	1	3	10	3	MGG_17256T0(N):hypothetical protein				0.230769
supercont8.4	5225022	-	CG	CGC	1	2	6	2	MGG_09772T0(N):hypothetical protein				0.25
supercont8.4	5239890	-	CG	CGT	1.18	4	4	2	MGG_17269T0(N):hypothetical protein				0.5
supercont8.4	5239948	-	CG	CGA	1.22	2	3	2	MGG_17269T0(N):hypothetical protein				0.4
supercont8.4	5291306	-	CG	CGG	1	3	11	3	MGG_09757T0(Y):neutral alpha-glucosidase ab	MGG_09758T0(N):allantoate permease			0.214286
supercont8.4	5427148	-	CG	CGG	1	3	20	3	MGG_13654T0(Y):hypothetical protein				0.130435
supercont8.4	5458659	+	CG	CGC	1	3	16	3	MGG_09700T0(Y):tyrosine-protein phosphatase YVH1				0.157895
supercont8.4	5510485	-	CG	CGT	1	2	4	2	MGG_17285T0(Y):hypothetical protein				0.333333
supercont8.4	5510503	+	CG	CGT	1	4	5	2	MGG_17285T0(Y):hypothetical protein				0.444444
supercont8.4	5510630	-	CG	CGG	11.82	8	15	3	MGG_17285T0(Y):hypothetical protein				0.347826
supercont8.5	307562	-	CG	CGC	1	3	16	3	MGG_01157T0(Y):U4/U6 small nuclear ribonucleoprotein Prp3	MGG_01158T0(N):DNA-directed RNA polymerase I subunit RPA1			0.157895
supercont8.5	313997	+	CG	CGC	1	3	19	3	MGG_01156T0(Y):hypothetical protein				0.136364
supercont8.5	349672	-	CG	CGA	1	3	12	3	MGG_01143T0(N):hypothetical protein				0.2
supercont8.5	439451	-	CG	CGT	1	3	16	3	MGG_11429T0(N):oligonucleotide transporter				0.157895
supercont8.5	453888	+	CG	CGG	1	3	18	3	MGG_01123T0(N):pre-rRNA processing protein Rrp12				0.142857
supercont8.5	560661	-	CG	CGA	1	2	4	2	MGG_01087T0(Y):ribosome biogenesis protein TSR1				0.333333
supercont8.5	568453	-	CG	CGC	1	2	3	2	MGG_01083T0(N):hypothetical protein				0.4
supercont8.5	592956	+	CG	CGA	1	3	9	3	MGG_11440T0(N):hypothetical protein				0.25
supercont8.5	716423	+	CG	CGA	1.66	8	46	5	MGG_17324T0(N):hypothetical protein				0.148148
supercont8.5	716492	-	CG	CGT	2.56	5	58	5	MGG_17324T0(N):hypothetical protein				0.0793651
supercont8.5	716588	+	CG	CGG	1.76	12	184	9	MGG_17324T0(N):hypothetical protein				0.0612245
supercont8.5	716601	-	CG	CGA	2.02	7	102	7	MGG_17324T0(N):hypothetical protein				0.0642202
supercont8.5	716647	-	CG	CGC	2.88	8	110	7	MGG_17324T0(N):hypothetical protein				0.0677966
supercont8.5	716665	-	CG	CGA	3.06	8	89	6	MGG_17324T0(N):hypothetical protein				0.0824742
supercont8.5	716673	-	CG	CGA	3.09	9	78	6	MGG_17324T0(N):hypothetical protein				0.103448
supercont8.5	716681	+	CG	CGT	2.96	8	119	7	MGG_17324T0(N):hypothetical protein				0.0629921
supercont8.5	716688	+	CG	CGT	2.85	7	132	7	MGG_17324T0(N):hypothetical protein				0.0503597
supercont8.5	862770	+	CG	CGA	1	3	16	3	MGG_01001T0(Y):endo-1,3(4)-beta-glucanase 1				0.157895
supercont8.5	911931	-	CG	CGC	1	3	15	3	MGG_00988T0(N):RING-15 protein				0.166667
supercont8.5	989963	-	CG	CGC	1	3	14	3	MGG_00961T0(N):tubulin gamma chain				0.176471
supercont8.5	993404	+	CG	CGT	1	3	20	3	MGG_00960T0(Y):phospholipase D1				0.130435
supercont8.5	1091886	-	CG	CGG	1	3	15	3	MGG_00929T0(Y):sulfite reductase flavoprotein component				0.166667
supercont8.5	1095209	-	CG	CGG	1	12	14	3	MGG_00928T0(Y):Sec7 domain-containing protein				0.461538
supercont8.5	1113519	-	CG	CGG	1	3	14	3	MGG_11466T0(Y):hypothetical protein				0.176471
supercont8.5	1286434	-	CG	CGG	1	3	16	3	MGG_00879T0(Y):DNA mismatch repair protein msh-2				0.157895
supercont8.5	1295788	-	CG	CGC	1	3	14	3	MGG_00876T0(N):phenylalanyl-tRNA synthetase				0.176471
supercont8.5	1383013	+	CG	CGA	1	2	4	2	MGG_17360T0(Y):hypothetical protein				0.333333
supercont8.5	1511664	-	CG	CGA	1	2	3	2	MGG_00817T0(N):hypothetical protein				0.4
supercont8.5	1529666	+	CG	CGA	1	2	6	2	MGG_00811T0(Y):hypothetical protein				0.25
supercont8.5	1552904	-	CG	CGA	1	2	6	2	MGG_00806T0(Y):hypothetical protein				0.25
supercont8.5	1566227	+	CG	CGG	1	2	6	2	MGG_00802T0(Y):hypothetical protein				0.25
supercont8.5	1599953	-	CG	CGC	1	3	19	3	MGG_00795T0(Y):hypothetical protein				0.136364
supercont8.5	1621170	+	CG	CGG	1	3	16	3	MGG_00787T0(Y):hypothetical protein				0.157895
supercont8.5	1716365	+	CG	CGC	1	2	5	2	MGG_17373T0(Y):hypothetical protein				0.285714
supercont8.5	1748741	+	CG	CGA	1	3	10	3	MGG_00757T0(Y):cell division control protein 14				0.230769
supercont8.5	1781513	-	CG	CGG	1	4	10	3	MGG_00748T0(Y):myosin-1				0.285714
supercont8.5	1893873	-	CG	CGC	1	3	14	3	MGG_00718T0(N):hypothetical protein				0.176471
supercont8.5	2234419	-	CG	CGC	1	3	15	3	MGG_00623T0(Y):hexokinase-1				0.166667
supercont8.5	2317863	-	CG	CGA	1	3	12	3	MGG_11546T0(N):hypothetical protein				0.2
supercont8.5	2453577	+	CG	CGC	1	3	16	3	MGG_00569T0(Y):hypothetical protein				0.157895
supercont8.5	2510553	-	CG	CGT	1	3	13	3	MGG_00548T1(Y):CTR2 short splice	MGG_00548T0(Y):CTR2 short splice			0.1875
supercont8.5	2605144	+	CG	CGA	1	2	6	2	MGG_00523T0(N):pre-mRNA-splicing factor ATP-dependent RNA helicase PRP2				0.25
supercont8.5	2688592	-	CG	CGG	1	4	17	3	MGG_00500T0(Y):meiotically up-regulated 71 protein				0.190476
supercont8.5	2884079	-	CG	CGA	1	3	13	3	MGG_14681T0(Y):hypothetical protein				0.1875
supercont8.5	2903989	+	CG	CGT	1	2	5	2	MGG_14683T0(N):hypothetical protein				0.285714
supercont8.5	2934497	+	CG	CGC	1	4	18	3	MGG_14686T0(N):hypothetical protein				0.181818
supercont8.5	3032972	-	CG	CGG	1	2	6	2	MGG_00389T0(Y):hypothetical protein				0.25
supercont8.5	3147445	-	CG	CGC	1	2	6	2	MGG_00354T0(N):nuclear transcription factor Y subunit A-7				0.25
supercont8.5	3151589	-	CG	CGT	1	3	17	3	MGG_00354T0(N):nuclear transcription factor Y subunit A-7				0.15
supercont8.5	3165934	-	CG	CGA	1	3	17	3	MGG_00351T0(N):coiled-coil domain-containing protein MTMR15				0.15
supercont8.5	3166974	-	CG	CGA	1	3	20	3	MGG_00351T0(N):coiled-coil domain-containing protein MTMR15				0.130435
supercont8.5	3223992	+	CG	CGT	1	2	5	2	MGG_00336T0(Y):COP9 signalosome complex subunit 4	MGG_11596T0(N):hypothetical protein			0.285714
supercont8.5	3287468	+	CG	CGC	1	3	17	3	MGG_00319T0(Y):endoglucanase VIII				0.15
supercont8.5	3293415	-	CG	CGC	1	3	6	2	MGG_00317T0(N):fumarylacetoacetase				0.333333
supercont8.5	3309711	+	CG	CGA	1	2	6	2	MGG_00312T0(Y):glyoxylate reductase				0.25
supercont8.5	3311856	+	CG	CGC	1	3	10	3	MGG_00311T0(N):hypothetical protein				0.230769
supercont8.5	3526877	-	CG	CGT	1	3	17	3	MGG_00249T0(N):hypothetical protein				0.15
supercont8.5	3562483	-	CG	CGC	1	3	19	3	MGG_00239T0(N):multidrug resistance protein 1				0.136364
supercont8.5	3606476	+	CG	CGG	17.72	3	5	2	MGG_17499T0(N):hypothetical protein				0.375
supercont8.5	3615324	+	CG	CGG	1	3	11	3	MGG_00220T0(N):NADP-dependent alcohol dehydrogenase 6				0.214286
supercont8.5	3620440	-	CG	CGT	1	2	6	2	MGG_14708T0(N):hypothetical protein				0.25
supercont8.5	3626843	+	CG	CGG	29.11	9	14	3	MGG_17501T0(N):predicted protein				0.391304
supercont8.5	3627000	+	CG	CGG	35.61	2	5	2	MGG_17501T0(N):predicted protein				0.285714
supercont8.5	3627006	+	CG	CGC	35.75	2	5	2	MGG_17501T0(N):predicted protein				0.285714
supercont8.5	3789862	+	CG	CGG	1	2	2	2	MGG_11644T0(N):hypothetical protein				0.5
supercont8.5	3867552	+	CG	CGC	1	3	18	3	MGG_00174T0(Y):hypothetical protein				0.142857
supercont8.5	3946730	+	CG	CGC	1	2	5	2	MGG_00149T0(Y):serine/threonine-protein phosphatase PP-Z				0.285714
supercont8.5	3970996	+	CG	CGA	1	2	4	2	MGG_11657T0(N):hypothetical protein				0.333333
supercont8.5	4027474	-	CG	CGT	1	3	15	3	MGG_17526T0(Y):hypothetical protein				0.166667
supercont8.5	4088880	+	CG	CGA	1	2	4	2	MGG_17531T0(Y):hypothetical protein				0.333333
supercont8.5	4126000	-	CG	CGT	1	3	12	3	MGG_00106T0(N):bud site selection protein 7				0.2
supercont8.5	4160427	-	CG	CGG	1	3	9	3	MGG_00088T0(N):glycosyl hydrolase				0.25
supercont8.5	4201566	+	CG	CGA	1	2	6	2	MGG_00077T0(Y):hypothetical protein				0.25
supercont8.5	4213398	-	CG	CGG	1	3	13	3	MGG_00074T0(Y):hypothetical protein				0.1875
supercont8.6	21068	-	CG	CGG	45.15	3	10	3	MGG_17559T0(Y):predicted protein				0.230769
supercont8.6	21106	-	CG	CGA	25.23	3	11	3	MGG_17559T0(Y):predicted protein				0.214286
supercont8.6	21404	-	CG	CGC	34.36	4	11	3	MGG_17560T0(N):predicted protein				0.266667
supercont8.6	60628	-	CG	CGG	1	3	11	3	MGG_14151T0(N):hypothetical protein				0.214286
supercont8.6	142615	-	CG	CGA	1	2	4	2	MGG_08779T0(N):hypothetical protein				0.333333
supercont8.6	281508	+	CG	CGC	1	2	6	2	MGG_08745T0(N):hypothetical protein				0.25
supercont8.6	347709	+	CG	CGC	1	4	25	4	MGG_08722T0(Y):hypothetical protein				0.137931
supercont8.6	371685	+	CG	CGG	1	2	3	2	MGG_08711T0(N):carboxypeptidase A2				0.4
supercont8.6	430171	-	CG	CGC	1	3	12	3	MGG_08697T0(N):hypothetical protein				0.2
supercont8.6	449631	-	CG	CGC	1	3	17	3	MGG_08690T0(Y):short-chain specific acyl-CoA dehydrogenase				0.15
supercont8.6	502967	+	CG	CGA	1	3	20	3	MGG_15370T0(Y):metalloproteinase				0.130435
supercont8.6	544765	+	CG	CGC	1	3	17	3	MGG_11084T0(N):TPR domain-containing protein				0.15
supercont8.6	568729	-	CG	CGG	1	2	5	2	MGG_01956T0(N):hypothetical protein				0.285714
supercont8.6	709948	+	CG	CGT	59.97	3	4	2	MGG_17598T0(Y):predicted protein				0.428571
supercont8.6	710177	+	CG	CGG	35.07	3	11	3	MGG_17598T0(Y):predicted protein				0.214286
supercont8.6	710307	-	CG	CGC	19.83	4	4	2	MGG_17598T0(Y):predicted protein				0.5
supercont8.6	710334	+	CG	CGC	8.64	2	4	2	MGG_17598T0(Y):predicted protein				0.333333
supercont8.6	764921	-	CG	CGA	1	4	21	3	MGG_17603T0(Y):hypothetical protein				0.16
supercont8.6	764953	+	CG	CGG	1	6	17	3	MGG_17603T0(Y):hypothetical protein				0.26087
supercont8.6	765005	+	CG	CGA	1	4	21	3	MGG_17603T0(Y):hypothetical protein				0.16
supercont8.6	765025	+	CG	CGT	1	3	13	3	MGG_17603T0(Y):hypothetical protein				0.1875
supercont8.6	765158	+	CG	CGG	1	6	19	3	MGG_17603T0(Y):hypothetical protein				0.24
supercont8.6	765414	+	CG	CGC	1	3	13	3	MGG_17603T0(Y):hypothetical protein				0.1875
supercont8.6	765459	+	CG	CGC	1	6	15	3	MGG_17603T0(Y):hypothetical protein				0.285714
supercont8.6	765537	+	CG	CGA	1	3	12	3	MGG_17603T0(Y):hypothetical protein				0.2
supercont8.6	765569	+	CG	CGT	1	3	13	3	MGG_17603T0(Y):hypothetical protein				0.1875
supercont8.6	822985	-	CG	CGC	1	3	18	3	MGG_14967T0(N):tyrocidine synthetase 1				0.142857
supercont8.6	1025449	-	CG	CGG	1	2	5	2	MGG_10424T0(N):hypothetical protein				0.285714
supercont8.6	1085975	-	CG	CGT	1	3	13	3	MGG_04346T0(Y):sterol 24-C-methyltransferase				0.1875
supercont8.6	1321847	+	CG	CGA	2.49	2	4	2	MGG_17652T0(Y):hypothetical protein				0.333333
supercont8.6	1412036	+	CG	CGC	1	2	6	2	MGG_04251T0(N):sodium/phosphate symporter				0.25
supercont8.6	1435096	-	CG	CGA	1	3	14	3	MGG_04244T0(Y):hypothetical protein				0.176471
supercont8.6	1470845	+	CG	CGG	1	2	6	2	MGG_04235T0(Y):hypothetical protein				0.25
supercont8.6	1470875	+	CG	CGG	1	4	10	3	MGG_04235T0(Y):hypothetical protein				0.285714
supercont8.6	1476294	-	CG	CGT	1	3	20	3	MGG_12184T0(N):hypothetical protein				0.130435
supercont8.6	1485233	+	CG	CGT	1	3	17	3	MGG_04230T0(N):hypothetical protein				0.15
supercont8.6	1493012	+	CG	CGA	1	3	17	3	MGG_04227T0(Y):WD repeat-containing protein				0.15
supercont8.6	1552695	+	CG	CGC	1	3	12	3	MGG_12175T0(Y):gramicidin S synthetase 1				0.2
supercont8.6	1662426	+	CG	CGA	1	3	18	3	MGG_04187T0(Y):hypothetical protein				0.142857
supercont8.6	1833642	+	CG	CGG	1	4	19	3	MGG_04136T0(N):hypothetical protein				0.173913
supercont8.6	1847596	+	CG	CGA	1	3	13	3	MGG_04131T0(N):cyclopropane-fatty-acyl-phospholipid synthase	MGG_04132T0(Y):RNA exonuclease 4			0.1875
supercont8.6	1902465	-	CG	CGT	1	3	16	3	MGG_12154T0(Y):fatty acid synthase subunit alpha				0.157895
supercont8.6	1988873	+	CG	CGG	1	3	19	3	MGG_04093T0(Y):hypothetical protein				0.136364
supercont8.6	2080398	-	CG	CGG	1	3	6	2	MGG_17697T0(N):hypothetical protein				0.333333
supercont8.6	2163171	+	CG	CGG	1	3	10	3	MGG_04036T0(N):methyltransferase domain-containing protein				0.230769
supercont8.6	2285990	+	CG	CGG	1	3	15	3	MGG_03997T0(N):hypothetical protein				0.166667
supercont8.6	2316450	-	CG	CGT	1	2	2	2	MGG_03990T0(Y):alpha-1,2 glucosyltransferase ALG10				0.5
supercont8.6	2387107	+	CG	CGT	1	3	19	3	MGG_12118T0(N):STE/STE20/YSK protein kinase				0.136364
supercont8.6	2468122	+	CG	CGA	1	3	12	3	MGG_12109T0(Y):hypothetical protein				0.2
supercont8.6	2492307	+	CG	CGC	1	2	4	2	MGG_03944T0(Y):hypothetical protein				0.333333
supercont8.6	2578714	+	CG	CGC	1	3	15	3	MGG_03920T0(N):inositolphosphorylceramide-B C-26 hydroxylase				0.166667
supercont8.6	2583002	+	CG	CGC	1	2	3	2	MGG_03918T0(N):protein phosphatase 1K				0.4
supercont8.6	2651612	-	CG	CGT	1	3	16	3	MGG_03901T0(Y):GTP-binding protein rho4				0.157895
supercont8.6	2651615	-	CG	CGG	1	3	13	3	MGG_03901T0(Y):GTP-binding protein rho4				0.1875
supercont8.6	2744373	+	CG	CGA	1	3	18	3	MGG_14939T0(N):hypothetical protein				0.142857
supercont8.6	2785940	+	CG	CGT	1	2	6	2	MGG_03865T0(Y):hypothetical protein				0.25
supercont8.6	2944338	+	CG	CGC	1	4	15	3	MGG_14943T0(Y):lovastatin nonaketide synthase				0.210526
supercont8.6	2978277	-	CG	CGG	1	2	5	2	MGG_03810T0(Y):polyketide synthase				0.285714
supercont8.6	3117648	-	CG	CGG	1	3	15	3	MGG_12047T0(Y):hypothetical protein				0.166667
supercont8.6	3448653	+	CG	CGG	1	2	5	2	MGG_09388T0(Y):hypothetical protein				0.285714
supercont8.6	3510894	+	CG	CGA	1	2	3	2	MGG_09371T0(N):phosphatidate cytidylyltransferase				0.4
supercont8.6	3702993	+	CG	CGC	1	3	15	3	MGG_14956T0(N):hypothetical protein				0.166667
supercont8.6	3724548	-	CG	CGA	1	3	17	3	MGG_10721T0(Y):hypothetical protein				0.15
supercont8.6	3751043	+	CG	CGA	1	3	18	3	MGG_10710T0(N):oxidoreductase				0.142857
supercont8.6	3762278	-	CG	CGA	1	3	19	3	MGG_10706T0(N):hypothetical protein				0.136364
supercont8.6	3806068	-	CG	CGT	1	3	12	3	MGG_09879T0(Y):hypothetical protein				0.2
supercont8.6	3872731	-	CG	CGC	1	3	12	3	MGG_09856T0(N):dihydroxyacetone synthase				0.2
supercont8.6	3906592	-	CG	CGG	1	2	6	2	MGG_09847T0(N):medusa				0.25
supercont8.6	3940259	+	CG	CGG	1	2	4	2	MGG_14167T0(Y):hypothetical protein				0.333333
supercont8.7	243322	-	CG	CGT	1	4	17	3	MGG_17866T0(Y):hypothetical protein				0.190476
supercont8.7	243349	+	CG	CGT	1	2	3	2	MGG_17866T0(Y):hypothetical protein				0.4
supercont8.7	247483	+	CG	CGG	17.55	3	8	3	MGG_17867T0(N):predicted protein				0.272727
supercont8.7	247869	+	CG	CGG	24.34	2	2	2	MGG_17867T0(N):predicted protein				0.5
supercont8.7	294628	-	CG	CGC	1	3	5	2	MGG_12515T0(N):hypothetical protein				0.375
supercont8.7	304871	-	CG	CGT	1	2	4	2	MGG_03102T0(N):hypothetical protein	MGG_03103T0(Y):high-affinity methionine permease			0.333333
supercont8.7	324173	+	CG	CGG	1	2	6	2	MGG_03095T0(N):dihydroxyacetone kinase				0.25
supercont8.7	327445	-	CG	CGG	1	3	5	2	MGG_03094T0(Y):triosephosphate isomerase				0.375
supercont8.7	337714	+	CG	CGA	1	3	13	3	MGG_03090T0(N):hypothetical protein				0.1875
supercont8.7	419443	+	CG	CGC	1	3	19	3	MGG_03064T0(Y):Rho1 guanine nucleotide exchange factor 1				0.136364
supercont8.7	456488	-	CG	CGC	1	2	5	2	MGG_03060T0(N):myosin type II heavy chain				0.285714
supercont8.7	463246	+	CG	CGC	1	16	202	9	MGG_03058T0(N):hypothetical protein				0.0733945
supercont8.7	463272	+	CG	CGC	1	34	178	8	MGG_03058T0(N):hypothetical protein				0.160377
supercont8.7	466373	-	CG	CGC	1	3	17	3	MGG_03058T0(N):hypothetical protein				0.15
supercont8.7	507439	+	CG	CGC	1	2	4	2	MGG_17877T0(N):hypothetical protein				0.333333
supercont8.7	649052	+	CG	CGT	1	3	16	3	MGG_12538T0(Y):hypothetical protein				0.157895
supercont8.7	683782	-	CG	CGC	1	2	5	2	MGG_03004T0(N):hypothetical protein				0.285714
supercont8.7	708694	+	CG	CGA	1	3	16	3	MGG_17894T0(N):predicted protein				0.157895
supercont8.7	708733	-	CG	CGC	1	5	17	3	MGG_17894T0(N):predicted protein				0.227273
supercont8.7	708745	-	CG	CGC	1	3	17	3	MGG_17894T0(N):predicted protein				0.15
supercont8.7	708769	+	CG	CGT	1	7	10	3	MGG_17894T0(N):predicted protein				0.411765
supercont8.7	708770	-	CG	CGA	1	5	15	3	MGG_17894T0(N):predicted protein				0.25
supercont8.7	708793	-	CG	CGA	1	4	15	3	MGG_17894T0(N):predicted protein				0.210526
supercont8.7	708796	+	CG	CGC	1	5	8	3	MGG_17894T0(N):predicted protein				0.384615
supercont8.7	708829	+	CG	CGA	1	3	9	3	MGG_17894T0(N):predicted protein				0.25
supercont8.7	708830	-	CG	CGT	1	4	9	3	MGG_17894T0(N):predicted protein				0.307692
supercont8.7	708849	-	CG	CGA	1	3	10	3	MGG_17894T0(N):predicted protein				0.230769
supercont8.7	708863	-	CG	CGG	1	3	12	3	MGG_17894T0(N):predicted protein				0.2
supercont8.7	709088	+	CG	CGC	1	3	20	3	MGG_17894T0(N):predicted protein				0.130435
supercont8.7	709162	+	CG	CGT	1	5	13	3	MGG_17894T0(N):predicted protein				0.277778
supercont8.7	709163	-	CG	CGG	1	4	14	3	MGG_17894T0(N):predicted protein				0.222222
supercont8.7	709203	+	CG	CGG	1	4	19	3	MGG_17894T0(N):predicted protein				0.173913
supercont8.7	709204	-	CG	CGG	1	3	13	3	MGG_17894T0(N):predicted protein				0.1875
supercont8.7	709215	+	CG	CGC	1	3	19	3	MGG_17894T0(N):predicted protein				0.136364
supercont8.7	709239	+	CG	CGG	1	4	19	3	MGG_17894T0(N):predicted protein				0.173913
supercont8.7	709263	+	CG	CGG	1	6	14	3	MGG_17894T0(N):predicted protein				0.3
supercont8.7	709308	+	CG	CGA	1	5	19	3	MGG_17894T0(N):predicted protein				0.208333
supercont8.7	709321	-	CG	CGC	1	3	7	2	MGG_17894T0(N):predicted protein				0.3
supercont8.7	799548	+	CG	CGG	1	3	13	3	MGG_02972T0(N):hypothetical protein				0.1875
supercont8.7	812210	-	CG	CGT	1	2	6	2	MGG_02966T0(N):hypothetical protein				0.25
supercont8.7	904320	-	CG	CGA	1	2	2	2	MGG_02944T0(N):HAL protein kinase				0.5
supercont8.7	975840	-	CG	CGT	1	3	18	3	MGG_17917T0(Y):hypothetical protein				0.142857
supercont8.7	1023589	-	CG	CGT	1	3	10	3	MGG_02922T0(Y):hypothetical protein				0.230769
supercont8.7	1093620	-	CG	CGA	1	2	5	2	MGG_02901T0(Y):hypothetical protein				0.285714
supercont8.7	1095544	+	CG	CGC	1	3	20	3	MGG_02900T0(N):hypothetical protein				0.130435
supercont8.7	1136658	-	CG	CGC	1	3	13	3	MGG_12568T0(N):serine/threonine protein kinase				0.1875
supercont8.7	1143991	-	CG	CGC	1	3	19	3	MGG_02886T0(Y):S-(hydroxymethyl)glutathione dehydrogenase				0.136364
supercont8.7	1145013	-	CG	CGT	1	3	11	3	MGG_02886T0(Y):S-(hydroxymethyl)glutathione dehydrogenase				0.214286
supercont8.7	1166213	+	CG	CGC	1	2	5	2	MGG_02880T0(N):transcriptional activator xlnR				0.285714
supercont8.7	1201236	+	CG	CGA	1	2	5	2	MGG_02874T0(Y):WD repeat-containing protein mip1				0.285714
supercont8.7	1515137	+	CG	CGA	1	2	6	2	MGG_02784T0(Y):DNA-binding protein SMUBP-2				0.25
supercont8.7	1595115	+	CG	CGG	1	2	5	2	MGG_02767T0(Y):phospholipid-transporting ATPase 1				0.285714
supercont8.7	1805551	-	CG	CGT	1	3	13	3	MGG_02705T0(Y):hypothetical protein				0.1875
supercont8.7	1823380	-	CG	CGC	1	3	20	3	MGG_17988T0(N):hypothetical protein				0.130435
supercont8.7	1876366	-	CG	CGT	1	3	19	3	MGG_12613T0(Y):polyketide synthase				0.136364
supercont8.7	1886664	+	CG	CGC	1	3	17	3	MGG_12614T0(Y):hypothetical protein				0.15
supercont8.7	1909927	-	CG	CGC	1	2	4	2	MGG_12617T0(N):hypothetical protein				0.333333
supercont8.7	1926377	+	CG	CGA	1	3	8	3	MGG_15019T0(N):peroxisomal copper amine oxidase				0.272727
supercont8.7	1959287	+	CG	CGA	1	3	20	3	MGG_15026T0(Y):hypothetical protein				0.130435
supercont8.7	2046485	-	CG	CGG	1	2	6	2	MGG_02655T0(Y):hypothetical protein				0.25
supercont8.7	2150195	+	CG	CGC	1	3	18	3	MGG_12644T0(N):Rho1 guanine nucleotide exchange factor 1				0.142857
supercont8.7	2229486	-	CG	CGC	1	3	18	3	MGG_02602T0(Y):hypothetical protein				0.142857
supercont8.7	2317262	-	CG	CGC	1	2	2	2	MGG_15032T0(Y):hypothetical protein				0.5
supercont8.7	2317692	+	CG	CGT	1	3	11	3	MGG_15032T0(Y):hypothetical protein				0.214286
supercont8.7	2317720	-	CG	CGT	1	4	15	3	MGG_15032T0(Y):hypothetical protein				0.210526
supercont8.7	2317793	+	CG	CGA	1	3	10	3	MGG_15032T0(Y):hypothetical protein				0.230769
supercont8.7	2317802	+	CG	CGG	1	3	10	3	MGG_15032T0(Y):hypothetical protein				0.230769
supercont8.7	2317803	-	CG	CGG	1	4	9	3	MGG_15032T0(Y):hypothetical protein				0.307692
supercont8.7	2317835	-	CG	CGG	1	4	5	2	MGG_15032T0(Y):hypothetical protein				0.444444
supercont8.7	2371413	-	CG	CGC	1	3	17	3	MGG_18029T0(Y):hypothetical protein				0.15
supercont8.7	2596024	-	CG	CGG	1	4	16	3	MGG_12678T0(N):glucan endo-1,3-alpha-glucosidase agn1				0.2
supercont8.7	2626965	+	CG	CGA	1	3	15	3	MGG_09036T0(N):alpha-L-arabinofuranosidase				0.166667
supercont8.7	2742626	-	CG	CGC	1	3	16	3	MGG_10600T0(Y):hypothetical protein	MGG_15383T0(N):glutamyl-tRNA(Gln) amidotransferase			0.157895
supercont8.7	2808433	-	CG	CGG	1	4	24	4	MGG_18049T0(N):hypothetical protein				0.142857
supercont8.7	3050602	-	CG	CGT	1	5	6	2	MGG_18075T0(Y):hypothetical protein				0.454545
supercont8.7	3050618	+	CG	CGA	1	3	18	3	MGG_18075T0(Y):hypothetical protein				0.142857
supercont8.7	3050639	-	CG	CGA	1	3	13	3	MGG_18075T0(Y):hypothetical protein				0.1875
supercont8.7	3050831	+	CG	CGT	1	4	19	3	MGG_18075T0(Y):hypothetical protein				0.173913
supercont8.7	3116438	-	CG	CGG	1	3	13	3	MGG_09639T0(Y):alpha-1,3-glucan synthase Ags2				0.1875
supercont8.7	3138189	-	CG	CGT	1	3	17	3	MGG_15389T0(Y):hypothetical protein				0.15
supercont8.8	3693	+	CG	CGG	1	2	6	2	MGG_14982T0(N):hypothetical protein				0.25
supercont8.8	30981	-	CG	CGG	1	5	20	3	MGG_09160T0(Y):beta-glucosidase 1				0.2
supercont8.8	50345	+	CG	CGC	5	4	18	3	MGG_18103T0(Y):predicted protein				0.181818
supercont8.8	50374	-	CG	CGG	3.33	2	5	2	MGG_18103T0(Y):predicted protein				0.285714
supercont8.8	138772	+	CG	CGT	1	4	13	3	MGG_18113T0(Y):hypothetical protein				0.235294
supercont8.8	138863	+	CG	CGG	1	2	6	2	MGG_18113T0(Y):hypothetical protein				0.25
supercont8.8	139229	-	CG	CGT	1	4	4	2	MGG_18113T0(Y):hypothetical protein				0.5
supercont8.8	144234	+	CG	CGT	1.34	5	49	5	MGG_18114T0(N):predicted protein				0.0925926
supercont8.8	144245	-	CG	CGC	1.34	5	22	4	MGG_18114T0(N):predicted protein				0.185185
supercont8.8	144737	+	CG	CGC	1.47	5	60	5	MGG_18115T0(N):predicted protein				0.0769231
supercont8.8	144768	+	CG	CGG	1.41	5	49	5	MGG_18115T0(N):predicted protein				0.0925926
supercont8.8	175413	-	CG	CGA	1	3	10	3	MGG_10926T0(Y):hypothetical protein				0.230769
supercont8.8	175509	+	CG	CGT	1	3	9	3	MGG_10926T0(Y):hypothetical protein				0.25
supercont8.8	175542	+	CG	CGT	1	2	6	2	MGG_10926T0(Y):hypothetical protein				0.25
supercont8.8	366740	-	CG	CGG	1	3	20	3	MGG_10235T0(Y):hypothetical protein				0.130435
supercont8.8	369828	-	CG	CGG	1	4	21	3	MGG_10233T0(N):hypothetical protein				0.16
supercont8.1	210954	+	CHG	CAG	1	3	17	3	MGG_15994T0(N):hypothetical protein				0.15
supercont8.1	361981	-	CHG	CCG	1	5	48	5	MGG_02045T0(Y):hypothetical protein				0.0943396
supercont8.1	442046	+	CHG	CAG	1.01	4	36	4	MGG_02062T0(Y):hypothetical protein				0.1
supercont8.1	504914	-	CHG	CAG	1	3	19	3	MGG_02080T0(Y):hypothetical protein				0.136364
supercont8.1	526643	+	CHG	CAG	1	3	18	3	MGG_02088T0(Y):hypothetical protein	MGG_02089T0(N):hypothetical protein			0.142857
supercont8.1	545588	+	CHG	CTG	1	2	6	2	MGG_02094T0(Y):cytochrome P450 3A19				0.25
supercont8.1	575925	+	CHG	CAG	1	2	3	2	MGG_02104T0(N):hypothetical protein				0.4
supercont8.1	590071	-	CHG	CAG	1	3	8	3	MGG_02112T0(N):hypothetical protein				0.272727
supercont8.1	737672	-	CHG	CCG	1	2	4	2	MGG_14597T0(Y):hypothetical protein				0.333333
supercont8.1	762783	-	CHG	CAG	1	2	5	2	MGG_02160T0(N):hypothetical protein				0.285714
supercont8.1	890666	+	CHG	CAG	1	2	6	2	MGG_02187T0(Y):hypothetical protein				0.25
supercont8.1	978931	+	CHG	CAG	1	3	19	3	MGG_02218T0(Y):hypothetical protein				0.136364
supercont8.1	1029195	-	CHG	CAG	1	2	4	2	MGG_02225T0(Y):2,3-dihydro-2,3-dihydroxybenzoate dehydrogenase	MGG_02226T0(N):hypothetical protein			0.333333
supercont8.1	1308475	+	CHG	CCG	1	2	3	2	MGG_02302T0(Y):HhH-GPD family base excision DNA repair protein				0.4
supercont8.1	1330422	+	CHG	CAG	1	3	11	3	MGG_02310T0(Y):hypothetical protein				0.214286
supercont8.1	1472219	+	CHG	CAG	1	3	15	3	MGG_11948T0(N):hypothetical protein				0.166667
supercont8.1	1518447	-	CHG	CAG	4.68	3	10	3	MGG_16103T0(N):hypothetical protein				0.230769
supercont8.1	1542731	+	CHG	CAG	1.08	2	5	2	MGG_16105T0(Y):hypothetical protein	MGG_16105T1(Y):hypothetical protein			0.285714
supercont8.1	1542824	-	CHG	CAG	1	3	19	3	MGG_16105T0(Y):hypothetical protein	MGG_16105T1(Y):hypothetical protein			0.136364
supercont8.1	1551413	+	CHG	CAG	1	3	15	3	MGG_14574T0(N):hypothetical protein				0.166667
supercont8.1	1727467	+	CHG	CAG	1	3	15	3	MGG_02403T0(N):hypothetical protein	MGG_02403T1(N):hypothetical protein			0.166667
supercont8.1	2024875	-	CHG	CAG	1	3	14	3	MGG_02481T0(Y):hypothetical protein				0.176471
supercont8.1	2036339	+	CHG	CAG	1	3	16	3	MGG_02485T0(Y):hypothetical protein				0.157895
supercont8.1	2205285	+	CHG	CAG	1	3	12	3	MGG_02525T0(Y):alanine-glyoxylate aminotransferase 1				0.2
supercont8.1	2221459	-	CHG	CAG	1	2	5	2	MGG_06638T0(N):hypothetical protein				0.285714
supercont8.1	2241599	+	CHG	CAG	1	3	16	3	MGG_06642T0(Y):phosphoglycerate mutase family domain-containing protein				0.157895
supercont8.1	2386390	+	CHG	CCG	1	2	5	2	MGG_06685T0(Y):cytochrome c				0.285714
supercont8.1	2390952	-	CHG	CAG	1	3	17	3	MGG_11878T0(N):hypothetical protein				0.15
supercont8.1	2488179	+	CHG	CAG	1	3	20	3	MGG_06712T0(N):5-methyltetrahydropteroyltriglutamate-homocysteine S-methyltransferase				0.130435
supercont8.1	2556112	-	CHG	CCG	1	3	20	3	MGG_06736T0(Y):hypothetical protein	MGG_06737T0(N):hypothetical protein			0.130435
supercont8.1	2603939	-	CHG	CTG	1	3	15	3	MGG_06752T0(Y):peptidase family M28 family protein				0.166667
supercont8.1	2961002	+	CHG	CAG	1	4	22	4	MGG_06843T0(N):alpha-N-arabinofuranosidase 2				0.153846
supercont8.1	2974756	-	CHG	CAG	1	3	20	3	MGG_06848T0(Y):hypothetical protein				0.130435
supercont8.1	3031229	-	CHG	CAG	1	3	11	3	MGG_11813T0(Y):hypothetical protein				0.214286
supercont8.1	3194087	-	CHG	CAG	1	2	5	2	MGG_06902T0(N):hypothetical protein				0.285714
supercont8.1	3263523	+	CHG	CTG	1	3	19	3	MGG_16213T0(N):hypothetical protein				0.136364
supercont8.1	3267890	+	CHG	CAG	1	3	15	3	MGG_16213T0(N):hypothetical protein				0.166667
supercont8.1	3297736	+	CHG	CAG	1	2	4	2	MGG_06933T0(Y):calcineurin subunit B				0.333333
supercont8.1	3433901	-	CHG	CAG	1	2	6	2	MGG_11786T0(Y):hypothetical protein				0.25
supercont8.1	3607239	-	CHG	CAG	1	3	10	3	MGG_09170T0(N):hypothetical protein				0.230769
supercont8.1	3676737	+	CHG	CAG	1	3	20	3	MGG_09189T0(Y):cellobiose dehydrogenase				0.130435
supercont8.1	3760300	-	CHG	CCG	1	3	20	3	MGG_11764T0(Y):hypothetical protein	MGG_11764T1(Y):hypothetical protein			0.130435
supercont8.1	3809778	-	CHG	CAG	1	2	5	2	MGG_09219T0(N):hypothetical protein				0.285714
supercont8.1	3857410	-	CHG	CCG	1	3	13	3	MGG_11758T0(Y):hypothetical protein				0.1875
supercont8.1	4154819	+	CHG	CAG	1	3	11	3	MGG_16278T0(Y):hypothetical protein				0.214286
supercont8.1	4213182	-	CHG	CAG	38.21	3	1	2	MGG_16285T0(N):predicted protein				0.75
supercont8.1	4263196	-	CHG	CCG	1	3	17	3	MGG_09898T0(Y):adenylate cyclase				0.15
supercont8.1	4377885	+	CHG	CTG	1	3	13	3	MGG_09929T0(N):vacuolar ATPase assembly integral membrane protein VMA21				0.1875
supercont8.1	4433635	-	CHG	CAG	1	2	6	2	MGG_11716T0(N):histone acetyltransferase GCN5				0.25
supercont8.1	4469760	+	CHG	CAG	1	3	11	3	MGG_16303T0(N):hypothetical protein				0.214286
supercont8.1	4554456	+	CHG	CAG	1	3	17	3	MGG_11707T0(Y):hypothetical protein				0.15
supercont8.1	4559780	+	CHG	CTG	1	3	16	3	MGG_10656T0(N):dynamin family protein				0.157895
supercont8.1	4766814	-	CHG	CTG	1	2	6	2	MGG_10533T0(N):agmatinase 1				0.25
supercont8.1	4767603	+	CHG	CAG	1	4	19	3	MGG_10533T0(N):agmatinase 1				0.173913
supercont8.1	4849338	-	CHG	CTG	1.87	2	2	2	MGG_16328T0(Y):hypothetical protein				0.5
supercont8.1	4858059	-	CHG	CCG	1	3	18	3	MGG_05336T0(N):hypothetical protein				0.142857
supercont8.1	4924388	-	CHG	CCG	1	2	6	2	MGG_16333T0(N):hypothetical protein				0.25
supercont8.1	4980078	+	CHG	CTG	1	3	16	3	MGG_05369T0(Y):hypothetical protein				0.157895
supercont8.1	5037057	-	CHG	CAG	1	2	4	2	MGG_05383T0(N):HHE domain-containing protein				0.333333
supercont8.1	5182009	-	CHG	CAG	1	2	6	2	MGG_16359T0(N):hypothetical protein				0.25
supercont8.1	5193051	+	CHG	CTG	1	2	6	2	MGG_13058T0(Y):hypothetical protein				0.25
supercont8.1	5297574	+	CHG	CAG	59.31	4	2	2	MGG_16369T0(Y):predicted protein				0.666667
supercont8.1	5340496	+	CHG	CAG	1	3	15	3	MGG_05473T0(N):hypothetical protein				0.166667
supercont8.1	5340559	+	CHG	CAG	1	3	13	3	MGG_05473T0(N):hypothetical protein				0.1875
supercont8.1	5340568	+	CHG	CAG	1	3	14	3	MGG_05473T0(N):hypothetical protein				0.176471
supercont8.1	5340667	-	CHG	CAG	1	5	26	4	MGG_05473T0(N):hypothetical protein				0.16129
supercont8.1	5340785	+	CHG	CAG	1	5	18	3	MGG_05473T0(N):hypothetical protein				0.217391
supercont8.1	5340856	-	CHG	CAG	1	3	6	2	MGG_05473T0(N):hypothetical protein				0.333333
supercont8.1	5340887	+	CHG	CAG	1	4	18	3	MGG_05473T0(N):hypothetical protein				0.181818
supercont8.1	5340900	+	CHG	CAG	1	3	18	3	MGG_05473T0(N):hypothetical protein				0.142857
supercont8.1	5351256	+	CHG	CAG	1	3	20	3	MGG_16372T0(N):hypothetical protein				0.130435
supercont8.1	5404878	-	CHG	CTG	1	2	3	2	MGG_05491T0(Y):L-aminoadipate-semialdehyde dehydrogenase				0.4
supercont8.1	5675509	+	CHG	CAG	1	3	17	3	MGG_16408T0(N):hypothetical protein				0.15
supercont8.1	5724120	-	CHG	CAG	1	2	5	2	MGG_13121T0(Y):hypothetical protein				0.285714
supercont8.1	5815120	+	CHG	CCG	1	2	3	2	MGG_05603T0(N):hypothetical protein				0.4
supercont8.1	5901922	+	CHG	CAG	1	3	18	3	MGG_16427T0(Y):hypothetical protein				0.142857
supercont8.1	6213513	+	CHG	CAG	1	3	20	3	MGG_05714T0(N):hypothetical protein				0.130435
supercont8.1	6360899	-	CHG	CCG	1	3	16	3	MGG_16460T0(Y):hypothetical protein				0.157895
supercont8.1	6396589	+	CHG	CAG	1	2	5	2	MGG_13172T0(N):WLM domain-containing protein				0.285714
supercont8.1	6548026	-	CHG	CAG	1	3	9	3	MGG_10621T0(Y):xylosidase/arabinosidase				0.25
supercont8.1	6615669	-	CHG	CTG	1	2	5	2	MGG_10893T0(N):hypothetical protein				0.285714
supercont8.1	6773121	-	CHG	CAG	1	2	6	2	MGG_13767T0(N):lovastatin nonaketide synthase				0.25
supercont8.1	6862813	-	CHG	CAG	1	2	5	2	MGG_04726T0(N):isochorismatase family protein				0.285714
supercont8.1	6884882	-	CHG	CAG	1	4	22	4	MGG_13771T0(Y):hypothetical protein				0.153846
supercont8.1	6985660	+	CHG	CAG	1	3	20	3	MGG_13783T0(N):aspartyl-tRNA synthetase				0.130435
supercont8.1	7019960	+	CHG	CAG	1	2	5	2	MGG_04638T0(N):hypothetical protein	MGG_04639T0(Y):phenol 2-monooxygenase			0.285714
supercont8.1	7097674	+	CHG	CAG	1	3	15	3	MGG_04610T0(N):hypothetical protein				0.166667
supercont8.1	7199211	+	CHG	CAG	1	3	17	3	MGG_04560T0(N):hypothetical protein				0.15
supercont8.1	7260306	-	CHG	CAG	1	2	5	2	MGG_13809T0(Y):cellobiose dehydrogenase				0.285714
supercont8.1	7402036	+	CHG	CAG	1	3	16	3	MGG_04467T0(Y):60S acidic ribosomal protein P0				0.157895
supercont8.1	7428520	-	CHG	CAG	1	3	12	3	MGG_04421T0(N):hypothetical protein				0.2
supercont8.1	7651015	+	CHG	CAG	1	3	14	3	MGG_08643T0(Y):PEK/GCN2 protein kinase				0.176471
supercont8.1	7674877	+	CHG	CCG	1	3	17	3	MGG_08648T0(N):anaphase-promoting complex subunit 8				0.15
supercont8.1	7883526	+	CHG	CAG	1	3	18	3	MGG_10924T0(N):hypothetical protein	MGG_14358T0(Y):hypothetical protein			0.142857
supercont8.1	7956190	+	CHG	CAG	1	2	6	2	MGG_14341T0(Y):hypothetical protein				0.25
supercont8.2	305232	+	CHG	CAG	1	2	6	2	MGG_10457T0(Y):hypothetical protein				0.25
supercont8.2	379471	-	CHG	CAG	1	2	3	2	MGG_10481T1(N):NACHT and WD domain-containing protein				0.4
supercont8.2	385515	-	CHG	CAG	1	3	12	3	MGG_10481T0(N):NACHT and WD domain-containing protein				0.2
supercont8.2	497101	+	CHG	CAG	1	3	20	3	MGG_15523T0(Y):hypothetical protein				0.130435
supercont8.2	725589	+	CHG	CTG	1	3	15	3	MGG_15536T0(Y):hypothetical protein				0.166667
supercont8.2	731711	-	CHG	CTG	1	3	14	3	MGG_15536T0(Y):hypothetical protein				0.176471
supercont8.2	755305	-	CHG	CTG	1	3	20	3	MGG_04425T0(Y):phenylalanyl-tRNA synthetase subunit alpha				0.130435
supercont8.2	798093	-	CHG	CCG	1	3	16	3	MGG_04434T0(N):DNA replication complex GINS protein PSF1				0.157895
supercont8.2	819160	+	CHG	CAG	1	3	16	3	MGG_04442T0(Y):splicing factor U2AF-associated protein 2				0.157895
supercont8.2	858945	-	CHG	CAG	1	3	16	3	MGG_04459T0(N):hypothetical protein				0.157895
supercont8.2	878277	-	CHG	CAG	1	3	17	3	MGG_11389T0(N):threonine aldolase				0.15
supercont8.2	886760	-	CHG	CAG	1	2	6	2	MGG_04518T0(Y):sporulation protein RMD5				0.25
supercont8.2	892623	-	CHG	CAG	1	3	19	3	MGG_15543T0(Y):hypothetical protein				0.136364
supercont8.2	990896	+	CHG	CAG	1	3	10	3	MGG_11385T0(Y):hypothetical protein				0.230769
supercont8.2	1060513	+	CHG	CAG	1	3	17	3	MGG_04600T0(Y):hypothetical protein				0.15
supercont8.2	1225120	+	CHG	CAG	1	3	17	3	MGG_15555T0(Y):hypothetical protein				0.15
supercont8.2	1228164	+	CHG	CAG	1	2	6	2	MGG_04673T0(Y):hypothetical protein				0.25
supercont8.2	1247212	+	CHG	CAG	1	3	7	2	MGG_11371T0(Y):hypothetical protein				0.3
supercont8.2	1461488	+	CHG	CCG	1	3	16	3	MGG_04803T0(Y):transmembrane and coiled-coil domain-containing protein 4				0.157895
supercont8.2	1510224	-	CHG	CTG	1	2	3	2	MGG_04828T0(Y):hypothetical protein				0.4
supercont8.2	1630854	-	CHG	CAG	1	3	19	3	MGG_11342T0(N):DNA topoisomerase III				0.136364
supercont8.2	1716994	-	CHG	CAG	1	2	5	2	MGG_10194T0(Y):hypothetical protein				0.285714
supercont8.2	1724860	+	CHG	CAG	1	3	20	3	MGG_10196T0(N):bromodomain containing 1				0.130435
supercont8.2	1780105	-	CHG	CAG	1	3	17	3	MGG_08826T0(N):hypothetical protein	MGG_08826T1(N):hypothetical protein			0.15
supercont8.2	1788460	+	CHG	CAG	1	3	15	3	MGG_08827T0(N):hypothetical protein				0.166667
supercont8.2	1836847	-	CHG	CAG	1	2	4	2	MGG_08843T0(N):magnesium transporter ALR2				0.333333
supercont8.2	2010318	+	CHG	CAG	1	3	16	3	MGG_11317T0(N):long chain fatty acid oxidase				0.157895
supercont8.2	2071544	+	CHG	CAG	1	4	21	3	MGG_14763T0(N):Cullin-4B				0.16
supercont8.2	2164179	+	CHG	CTG	1	2	5	2	MGG_08932T0(Y):hypothetical protein				0.285714
supercont8.2	2185914	+	CHG	CTG	1	3	20	3	MGG_08937T0(N):quinate permease				0.130435
supercont8.2	2228077	-	CHG	CCG	1	3	17	3	MGG_15615T0(Y):hypothetical protein				0.15
supercont8.2	2330248	+	CHG	CAG	1	3	16	3	MGG_08970T0(Y):leptomycin B resistance protein pmd1				0.157895
supercont8.2	2458113	+	CHG	CAG	1	2	6	2	MGG_14499T0(Y):serine/threonine protein kinase				0.25
supercont8.2	2465977	-	CHG	CAG	1	3	13	3	MGG_01165T0(N):isoleucyl-tRNA synthetase				0.1875
supercont8.2	2558972	+	CHG	CAG	1	2	4	2	MGG_01188T0(Y):hypothetical protein				0.333333
supercont8.2	2701610	-	CHG	CAG	1	3	15	3	MGG_15644T0(N):hypothetical protein				0.166667
supercont8.2	2876160	-	CHG	CAG	1	3	11	3	MGG_01257T0(Y):tRNA-dihydrouridine synthase 4	MGG_01258T0(N):cyclin-K			0.214286
supercont8.2	2950835	-	CHG	CCG	1	3	20	3	MGG_01279T0(Y):CAMK/CAMKL/KIN1 protein kinase				0.130435
supercont8.2	2959797	-	CHG	CAG	1	3	18	3	MGG_11239T0(N):RING finger protein				0.142857
supercont8.2	2973857	-	CHG	CAG	1	3	11	3	MGG_01287T0(Y):farnesyltransferase subunit beta				0.214286
supercont8.2	2990968	+	CHG	CTG	1	3	16	3	MGG_01288T0(Y):mannose-1-phosphate guanyltransferase	MGG_01289T0(N):hypothetical protein			0.157895
supercont8.2	2998428	-	CHG	CAG	1	3	18	3	MGG_01291T0(N):glycerol-3-phosphate O-acyltransferase 1				0.142857
supercont8.2	3068704	-	CHG	CAG	1	3	15	3	MGG_14775T0(Y):hypothetical protein				0.166667
supercont8.2	3189146	-	CHG	CAG	1	3	14	3	MGG_01345T0(N):glutamate-cysteine ligase modifier subunit				0.176471
supercont8.2	3241765	-	CHG	CAG	1	3	9	3	MGG_01359T0(N):saccharopine dehydrogenase				0.25
supercont8.2	3277045	-	CHG	CAG	1	3	11	3	MGG_15682T0(Y):hypothetical protein				0.214286
supercont8.2	3350701	-	CHG	CAG	1	3	12	3	MGG_15689T0(Y):hypothetical protein				0.2
supercont8.2	3489499	-	CHG	CAG	1	3	17	3	MGG_01426T0(N):pre-mRNA-splicing factor CEF1				0.15
supercont8.2	3564212	-	CHG	CAG	1	2	4	2	MGG_01447T0(N):hypothetical protein	MGG_15701T0(Y):hypothetical protein			0.333333
supercont8.2	3609279	-	CHG	CAG	1	3	18	3	MGG_11205T0(Y):dynein heavy chain				0.142857
supercont8.2	3632682	-	CHG	CAG	1	3	7	2	MGG_15704T0(Y):hypothetical protein				0.3
supercont8.2	3671100	-	CHG	CAG	1	2	5	2	MGG_11201T0(N):DNA-binding protein creA				0.285714
supercont8.2	3681268	+	CHG	CCG	1	3	13	3	MGG_01470T0(Y):hypothetical protein				0.1875
supercont8.2	3724005	+	CHG	CAG	1	2	4	2	MGG_01481T0(N):peroxisomal targeting signal 2 receptor				0.333333
supercont8.2	3756681	-	CHG	CAG	1	2	4	2	MGG_01488T0(N):hypothetical protein				0.333333
supercont8.2	3774551	+	CHG	CTG	1	3	8	3	MGG_01494T0(Y):hypothetical protein				0.272727
supercont8.2	3810277	-	CHG	CAG	12.28	6	32	4	MGG_15715T0(Y):predicted protein				0.157895
supercont8.2	3876500	-	CHG	CAG	1	3	15	3	MGG_01516T0(Y):hypothetical protein				0.166667
supercont8.2	4174326	-	CHG	CTG	1	3	15	3	MGG_01607T0(N):calnexin				0.166667
supercont8.2	4212497	+	CHG	CCG	1	3	14	3	MGG_11178T0(Y):hypothetical protein				0.176471
supercont8.2	4232368	-	CHG	CAG	1	3	12	3	MGG_01623T0(Y):hypothetical protein				0.2
supercont8.2	4249323	-	CHG	CAG	1	3	11	3	MGG_01625T1(N):hypothetical protein	MGG_01625T0(N):hypothetical protein			0.214286
supercont8.2	4406712	-	CHG	CCG	1	3	15	3	MGG_15753T0(N):hypothetical protein				0.166667
supercont8.2	4491293	+	CHG	CAG	1	4	14	3	MGG_01695T0(N):hypothetical protein				0.222222
supercont8.2	4509695	-	CHG	CAG	1	2	6	2	MGG_01700T0(Y):cytochrome P450 monooxygenase				0.25
supercont8.2	4514965	-	CHG	CCG	1	2	5	2	MGG_01702T0(N):MAP kinase activator				0.285714
supercont8.2	4533068	-	CHG	CAG	1	3	16	3	MGG_01706T0(N):hypothetical protein				0.157895
supercont8.2	4637557	-	CHG	CAG	18.22	4	18	3	MGG_15763T0(Y):predicted protein				0.181818
supercont8.2	4662867	+	CHG	CCG	1	3	14	3	MGG_01741T0(Y):hypothetical protein				0.176471
supercont8.2	4669895	+	CHG	CCG	1	2	6	2	MGG_01742T0(Y):elongation factor 2				0.25
supercont8.2	4779599	+	CHG	CAG	1	3	10	3	MGG_15324T0(Y):hypothetical protein				0.230769
supercont8.2	4826203	+	CHG	CAG	1	3	14	3	MGG_11141T0(Y):lon protease like protein				0.176471
supercont8.2	4834516	-	CHG	CAG	1	3	12	3	MGG_11140T0(Y):TKL protein kinase				0.2
supercont8.2	4844867	-	CHG	CAG	1	3	17	3	MGG_15325T0(N):CMGC/RCK/MAK protein kinase				0.15
supercont8.2	4908172	+	CHG	CAG	1	2	4	2	MGG_01805T0(Y):hypothetical protein				0.333333
supercont8.2	4946509	-	CHG	CAG	1	2	6	2	MGG_01816T0(N):WEE protein kinase				0.25
supercont8.2	4981563	-	CHG	CCG	1	3	20	3	MGG_01823T0(Y):LAlv9 family protein				0.130435
supercont8.2	5103736	+	CHG	CAG	1	2	6	2	MGG_01853T0(Y):hypothetical protein				0.25
supercont8.2	5120155	+	CHG	CAG	1	2	5	2	MGG_01856T0(N):hypothetical protein				0.285714
supercont8.2	5175432	-	CHG	CAG	1	6	13	3	MGG_01873T0(N):hypothetical protein				0.315789
supercont8.2	5215165	-	CHG	CTG	1	3	16	3	MGG_11115T0(Y):hypothetical protein				0.157895
supercont8.2	5227570	-	CHG	CAG	1	3	20	3	MGG_01888T0(Y):WD repeat-containing protein				0.130435
supercont8.2	5238213	-	CHG	CCG	1	3	6	2	MGG_01891T0(N):hypothetical protein				0.333333
supercont8.2	5250364	-	CHG	CAG	1.02	3	15	3	MGG_01896T0(Y):DJ-1/PfpI family protein				0.166667
supercont8.2	5443639	-	CHG	CAG	1	3	12	3	MGG_08022T0(Y):hypothetical protein				0.2
supercont8.2	5796142	+	CHG	CAG	1	4	17	3	MGG_08130T0(N):hypothetical protein				0.190476
supercont8.2	5897798	-	CHG	CAG	1	3	18	3	MGG_08159T0(N):ATP NAD kinase				0.142857
supercont8.2	6025301	+	CHG	CAG	1	3	15	3	MGG_15065T0(Y):hypothetical protein				0.166667
supercont8.2	6125930	+	CHG	CAG	1	4	17	3	MGG_07022T0(Y):hypothetical protein				0.190476
supercont8.2	6152527	-	CHG	CAG	1	3	11	3	MGG_07030T0(N):hypothetical protein				0.214286
supercont8.2	6186428	-	CHG	CCG	1	4	23	4	MGG_07047T0(N):hypothetical protein				0.148148
supercont8.2	6331083	+	CHG	CAG	1	2	4	2	MGG_07090T0(Y):hypothetical protein	MGG_07091T0(N):polyphosphoinositide phosphatase			0.333333
supercont8.2	6396352	-	CHG	CAG	1	2	5	2	MGG_07112T0(Y):hypothetical protein				0.285714
supercont8.2	6396384	-	CHG	CAG	1	2	4	2	MGG_07112T0(Y):hypothetical protein				0.333333
supercont8.2	6467162	-	CHG	CAG	1	2	6	2	MGG_07124T0(Y):replication protein A 32 kDa subunit				0.25
supercont8.2	6577724	-	CHG	CAG	1	3	16	3	MGG_07156T0(Y):hypothetical protein				0.157895
supercont8.2	6579811	-	CHG	CCG	1	3	14	3	MGG_07156T0(Y):hypothetical protein				0.176471
supercont8.2	6590041	-	CHG	CAG	1	3	20	3	MGG_07160T0(N):hypothetical protein				0.130435
supercont8.2	6628277	-	CHG	CAG	1	3	17	3	MGG_07171T0(Y):hypothetical protein				0.15
supercont8.2	6684347	-	CHG	CAG	1	3	14	3	MGG_07187T0(N):glutamate synthase				0.176471
supercont8.2	6704240	+	CHG	CAG	1	4	15	3	MGG_07192T0(Y):hypothetical protein				0.210526
supercont8.2	6972628	+	CHG	CCG	1	2	5	2	MGG_12388T0(N):hypothetical protein				0.285714
supercont8.2	7025656	+	CHG	CCG	1	4	19	3	MGG_07268T0(N):isocitrate dehydrogenase				0.173913
supercont8.2	7029050	-	CHG	CAG	1	3	14	3	MGG_07269T0(N):hypothetical protein				0.176471
supercont8.2	7110056	-	CHG	CAG	1	2	6	2	MGG_07287T0(Y):lysophospholipase Plb3				0.25
supercont8.2	7165627	+	CHG	CAG	1	3	20	3	MGG_12397T0(Y):hypothetical protein				0.130435
supercont8.2	7200474	-	CHG	CAG	1	3	20	3	MGG_07312T0(Y):osmosensing histidine protein kinase SLN1				0.130435
supercont8.2	7335676	-	CHG	CAG	1	3	14	3	MGG_07344T0(Y):hypothetical protein				0.176471
supercont8.2	7375833	+	CHG	CTG	1	2	6	2	MGG_07358T0(N):serin endopeptidase				0.25
supercont8.2	7410137	-	CHG	CAG	1	3	17	3	MGG_07369T0(N):hypothetical protein				0.15
supercont8.2	7417071	+	CHG	CAG	1	2	6	2	MGG_12421T0(N):aminomethyltransferase				0.25
supercont8.2	7584990	-	CHG	CAG	1	2	6	2	MGG_15926T0(N):hypothetical protein				0.25
supercont8.2	7689368	-	CHG	CTG	1	2	5	2	MGG_08366T0(Y):hypothetical protein				0.285714
supercont8.2	7736027	-	CHG	CAG	1	3	19	3	MGG_08352T0(Y):isoflavone reductase				0.136364
supercont8.2	7788504	-	CHG	CAG	1	3	11	3	MGG_08337T0(Y):hypothetical protein				0.214286
supercont8.2	7794308	+	CHG	CAG	1	2	3	2	MGG_08334T0(Y):hypothetical protein				0.4
supercont8.2	7875944	+	CHG	CAG	1	3	20	3	MGG_12468T0(N):hypothetical protein				0.130435
supercont8.2	7955994	+	CHG	CAG	1	3	15	3	MGG_08299T0(N):hypothetical protein				0.166667
supercont8.2	7981093	+	CHG	CAG	1	3	10	3	MGG_08293T0(Y):salicylate hydroxylase				0.230769
supercont8.2	7986657	-	CHG	CAG	1	3	10	3	MGG_12476T0(Y):hypothetical protein				0.230769
supercont8.2	7995533	-	CHG	CAG	1	3	11	3	MGG_08288T0(N):short-chain-fatty-acid-CoA ligase				0.214286
supercont8.2	8153323	+	CHG	CAG	1	2	6	2	MGG_08239T0(N):hypothetical protein				0.25
supercont8.2	8245150	-	CHG	CAG	1	6	36	4	MGG_15976T0(Y):hypothetical protein				0.142857
supercont8.2	8245549	-	CHG	CAG	1.03	4	33	4	MGG_15976T0(Y):hypothetical protein				0.108108
supercont8.2	8246358	+	CHG	CAG	1	5	38	4	MGG_15976T0(Y):hypothetical protein				0.116279
supercont8.3	49110	+	CHG	CCG	1	3	19	3	MGG_09072T0(N):alcohol oxidase				0.136364
supercont8.3	127092	-	CHG	CCG	1	3	13	3	MGG_15185T0(Y):agglutinin isolectin 1				0.1875
supercont8.3	128817	-	CHG	CAG	1	2	6	2	MGG_13332T0(N):aquaporin				0.25
supercont8.3	180409	-	CHG	CCG	1	3	12	3	MGG_09103T0(Y):hypothetical protein				0.2
supercont8.3	293021	+	CHG	CAG	1	3	17	3	MGG_16600T0(Y):hypothetical protein				0.15
supercont8.3	307081	-	CHG	CAG	1	3	6	2	MGG_09149T0(Y):hypothetical protein				0.333333
supercont8.3	319205	+	CHG	CCG	1	3	12	3	MGG_09154T0(N):hypothetical protein				0.2
supercont8.3	480529	+	CHG	CAG	1	2	2	2	MGG_16617T0(N):hypothetical protein				0.5
supercont8.3	544254	+	CHG	CTG	1	3	13	3	MGG_07414T0(N):hypothetical protein				0.1875
supercont8.3	599964	+	CHG	CAG	1	3	11	3	MGG_07428T0(N):allantoate permease				0.214286
supercont8.3	687423	-	CHG	CAG	1	3	20	3	MGG_07450T0(Y):fungal specific transcription factor domain-containing protein				0.130435
supercont8.3	744456	-	CHG	CAG	1	3	15	3	MGG_07468T0(Y):ubiquitin C-terminal hydrolase				0.166667
supercont8.3	838239	-	CHG	CAG	1	3	18	3	MGG_13405T0(Y):geranylgeranyl pyrophosphate synthetase				0.142857
supercont8.3	1140132	+	CHG	CAG	1	3	16	3	MGG_07593T0(N):cytochrome P450 monooxygenase				0.157895
supercont8.3	1239994	-	CHG	CCG	1	2	6	2	MGG_07620T0(N):L-amino-acid oxidase				0.25
supercont8.3	1346891	-	CHG	CTG	49	2	4	2	MGG_16676T0(Y):predicted protein				0.333333
supercont8.3	1387689	+	CHG	CAG	1	3	16	3	MGG_07656T0(N):chitosanase				0.157895
supercont8.3	1388676	+	CHG	CAG	1	3	16	3	MGG_07656T0(N):chitosanase				0.157895
supercont8.3	1509826	-	CHG	CAG	1	3	16	3	MGG_13454T0(Y):podosporapepsin				0.157895
supercont8.3	1519449	+	CHG	CAG	1	3	15	3	MGG_07685T0(N):hypothetical protein				0.166667
supercont8.3	1521819	-	CHG	CAG	1	3	14	3	MGG_07687T0(N):CMGC protein kinase				0.176471
supercont8.3	1698937	-	CHG	CAG	1	3	18	3	MGG_05846T0(N):O-methyltransferase				0.142857
supercont8.3	1709528	-	CHG	CAG	1	4	28	4	MGG_05849T0(N):hypothetical protein				0.125
supercont8.3	1759171	+	CHG	CTG	1	2	5	2	MGG_13289T0(Y):hypothetical protein				0.285714
supercont8.3	1785856	-	CHG	CAG	1	3	12	3	MGG_16710T0(N):hypothetical protein				0.2
supercont8.3	1804045	-	CHG	CAG	1	3	18	3	MGG_05875T0(N):pectate lyase				0.142857
supercont8.3	1861485	+	CHG	CCG	1	3	19	3	MGG_05896T0(N):hypothetical protein				0.136364
supercont8.3	1998950	-	CHG	CAG	1	2	5	2	MGG_13254T0(Y):NAPE-hydrolyzing phospholipase D				0.285714
supercont8.3	2246677	+	CHG	CAG	1	3	15	3	MGG_06000T0(N):hypothetical protein				0.166667
supercont8.3	2318367	-	CHG	CCG	1	3	8	3	MGG_06025T0(N):Yip1 domain-containing protein				0.272727
supercont8.3	2369096	-	CHG	CCG	1	3	18	3	MGG_06041T0(Y):rhamnogalacturonan lyase				0.142857
supercont8.3	2434343	-	CHG	CAG	1	2	4	2	MGG_06062T0(N):nitrate reductase				0.333333
supercont8.3	2542200	-	CHG	CAG	1	3	15	3	MGG_06090T0(N):hypothetical protein				0.166667
supercont8.3	2566864	-	CHG	CAG	1	3	9	3	MGG_06098T0(Y):exocyst complex component EXO84				0.25
supercont8.3	2688882	+	CHG	CAG	1	2	6	2	MGG_13203T0(Y):ATPase				0.25
supercont8.3	2777267	+	CHG	CAG	1	3	20	3	MGG_06159T0(Y):hypothetical protein				0.130435
supercont8.3	2814036	-	CHG	CAG	1	2	6	2	MGG_06168T0(N):hypothetical protein				0.25
supercont8.3	2816187	+	CHG	CAG	1	2	6	2	MGG_16770T0(Y):hypothetical protein				0.25
supercont8.3	2883220	+	CHG	CTG	1	2	4	2	MGG_06193T0(Y):solute carrier family 25 member 33				0.333333
supercont8.3	2899373	-	CHG	CAG	1	3	6	2	MGG_13186T0(Y):PNS1				0.333333
supercont8.3	3189635	+	CHG	CAG	1	2	4	2	MGG_05785T0(N):levanase				0.333333
supercont8.3	3204807	+	CHG	CAG	1	3	14	3	MGG_13014T0(N):class V chitin synthase				0.176471
supercont8.3	3254198	-	CHG	CTG	1	2	4	2	MGG_09565T0(N):CMGC/MAPK/ERK protein kinase				0.333333
supercont8.3	3289738	-	CHG	CAG	1	3	20	3	MGG_09555T0(N):double-strand break repair protein mus-23				0.130435
supercont8.3	3316231	-	CHG	CAG	1	3	11	3	MGG_16792T0(Y):hypothetical protein				0.214286
supercont8.3	3409872	-	CHG	CAG	1	3	20	3	MGG_09518T0(Y):hypothetical protein				0.130435
supercont8.3	3465129	-	CHG	CAG	1	2	3	2	MGG_09503T0(Y):hypothetical protein				0.4
supercont8.3	3665909	-	CHG	CCG	1	3	17	3	MGG_10912T0(Y):mycocerosic acid synthase				0.15
supercont8.3	3676768	+	CHG	CAG	1	2	6	2	MGG_16815T1(N):hypothetical protein	MGG_16815T0(N):hypothetical protein			0.25
supercont8.3	3695461	+	CHG	CAG	1	3	16	3	MGG_04846T0(Y):hypothetical protein				0.157895
supercont8.3	3734520	+	CHG	CAG	1	2	6	2	MGG_04855T0(N):ATP-dependent bile acid permease				0.25
supercont8.3	3765437	-	CHG	CAG	1	3	20	3	MGG_04863T0(Y):Cullin-associated NEDD8-dissociated protein 2				0.130435
supercont8.3	3771891	-	CHG	CAG	1	3	17	3	MGG_04865T0(Y):hypothetical protein				0.15
supercont8.3	3805113	-	CHG	CAG	1	3	12	3	MGG_04878T0(N):Lid2 complex component lid2				0.2
supercont8.3	3838076	+	CHG	CCG	1	3	20	3	MGG_04886T0(Y):hypothetical protein				0.130435
supercont8.3	3888557	+	CHG	CAG	1	3	16	3	MGG_04899T0(Y):lipid A export ATP-binding/permease msbA				0.157895
supercont8.3	4004446	+	CHG	CTG	1	3	13	3	MGG_04934T0(Y):peptide transporter PTR2-A				0.1875
supercont8.3	4074586	+	CHG	CAG	1	4	37	4	MGG_04959T0(Y):hypothetical protein				0.097561
supercont8.3	4159969	+	CHG	CCG	1	2	6	2	MGG_04984T0(Y):hypothetical protein				0.25
supercont8.3	4186478	+	CHG	CAG	1	3	19	3	MGG_04989T0(Y):TATA-binding protein-associated factor MOT1				0.136364
supercont8.3	4224692	+	CHG	CAG	1	3	14	3	MGG_12958T0(N):transcription factor steA				0.176471
supercont8.3	4246196	+	CHG	CTG	1	3	11	3	MGG_12956T0(N):hypothetical protein				0.214286
supercont8.3	4252369	+	CHG	CAG	1	3	10	3	MGG_04999T0(Y):hypothetical protein				0.230769
supercont8.3	4260057	-	CHG	CAG	1	3	16	3	MGG_05002T0(Y):ubiquitin carboxyl-terminal hydrolase				0.157895
supercont8.3	4263856	-	CHG	CAG	1	3	19	3	MGG_05002T0(Y):ubiquitin carboxyl-terminal hydrolase				0.136364
supercont8.3	4291899	-	CHG	CAG	1	3	14	3	MGG_05009T0(N):canalicular multispecific organic anion transporter 2				0.176471
supercont8.3	4373003	+	CHG	CAG	1	3	11	3	MGG_16847T0(N):hypothetical protein				0.214286
supercont8.3	4386197	-	CHG	CAG	1	3	16	3	MGG_05040T0(Y):hypothetical protein				0.157895
supercont8.3	4388814	-	CHG	CAG	1	3	12	3	MGG_05041T0(Y):dipeptidyl peptidase III				0.2
supercont8.3	4393689	+	CHG	CTG	1	3	14	3	MGG_16849T0(Y):hypothetical protein				0.176471
supercont8.3	4410797	+	CHG	CAG	1	3	19	3	MGG_05047T0(N):hypothetical protein				0.136364
supercont8.3	4421603	+	CHG	CAG	1	4	19	3	MGG_05049T0(Y):hypothetical protein				0.173913
supercont8.3	4443071	+	CHG	CAG	1	3	13	3	MGG_16854T0(N):hypothetical protein				0.1875
supercont8.3	4445152	+	CHG	CCG	1	2	4	2	MGG_16854T0(N):hypothetical protein				0.333333
supercont8.3	4530978	-	CHG	CTG	1	3	16	3	MGG_16862T0(N):hypothetical protein				0.157895
supercont8.3	4572563	+	CHG	CAG	1	3	15	3	MGG_05090T0(N):hypothetical protein				0.166667
supercont8.3	4625629	+	CHG	CAG	1	2	5	2	MGG_05109T0(N):hypothetical protein				0.285714
supercont8.3	4697213	+	CHG	CAG	1	3	16	3	MGG_05129T0(N):hypothetical protein				0.157895
supercont8.3	4703910	+	CHG	CTG	1	2	6	2	MGG_05131T0(Y):hypothetical protein	MGG_05132T0(N):hypothetical protein			0.25
supercont8.3	4721220	-	CHG	CAG	1	3	19	3	MGG_05136T0(Y):pre-rRNA-processing protein PNO1				0.136364
supercont8.3	4853499	-	CHG	CAG	1	3	12	3	MGG_05178T0(N):AF-9				0.2
supercont8.3	4897105	+	CHG	CAG	1	3	20	3	MGG_05189T0(Y):sphingosine N-acyltransferase lac1				0.130435
supercont8.3	4967033	-	CHG	CAG	1	3	15	3	MGG_05207T0(N):protein phosphatase 2C				0.166667
supercont8.3	4984013	-	CHG	CCG	1	3	18	3	MGG_05212T0(Y):hypothetical protein				0.142857
supercont8.3	5004379	+	CHG	CCG	1	3	17	3	MGG_05218T0(N):hypothetical protein				0.15
supercont8.3	5137745	-	CHG	CAG	1	3	19	3	MGG_05246T0(N):alpha-L-rhamnosidase A				0.136364
supercont8.3	5213568	+	CHG	CAG	1	3	19	3	MGG_05265T0(N):elongation factor 2				0.136364
supercont8.3	5213949	+	CHG	CTG	1	3	19	3	MGG_05265T0(N):elongation factor 2				0.136364
supercont8.3	5297788	-	CHG	CCG	1	4	19	3	MGG_05287T0(Y):hypothetical protein				0.173913
supercont8.3	5363733	-	CHG	CAG	1	3	16	3	MGG_16904T0(Y):CMGC/CLK protein kinase				0.157895
supercont8.3	5385952	-	CHG	CCG	1	3	15	3	MGG_05316T0(Y):hypothetical protein				0.166667
supercont8.3	5418997	+	CHG	CAG	1	3	13	3	MGG_05326T0(Y):sterol O-acyltransferase 2				0.1875
supercont8.3	5422183	-	CHG	CAG	1	3	7	2	MGG_05328T0(N):peroxin 8				0.3
supercont8.3	5427606	+	CHG	CAG	1	3	19	3	MGG_05331T0(Y):protein-S-isoprenylcysteine O-methyltransferase				0.136364
supercont8.3	5436375	+	CHG	CCG	1	3	18	3	MGG_11100T0(N):hypothetical protein				0.142857
supercont8.3	5447226	-	CHG	CAG	1	3	14	3	MGG_14463T0(Y):hypothetical protein				0.176471
supercont8.3	5448684	-	CHG	CAG	1	3	11	3	MGG_11036T0(Y):cellobiose dehydrogenase				0.214286
supercont8.3	5452200	-	CHG	CAG	1	4	28	4	MGG_11036T0(Y):cellobiose dehydrogenase				0.125
supercont8.3	5454154	-	CHG	CAG	40.97	7	12	3	MGG_16907T0(N):predicted protein				0.368421
supercont8.3	5473004	+	CHG	CAG	1	3	13	3	MGG_07705T0(N):acyl-CoA ligase				0.1875
supercont8.3	5480878	+	CHG	CAG	1	3	12	3	MGG_07706T0(Y):hypothetical protein				0.2
supercont8.3	5688239	-	CHG	CAG	1	3	18	3	MGG_13836T0(N):hypothetical protein				0.142857
supercont8.3	5724746	+	CHG	CTG	1	2	6	2	MGG_07772T0(N):hypothetical protein				0.25
supercont8.3	5750422	-	CHG	CAG	1	2	6	2	MGG_07782T0(N):dehydroquinase class II				0.25
supercont8.3	6035386	-	CHG	CTG	1	3	20	3	MGG_07855T0(Y):hypothetical protein				0.130435
supercont8.3	6052247	-	CHG	CTG	1	3	18	3	MGG_07858T0(N):cyclic peptide synthetase				0.142857
supercont8.3	6155994	-	CHG	CAG	1	3	19	3	MGG_07887T0(Y):hypothetical protein				0.136364
supercont8.3	6158836	+	CHG	CAG	1	3	12	3	MGG_07888T0(Y):hypothetical protein				0.2
supercont8.3	6194381	-	CHG	CAG	1	2	3	2	MGG_16961T0(N):hypothetical protein				0.4
supercont8.3	6217777	-	CHG	CAG	1	2	5	2	MGG_07908T0(Y):exoglucanase 3				0.285714
supercont8.3	6296253	+	CHG	CAG	1	2	6	2	MGG_16970T0(N):hypothetical protein				0.25
supercont8.3	6436238	-	CHG	CCG	1	3	13	3	MGG_13928T0(Y):benzoate 4-monooxygenase				0.1875
supercont8.3	6542559	-	CHG	CAG	1	3	12	3	MGG_16984T0(Y):hypothetical protein				0.2
supercont8.3	6542871	+	CHG	CAG	1.17	5	7	2	MGG_16984T0(Y):hypothetical protein				0.416667
supercont8.4	99171	+	CHG	CAG	1	2	6	2	MGG_15344T0(N):hypothetical protein				0.25
supercont8.4	319469	+	CHG	CAG	1	3	15	3	MGG_08467T0(Y):hypothetical protein				0.166667
supercont8.4	402362	+	CHG	CAG	1	3	19	3	MGG_08488T0(N):hypothetical protein				0.136364
supercont8.4	469138	-	CHG	CAG	1	3	17	3	MGG_17027T0(N):hypothetical protein				0.15
supercont8.4	495906	-	CHG	CAG	1	2	3	2	MGG_15362T0(Y):hypothetical protein				0.4
supercont8.4	521735	+	CHG	CAG	1	2	5	2	MGG_08526T0(Y):hypothetical protein				0.285714
supercont8.4	571973	+	CHG	CAG	1	3	10	3	MGG_08539T0(Y):hypothetical protein				0.230769
supercont8.4	606434	-	CHG	CAG	1	3	11	3	MGG_08549T0(N):CAMK protein kinase				0.214286
supercont8.4	694280	+	CHG	CAG	1	3	20	3	MGG_15357T0(N):MYB DNA-binding domain-containing protein				0.130435
supercont8.4	887376	-	CHG	CAG	1	2	6	2	MGG_13471T0(N):hypothetical protein				0.25
supercont8.4	916605	-	CHG	CAG	1	4	20	3	MGG_03722T0(Y):hypothetical protein				0.166667
supercont8.4	1138722	-	CHG	CTG	1	3	16	3	MGG_17054T0(N):hypothetical protein				0.157895
supercont8.4	1165767	+	CHG	CTG	1	3	19	3	MGG_03640T0(Y):hypothetical protein				0.136364
supercont8.4	1202621	-	CHG	CAG	1	3	16	3	MGG_03629T0(N):hypothetical protein				0.157895
supercont8.4	1249320	-	CHG	CAG	1	3	16	3	MGG_13500T0(Y):U5 small nuclear ribonucleoprotein component				0.157895
supercont8.4	1302717	+	CHG	CAG	1	3	12	3	MGG_03603T0(N):hypothetical protein				0.2
supercont8.4	1305962	+	CHG	CAG	33.21	2	6	2	MGG_17065T0(Y):predicted protein				0.25
supercont8.4	1315117	-	CHG	CAG	1	3	15	3	MGG_03600T0(Y):mitochondrial-processing peptidase subunit beta				0.166667
supercont8.4	1408799	-	CHG	CTG	1	2	6	2	MGG_03574T0(N):hypothetical protein				0.25
supercont8.4	1452561	-	CHG	CAG	1	3	17	3	MGG_03564T0(N):mitochondrial RNA-splicing protein MRS3				0.15
supercont8.4	1526552	+	CHG	CAG	1	3	5	2	MGG_03543T0(N):hypothetical protein				0.375
supercont8.4	1631531	-	CHG	CAG	1	2	6	2	MGG_13535T0(N):nucleoporin POM152				0.25
supercont8.4	1637435	+	CHG	CAG	1	3	14	3	MGG_03513T0(Y):ubiquitin carboxyl-terminal hydrolase				0.176471
supercont8.4	1655688	-	CHG	CAG	1	3	18	3	MGG_03508T0(Y):Cel3e				0.142857
supercont8.4	1764152	+	CHG	CAG	1	3	19	3	MGG_15278T0(N):hypothetical protein				0.136364
supercont8.4	1770865	-	CHG	CAG	1	3	17	3	MGG_15277T0(N):hypothetical protein				0.15
supercont8.4	1872072	+	CHG	CAG	1	2	6	2	MGG_03435T0(N):hypothetical protein	MGG_03436T0(Y):hypothetical protein			0.25
supercont8.4	1904571	+	CHG	CCG	1	3	16	3	MGG_03427T0(Y):hypothetical protein				0.157895
supercont8.4	1914789	-	CHG	CTG	1	3	18	3	MGG_03422T0(N):hypothetical protein				0.142857
supercont8.4	1949558	+	CHG	CTG	1	2	6	2	MGG_14465T0(N):hypothetical protein				0.25
supercont8.4	2051065	+	CHG	CAG	1	4	18	3	MGG_14883T0(Y):methyltransferase small domain-containing protein				0.181818
supercont8.4	2069867	+	CHG	CCG	1	2	6	2	MGG_03384T0(Y):hypothetical protein				0.25
supercont8.4	2199917	-	CHG	CAG	1	3	17	3	MGG_03343T0(Y):hexaprenyl pyrophosphate synthase				0.15
supercont8.4	2221429	+	CHG	CCG	1	3	17	3	MGG_17113T0(Y):hypothetical protein				0.15
supercont8.4	2225595	+	CHG	CAG	1	3	14	3	MGG_12721T0(N):oligopeptide transporter 2				0.176471
supercont8.4	2240323	+	CHG	CAG	1	4	32	4	MGG_03329T0(N):small heat shock protein				0.111111
supercont8.4	2255764	-	CHG	CTG	1	2	4	2	MGG_12722T0(N):hypothetical protein	MGG_17116T0(Y):hypothetical protein			0.333333
supercont8.4	2289805	-	CHG	CAG	1	3	19	3	MGG_03316T0(N):serin endopeptidase	MGG_03316T1(N):serin endopeptidase	MGG_03317T0(Y):eukaryotic translation initiation factor 3 subunit E		0.136364
supercont8.4	2290624	-	CHG	CAG	1	2	6	2	MGG_03316T0(N):serin endopeptidase	MGG_03316T1(N):serin endopeptidase			0.25
supercont8.4	2458430	+	CHG	CCG	1	3	17	3	MGG_03269T0(Y):hypothetical protein				0.15
supercont8.4	2548111	-	CHG	CCG	1	3	18	3	MGG_03251T0(N):40S ribosomal protein S8				0.142857
supercont8.4	2570186	+	CHG	CAG	1	3	9	3	MGG_03242T0(Y):heat shock factor protein HSF24				0.25
supercont8.4	2590761	-	CHG	CAG	1	2	2	2	MGG_03238T0(N):zinc finger protein ZPR1				0.5
supercont8.4	2603444	-	CHG	CAG	1	3	12	3	MGG_12749T0(N):glutathione reductase				0.2
supercont8.4	2665115	+	CHG	CAG	1	3	19	3	MGG_03215T0(N):DNA-directed RNA polymerase II subunit RPB3				0.136364
supercont8.4	2727082	-	CHG	CAG	1	3	18	3	MGG_03198T0(N):hypothetical protein				0.142857
supercont8.4	2821548	+	CHG	CAG	1	2	5	2	MGG_03169T0(Y):hypothetical protein				0.285714
supercont8.4	2861722	+	CHG	CAG	1	2	5	2	MGG_03156T0(Y):hypothetical protein				0.285714
supercont8.4	2863480	+	CHG	CAG	1	3	17	3	MGG_12765T0(Y):hypothetical protein				0.15
supercont8.4	2868420	-	CHG	CAG	1	3	11	3	MGG_03154T0(N):hypothetical protein				0.214286
supercont8.4	2909583	-	CHG	CAG	1	2	3	2	MGG_03144T0(N):Ulp1 protease				0.4
supercont8.4	2979948	-	CHG	CAG	1	3	18	3	MGG_03127T0(N):hypothetical protein				0.142857
supercont8.4	2986907	+	CHG	CAG	1	3	12	3	MGG_03124T0(Y):hypothetical protein				0.2
supercont8.4	3038477	+	CHG	CAG	1	3	19	3	MGG_06635T0(Y):hypothetical protein				0.136364
supercont8.4	3040955	-	CHG	CTG	1	2	6	2	MGG_06634T0(Y):hypothetical protein				0.25
supercont8.4	3082685	+	CHG	CAG	1	3	18	3	MGG_06617T0(Y):hypothetical protein				0.142857
supercont8.4	3130773	-	CHG	CAG	1	2	6	2	MGG_14863T0(N):trans-aconitate 2-methyltransferase				0.25
supercont8.4	3133863	-	CHG	CCG	1	2	3	2	MGG_06600T0(Y):carbonate dehydratase				0.4
supercont8.4	3189823	-	CHG	CAG	1	3	13	3	MGG_06586T0(N):hypothetical protein				0.1875
supercont8.4	3203381	-	CHG	CCG	1	3	19	3	MGG_06582T0(Y):inner membrane magnesium transporter MRS2				0.136364
supercont8.4	3279619	-	CHG	CCG	1	2	5	2	MGG_06563T0(N):hypothetical protein				0.285714
supercont8.4	3330529	+	CHG	CAG	1	3	14	3	MGG_06546T0(N):hypothetical protein	MGG_06547T0(Y):tartrate dehydrogenase/decarboxylase ttuC			0.176471
supercont8.4	3349725	-	CHG	CAG	1	3	19	3	MGG_06540T0(Y):tryptophan dimethylallyltransferase 2				0.136364
supercont8.4	3367389	-	CHG	CAG	1	3	20	3	MGG_17169T0(Y):hypothetical protein				0.130435
supercont8.4	3390804	-	CHG	CAG	1	2	4	2	MGG_14857T0(Y):hypothetical protein				0.333333
supercont8.4	3405037	-	CHG	CAG	1	3	17	3	MGG_06527T0(Y):NADPH-ferrihemoprotein reductase				0.15
supercont8.4	3460481	+	CHG	CAG	1	2	5	2	MGG_14853T0(Y):riboflavin kinase				0.285714
supercont8.4	3467901	+	CHG	CAG	1	3	16	3	MGG_12817T0(N):fluconazole resistance protein 1				0.157895
supercont8.4	3512772	+	CHG	CAG	1	3	16	3	MGG_06499T0(Y):hypothetical protein				0.157895
supercont8.4	3561240	-	CHG	CAG	1	2	4	2	MGG_06487T0(Y):thymine dioxygenase				0.333333
supercont8.4	3617694	+	CHG	CAG	1	4	31	4	MGG_06471T0(N):zinc finger protein				0.114286
supercont8.4	3785499	-	CHG	CAG	1	3	18	3	MGG_06424T0(N):peroxisomal biogenesis factor 3				0.142857
supercont8.4	3800007	-	CHG	CAG	1	3	18	3	MGG_12839T0(N):actin cytoskeleton-regulatory complex protein PAN1				0.142857
supercont8.4	3812159	-	CHG	CAG	1	3	15	3	MGG_06419T0(N):hypothetical protein				0.166667
supercont8.4	3884247	-	CHG	CAG	1	3	20	3	MGG_06396T0(N):hypothetical protein				0.130435
supercont8.4	4052234	-	CHG	CAG	1	3	17	3	MGG_06355T0(Y):hypothetical protein				0.15
supercont8.4	4078287	-	CHG	CAG	1	2	4	2	MGG_06347T0(N):hypothetical protein				0.333333
supercont8.4	4252467	+	CHG	CAG	1	3	9	3	MGG_06298T0(N):hypothetical protein				0.25
supercont8.4	4297630	+	CHG	CTG	1	2	6	2	MGG_17199T0(N):hypothetical protein				0.25
supercont8.4	4323021	+	CHG	CAG	1	4	13	3	MGG_17202T0(Y):hypothetical protein				0.235294
supercont8.4	4501670	+	CHG	CAG	6.26	3	18	3	MGG_10995T0(N):hypothetical protein				0.142857
supercont8.4	4620137	-	CHG	CAG	1	3	17	3	MGG_10107T0(Y):caleosin domain-containing protein				0.15
supercont8.4	5211903	+	CHG	CAG	1	3	13	3	MGG_09778T0(N):quinate permease				0.1875
supercont8.4	5239253	-	CHG	CAG	35.82	2	5	2	MGG_17268T0(N):predicted protein				0.285714
supercont8.4	5288583	-	CHG	CAG	1	3	15	3	MGG_09758T0(N):allantoate permease				0.166667
supercont8.4	5418193	+	CHG	CAG	1	3	18	3	MGG_09711T0(Y):hypothetical protein				0.142857
supercont8.4	5458741	-	CHG	CAG	1	3	10	3	MGG_09700T0(Y):tyrosine-protein phosphatase YVH1				0.230769
supercont8.4	5462556	-	CHG	CAG	1	4	21	3	MGG_09699T0(N):hypothetical protein				0.16
supercont8.4	5510647	-	CHG	CTG	12.39	5	16	3	MGG_17285T0(Y):hypothetical protein				0.238095
supercont8.5	188459	-	CHG	CTG	1	3	19	3	MGG_10782T0(Y):hypothetical protein				0.136364
supercont8.5	357994	+	CHG	CTG	1	2	5	2	MGG_01140T0(Y):alpha-1,2 mannosyltransferase KTR1				0.285714
supercont8.5	470405	-	CHG	CAG	1	3	18	3	MGG_01116T0(Y):hypothetical protein				0.142857
supercont8.5	472517	-	CHG	CTG	1	3	18	3	MGG_01115T0(N):ubiquitin-protein ligase E3A				0.142857
supercont8.5	678944	-	CHG	CAG	1	3	18	3	MGG_01050T0(Y):SPX domain-containing protein				0.142857
supercont8.5	682093	+	CHG	CTG	1	2	5	2	MGG_01048T0(Y):hexaprenyldihydroxybenzoate methyltransferase				0.285714
supercont8.5	691486	-	CHG	CCG	1	2	6	2	MGG_01046T0(Y):methionyl-tRNA synthetase				0.25
supercont8.5	713692	+	CHG	CAG	1	3	18	3	MGG_17323T0(N):hypothetical protein				0.142857
supercont8.5	716522	-	CHG	CAG	2.45	4	36	4	MGG_17324T0(N):hypothetical protein				0.1
supercont8.5	716564	-	CHG	CAG	1.38	8	38	4	MGG_17324T0(N):hypothetical protein				0.173913
supercont8.5	771500	+	CHG	CAG	1	3	18	3	MGG_01023T0(Y):hypothetical protein				0.142857
supercont8.5	840821	+	CHG	CAG	1	3	18	3	MGG_01008T0(N):hypothetical protein				0.142857
supercont8.5	847508	-	CHG	CTG	1	2	5	2	MGG_01006T0(N):vacuolar transporter chaperone 1				0.285714
supercont8.5	1007039	-	CHG	CAG	1	2	6	2	MGG_00956T0(N):dihydrodipicolinate synthase				0.25
supercont8.5	1062952	-	CHG	CAG	1	3	19	3	MGG_00937T0(Y):ATP-binding cassette sub-family A member 8-A				0.136364
supercont8.5	1226908	-	CHG	CAG	1	3	16	3	MGG_00890T0(Y):hypothetical protein				0.157895
supercont8.5	1466434	+	CHG	CCG	1	2	3	2	MGG_11486T0(Y):hypothetical protein				0.4
supercont8.5	1634976	-	CHG	CCG	1	3	7	2	MGG_00785T0(N):hypothetical protein				0.3
supercont8.5	1723203	-	CHG	CAG	1	3	15	3	MGG_11498T0(N):hypothetical protein				0.166667
supercont8.5	1822209	+	CHG	CTG	1	3	16	3	MGG_00736T0(N):chromodomain helicase DNA binding protein 1				0.157895
supercont8.5	1962187	+	CHG	CCG	1	2	6	2	MGG_00692T0(N):cell pattern formation-associated protein stuA				0.25
supercont8.5	1984942	+	CHG	CAG	1	2	5	2	MGG_00689T0(N):propionate-CoA ligase				0.285714
supercont8.5	2216786	-	CHG	CCG	1	2	3	2	MGG_11536T0(Y):alpha-xylosidase				0.4
supercont8.5	2321342	-	CHG	CCG	1	3	17	3	MGG_11546T0(N):hypothetical protein				0.15
supercont8.5	2477468	-	CHG	CTG	1	3	17	3	MGG_00563T0(Y):hypothetical protein				0.15
supercont8.5	2559546	-	CHG	CAG	1	2	6	2	MGG_11561T0(N):hypothetical protein				0.25
supercont8.5	2608956	-	CHG	CTG	1	3	12	3	MGG_00522T0(N):hypothetical protein				0.2
supercont8.5	2749101	+	CHG	CAG	1	2	6	2	MGG_14678T0(Y):hypothetical protein				0.25
supercont8.5	2749804	+	CHG	CAG	1	3	18	3	MGG_14678T0(Y):hypothetical protein				0.142857
supercont8.5	2783087	+	CHG	CAG	1	2	4	2	MGG_00470T0(Y):hypothetical protein				0.333333
supercont8.5	2790105	+	CHG	CCG	1	3	15	3	MGG_00468T0(N):chloride channel protein 5				0.166667
supercont8.5	2896202	+	CHG	CCG	1	4	17	3	MGG_17455T0(N):hypothetical protein				0.190476
supercont8.5	2903331	-	CHG	CAG	1	2	5	2	MGG_00435T0(Y):integral membrane protein				0.285714
supercont8.5	2920835	+	CHG	CAG	1	3	13	3	MGG_00428T0(N):conidial yellow pigment biosynthesis polyketide synthase				0.1875
supercont8.5	2940802	-	CHG	CAG	1	2	6	2	MGG_00423T0(N):laccase TilA				0.25
supercont8.5	2955185	-	CHG	CCG	1	3	13	3	MGG_00415T0(N):hypothetical protein				0.1875
supercont8.5	2982708	-	CHG	CTG	1	3	17	3	MGG_00408T0(Y):RCC1 domain-containing protein				0.15
supercont8.5	3011842	+	CHG	CTG	1	4	24	4	MGG_00397T0(N):RNA polymerase II transcription factor B subunit 2				0.142857
supercont8.5	3125410	-	CHG	CAG	1	3	18	3	MGG_00362T0(N):3-ketodihydrosphingosine reductase tsc10				0.142857
supercont8.5	3127630	+	CHG	CAG	1	4	17	3	MGG_00361T0(Y):hypothetical protein				0.190476
supercont8.5	3186551	-	CHG	CCG	1	3	20	3	MGG_00345T0(N):AGC protein kinase				0.130435
supercont8.5	3191260	+	CHG	CAG	1	3	20	3	MGG_00343T0(N):hypothetical protein				0.130435
supercont8.5	3216981	+	CHG	CAG	1	2	4	2	MGG_14699T0(Y):DnaJ domain-containing protein				0.333333
supercont8.5	3304017	+	CHG	CAG	1	3	13	3	MGG_00314T0(N):lipase 4				0.1875
supercont8.5	3451507	-	CHG	CAG	1	2	6	2	MGG_00274T0(N):membrane-associated progesterone receptor component 1				0.25
supercont8.5	3606802	-	CHG	CAG	23.97	3	1	2	MGG_17499T0(N):hypothetical protein				0.75
supercont8.5	3682412	+	CHG	CTG	1	2	6	2	MGG_14712T0(Y):hypothetical protein				0.25
supercont8.5	3770912	-	CHG	CCG	1	2	6	2	MGG_00194T0(N):hypothetical protein				0.25
supercont8.5	3905187	+	CHG	CAG	1	3	18	3	MGG_00161T0(Y):lysyl-tRNA synthetase				0.142857
supercont8.5	3923158	-	CHG	CAG	1	3	20	3	MGG_00155T0(N):DNA-repair protein rad13				0.130435
supercont8.5	3956133	+	CHG	CAG	1	3	18	3	MGG_00146T0(N):hypothetical protein				0.142857
supercont8.5	3980973	-	CHG	CTG	1	2	5	2	MGG_00141T0(N):leptomycin B resistance protein pmd1				0.285714
supercont8.5	3994345	+	CHG	CAG	1	2	6	2	MGG_00137T0(Y):NF-X1-type zinc finger protein NFXL1				0.25
supercont8.5	4061807	-	CHG	CAG	1	4	19	3	MGG_00123T0(N):hypothetical protein	MGG_17528T0(Y):hypothetical protein			0.173913
supercont8.5	4202573	+	CHG	CAG	1	3	11	3	MGG_00077T0(Y):hypothetical protein				0.214286
supercont8.5	4273639	+	CHG	CAG	1	3	14	3	MGG_00056T0(N):short-chain dehydrogenase/reductase SDR	MGG_00057T0(Y):R-specific carbonyl reductase			0.176471
supercont8.5	4319867	+	CHG	CAG	1	3	14	3	MGG_00042T0(N):hypothetical protein				0.176471
supercont8.5	4362914	+	CHG	CAG	1	3	12	3	MGG_11691T0(N):streptogrisin-C				0.2
supercont8.6	71908	-	CHG	CAG	1	3	17	3	MGG_08803T0(Y):hypothetical protein				0.15
supercont8.6	134269	-	CHG	CCG	1	2	4	2	MGG_08783T0(N):hypothetical protein				0.333333
supercont8.6	179813	-	CHG	CAG	1	2	6	2	MGG_14135T0(N):hypothetical protein				0.25
supercont8.6	201450	+	CHG	CTG	1	2	5	2	MGG_08765T0(N):hypothetical protein				0.285714
supercont8.6	312472	-	CHG	CAG	1	2	6	2	MGG_15377T0(Y):hypothetical protein				0.25
supercont8.6	380285	+	CHG	CAG	1	2	6	2	MGG_08709T0(Y):serine/threonine protein kinase				0.25
supercont8.6	393287	-	CHG	CAG	1	3	16	3	MGG_14117T0(Y):hypothetical protein				0.157895
supercont8.6	457334	+	CHG	CAG	1	3	6	2	MGG_08689T0(Y):AGC/PKC protein kinase				0.333333
supercont8.6	544170	+	CHG	CAG	1	2	6	2	MGG_11084T0(N):TPR domain-containing protein				0.25
supercont8.6	709964	+	CHG	CAG	60.12	3	4	2	MGG_17598T0(Y):predicted protein				0.428571
supercont8.6	710319	-	CHG	CAG	17.65	2	6	2	MGG_17598T0(Y):predicted protein				0.25
supercont8.6	765420	+	CHG	CAG	1	4	16	3	MGG_17603T0(Y):hypothetical protein				0.2
supercont8.6	765553	+	CHG	CAG	1	3	11	3	MGG_17603T0(Y):hypothetical protein				0.214286
supercont8.6	784205	+	CHG	CTG	1	2	6	2	MGG_14969T0(N):hypothetical protein				0.25
supercont8.6	910492	-	CHG	CAG	1	3	17	3	MGG_14965T0(N):hypothetical protein				0.15
supercont8.6	1185124	+	CHG	CAG	1	3	11	3	MGG_04322T0(Y):hypothetical protein				0.214286
supercont8.6	1292452	+	CHG	CAG	1	5	57	5	MGG_12203T0(N):hypothetical protein				0.0806452
supercont8.6	1426968	-	CHG	CTG	1	3	16	3	MGG_12186T0(N):hypothetical protein				0.157895
supercont8.6	1557096	-	CHG	CAG	1	3	18	3	MGG_12175T0(Y):gramicidin S synthetase 1				0.142857
supercont8.6	1622974	+	CHG	CTG	1	4	21	3	MGG_04197T0(N):hypothetical protein				0.16
supercont8.6	2058173	-	CHG	CAG	1	2	6	2	MGG_17694T0(Y):hypothetical protein				0.25
supercont8.6	2072310	-	CHG	CAG	1	2	4	2	MGG_12141T0(Y):hypothetical protein				0.333333
supercont8.6	2264438	-	CHG	CAG	1	3	18	3	MGG_04004T0(Y):vacuolar protein 8				0.142857
supercont8.6	2274670	-	CHG	CAG	1	3	17	3	MGG_12127T0(N):YOP1				0.15
supercont8.6	2299785	+	CHG	CTG	1	3	14	3	MGG_03994T0(N):importin alpha re-exporter				0.176471
supercont8.6	2363818	+	CHG	CAG	1	2	5	2	MGG_12123T0(N):cap binding protein				0.285714
supercont8.6	2459674	-	CHG	CAG	1	3	10	3	MGG_03952T0(N):hypothetical protein				0.230769
supercont8.6	2500504	-	CHG	CAG	1	3	5	2	MGG_03941T0(N):hypothetical protein				0.375
supercont8.6	2537054	-	CHG	CTG	1	3	19	3	MGG_03926T0(Y):cell division protease ftsH				0.136364
supercont8.6	2538169	+	CHG	CAG	1	3	12	3	MGG_03926T0(Y):cell division protease ftsH				0.2
supercont8.6	2629113	-	CHG	CAG	1	3	8	3	MGG_03908T0(N):hypothetical protein				0.272727
supercont8.6	2661044	+	CHG	CAG	1	2	5	2	MGG_03899T0(Y):hypothetical protein				0.285714
supercont8.6	2668256	+	CHG	CAG	1	3	16	3	MGG_03897T0(N):lariat debranching enzyme				0.157895
supercont8.6	2677145	+	CHG	CAG	1	3	19	3	MGG_03893T0(Y):pre-mRNA-splicing factor ATP-dependent RNA helicase prp43				0.136364
supercont8.6	2755072	-	CHG	CAG	1	3	14	3	MGG_03872T0(Y):hypothetical protein				0.176471
supercont8.6	2854128	-	CHG	CAG	1	3	7	2	MGG_03843T0(N):hypothetical protein				0.3
supercont8.6	2856570	-	CHG	CCG	1	2	6	2	MGG_03842T0(N):hypothetical protein				0.25
supercont8.6	2876423	+	CHG	CAG	1	2	4	2	MGG_03838T0(N):Ser/Thr protein phosphatase				0.333333
supercont8.6	2941668	-	CHG	CAG	1	3	18	3	MGG_14943T0(Y):lovastatin nonaketide synthase				0.142857
supercont8.6	2973729	+	CHG	CTG	1	3	19	3	MGG_03810T0(Y):polyketide synthase				0.136364
supercont8.6	2995013	-	CHG	CAG	1	3	15	3	MGG_12068T0(Y):hypothetical protein				0.166667
supercont8.6	3152360	+	CHG	CAG	1	4	16	3	MGG_03761T0(N):hypothetical protein				0.2
supercont8.6	3538098	+	CHG	CAG	1	3	17	3	MGG_12005T0(N):hypothetical protein				0.15
supercont8.6	3640626	-	CHG	CAG	1	3	17	3	MGG_17810T0(Y):hypothetical protein				0.15
supercont8.6	3728551	-	CHG	CTG	1	3	11	3	MGG_14928T0(N):hypothetical protein	MGG_17820T0(Y):hypothetical protein			0.214286
supercont8.6	3737544	-	CHG	CAG	1	4	17	3	MGG_17822T0(N):hypothetical protein				0.190476
supercont8.6	3837485	+	CHG	CAG	1	2	5	2	MGG_09869T0(N):hypothetical protein				0.285714
supercont8.6	3845371	-	CHG	CAG	1	3	18	3	MGG_09866T0(Y):flagellar associated protein				0.142857
supercont8.6	3869434	-	CHG	CAG	1	4	25	4	MGG_09857T0(Y):sorbitol dehydrogenase				0.137931
supercont8.6	4016865	-	CHG	CAG	1	2	5	2	MGG_09817T0(Y):minor extracellular protease vpr				0.285714
supercont8.6	4033435	+	CHG	CTG	1	3	19	3	MGG_09813T0(Y):3-isopropylmalate dehydrogenase				0.136364
supercont8.7	201594	-	CHG	CAG	1	3	14	3	MGG_10299T0(Y):hypothetical protein				0.176471
supercont8.7	247854	-	CHG	CAG	25.96	3	13	3	MGG_17867T0(N):predicted protein				0.1875
supercont8.7	327232	-	CHG	CCG	1	2	5	2	MGG_03094T0(Y):triosephosphate isomerase				0.285714
supercont8.7	391859	+	CHG	CAG	1	3	13	3	MGG_12521T0(N):hypothetical protein				0.1875
supercont8.7	396974	+	CHG	CTG	1	3	16	3	MGG_03070T0(N):epoxide hydrolase domain-containing protein				0.157895
supercont8.7	475425	+	CHG	CAG	1	3	17	3	MGG_03054T0(N):hypothetical protein				0.15
supercont8.7	528073	-	CHG	CCG	1	3	18	3	MGG_12530T0(N):histidine kinase G7				0.142857
supercont8.7	590679	-	CHG	CAG	1	3	14	3	MGG_03028T0(Y):nicotinate-nucleotide diphosphorylase				0.176471
supercont8.7	648480	+	CHG	CAG	1	2	5	2	MGG_12538T0(Y):hypothetical protein				0.285714
supercont8.7	708788	-	CHG	CAG	1	4	15	3	MGG_17894T0(N):predicted protein				0.210526
supercont8.7	709167	+	CHG	CAG	1	4	16	3	MGG_17894T0(N):predicted protein				0.2
supercont8.7	709185	+	CHG	CAG	1	5	17	3	MGG_17894T0(N):predicted protein				0.227273
supercont8.7	743706	-	CHG	CAG	1	2	5	2	MGG_12546T0(N):hypothetical protein				0.285714
supercont8.7	745140	-	CHG	CAG	1	2	2	2	MGG_12547T0(Y):hypothetical protein				0.5
supercont8.7	775081	-	CHG	CAG	1	3	16	3	MGG_02980T0(Y):DNA-(apurinic or apyrimidinic site) lyase 2				0.157895
supercont8.7	775837	-	CHG	CCG	1	3	19	3	MGG_02980T0(Y):DNA-(apurinic or apyrimidinic site) lyase 2				0.136364
supercont8.7	811553	+	CHG	CAG	1	2	6	2	MGG_02966T0(N):hypothetical protein	MGG_02967T0(Y):phosphoglycerate mutase			0.25
supercont8.7	846913	-	CHG	CCG	1	2	2	2	MGG_12551T0(N):hypothetical protein				0.5
supercont8.7	1075769	+	CHG	CAG	1	3	13	3	MGG_15000T0(N):hypothetical protein	MGG_17932T0(Y):hypothetical protein			0.1875
supercont8.7	1129709	+	CHG	CAG	1	3	13	3	MGG_02890T0(Y):hypothetical protein				0.1875
supercont8.7	1136049	-	CHG	CAG	1	2	6	2	MGG_15001T0(Y):hypothetical protein				0.25
supercont8.7	1148425	+	CHG	CTG	1	3	11	3	MGG_17940T0(N):hypothetical protein				0.214286
supercont8.7	1172810	-	CHG	CAG	1	3	14	3	MGG_02879T0(N):hypothetical protein				0.176471
supercont8.7	1285606	+	CHG	CCG	1	2	5	2	MGG_02850T0(Y):hypothetical protein				0.285714
supercont8.7	1315076	+	CHG	CTG	1	3	17	3	MGG_02840T0(N):hypothetical protein				0.15
supercont8.7	1446122	-	CHG	CCG	1	2	5	2	MGG_02809T0(Y):hypothetical protein				0.285714
supercont8.7	1701251	+	CHG	CAG	1	3	11	3	MGG_02737T0(N):hypothetical protein				0.214286
supercont8.7	1781906	+	CHG	CAG	1	3	17	3	MGG_02712T0(N):hypothetical protein				0.15
supercont8.7	1857859	-	CHG	CAG	1	3	19	3	MGG_02693T0(N):hypothetical protein				0.136364
supercont8.7	1929226	+	CHG	CAG	1	3	17	3	MGG_15020T0(N):amino acid permease				0.15
supercont8.7	2048296	-	CHG	CTG	1	3	14	3	MGG_02654T0(N):hypothetical protein				0.176471
supercont8.7	2078612	-	CHG	CAG	1	3	14	3	MGG_02646T0(N):hypothetical protein				0.176471
supercont8.7	2190926	-	CHG	CAG	1	3	20	3	MGG_02615T0(N):hypothetical protein				0.130435
supercont8.7	2262812	+	CHG	CAG	1	2	4	2	MGG_02593T0(N):2-nitropropane dioxygenase				0.333333
supercont8.7	2350441	-	CHG	CCG	1	2	6	2	MGG_18028T0(N):hypothetical protein				0.25
supercont8.7	2434178	-	CHG	CCG	1	3	20	3	MGG_02540T0(Y):isovaleryl-CoA dehydrogenase 2				0.130435
supercont8.7	2467659	-	CHG	CTG	1	2	4	2	MGG_02534T0(N):mitochondrial GTPase 1				0.333333
supercont8.7	2470328	-	CHG	CAG	1	4	14	3	MGG_02533T0(Y):hypothetical protein				0.222222
supercont8.7	2522489	+	CHG	CAG	1	3	16	3	MGG_09063T0(N):urea active transporter				0.157895
supercont8.7	2785470	-	CHG	CAG	1	3	13	3	MGG_10591T0(Y):endo-beta-1,3-glucanase				0.1875
supercont8.7	3217315	-	CHG	CAG	1	3	7	2	MGG_09614T0(N):hypothetical protein				0.3
supercont8.7	3240525	-	CHG	CAG	1	3	16	3	MGG_09608T0(Y):hypothetical protein				0.157895
supercont8.8	50358	-	CHG	CAG	4.1	2	5	2	MGG_18103T0(Y):predicted protein				0.285714
supercont8.8	138829	+	CHG	CAG	1	3	7	2	MGG_18113T0(Y):hypothetical protein				0.3
supercont8.8	144782	-	CHG	CAG	1.3	4	26	4	MGG_18115T0(N):predicted protein				0.133333
supercont8.8	175455	-	CHG	CAG	1	4	13	3	MGG_10926T0(Y):hypothetical protein				0.235294
supercont8.8	175539	+	CHG	CAG	1	2	6	2	MGG_10926T0(Y):hypothetical protein				0.25
supercont8.1	52825	-	CHH	CAC	1	3	18	3	MGG_01960T0(Y):hypothetical protein				0.142857
supercont8.1	55794	-	CHH	CAC	1	2	6	2	MGG_01961T0(N):UDP-glucuronosyl/UDP-glucosyltransferase				0.25
supercont8.1	109081	+	CHH	CAT	1	3	18	3	MGG_01976T0(N):TBC1 domain family member 14				0.142857
supercont8.1	119410	-	CHH	CAC	1	3	19	3	MGG_01979T0(Y):T-complex protein 1 subunit beta				0.136364
supercont8.1	150228	-	CHH	CAA	1	2	4	2	MGG_01987T0(N):C2H2 finger domain-containing protein				0.333333
supercont8.1	150711	-	CHH	CAA	1	3	17	3	MGG_01987T0(N):C2H2 finger domain-containing protein				0.15
supercont8.1	151860	-	CHH	CAA	1	2	6	2	MGG_01987T0(N):C2H2 finger domain-containing protein				0.25
supercont8.1	168468	+	CHH	CAT	1	3	20	3	MGG_01994T0(N):hypothetical protein				0.130435
supercont8.1	171595	-	CHH	CAT	1	3	19	3	MGG_01995T0(Y):isocitrate dehydrogenase subunit 1				0.136364
supercont8.1	171636	-	CHH	CCA	1	3	18	3	MGG_01995T0(Y):isocitrate dehydrogenase subunit 1				0.142857
supercont8.1	217852	+	CHH	CAC	1	3	15	3	MGG_02009T0(N):hypothetical protein				0.166667
supercont8.1	218929	-	CHH	CAA	1	3	10	3	MGG_02009T0(N):hypothetical protein				0.230769
supercont8.1	219728	+	CHH	CAC	1	3	15	3	MGG_02009T0(N):hypothetical protein				0.166667
supercont8.1	316417	-	CHH	CCA	1	4	30	4	MGG_02036T0(N):hypothetical protein				0.117647
supercont8.1	341215	-	CHH	CAC	1	2	4	2	MGG_13691T0(N):hypothetical protein				0.333333
supercont8.1	343456	-	CHH	CAC	1	2	4	2	MGG_14610T0(Y):hypothetical protein				0.333333
supercont8.1	352136	+	CHH	CAC	1	3	20	3	MGG_02043T0(Y):hypothetical protein				0.130435
supercont8.1	405388	+	CHH	CAA	1	5	64	5	MGG_16020T0(N):hypothetical protein				0.0724638
supercont8.1	423751	-	CHH	CAC	1	4	39	4	MGG_02058T0(Y):mitochondrial chaperone BCS1				0.0930233
supercont8.1	426574	-	CHH	CAA	1	3	13	3	MGG_02059T0(N):hypothetical protein				0.1875
supercont8.1	439654	+	CHH	CAC	1	4	33	4	MGG_02061T0(N):CAMK protein kinase				0.108108
supercont8.1	449331	+	CHH	CAT	1	3	13	3	MGG_16025T0(N):hypothetical protein				0.1875
supercont8.1	453128	+	CHH	CAC	1	3	12	3	MGG_02065T0(N):kinesin light chain	MGG_02065T1(N):kinesin light chain			0.2
supercont8.1	511711	+	CHH	CAT	1	2	5	2	MGG_02083T0(N):hypothetical protein				0.285714
supercont8.1	521201	+	CHH	CCA	1	2	6	2	MGG_02088T0(Y):hypothetical protein				0.25
supercont8.1	525168	-	CHH	CAT	1	2	6	2	MGG_02088T0(Y):hypothetical protein	MGG_02089T0(N):hypothetical protein			0.25
supercont8.1	526012	+	CHH	CCT	1	2	3	2	MGG_02088T0(Y):hypothetical protein				0.4
supercont8.1	545936	+	CHH	CCA	1	2	6	2	MGG_02094T0(Y):cytochrome P450 3A19				0.25
supercont8.1	559487	+	CHH	CAA	1	4	21	3	MGG_02097T0(Y):hypothetical protein				0.16
supercont8.1	560031	+	CHH	CAC	1	3	15	3	MGG_02097T0(Y):hypothetical protein				0.166667
supercont8.1	585729	+	CHH	CAT	1	4	22	4	MGG_02109T0(N):hypothetical protein				0.153846
supercont8.1	589967	+	CHH	CAT	1	2	4	2	MGG_02112T0(N):hypothetical protein				0.333333
supercont8.1	594596	-	CHH	CAT	1	3	17	3	MGG_02114T0(N):hypothetical protein				0.15
supercont8.1	594973	-	CHH	CTC	1	3	17	3	MGG_02114T0(N):hypothetical protein				0.15
supercont8.1	602349	+	CHH	CAC	1	3	20	3	MGG_02116T0(N):hypothetical protein				0.130435
supercont8.1	604508	-	CHH	CCC	1	3	14	3	MGG_16035T0(Y):hypothetical protein				0.176471
supercont8.1	625268	+	CHH	CCA	1	2	6	2	MGG_02120T0(Y):sterigmatocystin 8-O-methyltransferase				0.25
supercont8.1	644033	-	CHH	CCA	1	3	17	3	MGG_14602T0(Y):endo-1,6-beta-D-glucanase				0.15
supercont8.1	672158	+	CHH	CAC	1	3	15	3	MGG_02132T0(Y):hypothetical protein				0.166667
supercont8.1	673550	-	CHH	CAC	1	3	15	3	MGG_02132T0(Y):hypothetical protein				0.166667
supercont8.1	748013	-	CHH	CAA	1	2	5	2	MGG_02154T0(N):hypothetical protein				0.285714
supercont8.1	826989	+	CHH	CAA	1.03	3	16	3	MGG_16049T0(Y):hypothetical protein				0.157895
supercont8.1	828102	-	CHH	CAA	1	3	16	3	MGG_16049T0(Y):hypothetical protein				0.157895
supercont8.1	828111	-	CHH	CAA	1	4	15	3	MGG_16049T0(Y):hypothetical protein				0.210526
supercont8.1	865066	+	CHH	CAC	1	2	6	2	MGG_02180T0(N):hypothetical protein				0.25
supercont8.1	873249	-	CHH	CAC	1	3	20	3	MGG_02183T0(N):helicase swr-1				0.130435
supercont8.1	892818	-	CHH	CCA	1	2	6	2	MGG_02188T0(N):glutamyl-tRNA(Gln) amidotransferase subunit A				0.25
supercont8.1	1067813	-	CHH	CAT	1	2	4	2	MGG_02232T0(N):hypothetical protein				0.333333
supercont8.1	1075702	-	CHH	CAA	39.69	2	5	2	MGG_16073T0(N):predicted protein				0.285714
supercont8.1	1122308	+	CHH	CAC	1	3	18	3	MGG_11991T0(N):hypothetical protein				0.142857
supercont8.1	1157844	-	CHH	CAC	1	3	15	3	MGG_02253T0(Y):cell surface protein				0.166667
supercont8.1	1231170	+	CHH	CAC	1	3	18	3	MGG_02275T0(N):endoprotease				0.142857
supercont8.1	1284256	+	CHH	CCC	1	2	5	2	MGG_14590T0(Y):hypothetical protein				0.285714
supercont8.1	1303372	+	CHH	CAC	1.47	2	3	2	MGG_11966T0(N):cutinase				0.4
supercont8.1	1323415	+	CHH	CTC	1	2	5	2	MGG_02308T0(Y):hypothetical protein				0.285714
supercont8.1	1331011	+	CHH	CAC	1	3	12	3	MGG_02310T0(Y):hypothetical protein				0.2
supercont8.1	1503200	-	CHH	CAC	1	2	6	2	MGG_02351T0(Y):tyrocidine synthetase 1				0.25
supercont8.1	1552056	+	CHH	CAA	1	3	16	3	MGG_14574T0(N):hypothetical protein				0.157895
supercont8.1	1600387	+	CHH	CAT	1	3	19	3	MGG_16109T0(N):hypothetical protein				0.136364
supercont8.1	1600396	+	CHH	CAT	1	3	18	3	MGG_16109T0(N):hypothetical protein				0.142857
supercont8.1	1630455	+	CHH	CAC	1	2	6	2	MGG_02384T0(Y):mannosyltransferase				0.25
supercont8.1	1639848	+	CHH	CAA	1	3	16	3	MGG_02387T0(N):hypothetical protein				0.157895
supercont8.1	1666866	-	CHH	CAA	1	3	12	3	MGG_02390T0(N):hypothetical protein				0.2
supercont8.1	1682707	-	CHH	CAC	1	3	17	3	MGG_02395T0(N):leucine-rich repeat-containing protein 23				0.15
supercont8.1	1759678	+	CHH	CAC	1	3	11	3	MGG_02413T0(Y):hypothetical protein	MGG_11914T0(N):hypothetical protein			0.214286
supercont8.1	1774097	-	CHH	CCT	1	4	17	3	MGG_02418T0(Y):vesicular-fusion protein SEC18				0.190476
supercont8.1	1786764	+	CHH	CAC	1	3	13	3	MGG_02419T0(Y):guanine nucleotide exchange factor LTE1				0.1875
supercont8.1	1813530	-	CHH	CTC	1	3	14	3	MGG_02425T0(N):hypothetical protein				0.176471
supercont8.1	1831380	-	CHH	CCA	1	3	15	3	MGG_02428T0(Y):hypothetical protein				0.166667
supercont8.1	1858478	-	CHH	CAT	1	3	19	3	MGG_11907T0(N):hypothetical protein				0.136364
supercont8.1	1876857	-	CHH	CAT	1	3	16	3	MGG_02443T0(Y):hypothetical protein				0.157895
supercont8.1	1907631	+	CHH	CAT	1	3	16	3	MGG_02447T0(N):hypothetical protein				0.157895
supercont8.1	1927005	-	CHH	CAC	1	3	15	3	MGG_02454T0(N):SamB protein				0.166667
supercont8.1	1933843	+	CHH	CAA	1	3	18	3	MGG_11904T0(N):hypothetical protein				0.142857
supercont8.1	1990661	-	CHH	CCA	1	3	8	3	MGG_02474T0(N):hypothetical protein				0.272727
supercont8.1	1999016	-	CHH	CCA	1	3	16	3	MGG_02476T0(N):hypothetical protein				0.157895
supercont8.1	2002698	+	CHH	CTT	1	3	15	3	MGG_02476T0(N):hypothetical protein				0.166667
supercont8.1	2004249	-	CHH	CCT	1	3	13	3	MGG_02476T0(N):hypothetical protein				0.1875
supercont8.1	2013925	-	CHH	CTT	1	3	20	3	MGG_02478T0(Y):hypothetical protein				0.130435
supercont8.1	2027508	+	CHH	CTA	1	3	17	3	MGG_02481T0(Y):hypothetical protein				0.15
supercont8.1	2072638	+	CHH	CCA	1	2	3	2	MGG_02493T0(N):hypothetical protein				0.4
supercont8.1	2080523	+	CHH	CAA	1	3	14	3	MGG_02496T0(N):methionine-R-sulfoxide reductase B2				0.176471
supercont8.1	2131238	-	CHH	CAA	1	3	13	3	MGG_02503T0(N):glucose-regulated protein				0.1875
supercont8.1	2132960	+	CHH	CAC	1	3	19	3	MGG_02504T0(N):elongation factor Tu GTP binding domain-containing protein				0.136364
supercont8.1	2158371	+	CHH	CAA	1	3	6	2	MGG_02509T0(N):juvenile hormone epoxide hydrolase 2				0.333333
supercont8.1	2204699	+	CHH	CTT	1	3	8	3	MGG_02525T0(Y):alanine-glyoxylate aminotransferase 1				0.272727
supercont8.1	2236073	-	CHH	CAA	1	3	17	3	MGG_06640T0(N):hypothetical protein				0.15
supercont8.1	2243668	+	CHH	CAA	1	3	18	3	MGG_06643T0(N):hypothetical protein				0.142857
supercont8.1	2262938	+	CHH	CAA	1	3	19	3	MGG_16145T0(N):hypothetical protein				0.136364
supercont8.1	2277593	-	CHH	CTC	1	3	12	3	MGG_06648T0(N):hypothetical protein				0.2
supercont8.1	2277929	-	CHH	CAA	1	3	15	3	MGG_06648T0(N):hypothetical protein				0.166667
supercont8.1	2280716	-	CHH	CTC	1	2	6	2	MGG_06649T0(N):EF hand domain-containing protein				0.25
supercont8.1	2280744	+	CHH	CAC	1	3	18	3	MGG_06649T0(N):EF hand domain-containing protein				0.142857
supercont8.1	2289515	+	CHH	CAC	1	3	12	3	MGG_06651T0(Y):hypothetical protein				0.2
supercont8.1	2303054	-	CHH	CAT	1	3	17	3	MGG_16148T0(N):hypothetical protein				0.15
supercont8.1	2338521	+	CHH	CAC	1	3	14	3	MGG_16153T0(N):hypothetical protein				0.176471
supercont8.1	2380114	+	CHH	CTT	1	3	15	3	MGG_06682T0(N):hypothetical protein				0.166667
supercont8.1	2408446	+	CHH	CAC	1	3	16	3	MGG_06691T0(N):4-hydroxyphenylpyruvate dioxygenase				0.157895
supercont8.1	2426571	-	CHH	CAA	1	3	13	3	MGG_06696T0(Y):ethylene receptor				0.1875
supercont8.1	2438110	-	CHH	CCT	1	2	6	2	MGG_06699T0(Y):hypothetical protein				0.25
supercont8.1	2454138	+	CHH	CAC	1	3	13	3	MGG_14583T0(N):DIL and Ankyrin domain-containing protein				0.1875
supercont8.1	2460100	-	CHH	CCA	1	2	5	2	MGG_06703T0(Y):hypothetical protein				0.285714
supercont8.1	2476930	-	CHH	CAT	1	3	15	3	MGG_06709T0(N):hypothetical protein				0.166667
supercont8.1	2480053	+	CHH	CAT	1	3	15	3	MGG_06710T0(N):hypothetical protein				0.166667
supercont8.1	2491821	+	CHH	CAC	1	2	6	2	MGG_06713T0(N):hypothetical protein				0.25
supercont8.1	2527032	+	CHH	CAC	1	3	15	3	MGG_06728T0(Y):meiotic recombination protein rec14	MGG_06729T0(N):hypothetical protein			0.166667
supercont8.1	2555970	-	CHH	CAA	1	3	15	3	MGG_06736T0(Y):hypothetical protein	MGG_06737T0(N):hypothetical protein			0.166667
supercont8.1	2592475	-	CHH	CAT	1	3	7	2	MGG_06748T0(Y):branchpoint-bridging protein				0.3
supercont8.1	2593445	+	CHH	CTT	1	3	20	3	MGG_06748T0(Y):branchpoint-bridging protein				0.130435
supercont8.1	2601231	+	CHH	CTC	1	2	4	2	MGG_06751T0(Y):hypothetical protein				0.333333
supercont8.1	2606853	+	CHH	CAC	1	3	7	2	MGG_06753T0(Y):hypothetical protein				0.3
supercont8.1	2617575	+	CHH	CAT	1	3	17	3	MGG_06757T0(N):ATP-dependent Clp protease				0.15
supercont8.1	2671408	+	CHH	CAC	1	2	5	2	MGG_06769T0(Y):hypothetical protein				0.285714
supercont8.1	2678578	-	CHH	CAA	1	2	3	2	MGG_06770T0(N):hypothetical protein				0.4
supercont8.1	2702004	+	CHH	CAC	1	3	17	3	MGG_06776T0(Y):DNA helicase INO80				0.15
supercont8.1	2708068	+	CHH	CAT	1	2	6	2	MGG_11861T0(Y):1,3-beta-glucanosyltransferase gel4				0.25
supercont8.1	2720434	-	CHH	CAC	1	3	13	3	MGG_06780T0(Y):alpha-L-fucosidase 1				0.1875
supercont8.1	2742901	+	CHH	CTC	1	2	5	2	MGG_06786T0(N):disulfide-isomerase A6 precurso				0.285714
supercont8.1	2761802	+	CHH	CAC	1	3	14	3	MGG_06791T0(N):hypothetical protein				0.176471
supercont8.1	2848185	+	CHH	CAA	1	2	5	2	MGG_16175T0(N):hypothetical protein				0.285714
supercont8.1	2889287	+	CHH	CAC	1	2	6	2	MGG_06821T0(Y):mitochondrial carrier protein				0.25
supercont8.1	2979788	-	CHH	CCC	1	3	14	3	MGG_06850T0(Y):hypothetical protein				0.176471
supercont8.1	3000043	+	CHH	CAT	1	2	6	2	MGG_06856T0(N):hypothetical protein				0.25
supercont8.1	3038642	-	CHH	CAC	1	3	19	3	MGG_06868T0(Y):acetolactate synthase catalytic subunit				0.136364
supercont8.1	3050979	+	CHH	CAA	1	2	6	2	MGG_16195T0(Y):hypothetical protein				0.25
supercont8.1	3065929	+	CHH	CTT	1	2	5	2	MGG_06871T0(Y):hypothetical protein				0.285714
supercont8.1	3069038	-	CHH	CCA	1	2	5	2	MGG_06872T0(N):hypothetical protein				0.285714
supercont8.1	3110346	-	CHH	CAC	1	3	18	3	MGG_06882T0(Y):hypothetical protein				0.142857
supercont8.1	3113128	-	CHH	CAC	1	2	5	2	MGG_06883T0(N):t-SNARE				0.285714
supercont8.1	3141553	+	CHH	CAC	1	2	6	2	MGG_06892T0(Y):WD repeat-containing protein srw1				0.25
supercont8.1	3191033	-	CHH	CAT	1	3	19	3	MGG_06901T0(N):hypothetical protein				0.136364
supercont8.1	3201178	-	CHH	CAA	1	3	14	3	MGG_06903T0(Y):hypothetical protein				0.176471
supercont8.1	3219576	-	CHH	CAC	1	3	14	3	MGG_06909T0(Y):hypothetical protein				0.176471
supercont8.1	3237080	-	CHH	CCA	1	3	11	3	MGG_11796T0(N):hypothetical protein				0.214286
supercont8.1	3292933	-	CHH	CAC	1	2	5	2	MGG_06931T0(N):glycoprotein endopeptidase kae-1				0.285714
supercont8.1	3303451	-	CHH	CCT	1	3	18	3	MGG_06934T0(N):hypothetical protein				0.142857
supercont8.1	3320771	-	CHH	CTC	1	4	15	3	MGG_06939T0(N):ABC1 protein				0.210526
supercont8.1	3331399	-	CHH	CTC	1	3	19	3	MGG_06945T0(Y):helicase				0.136364
supercont8.1	3337010	+	CHH	CCC	1	2	5	2	MGG_16219T0(Y):hypothetical protein				0.285714
supercont8.1	3354064	+	CHH	CAT	1	3	16	3	MGG_06952T0(Y):ribosomal protein L38e				0.157895
supercont8.1	3378331	+	CHH	CCT	1	3	14	3	MGG_06959T0(N):ribonuclease H2 subunit A				0.176471
supercont8.1	3409158	+	CHH	CTA	1	3	17	3	MGG_06969T0(Y):minichromosome loss protein 1				0.15
supercont8.1	3445646	+	CHH	CAT	1	2	5	2	MGG_16231T0(Y):hypothetical protein				0.285714
supercont8.1	3474911	-	CHH	CAC	1	2	4	2	MGG_06985T0(N):hypothetical protein				0.333333
supercont8.1	3484716	-	CHH	CTA	1	3	15	3	MGG_11785T0(N):60S ribosomal protein L15				0.166667
supercont8.1	3501740	+	CHH	CAC	1	3	16	3	MGG_16235T0(N):hypothetical protein				0.157895
supercont8.1	3518662	-	CHH	CCA	1	3	19	3	MGG_11779T0(Y):hypothetical protein				0.136364
supercont8.1	3528729	+	CHH	CCT	1	2	6	2	MGG_16236T0(Y):hypothetical protein				0.25
supercont8.1	3548447	+	CHH	CAC	1	3	13	3	MGG_07003T0(Y):CAMKK/META protein kinase				0.1875
supercont8.1	3549889	-	CHH	CAA	1	3	13	3	MGG_07003T0(Y):CAMKK/META protein kinase				0.1875
supercont8.1	3565894	+	CHH	CAA	1	2	6	2	MGG_07008T0(Y):nucleolar protein nop-58				0.25
supercont8.1	3574820	-	CHH	CAC	1	2	6	2	MGG_07012T0(N):AGC/RSK protein kinase				0.25
supercont8.1	3586045	-	CHH	CCT	1	3	19	3	MGG_07015T0(Y):DNA repair protein Rad7				0.136364
supercont8.1	3626862	+	CHH	CAC	1	2	4	2	MGG_14558T0(Y):hypothetical protein				0.333333
supercont8.1	3634613	+	CHH	CCT	1	2	5	2	MGG_09177T0(Y):hypothetical protein				0.285714
supercont8.1	3704855	-	CHH	CAT	1	3	18	3	MGG_09197T0(Y):hypothetical protein				0.142857
supercont8.1	3711214	+	CHH	CAC	1	3	9	3	MGG_09198T0(Y):ent-kaurene oxidase				0.25
supercont8.1	3717979	-	CHH	CAC	1	2	6	2	MGG_09200T0(N):zinc finger protein				0.25
supercont8.1	3741680	+	CHH	CAC	1	4	20	3	MGG_16243T0(Y):hypothetical protein	MGG_16243T1(Y):hypothetical protein			0.166667
supercont8.1	3756193	-	CHH	CAT	1	3	9	3	MGG_16246T0(Y):hypothetical protein				0.25
supercont8.1	3760800	+	CHH	CCC	1	2	5	2	MGG_11764T0(Y):hypothetical protein	MGG_11764T1(Y):hypothetical protein			0.285714
supercont8.1	3767220	-	CHH	CAT	1	3	12	3	MGG_09208T0(N):transportin-2				0.2
supercont8.1	3792239	-	CHH	CTT	1	2	4	2	MGG_09214T0(Y):hypothetical protein				0.333333
supercont8.1	3792269	-	CHH	CAC	1	2	5	2	MGG_09214T0(Y):hypothetical protein				0.285714
supercont8.1	3818896	-	CHH	CCA	1	2	4	2	MGG_16248T0(N):30S ribosomal protein S5				0.333333
supercont8.1	3821562	+	CHH	CAC	1	3	17	3	MGG_09223T0(Y):alpha-N-arabinofuranosidase 2				0.15
supercont8.1	3863073	+	CHH	CCA	1	3	20	3	MGG_09233T0(Y):hypothetical protein				0.130435
supercont8.1	3911086	+	CHH	CAC	1	4	12	3	MGG_09246T0(Y):protease				0.25
supercont8.1	3933620	+	CHH	CAT	1	2	6	2	MGG_09252T0(Y):hypothetical protein				0.25
supercont8.1	3942009	+	CHH	CAC	1	3	20	3	MGG_09255T0(Y):kinesin-II 85 kDa subunit				0.130435
supercont8.1	3966811	-	CHH	CCC	1	2	6	2	MGG_09260T0(Y):integral membrane protein				0.25
supercont8.1	3974613	+	CHH	CAC	1	2	4	2	MGG_09262T0(Y):autophagy protein 5				0.333333
supercont8.1	3988991	+	CHH	CAC	1	3	10	3	MGG_09265T0(Y):hypothetical protein				0.230769
supercont8.1	4034178	+	CHH	CAA	1	3	14	3	MGG_14630T0(N):hypothetical protein				0.176471
supercont8.1	4073229	-	CHH	CAT	1	3	18	3	MGG_09276T0(Y):hypothetical protein				0.142857
supercont8.1	4122315	-	CHH	CAC	1	3	11	3	MGG_09291T0(Y):vacuolar transporter chaperone 4				0.214286
supercont8.1	4122932	-	CHH	CCA	1	2	6	2	MGG_09291T0(Y):vacuolar transporter chaperone 4				0.25
supercont8.1	4127401	+	CHH	CCT	1	2	3	2	MGG_09293T0(N):DNA replication licensing factor mcm4				0.4
supercont8.1	4142006	+	CHH	CAC	1	3	16	3	MGG_09299T0(N):peroxisome biosynthesis protein				0.157895
supercont8.1	4153749	+	CHH	CAC	1	3	14	3	MGG_09303T0(N):hypothetical protein				0.176471
supercont8.1	4177110	+	CHH	CAT	1	2	6	2	MGG_11728T0(N):hypothetical protein				0.25
supercont8.1	4184741	+	CHH	CAA	1	2	3	2	MGG_09311T0(Y):pH-response regulator protein palC				0.4
supercont8.1	4200122	-	CHH	CAA	50.05	3	2	2	MGG_16280T0(N):predicted protein				0.6
supercont8.1	4200142	-	CHH	CAC	48.19	2	2	2	MGG_16280T0(N):predicted protein				0.5
supercont8.1	4213189	+	CHH	CAA	37.1	6	13	3	MGG_16285T0(N):predicted protein				0.315789
supercont8.1	4213205	+	CHH	CAC	38.77	4	14	3	MGG_16285T0(N):predicted protein				0.222222
supercont8.1	4213208	+	CHH	CAT	38.68	3	14	3	MGG_16285T0(N):predicted protein				0.176471
supercont8.1	4213220	+	CHH	CAC	34.76	3	12	3	MGG_16285T0(N):predicted protein				0.2
supercont8.1	4223711	-	CHH	CAT	1	3	15	3	MGG_09882T0(Y):hypothetical protein				0.166667
supercont8.1	4245441	+	CHH	CAC	1	3	12	3	MGG_11727T0(Y):calcium-transporting P-type ATPase				0.2
supercont8.1	4286773	+	CHH	CAC	1	3	14	3	MGG_09904T0(N):autophagy-like protein 22				0.176471
supercont8.1	4295423	-	CHH	CAT	1	3	14	3	MGG_09906T0(Y):mitochondrial phosphate carrier protein 2				0.176471
supercont8.1	4318308	+	CHH	CAT	1	3	18	3	MGG_09913T0(Y):ubiquitin-conjugating enzyme				0.142857
supercont8.1	4384509	+	CHH	CAC	1	3	12	3	MGG_09931T0(N):lipid A export ATP-binding/permease msbA				0.2
supercont8.1	4435989	+	CHH	CTC	1	2	6	2	MGG_09944T0(Y):ELMO/CED-12 family protein				0.25
supercont8.1	4439469	+	CHH	CCT	1	2	6	2	MGG_09945T0(Y):averantin oxidoreductase				0.25
supercont8.1	4454638	+	CHH	CAT	1	3	14	3	MGG_09949T0(N):oxysterol-binding protein				0.176471
supercont8.1	4456174	+	CHH	CTA	1	2	3	2	MGG_16302T0(N):hypothetical protein				0.4
supercont8.1	4485627	-	CHH	CAC	1	3	18	3	MGG_09954T0(Y):RSP				0.142857
supercont8.1	4498435	+	CHH	CAA	1	3	14	3	MGG_09956T0(N):PRO41 protein				0.176471
supercont8.1	4508467	+	CHH	CAC	1	3	14	3	MGG_09960T0(Y):PLK protein kinase				0.176471
supercont8.1	4528416	-	CHH	CAC	1	2	6	2	MGG_10646T0(Y):protoplast regeneration and killer toxin resistance				0.25
supercont8.1	4545648	-	CHH	CAA	1	3	14	3	MGG_11709T0(N):hypothetical protein				0.176471
supercont8.1	4600249	+	CHH	CAC	1	2	4	2	MGG_11701T0(Y):hypothetical protein	MGG_15480T0(N):hypothetical protein			0.333333
supercont8.1	4605303	-	CHH	CAC	1	4	13	3	MGG_16308T0(Y):hypothetical protein				0.235294
supercont8.1	4605357	+	CHH	CCC	1	4	19	3	MGG_16308T0(Y):hypothetical protein				0.173913
supercont8.1	4605375	+	CHH	CAT	1	4	19	3	MGG_16308T0(Y):hypothetical protein				0.173913
supercont8.1	4605409	+	CHH	CAT	1	3	14	3	MGG_16308T0(Y):hypothetical protein				0.176471
supercont8.1	4643512	-	CHH	CAT	1	3	19	3	MGG_10507T0(Y):amidohydrolase				0.136364
supercont8.1	4655551	+	CHH	CAC	1.43	4	17	3	MGG_16311T0(Y):hypothetical protein				0.190476
supercont8.1	4664110	+	CHH	CAA	50.76	4	4	2	MGG_16312T0(Y):predicted protein				0.5
supercont8.1	4681400	-	CHH	CAC	1	3	20	3	MGG_10515T0(Y):hypothetical protein				0.130435
supercont8.1	4693569	+	CHH	CAA	1	3	19	3	MGG_10519T0(Y):maltose permease MAL31				0.136364
supercont8.1	4706786	+	CHH	CAC	1	3	20	3	MGG_10523T0(N):hypothetical protein				0.130435
supercont8.1	4709103	-	CHH	CTT	1	2	5	2	MGG_10523T0(N):hypothetical protein				0.285714
supercont8.1	4714199	+	CHH	CTT	1	3	19	3	MGG_10525T0(N):hypothetical protein				0.136364
supercont8.1	4744002	-	CHH	CAT	1	4	15	3	MGG_10528T0(N):zinc binuclear cluster-type protein				0.210526
supercont8.1	4766061	+	CHH	CAT	1	2	5	2	MGG_10533T0(N):agmatinase 1				0.285714
supercont8.1	4807163	-	CHH	CTC	1	2	6	2	MGG_10544T0(Y):hypothetical protein				0.25
supercont8.1	4828612	+	CHH	CCA	1	3	15	3	MGG_16326T0(N):hypothetical protein				0.166667
supercont8.1	4856675	+	CHH	CTT	1	3	14	3	MGG_05335T0(N):hypothetical protein				0.176471
supercont8.1	4858074	+	CHH	CAC	1	3	18	3	MGG_05336T0(N):hypothetical protein				0.142857
supercont8.1	4858530	-	CHH	CTT	1	2	6	2	MGG_05336T0(N):hypothetical protein				0.25
supercont8.1	4868782	-	CHH	CTT	1	3	18	3	MGG_05340T0(N):hypothetical protein	MGG_13017T0(Y):hypothetical protein			0.142857
supercont8.1	4871008	-	CHH	CTC	1	2	4	2	MGG_05340T0(N):hypothetical protein				0.333333
supercont8.1	4893692	+	CHH	CCA	1	2	4	2	MGG_05346T0(Y):oxidoreductase domain-containing protein				0.333333
supercont8.1	4924954	+	CHH	CAC	1	2	6	2	MGG_16333T0(N):hypothetical protein				0.25
supercont8.1	4987760	-	CHH	CAC	1	3	15	3	MGG_13025T0(Y):hypothetical protein				0.166667
supercont8.1	4993806	+	CHH	CAC	1	2	3	2	MGG_05375T0(Y):splicing factor 3a subunit 2				0.4
supercont8.1	5044544	+	CHH	CAA	1	2	6	2	MGG_13035T0(N):hypothetical protein				0.25
supercont8.1	5085002	-	CHH	CCC	1	2	5	2	MGG_05398T0(Y):hypothetical protein				0.285714
supercont8.1	5103584	-	CHH	CAT	1	3	10	3	MGG_05402T0(Y):hypothetical protein				0.230769
supercont8.1	5108174	-	CHH	CCA	1	3	19	3	MGG_05404T0(N):hypothetical protein				0.136364
supercont8.1	5153597	-	CHH	CAT	1	2	3	2	MGG_05419T0(N):hypothetical protein				0.4
supercont8.1	5168625	-	CHH	CAA	1	4	12	3	MGG_05421T0(N):hypothetical protein				0.25
supercont8.1	5168728	-	CHH	CAA	1	3	18	3	MGG_05421T0(N):hypothetical protein				0.142857
supercont8.1	5173994	+	CHH	CAC	1	3	11	3	MGG_05423T0(Y):hypothetical protein				0.214286
supercont8.1	5210363	+	CHH	CAT	1	4	17	3	MGG_05434T0(N):acriflavine sensitivity control protein acr-2				0.190476
supercont8.1	5214337	+	CHH	CAT	1	2	5	2	MGG_05436T0(N):translation machinery-associated protein 20				0.285714
supercont8.1	5215061	-	CHH	CAT	1	3	9	3	MGG_05436T0(N):translation machinery-associated protein 20				0.25
supercont8.1	5237444	+	CHH	CAA	1	3	14	3	MGG_16361T0(N):H/K ATPase alpha subunit				0.176471
supercont8.1	5259443	-	CHH	CAC	1	3	5	2	MGG_05451T0(Y):1-acyl-sn-glycerol-3-phosphate acyltransferase 2				0.375
supercont8.1	5259761	+	CHH	CAC	1	3	17	3	MGG_05451T0(Y):1-acyl-sn-glycerol-3-phosphate acyltransferase 2				0.15
supercont8.1	5260405	-	CHH	CAC	1	3	14	3	MGG_05451T0(Y):1-acyl-sn-glycerol-3-phosphate acyltransferase 2				0.176471
supercont8.1	5297494	+	CHH	CAC	31.59	2	5	2	MGG_16369T0(Y):predicted protein				0.285714
supercont8.1	5297505	-	CHH	CAA	39.83	2	6	2	MGG_16369T0(Y):predicted protein				0.25
supercont8.1	5297514	+	CHH	CAA	41.24	3	4	2	MGG_16369T0(Y):predicted protein				0.428571
supercont8.1	5297551	-	CHH	CAC	62.02	3	1	2	MGG_16369T0(Y):predicted protein				0.75
supercont8.1	5297582	+	CHH	CAA	60.19	4	2	2	MGG_16369T0(Y):predicted protein				0.666667
supercont8.1	5324210	-	CHH	CAA	1	2	2	2	MGG_05469T0(N):hypothetical protein				0.5
supercont8.1	5340457	-	CHH	CAA	1	3	6	2	MGG_05473T0(N):hypothetical protein				0.333333
supercont8.1	5340459	-	CHH	CAC	1	3	6	2	MGG_05473T0(N):hypothetical protein				0.333333
supercont8.1	5340513	+	CHH	CAT	1	5	16	3	MGG_05473T0(N):hypothetical protein				0.238095
supercont8.1	5340546	+	CHH	CAC	1	4	13	3	MGG_05473T0(N):hypothetical protein				0.235294
supercont8.1	5340577	+	CHH	CAA	1	4	10	3	MGG_05473T0(N):hypothetical protein				0.285714
supercont8.1	5340632	-	CHH	CAA	1	4	20	3	MGG_05473T0(N):hypothetical protein				0.166667
supercont8.1	5340723	-	CHH	CAC	1	3	13	3	MGG_05473T0(N):hypothetical protein				0.1875
supercont8.1	5340789	-	CHH	CAC	1	4	15	3	MGG_05473T0(N):hypothetical protein				0.210526
supercont8.1	5340839	+	CHH	CAA	1	3	19	3	MGG_05473T0(N):hypothetical protein				0.136364
supercont8.1	5340843	-	CHH	CAT	1	5	8	3	MGG_05473T0(N):hypothetical protein				0.384615
supercont8.1	5340914	+	CHH	CAT	1	5	14	3	MGG_05473T0(N):hypothetical protein				0.263158
supercont8.1	5350510	-	CHH	CAA	1	2	3	2	MGG_16372T0(N):hypothetical protein				0.4
supercont8.1	5351238	+	CHH	CAT	1	3	18	3	MGG_16372T0(N):hypothetical protein				0.142857
supercont8.1	5351270	-	CHH	CAA	1	3	13	3	MGG_16372T0(N):hypothetical protein				0.1875
supercont8.1	5351296	+	CHH	CAA	1	4	20	3	MGG_16372T0(N):hypothetical protein				0.166667
supercont8.1	5352364	-	CHH	CAA	1	3	18	3	MGG_16372T0(N):hypothetical protein				0.142857
supercont8.1	5404041	+	CHH	CAA	1	2	5	2	MGG_05491T0(Y):L-aminoadipate-semialdehyde dehydrogenase				0.285714
supercont8.1	5415970	+	CHH	CAA	1	2	6	2	MGG_05493T0(N):ABC-type Fe3+ transport system				0.25
supercont8.1	5444948	-	CHH	CAA	1	3	17	3	MGG_05500T0(N):hypothetical protein				0.15
supercont8.1	5458002	+	CHH	CTT	1	3	19	3	MGG_05505T0(Y):autophagy protein				0.136364
supercont8.1	5495347	+	CHH	CAA	1	3	12	3	MGG_05520T0(N):exoglucanase 2				0.2
supercont8.1	5514712	+	CHH	CAT	1	3	13	3	MGG_16392T0(N):hypothetical protein				0.1875
supercont8.1	5522095	-	CHH	CTC	1	2	6	2	MGG_05530T0(N):conserved hypothetical protein				0.25
supercont8.1	5531127	+	CHH	CCT	1	3	16	3	MGG_05534T0(N):BAR domain-containing protein				0.157895
supercont8.1	5531961	-	CHH	CTT	1	2	6	2	MGG_05534T0(N):BAR domain-containing protein				0.25
supercont8.1	5665220	-	CHH	CTA	51.07	2	4	2	MGG_16407T0(N):predicted protein				0.333333
supercont8.1	5665229	-	CHH	CAT	54.17	5	1	2	MGG_16407T0(N):predicted protein				0.833333
supercont8.1	5690892	-	CHH	CCA	1	3	19	3	MGG_05572T0(Y):hypothetical protein	MGG_16409T0(N):hypothetical protein			0.136364
supercont8.1	5714264	+	CHH	CAT	1	2	3	2	MGG_05582T0(Y):hypothetical protein				0.4
supercont8.1	5717664	-	CHH	CAC	1	3	11	3	MGG_05584T0(N):hypothetical protein				0.214286
supercont8.1	5718707	+	CHH	CAC	1	3	10	3	MGG_05584T0(N):hypothetical protein				0.230769
supercont8.1	5729629	-	CHH	CAC	1	3	12	3	MGG_05587T0(N):actin-like protein arp-6				0.2
supercont8.1	5766986	+	CHH	CCT	1	3	15	3	MGG_05593T0(Y):hypothetical protein				0.166667
supercont8.1	5818986	-	CHH	CAA	1	3	14	3	MGG_15156T0(Y):phosphatidylinositol 3-kinase tor2				0.176471
supercont8.1	5821546	+	CHH	CAA	1	3	19	3	MGG_15156T0(Y):phosphatidylinositol 3-kinase tor2				0.136364
supercont8.1	5872769	-	CHH	CAC	1	2	5	2	MGG_16424T0(Y):hypothetical protein				0.285714
supercont8.1	5877471	+	CHH	CAC	1	3	20	3	MGG_05621T0(Y):hypothetical protein				0.130435
supercont8.1	5891352	-	CHH	CCA	1	2	5	2	MGG_05626T0(N):cytoskeleton assembly control protein SLA1p				0.285714
supercont8.1	5922291	+	CHH	CAC	1	3	17	3	MGG_05636T0(N):hypothetical protein				0.15
supercont8.1	5939922	-	CHH	CTT	1	2	6	2	MGG_05641T0(N):hypothetical protein				0.25
supercont8.1	5974099	-	CHH	CAC	1	3	16	3	MGG_16432T0(Y):hypothetical protein				0.157895
supercont8.1	5984441	-	CHH	CAA	1	5	18	3	MGG_05652T0(N):hypothetical protein				0.217391
supercont8.1	5987472	-	CHH	CCT	1	2	2	2	MGG_05652T0(N):hypothetical protein				0.5
supercont8.1	6017812	+	CHH	CTC	1	2	4	2	MGG_16437T0(Y):hypothetical protein				0.333333
supercont8.1	6027128	-	CHH	CCT	1	2	6	2	MGG_05662T0(N):shwachman-Bodian-Diamond syndrome protein				0.25
supercont8.1	6064218	+	CHH	CAA	1	2	5	2	MGG_16441T0(Y):hypothetical protein				0.285714
supercont8.1	6075559	-	CHH	CTC	1	2	6	2	MGG_16443T0(N):protein phosphatase				0.25
supercont8.1	6090317	-	CHH	CCT	1	3	20	3	MGG_05677T0(N):glutathione S-transferase I				0.130435
supercont8.1	6106966	+	CHH	CAT	1	2	5	2	MGG_05683T0(Y):hypothetical protein				0.285714
supercont8.1	6108154	+	CHH	CAC	1	3	11	3	MGG_05683T0(Y):hypothetical protein				0.214286
supercont8.1	6118766	-	CHH	CAT	1	3	17	3	MGG_05686T0(Y):dolichyl pyrophosphate Glc1Man9GlcNAc2 alpha-1,3-glucosyltransferase				0.15
supercont8.1	6129331	+	CHH	CAA	1	4	14	3	MGG_05689T0(Y):hypothetical protein				0.222222
supercont8.1	6193866	-	CHH	CAT	1	3	17	3	MGG_16447T0(N):hypothetical protein				0.15
supercont8.1	6213138	+	CHH	CAT	1	4	20	3	MGG_05714T0(N):hypothetical protein				0.166667
supercont8.1	6215630	+	CHH	CCT	1	2	3	2	MGG_05714T0(N):hypothetical protein				0.4
supercont8.1	6242167	-	CHH	CCT	1	3	12	3	MGG_05721T0(N):hypothetical protein				0.2
supercont8.1	6277318	+	CHH	CAA	1	2	4	2	MGG_05724T0(Y):hypothetical protein				0.333333
supercont8.1	6320068	+	CHH	CAT	1	3	19	3	MGG_05732T0(Y):hypothetical protein				0.136364
supercont8.1	6324589	+	CHH	CCT	1	3	20	3	MGG_16456T0(N):hypothetical protein				0.130435
supercont8.1	6329334	+	CHH	CAA	1	3	16	3	MGG_16457T0(N):hypothetical protein				0.157895
supercont8.1	6366632	+	CHH	CAT	1	3	19	3	MGG_16462T0(N):cytochrome c1				0.136364
supercont8.1	6368781	+	CHH	CAC	1	2	6	2	MGG_05746T0(Y):multidrug resistance protein 1				0.25
supercont8.1	6373611	-	CHH	CCT	1	3	14	3	MGG_05746T0(Y):multidrug resistance protein 1				0.176471
supercont8.1	6409951	+	CHH	CAC	1	2	6	2	MGG_05755T0(N):vacuolar fusion protein mon-1				0.25
supercont8.1	6411195	+	CHH	CAC	1	3	9	3	MGG_13176T0(Y):hypothetical protein				0.25
supercont8.1	6416232	-	CHH	CCA	1	3	17	3	MGG_05756T0(N):hypothetical protein	MGG_13176T0(Y):hypothetical protein			0.15
supercont8.1	6416613	-	CHH	CAC	1	2	5	2	MGG_05756T0(N):hypothetical protein	MGG_13176T0(Y):hypothetical protein			0.285714
supercont8.1	6420562	-	CHH	CAT	1	2	6	2	MGG_05758T0(N):defender against cell death 1 protein				0.25
supercont8.1	6482796	+	CHH	CAT	24.09	3	1	2	MGG_16470T0(Y):predicted protein				0.75
supercont8.1	6573123	+	CHH	CAA	1	3	20	3	MGG_10633T0(Y):AP-1 complex subunit mu-1				0.130435
supercont8.1	6578686	-	CHH	CAA	1	2	6	2	MGG_16477T0(N):hypothetical protein				0.25
supercont8.1	6583359	-	CHH	CTA	1	2	6	2	MGG_14297T0(N):adenosylmethionine decarboxylase				0.25
supercont8.1	6590526	+	CHH	CCT	1	3	19	3	MGG_10638T0(Y):hypothetical protein				0.136364
supercont8.1	6615641	-	CHH	CAA	1	2	6	2	MGG_10893T0(N):hypothetical protein				0.25
supercont8.1	6615647	-	CHH	CCT	1	2	3	2	MGG_10893T0(N):hypothetical protein				0.4
supercont8.1	6615657	-	CHH	CTT	1	2	3	2	MGG_10893T0(N):hypothetical protein				0.4
supercont8.1	6615658	-	CHH	CCT	1	2	2	2	MGG_10893T0(N):hypothetical protein				0.5
supercont8.1	6615660	-	CHH	CAC	1	2	3	2	MGG_10893T0(N):hypothetical protein				0.4
supercont8.1	6615665	-	CHH	CTT	1	2	4	2	MGG_10893T0(N):hypothetical protein				0.333333
supercont8.1	6757704	+	CHH	CCA	1	2	3	2	MGG_04757T0(Y):hypothetical protein				0.4
supercont8.1	6761311	+	CHH	CCT	1	3	11	3	MGG_04756T0(Y):glutamyl-tRNA(Gln) amidotransferase subunit A				0.214286
supercont8.1	6825969	+	CHH	CAA	1	2	4	2	MGG_15310T0(Y):hypothetical protein				0.333333
supercont8.1	6841825	-	CHH	CCC	1	3	11	3	MGG_04734T0(Y):hypothetical protein				0.214286
supercont8.1	6881186	+	CHH	CAA	1	3	16	3	MGG_04714T0(N):DNA-directed RNA polymerase II subunit RPB2				0.157895
supercont8.1	6913992	+	CHH	CAC	1	3	18	3	MGG_04710T0(N):translational activator GCN1				0.142857
supercont8.1	6938657	+	CHH	CAT	1	2	2	2	MGG_13778T0(Y):zinc finger protein GIS2				0.5
supercont8.1	6960632	-	CHH	CCC	1	2	6	2	MGG_04685T0(N):hypothetical protein				0.25
supercont8.1	7039484	-	CHH	CCC	1	2	6	2	MGG_04633T0(Y):hypothetical protein				0.25
supercont8.1	7060637	+	CHH	CAT	1	3	20	3	MGG_04627T0(N):hypothetical protein				0.130435
supercont8.1	7062349	+	CHH	CAC	1	3	18	3	MGG_04626T0(Y):6,7-dimethyl-8-ribityllumazine synthase				0.142857
supercont8.1	7075408	+	CHH	CAT	1	3	11	3	MGG_04623T0(Y):cation efflux family protein				0.214286
supercont8.1	7089153	-	CHH	CAC	1	3	12	3	MGG_04621T0(N):hypothetical protein				0.2
supercont8.1	7144445	+	CHH	CCT	1	2	5	2	MGG_04590T0(Y):acetyl-coenzyme A synthetase				0.285714
supercont8.1	7156539	+	CHH	CAC	1	2	2	2	MGG_04582T0(Y):hypothetical protein				0.5
supercont8.1	7176248	-	CHH	CCT	1	2	3	2	MGG_04566T0(Y):RWD domain-containing protein				0.4
supercont8.1	7242081	-	CHH	CCA	1	3	15	3	MGG_04549T0(Y):synaptojanin 2				0.166667
supercont8.1	7244436	+	CHH	CCT	1	3	19	3	MGG_04549T0(Y):synaptojanin 2				0.136364
supercont8.1	7265058	+	CHH	CCC	1	2	4	2	MGG_04545T0(N):cytochrome c peroxidase				0.333333
supercont8.1	7282671	-	CHH	CTT	1	3	8	3	MGG_04505T0(Y):hypothetical protein				0.272727
supercont8.1	7285972	-	CHH	CCA	1	3	17	3	MGG_04503T0(Y):carbamoyl-phosphate synthase subunit arginine-specific large				0.15
supercont8.1	7332017	+	CHH	CCC	1	2	5	2	MGG_04486T0(Y):autophagy-like protein 11				0.285714
supercont8.1	7332771	+	CHH	CAC	1	3	14	3	MGG_04486T0(Y):autophagy-like protein 11				0.176471
supercont8.1	7350424	+	CHH	CCC	1	2	6	2	MGG_15296T0(Y):hypothetical protein				0.25
supercont8.1	7356698	+	CHH	CAC	1	2	6	2	MGG_04478T0(N):fimbrin				0.25
supercont8.1	7363254	+	CHH	CAA	1	3	15	3	MGG_13817T0(N):DDHD domain-containing protein				0.166667
supercont8.1	7376129	-	CHH	CTC	1	2	3	2	MGG_04475T0(Y):AGC/NDR protein kinase				0.4
supercont8.1	7380596	+	CHH	CAT	1	3	18	3	MGG_04474T0(N):inositol phosphosphingolipids phospholipase C				0.142857
supercont8.1	7396280	-	CHH	CCT	1	2	4	2	MGG_04469T0(N):cytochrome P450 97B3				0.333333
supercont8.1	7417743	-	CHH	CTT	1	2	4	2	MGG_04462T0(N):chaperone dnaJ 2	MGG_04463T0(Y):NAK protein kinase			0.333333
supercont8.1	7429539	-	CHH	CTT	1	2	6	2	MGG_04421T0(N):hypothetical protein				0.25
supercont8.1	7450082	-	CHH	CAC	1	3	19	3	MGG_15293T0(N):hypothetical protein				0.136364
supercont8.1	7456715	+	CHH	CCT	1	2	6	2	MGG_04406T0(Y):hypothetical protein				0.25
supercont8.1	7481735	+	CHH	CAT	1	2	6	2	MGG_04396T0(Y):valyl-tRNA synthetase				0.25
supercont8.1	7503908	-	CHH	CAA	1	3	11	3	MGG_04404T0(Y):pisatin demethylase				0.214286
supercont8.1	7572437	+	CHH	CAA	1	3	8	3	MGG_08612T0(Y):hypothetical protein				0.272727
supercont8.1	7578779	+	CHH	CAC	1	2	4	2	MGG_14264T0(Y):cytochrome b2				0.333333
supercont8.1	7610845	+	CHH	CAC	1	3	12	3	MGG_16541T0(N):hypothetical protein				0.2
supercont8.1	7631275	-	CHH	CAT	1	3	20	3	MGG_08636T0(N):6-phosphofructo-2-kinase/fructose-2,6-bisphosphatase				0.130435
supercont8.1	7640564	+	CHH	CTA	1	2	3	2	MGG_08639T0(Y):hypothetical protein				0.4
supercont8.1	7640766	+	CHH	CAC	1	2	2	2	MGG_08639T0(Y):hypothetical protein				0.5
supercont8.1	7643681	+	CHH	CAC	1	2	4	2	MGG_08641T0(Y):pre-mRNA-splicing factor CWC2				0.333333
supercont8.1	7671480	+	CHH	CAC	1	2	3	2	MGG_14269T0(Y):hypothetical protein				0.4
supercont8.1	7696577	+	CHH	CAT	1	3	15	3	MGG_08655T0(Y):hypothetical protein				0.166667
supercont8.1	7786896	+	CHH	CAC	1	3	20	3	MGG_08683T0(Y):hypothetical protein				0.130435
supercont8.1	7910573	-	CHH	CAA	37.71	3	9	3	MGG_16567T0(N):predicted protein				0.25
supercont8.1	7936968	-	CHH	CTC	1	2	3	2	MGG_16574T0(N):hypothetical protein				0.4
supercont8.1	7972058	+	CHH	CAA	1.5	2	5	2	MGG_16579T0(Y):hypothetical protein				0.285714
supercont8.2	91644	+	CHH	CTT	1	3	20	3	MGG_10742T0(Y):hypothetical protein				0.130435
supercont8.2	97326	-	CHH	CAA	1	3	7	2	MGG_15496T0(N):hypothetical protein				0.3
supercont8.2	101040	+	CHH	CAA	1	3	18	3	MGG_10737T0(Y):hypothetical protein				0.142857
supercont8.2	112404	-	CHH	CCT	1	2	4	2	MGG_15498T0(Y):hypothetical protein				0.333333
supercont8.2	193192	-	CHH	CCC	1	3	18	3	MGG_10867T0(Y):zinc-regulated transporter 1				0.142857
supercont8.2	194554	+	CHH	CAC	1	3	15	3	MGG_10868T0(Y):hypothetical protein				0.166667
supercont8.2	221550	+	CHH	CAA	1	2	5	2	MGG_14087T0(Y):beta 1,3 exoglucanase				0.285714
supercont8.2	247803	+	CHH	CAC	1	2	4	2	MGG_10438T0(Y):hypothetical protein				0.333333
supercont8.2	257911	-	CHH	CAA	1	2	6	2	MGG_14085T0(N):short-chain oxidoreductase	MGG_15402T0(Y):hypothetical protein			0.25
supercont8.2	306946	+	CHH	CTT	1	3	18	3	MGG_10458T0(N):hypothetical protein				0.142857
supercont8.2	365913	-	CHH	CAA	1	4	17	3	MGG_15521T0(N):hypothetical protein				0.190476
supercont8.2	385426	+	CHH	CAC	1	3	18	3	MGG_10481T0(N):NACHT and WD domain-containing protein				0.142857
supercont8.2	388090	+	CHH	CAC	1	3	20	3	MGG_10482T0(Y):hypothetical protein				0.130435
supercont8.2	400189	+	CHH	CAA	1	3	17	3	MGG_10486T0(Y):hypothetical protein				0.15
supercont8.2	417445	-	CHH	CAA	1	2	5	2	MGG_10492T0(N):carnitine/acyl carnitine carrier				0.285714
supercont8.2	496857	+	CHH	CTA	1	2	6	2	MGG_15523T0(Y):hypothetical protein				0.25
supercont8.2	497084	-	CHH	CAT	1	2	4	2	MGG_15523T0(Y):hypothetical protein				0.333333
supercont8.2	508898	+	CHH	CCA	1	2	3	2	MGG_15525T0(N):hypothetical protein				0.4
supercont8.2	519664	+	CHH	CAC	1	3	16	3	MGG_10833T0(Y):hypothetical protein				0.157895
supercont8.2	528831	+	CHH	CCA	1	2	6	2	MGG_10829T0(Y):hypothetical protein				0.25
supercont8.2	557040	-	CHH	CAT	1	3	19	3	MGG_10820T0(N):hypothetical protein				0.136364
supercont8.2	558976	-	CHH	CAC	1	2	6	2	MGG_11064T0(N):hypothetical protein				0.25
supercont8.2	587586	-	CHH	CCC	1	3	16	3	MGG_11061T0(Y):hypothetical protein				0.157895
supercont8.2	632429	+	CHH	CAC	1	4	21	3	MGG_04364T0(Y):hypothetical protein				0.16
supercont8.2	646229	-	CHH	CAA	1	2	6	2	MGG_15530T0(Y):hypothetical protein				0.25
supercont8.2	662898	-	CHH	CAC	1	3	13	3	MGG_04372T0(N):hypothetical protein				0.1875
supercont8.2	684056	+	CHH	CAC	1	4	17	3	MGG_04377T0(N):rho-type GTPase-activating protein 1				0.190476
supercont8.2	687028	-	CHH	CAC	1	3	19	3	MGG_04378T0(N):integral membrane protein				0.136364
supercont8.2	732520	+	CHH	CTT	1	2	3	2	MGG_15537T0(Y):hypothetical protein				0.4
supercont8.2	736648	+	CHH	CAT	1	2	6	2	MGG_04410T0(Y):origin recognition complex subunit				0.25
supercont8.2	753507	+	CHH	CAA	1	3	20	3	MGG_04423T0(N):hypothetical protein				0.130435
supercont8.2	759925	-	CHH	CAC	1	3	12	3	MGG_04427T0(Y):dolichyl-phosphate-mannose-protein mannosyltransferase 4				0.2
supercont8.2	767751	-	CHH	CAT	1	3	17	3	MGG_04428T0(N):zinc finger transcription factor ace1				0.15
supercont8.2	778253	-	CHH	CAC	1	3	18	3	MGG_04430T0(Y):mRNA export factor mex67				0.142857
supercont8.2	785588	+	CHH	CAC	1	2	6	2	MGG_04431T0(Y):hypothetical protein				0.25
supercont8.2	836551	+	CHH	CAC	1	3	19	3	MGG_04449T0(N):branched-chain alpha-keto acid lipoamide acyltransferase				0.136364
supercont8.2	839278	+	CHH	CAT	1	3	15	3	MGG_04450T0(N):hypothetical protein				0.166667
supercont8.2	849951	+	CHH	CAT	1	4	21	3	MGG_04456T0(N):zinc finger protein 664				0.16
supercont8.2	856911	-	CHH	CAA	1	3	10	3	MGG_04458T0(N):thymidylate synthase				0.230769
supercont8.2	872826	-	CHH	CAC	1	4	13	3	MGG_04513T0(Y):hypothetical protein				0.235294
supercont8.2	898641	-	CHH	CAA	1	3	19	3	MGG_11387T0(N):DNA repair protein RAD50				0.136364
supercont8.2	914764	-	CHH	CAT	1	3	13	3	MGG_04524T0(N):retrograde regulation protein 2				0.1875
supercont8.2	924412	+	CHH	CAC	1	3	15	3	MGG_04526T0(Y):hypothetical protein				0.166667
supercont8.2	966704	+	CHH	CCT	1	3	11	3	MGG_04538T0(Y):hypothetical protein				0.214286
supercont8.2	993119	-	CHH	CCC	1	2	5	2	MGG_04568T0(N):hypothetical protein				0.285714
supercont8.2	1026272	+	CHH	CCA	1	3	16	3	MGG_04577T0(Y):hypothetical protein				0.157895
supercont8.2	1037093	-	CHH	CAC	1	2	6	2	MGG_04585T0(Y):crossover junction endonuclease MUS81	MGG_04586T0(N):riboflavin synthase			0.25
supercont8.2	1046265	-	CHH	CAC	1	3	15	3	MGG_04588T0(Y):Sir2 family histone deacetylase Hst4	MGG_04589T0(N):chromodomain helicase DNA binding protein			0.166667
supercont8.2	1052807	-	CHH	CAT	1	3	16	3	MGG_04589T0(N):chromodomain helicase DNA binding protein				0.157895
supercont8.2	1058773	-	CHH	CCA	1	3	20	3	MGG_04600T0(Y):hypothetical protein				0.130435
supercont8.2	1095348	-	CHH	CAT	1	3	19	3	MGG_04615T0(Y):histone acetyltransferase				0.136364
supercont8.2	1098725	-	CHH	CCT	1	3	15	3	MGG_04616T0(Y):epsin-1				0.166667
supercont8.2	1098805	+	CHH	CAA	1	3	8	3	MGG_04616T0(Y):epsin-1				0.272727
supercont8.2	1103562	+	CHH	CAC	1	3	10	3	MGG_04617T0(Y):hypothetical protein				0.230769
supercont8.2	1104484	-	CHH	CAA	1	3	13	3	MGG_04617T0(Y):hypothetical protein				0.1875
supercont8.2	1119550	+	CHH	CAA	1	3	17	3	MGG_04643T0(Y):chalcone synthase C				0.15
supercont8.2	1121162	+	CHH	CAC	1	3	18	3	MGG_04644T0(N):hypothetical protein				0.142857
supercont8.2	1133132	+	CHH	CAC	1	2	5	2	MGG_04648T0(Y):hypothetical protein				0.285714
supercont8.2	1144365	+	CHH	CAC	1	2	6	2	MGG_04652T0(Y):DNA-directed RNA polymerase II largest subunit				0.25
supercont8.2	1165070	+	CHH	CAC	1	3	19	3	MGG_11378T0(N):hypothetical protein				0.136364
supercont8.2	1171783	-	CHH	CAC	1	2	4	2	MGG_04656T0(N):hypothetical protein				0.333333
supercont8.2	1184958	-	CHH	CTT	1	3	10	3	MGG_04660T0(Y):CMGC/CDK/CDK5 protein kinase				0.230769
supercont8.2	1191116	+	CHH	CAC	1	2	6	2	MGG_04662T0(Y):hypothetical protein				0.25
supercont8.2	1193575	+	CHH	CAC	1	2	6	2	MGG_04663T0(N):hypothetical protein				0.25
supercont8.2	1197872	+	CHH	CTC	1	3	19	3	MGG_04665T0(N):hypothetical protein				0.136364
supercont8.2	1209702	-	CHH	CTT	1	3	14	3	MGG_04667T0(Y):hypothetical protein				0.176471
supercont8.2	1276048	-	CHH	CAC	1	4	11	3	MGG_04699T0(N):C2H2 finger domain-containing protein FlbC				0.266667
supercont8.2	1312151	+	CHH	CAA	1	2	6	2	MGG_14744T0(Y):phosphotransferase enzyme family domain-containing protein				0.25
supercont8.2	1390725	-	CHH	CAC	1	3	12	3	MGG_04761T0(Y):hypothetical protein				0.2
supercont8.2	1392081	-	CHH	CAT	1	3	19	3	MGG_04762T0(Y):hypothetical protein				0.136364
supercont8.2	1393984	+	CHH	CAC	1	3	20	3	MGG_04764T0(N):cystathionine gamma-synthase				0.130435
supercont8.2	1409090	-	CHH	CCC	1	3	20	3	MGG_04773T0(Y):oligosaccharyl transferase STT3 subunit				0.130435
supercont8.2	1422614	-	CHH	CAC	1	3	19	3	MGG_11357T0(Y):chloride channel protein 3				0.136364
supercont8.2	1426724	-	CHH	CAT	1	3	14	3	MGG_04790T0(N):CAMK/RAD53 protein kinase				0.176471
supercont8.2	1455862	-	CHH	CAC	1	3	15	3	MGG_11351T0(Y):pre-mRNA-splicing factor ATP-dependent RNA helicase prp16				0.166667
supercont8.2	1466784	-	CHH	CAC	1	2	4	2	MGG_04804T0(Y):hypothetical protein				0.333333
supercont8.2	1506488	+	CHH	CAT	1	2	6	2	MGG_04827T0(N):vacuolar ATP synthase subunit H				0.25
supercont8.2	1548302	-	CHH	CAT	1	2	6	2	MGG_04838T0(Y):hypothetical protein				0.25
supercont8.2	1567651	+	CHH	CAA	1	3	12	3	MGG_11346T0(N):hypothetical protein				0.2
supercont8.2	1587167	+	CHH	CTT	1	2	2	2	MGG_14751T0(N):FACT complex subunit pob-3				0.5
supercont8.2	1603632	-	CHH	CAT	1	3	17	3	MGG_10142T0(N):hypothetical protein				0.15
supercont8.2	1621564	-	CHH	CTT	1	2	4	2	MGG_10152T0(N):hypothetical protein				0.333333
supercont8.2	1625832	+	CHH	CTC	1	2	4	2	MGG_10153T0(N):hypothetical protein				0.333333
supercont8.2	1634945	-	CHH	CCT	1	2	5	2	MGG_10154T0(Y):hypothetical protein				0.285714
supercont8.2	1641499	-	CHH	CCT	1	2	4	2	MGG_10157T0(Y):hypothetical protein				0.333333
supercont8.2	1664318	-	CHH	CAC	1	4	31	4	MGG_11340T0(Y):hypothetical protein				0.114286
supercont8.2	1685073	+	CHH	CCA	1	3	16	3	MGG_10184T0(N):hypothetical protein				0.157895
supercont8.2	1685682	-	CHH	CAT	1	3	9	3	MGG_10184T0(N):hypothetical protein				0.25
supercont8.2	1695576	-	CHH	CCA	1	2	3	2	MGG_10188T0(N):AMP-binding domain-containing protein				0.4
supercont8.2	1719539	-	CHH	CAA	1	3	13	3	MGG_10195T0(N):serine/threonine-protein phosphatase PP1				0.1875
supercont8.2	1761355	-	CHH	CAT	1	3	20	3	MGG_08820T0(N):hypothetical protein				0.130435
supercont8.2	1772849	-	CHH	CTT	1	3	13	3	MGG_08825T0(N):tRNA-dihydrouridine synthase 1				0.1875
supercont8.2	1786534	-	CHH	CAC	1	2	3	2	MGG_15592T0(Y):hypothetical protein				0.4
supercont8.2	1791373	+	CHH	CAC	1	3	14	3	MGG_08828T0(Y):hypothetical protein				0.176471
supercont8.2	1795260	-	CHH	CAC	1	2	6	2	MGG_08829T0(N):transcriptional repressor rco-1				0.25
supercont8.2	1795679	-	CHH	CAC	1	2	4	2	MGG_08829T0(N):transcriptional repressor rco-1				0.333333
supercont8.2	1826457	-	CHH	CAT	1	2	4	2	MGG_08840T0(N):nucleolar protein 4				0.333333
supercont8.2	1850633	-	CHH	CAA	1	3	18	3	MGG_08847T0(Y):tyrosyl-DNA phosphodiesterase domain-containing protein				0.142857
supercont8.2	1907269	-	CHH	CCC	1	2	5	2	MGG_08863T0(Y):hypothetical protein				0.285714
supercont8.2	1924987	-	CHH	CAC	1	2	3	2	MGG_08867T0(N):nucleolar complex protein 2				0.4
supercont8.2	1938001	-	CHH	CAC	1	2	6	2	MGG_14757T0(N):1-phosphatidylinositol-3-phosphate 5-kinase FAB1				0.25
supercont8.2	1957692	+	CHH	CTA	1	2	6	2	MGG_15601T0(N):TATA-box-binding protein				0.25
supercont8.2	1965758	-	CHH	CAC	1	3	15	3	MGG_08880T0(N):hypothetical protein				0.166667
supercont8.2	1972769	+	CHH	CAC	1	2	6	2	MGG_11322T0(N):dephospho-CoA kinase				0.25
supercont8.2	1973156	+	CHH	CAA	1	2	6	2	MGG_11322T0(N):dephospho-CoA kinase				0.25
supercont8.2	1980991	-	CHH	CAC	1	2	4	2	MGG_08884T0(N):hypothetical protein				0.333333
supercont8.2	1981072	-	CHH	CAC	1	2	6	2	MGG_08884T0(N):hypothetical protein				0.25
supercont8.2	1983011	-	CHH	CTC	1	3	14	3	MGG_08884T0(N):hypothetical protein				0.176471
supercont8.2	2033019	-	CHH	CAC	1	3	19	3	MGG_08897T0(Y):asparaginyl-tRNA synthetase				0.136364
supercont8.2	2033232	+	CHH	CAT	1	2	5	2	MGG_08897T0(Y):asparaginyl-tRNA synthetase				0.285714
supercont8.2	2039395	+	CHH	CCT	1	3	14	3	MGG_08898T0(Y):differentiation regulator				0.176471
supercont8.2	2088322	+	CHH	CAC	1	2	5	2	MGG_08912T0(N):hypothetical protein				0.285714
supercont8.2	2095035	-	CHH	CAA	1	2	4	2	MGG_08913T0(Y):DNA polymerase gamma	MGG_08914T0(N):hypothetical protein			0.333333
supercont8.2	2096468	-	CHH	CAC	1	3	12	3	MGG_08914T0(N):hypothetical protein				0.2
supercont8.2	2097344	-	CHH	CAA	1	3	10	3	MGG_08914T0(N):hypothetical protein				0.230769
supercont8.2	2106502	+	CHH	CAC	1	3	20	3	MGG_08917T0(Y):hypothetical protein				0.130435
supercont8.2	2164145	-	CHH	CAC	1	3	20	3	MGG_08932T0(Y):hypothetical protein				0.130435
supercont8.2	2188368	+	CHH	CAA	1	3	20	3	MGG_08938T0(Y):hypothetical protein				0.130435
supercont8.2	2189288	+	CHH	CAC	1	2	4	2	MGG_08938T0(Y):hypothetical protein				0.333333
supercont8.2	2189297	+	CHH	CAT	1	2	4	2	MGG_08938T0(Y):hypothetical protein				0.333333
supercont8.2	2189399	+	CHH	CAC	1	3	10	3	MGG_08938T0(Y):hypothetical protein				0.230769
supercont8.2	2251446	-	CHH	CAA	1	4	28	4	MGG_08949T0(Y):hypothetical protein				0.125
supercont8.2	2335460	+	CHH	CCA	1	3	15	3	MGG_08973T1(N):hypothetical protein	MGG_08973T0(N):hypothetical protein			0.166667
supercont8.2	2387879	-	CHH	CTC	1	2	6	2	MGG_08989T0(N):hypothetical protein				0.25
supercont8.2	2394575	+	CHH	CAC	1	4	16	3	MGG_14768T0(N):hypothetical protein				0.2
supercont8.2	2497364	+	CHH	CAC	1	3	18	3	MGG_01169T0(N):hypothetical protein				0.142857
supercont8.2	2509398	-	CHH	CAA	1	3	20	3	MGG_01172T0(N):hypothetical protein				0.130435
supercont8.2	2522657	-	CHH	CAC	1	2	6	2	MGG_01176T0(N):D-xylulose reductase A				0.25
supercont8.2	2544462	+	CHH	CTT	1	3	18	3	MGG_11279T0(N):synaptojanin-1				0.142857
supercont8.2	2549000	+	CHH	CAC	1	2	3	2	MGG_11278T0(Y):mitochondrion protein				0.4
supercont8.2	2553944	+	CHH	CTC	1	2	5	2	MGG_01186T0(N):hypothetical protein				0.285714
supercont8.2	2584890	+	CHH	CAA	1	4	22	4	MGG_01191T0(N):hypothetical protein				0.153846
supercont8.2	2679154	-	CHH	CAC	1	3	9	3	MGG_01211T0(N):hypothetical protein				0.25
supercont8.2	2683788	+	CHH	CCC	1	2	5	2	MGG_01213T0(N):hypothetical protein				0.285714
supercont8.2	2684723	+	CHH	CCC	1	3	17	3	MGG_01213T0(N):hypothetical protein				0.15
supercont8.2	2709444	-	CHH	CAA	1	3	17	3	MGG_01218T0(Y):hypothetical protein				0.15
supercont8.2	2761026	-	CHH	CAC	1	3	14	3	MGG_01227T0(N):hypothetical protein				0.176471
supercont8.2	2765083	-	CHH	CTT	1	3	18	3	MGG_01229T0(Y):hypothetical protein				0.142857
supercont8.2	2765240	-	CHH	CCA	1	3	19	3	MGG_01229T0(Y):hypothetical protein				0.136364
supercont8.2	2787774	-	CHH	CAC	1	2	6	2	MGG_01235T0(N):hypothetical protein				0.25
supercont8.2	2806224	+	CHH	CAT	1	3	18	3	MGG_01240T0(N):RING-8 protein				0.142857
supercont8.2	2830262	+	CHH	CAC	1	4	19	3	MGG_01245T0(N):endoplasmic reticulum-Golgi intermediate compartment protein 3				0.173913
supercont8.2	2842692	+	CHH	CCA	1	2	3	2	MGG_14772T0(Y):hypothetical protein				0.4
supercont8.2	2843784	-	CHH	CAT	1	2	6	2	MGG_14773T0(N):AGC/AKT protein kinase				0.25
supercont8.2	2883669	+	CHH	CAC	1	3	16	3	MGG_01260T0(Y):AGC/RSK/P70 protein kinase				0.157895
supercont8.2	2901876	-	CHH	CAT	1	3	20	3	MGG_01267T0(N):hypothetical protein				0.130435
supercont8.2	2904739	-	CHH	CAC	1	3	7	2	MGG_01268T0(Y):nuclear localization sequence binding protein				0.3
supercont8.2	2907818	+	CHH	CAC	1	2	6	2	MGG_01269T0(Y):hypothetical protein				0.25
supercont8.2	2912145	-	CHH	CAA	1	3	14	3	MGG_01271T0(N):hypothetical protein				0.176471
supercont8.2	2944280	+	CHH	CAC	1	3	18	3	MGG_11241T0(N):general stress response protein Whi2				0.142857
supercont8.2	2952347	+	CHH	CAC	1	3	13	3	MGG_01279T0(Y):CAMK/CAMKL/KIN1 protein kinase				0.1875
supercont8.2	2964439	-	CHH	CAT	1	3	19	3	MGG_01284T0(Y):thioredoxin reductase				0.136364
supercont8.2	3027008	+	CHH	CCA	1	3	15	3	MGG_01299T0(Y):hypothetical protein				0.166667
supercont8.2	3032727	+	CHH	CAC	1	3	13	3	MGG_01300T0(Y):L-galactonate dehydratase				0.1875
supercont8.2	3032913	-	CHH	CAA	1	3	16	3	MGG_01300T0(Y):L-galactonate dehydratase				0.157895
supercont8.2	3059764	+	CHH	CTC	1	3	13	3	MGG_01309T0(N):histidine biosynthesis trifunctional protein				0.1875
supercont8.2	3061225	-	CHH	CAC	1	3	20	3	MGG_01309T0(N):histidine biosynthesis trifunctional protein				0.130435
supercont8.2	3068484	+	CHH	CAC	1	3	18	3	MGG_14775T0(Y):hypothetical protein				0.142857
supercont8.2	3078933	+	CHH	CAA	1	4	30	4	MGG_15668T0(N):hypothetical protein				0.117647
supercont8.2	3093363	+	CHH	CCT	1	2	5	2	MGG_15672T0(N):threonyl-tRNA synthetase				0.285714
supercont8.2	3159792	-	CHH	CAC	1	2	6	2	MGG_01338T0(N):hypothetical protein				0.25
supercont8.2	3179407	+	CHH	CAA	1	4	17	3	MGG_01342T0(Y):sensory/regulatory protein rpfC				0.190476
supercont8.2	3189530	+	CHH	CTC	1	2	6	2	MGG_01345T0(N):glutamate-cysteine ligase modifier subunit				0.25
supercont8.2	3190056	-	CHH	CAA	1	2	6	2	MGG_01345T0(N):glutamate-cysteine ligase modifier subunit				0.25
supercont8.2	3197398	+	CHH	CCA	1	2	5	2	MGG_01348T0(Y):hypothetical protein				0.285714
supercont8.2	3262737	-	CHH	CTT	1	3	18	3	MGG_01363T0(Y):oxidoreductase				0.142857
supercont8.2	3277922	+	CHH	CAC	1	3	6	2	MGG_15682T0(Y):hypothetical protein				0.333333
supercont8.2	3281542	+	CHH	CAA	1	2	6	2	MGG_15683T0(Y):hypothetical protein				0.25
supercont8.2	3328268	-	CHH	CAA	1	3	19	3	MGG_01381T0(Y):calcium permease				0.136364
supercont8.2	3344621	+	CHH	CAT	1	3	13	3	MGG_01383T0(Y):hypothetical protein				0.1875
supercont8.2	3354864	+	CHH	CCT	1	3	18	3	MGG_01385T0(Y):choline transporter				0.142857
supercont8.2	3383058	-	CHH	CCT	1	3	17	3	MGG_01395T0(N):IBR finger domain-containing protein				0.15
supercont8.2	3384481	+	CHH	CAC	1	3	7	2	MGG_11216T0(N):hypothetical protein				0.3
supercont8.2	3414428	+	CHH	CTC	1	2	6	2	MGG_01404T0(Y):NAD(P)H-dependent D-xylose reductase				0.25
supercont8.2	3417390	-	CHH	CAT	1	3	20	3	MGG_01405T0(Y):hypothetical protein				0.130435
supercont8.2	3456297	+	CHH	CAA	1	3	19	3	MGG_01417T0(Y):hypothetical protein				0.136364
supercont8.2	3477495	-	CHH	CCA	1	3	15	3	MGG_01421T0(Y):hypothetical protein				0.166667
supercont8.2	3491926	+	CHH	CAA	1	2	6	2	MGG_01427T0(Y):SET1 complex component ash2				0.25
supercont8.2	3512889	+	CHH	CAA	1	3	14	3	MGG_01434T0(Y):vacuolar protein sorting-associated protein 17				0.176471
supercont8.2	3574561	-	CHH	CAC	1	3	20	3	MGG_01449T0(N):karyopherin				0.130435
supercont8.2	3575596	+	CHH	CAC	1	3	11	3	MGG_01450T0(Y):sm snRNP core protein Sme1				0.214286
supercont8.2	3606277	+	CHH	CAC	1	3	16	3	MGG_11205T0(Y):dynein heavy chain				0.157895
supercont8.2	3607915	+	CHH	CAC	1	3	17	3	MGG_11205T0(Y):dynein heavy chain				0.15
supercont8.2	3618417	+	CHH	CAC	1	3	20	3	MGG_01461T0(N):hypothetical protein				0.130435
supercont8.2	3647788	+	CHH	CCT	1	2	5	2	MGG_01467T0(Y):hypothetical protein				0.285714
supercont8.2	3651552	-	CHH	CAA	1	3	4	2	MGG_01468T0(N):THO complex subunit 2				0.428571
supercont8.2	3717450	+	CHH	CAC	1	2	6	2	MGG_01478T0(Y):hypothetical protein				0.25
supercont8.2	3746013	-	CHH	CAC	1	3	20	3	MGG_01485T0(Y):hypothetical protein				0.130435
supercont8.2	3765566	-	CHH	CAT	1	3	17	3	MGG_01492T0(N):hypothetical protein	MGG_01493T0(Y):hypothetical protein			0.15
supercont8.2	3810243	-	CHH	CAC	17.59	8	33	4	MGG_15715T0(Y):predicted protein				0.195122
supercont8.2	3810272	-	CHH	CTA	11.81	4	37	4	MGG_15715T0(Y):predicted protein				0.097561
supercont8.2	3838631	+	CHH	CCT	1	3	16	3	MGG_01501T0(Y):hypothetical protein				0.157895
supercont8.2	3838770	+	CHH	CAT	1	3	18	3	MGG_01501T0(Y):hypothetical protein				0.142857
supercont8.2	3863283	-	CHH	CCA	1	3	14	3	MGG_01511T0(Y):benomyl/methotrexate resistance protein				0.176471
supercont8.2	3884735	-	CHH	CCA	1	3	18	3	MGG_01518T0(N):nitrogen assimilation transcription factor nit-4				0.142857
supercont8.2	3890873	+	CHH	CCC	1	2	2	2	MGG_01520T0(Y):hypothetical protein				0.5
supercont8.2	3947019	+	CHH	CAC	1	3	16	3	MGG_11188T0(Y):hypothetical protein				0.157895
supercont8.2	3954157	+	CHH	CAC	1	3	19	3	MGG_01541T0(Y):dicer-like protein 1				0.136364
supercont8.2	3954261	+	CHH	CAA	1	3	17	3	MGG_01541T0(Y):dicer-like protein 1				0.15
supercont8.2	3963649	-	CHH	CAC	1	3	15	3	MGG_01544T0(N):hypothetical protein				0.166667
supercont8.2	3978820	-	CHH	CAC	1	3	11	3	MGG_01549T0(Y):DNA replication initiation factor Cdc45				0.214286
supercont8.2	3998093	-	CHH	CAC	1	4	12	3	MGG_14795T0(N):hypothetical protein				0.25
supercont8.2	4013308	-	CHH	CAC	1	3	14	3	MGG_01561T0(N):nucleolar GTP-binding protein 2				0.176471
supercont8.2	4021781	+	CHH	CAC	1	3	15	3	MGG_15731T0(Y):hypothetical protein				0.166667
supercont8.2	4034677	-	CHH	CAC	1	3	10	3	MGG_01567T0(Y):hypothetical protein				0.230769
supercont8.2	4042152	+	CHH	CAT	1	3	15	3	MGG_01570T0(Y):hypothetical protein				0.166667
supercont8.2	4071344	-	CHH	CTA	1	2	5	2	MGG_01578T0(N):hypothetical protein				0.285714
supercont8.2	4117871	-	CHH	CAT	1	4	19	3	MGG_01592T0(N):eukaryotic translation initiation factor 2 subunit gamma				0.173913
supercont8.2	4125249	+	CHH	CCC	1	2	4	2	MGG_01594T0(Y):uridylate kinase				0.333333
supercont8.2	4149649	+	CHH	CCA	1	3	20	3	MGG_01600T0(Y):Sec20 domain-containing protein				0.130435
supercont8.2	4164500	-	CHH	CAC	1	3	10	3	MGG_01604T0(N):epidermal retinal dehydrogenase 2				0.230769
supercont8.2	4175607	-	CHH	CAT	1	2	6	2	MGG_01607T0(N):calnexin				0.25
supercont8.2	4179149	-	CHH	CTC	1	2	6	2	MGG_01609T0(N):hypothetical protein				0.25
supercont8.2	4190372	-	CHH	CAT	1	3	7	2	MGG_01613T0(N):molybdenum cofactor sulfurase				0.3
supercont8.2	4195018	-	CHH	CAT	1	3	13	3	MGG_15740T0(Y):hypothetical protein				0.1875
supercont8.2	4195026	-	CHH	CTA	1	3	13	3	MGG_15740T0(Y):hypothetical protein				0.1875
supercont8.2	4208653	-	CHH	CCT	1	2	6	2	MGG_15741T0(Y):hypothetical protein				0.25
supercont8.2	4228131	-	CHH	CAC	1	3	17	3	MGG_01622T0(N):uroporphyrinogen decarboxylase	MGG_11176T0(Y):hypothetical protein			0.15
supercont8.2	4232542	+	CHH	CAC	1	3	15	3	MGG_01623T0(Y):hypothetical protein				0.166667
supercont8.2	4237342	-	CHH	CAC	1	3	19	3	MGG_01624T0(Y):fungal specific transcription factor domain-containing protein				0.136364
supercont8.2	4239047	+	CHH	CAC	1	3	14	3	MGG_01624T0(Y):fungal specific transcription factor domain-containing protein				0.176471
supercont8.2	4307550	-	CHH	CAC	1	3	20	3	MGG_11174T0(N):sensor protein gacS				0.130435
supercont8.2	4349389	+	CHH	CAC	1	3	14	3	MGG_01654T0(Y):hypothetical protein				0.176471
supercont8.2	4364061	-	CHH	CCT	1	2	6	2	MGG_01657T0(N):hypothetical protein				0.25
supercont8.2	4364309	+	CHH	CAC	1	3	16	3	MGG_01657T0(N):hypothetical protein				0.157895
supercont8.2	4389741	+	CHH	CCA	1	4	19	3	MGG_01666T0(N):CCR4-NOT transcription complex subunit 7				0.173913
supercont8.2	4405015	-	CHH	CAA	1	4	14	3	MGG_15753T0(N):hypothetical protein				0.222222
supercont8.2	4407938	-	CHH	CAC	1	3	15	3	MGG_15753T0(N):hypothetical protein				0.166667
supercont8.2	4431447	+	CHH	CAT	1	3	20	3	MGG_01674T0(N):multidrug resistance-associated protein 1				0.130435
supercont8.2	4441033	+	CHH	CTT	1	2	6	2	MGG_01677T0(Y):nuclear pore complex subunit	MGG_01679T0(N):ThiJ/PfpI family protein			0.25
supercont8.2	4441050	+	CHH	CAC	1	2	5	2	MGG_01677T0(Y):nuclear pore complex subunit	MGG_01679T0(N):ThiJ/PfpI family protein			0.285714
supercont8.2	4447775	-	CHH	CAC	1	2	6	2	MGG_01681T0(N):vesicle-associated membrane protein 725				0.25
supercont8.2	4472653	-	CHH	CAC	1	4	17	3	MGG_01691T0(Y):hypothetical protein				0.190476
supercont8.2	4504538	+	CHH	CCT	1	3	15	3	MGG_01699T0(Y):hypothetical protein				0.166667
supercont8.2	4507520	-	CHH	CAT	1	3	19	3	MGG_01699T0(Y):hypothetical protein				0.136364
supercont8.2	4565208	+	CHH	CAA	1	3	20	3	MGG_01719T0(N):electron transfer flavoprotein subunit alpha				0.130435
supercont8.2	4567588	+	CHH	CAC	1	3	10	3	MGG_01720T0(Y):transcription regulatory protein SWI3				0.230769
supercont8.2	4586995	-	CHH	CCT	1	2	4	2	MGG_01726T0(Y):hypothetical protein				0.333333
supercont8.2	4588651	+	CHH	CAC	1	3	19	3	MGG_01726T0(Y):hypothetical protein				0.136364
supercont8.2	4588755	+	CHH	CAT	1	3	20	3	MGG_01726T0(Y):hypothetical protein				0.130435
supercont8.2	4591945	+	CHH	CTT	1	3	19	3	MGG_01727T0(N):hypothetical protein				0.136364
supercont8.2	4592270	+	CHH	CAT	1	3	20	3	MGG_01727T0(N):hypothetical protein				0.130435
supercont8.2	4598240	-	CHH	CAC	1	3	10	3	MGG_01728T0(N):methylenetetrahydrofolate reductase 1				0.230769
supercont8.2	4615893	-	CHH	CTT	1	3	17	3	MGG_01732T0(Y):3-carboxymuconate cyclase				0.15
supercont8.2	4617064	-	CHH	CAA	1	3	16	3	MGG_01732T0(Y):3-carboxymuconate cyclase				0.157895
supercont8.2	4624581	-	CHH	CAC	1	3	19	3	MGG_01734T0(Y):C6 zinc finger domain-containing protein				0.136364
supercont8.2	4637142	+	CHH	CAA	40.07	2	3	2	MGG_15763T0(Y):predicted protein				0.4
supercont8.2	4637523	-	CHH	CAC	33.83	3	9	3	MGG_15763T0(Y):predicted protein				0.25
supercont8.2	4637524	+	CHH	CAT	33.83	2	2	2	MGG_15763T0(Y):predicted protein				0.5
supercont8.2	4637533	+	CHH	CTA	30.05	2	2	2	MGG_15763T0(Y):predicted protein				0.5
supercont8.2	4672946	-	CHH	CCC	1	2	3	2	MGG_01743T0(N):carbamoyl-phosphate synthase subunit arginine-specific small				0.4
supercont8.2	4709193	-	CHH	CCC	1	3	18	3	MGG_01753T0(N):hypothetical protein				0.142857
supercont8.2	4734433	-	CHH	CAA	1	3	17	3	MGG_01760T0(Y):exocyst complex protein EXO70				0.15
supercont8.2	4738885	+	CHH	CAT	1	3	20	3	MGG_11146T0(N):hypothetical protein				0.130435
supercont8.2	4819911	+	CHH	CAA	1	4	20	3	MGG_01783T1(Y):hypothetical protein				0.166667
supercont8.2	4844675	-	CHH	CAC	1	2	5	2	MGG_15325T0(N):CMGC/RCK/MAK protein kinase				0.285714
supercont8.2	4864994	-	CHH	CCT	1	2	6	2	MGG_01795T0(N):AGC/PDK1 protein kinase				0.25
supercont8.2	4883835	+	CHH	CAT	1	3	20	3	MGG_01802T0(N):chitin synthase 1				0.130435
supercont8.2	4899228	+	CHH	CAC	1	3	14	3	MGG_15773T0(Y):hypothetical protein				0.176471
supercont8.2	4910828	+	CHH	CAT	1	2	6	2	MGG_01806T0(N):hypothetical protein				0.25
supercont8.2	4932043	+	CHH	CAT	1	3	19	3	MGG_01813T0(N):hypothetical protein				0.136364
supercont8.2	4946371	-	CHH	CAA	1	2	4	2	MGG_01816T0(N):WEE protein kinase				0.333333
supercont8.2	4947448	+	CHH	CAC	1	3	19	3	MGG_01816T0(N):WEE protein kinase				0.136364
supercont8.2	4956301	-	CHH	CAC	1	3	11	3	MGG_11132T0(Y):hypothetical protein				0.214286
supercont8.2	4985452	+	CHH	CAC	1	3	17	3	MGG_01824T0(N):Pro-apoptotic serine protease NMA111				0.15
supercont8.2	4996174	+	CHH	CAC	1	2	5	2	MGG_11130T0(N):hypothetical protein				0.285714
supercont8.2	5022243	+	CHH	CAT	1	2	6	2	MGG_01833T0(Y):hypothetical protein				0.25
supercont8.2	5090686	-	CHH	CCA	1	2	4	2	MGG_01849T0(Y):hypothetical protein				0.333333
supercont8.2	5099656	+	CHH	CAC	1	2	6	2	MGG_01852T0(Y):hypothetical protein				0.25
supercont8.2	5135895	-	CHH	CAC	1	3	6	2	MGG_01859T0(Y):hypothetical protein				0.333333
supercont8.2	5145018	-	CHH	CAC	1	4	18	3	MGG_01863T0(Y):aminopeptidase Y				0.181818
supercont8.2	5150503	+	CHH	CAC	1	2	6	2	MGG_01866T0(N):hypothetical protein				0.25
supercont8.2	5176659	+	CHH	CAC	1	3	17	3	MGG_01873T0(N):hypothetical protein				0.15
supercont8.2	5198489	+	CHH	CAA	1	3	18	3	MGG_01883T0(N):hypothetical protein				0.142857
supercont8.2	5230823	-	CHH	CAA	1	2	6	2	MGG_15331T0(N):hypothetical protein				0.25
supercont8.2	5242185	-	CHH	CCC	1	2	6	2	MGG_01893T0(N):ribonuclease P protein subunit p29				0.25
supercont8.2	5352003	+	CHH	CAC	1.27	3	14	3	MGG_15800T0(N):hypothetical protein				0.176471
supercont8.2	5355086	+	CHH	CAA	1	2	6	2	MGG_07992T0(Y):O-methyltransferase				0.25
supercont8.2	5398259	-	CHH	CAC	1	3	14	3	MGG_08005T0(N):phosphoinositide 3-phosphate phosphatase				0.176471
supercont8.2	5415981	-	CHH	CCT	1	3	14	3	MGG_15339T0(Y):hypothetical protein	MGG_15339T1(Y):hypothetical protein			0.176471
supercont8.2	5420320	+	CHH	CAT	1	3	17	3	MGG_08014T0(N):hypothetical protein				0.15
supercont8.2	5439488	+	CHH	CAC	1	4	20	3	MGG_08020T0(N):endoglucanase-4				0.166667
supercont8.2	5457450	-	CHH	CCC	1	3	5	2	MGG_08025T0(N):hypothetical protein				0.375
supercont8.2	5492360	+	CHH	CAC	1	3	13	3	MGG_08035T0(Y):E3 ubiquitin-protein ligase CHIP				0.1875
supercont8.2	5494215	-	CHH	CTA	1	3	12	3	MGG_08036T0(N):non-imprinted in Prader-Willi/Angelman syndrome region protein 2				0.2
supercont8.2	5516810	-	CHH	CAT	1	3	19	3	MGG_08044T0(N):hypothetical protein				0.136364
supercont8.2	5541311	-	CHH	CAT	1	3	18	3	MGG_08052T0(Y):hypothetical protein				0.142857
supercont8.2	5550711	-	CHH	CTT	1	2	5	2	MGG_08056T0(Y):purine permease				0.285714
supercont8.2	5552582	+	CHH	CAA	1	3	18	3	MGG_08056T0(Y):purine permease				0.142857
supercont8.2	5555056	-	CHH	CAA	1	3	13	3	MGG_08057T0(Y):beta-glucuronidase				0.1875
supercont8.2	5564091	-	CHH	CAT	1	3	19	3	MGG_08060T0(Y):cycloheximide resistance protein				0.136364
supercont8.2	5574908	+	CHH	CAA	1	2	2	2	MGG_08065T0(N):WD domain-containing protein				0.5
supercont8.2	5575994	+	CHH	CAC	1	3	18	3	MGG_08065T0(N):WD domain-containing protein				0.142857
supercont8.2	5584755	+	CHH	CAA	1	2	6	2	MGG_15810T0(N):hypothetical protein				0.25
supercont8.2	5633248	-	CHH	CAT	1	3	15	3	MGG_08084T0(Y):cell wall biogenesis protein phosphatase Ssd1				0.166667
supercont8.2	5668918	+	CHH	CAA	1	3	12	3	MGG_08092T0(Y):hypothetical protein				0.2
supercont8.2	5704492	+	CHH	CAA	1	3	7	2	MGG_08102T0(Y):D-tyrosyl-tRNA(Tyr) deacylase				0.3
supercont8.2	5705600	-	CHH	CAC	1	2	6	2	MGG_08103T0(N):ATP binding/alanine-tRNA ligase				0.25
supercont8.2	5706352	+	CHH	CAC	1	3	12	3	MGG_08104T0(Y):peptidyl-prolyl cis-trans isomerase				0.2
supercont8.2	5832128	+	CHH	CAA	1	2	6	2	MGG_08140T0(N):AdoMet-dependent rRNA methyltransferase SPB1				0.25
supercont8.2	5833106	+	CHH	CAT	1	4	23	4	MGG_08140T0(N):AdoMet-dependent rRNA methyltransferase SPB1				0.148148
supercont8.2	5842646	-	CHH	CCA	1	3	15	3	MGG_08143T0(N):hypothetical protein				0.166667
supercont8.2	5852635	-	CHH	CTT	1	3	15	3	MGG_15825T0(Y):hypothetical protein				0.166667
supercont8.2	5923255	-	CHH	CAT	1	3	19	3	MGG_08167T0(N):initiator tRNA phosphoribosyl transferase				0.136364
supercont8.2	5950343	-	CHH	CAC	1	3	15	3	MGG_08175T0(Y):PQ loop repeat protein				0.166667
supercont8.2	5958680	-	CHH	CTT	1	2	6	2	MGG_08178T0(Y):U3 small nucleolar RNA-associated protein 13				0.25
supercont8.2	5968552	-	CHH	CAC	1	3	10	3	MGG_15834T0(N):hypothetical protein				0.230769
supercont8.2	6010459	-	CHH	CCA	1	3	14	3	MGG_08190T0(N):60S ribosomal protein L4-A				0.176471
supercont8.2	6011169	+	CHH	CAC	1	2	5	2	MGG_08191T0(N):hypothetical protein				0.285714
supercont8.2	6025510	-	CHH	CTT	1	3	19	3	MGG_15065T0(Y):hypothetical protein				0.136364
supercont8.2	6034920	-	CHH	CAA	1	3	16	3	MGG_08199T0(N):cutinase transcription factor 1 beta				0.157895
supercont8.2	6038316	-	CHH	CAC	1	2	5	2	MGG_08199T0(N):cutinase transcription factor 1 beta				0.285714
supercont8.2	6054744	-	CHH	CTT	1	2	6	2	MGG_08202T0(N):hypothetical protein				0.25
supercont8.2	6067045	+	CHH	CAA	1	2	6	2	MGG_08207T0(N):hypothetical protein				0.25
supercont8.2	6089805	+	CHH	CAA	1	2	6	2	MGG_08211T0(N):hypothetical protein				0.25
supercont8.2	6101343	+	CHH	CAC	1	3	18	3	MGG_15838T0(N):hypothetical protein				0.142857
supercont8.2	6122341	-	CHH	CAA	1	2	6	2	MGG_15070T0(N):hypothetical protein				0.25
supercont8.2	6144880	+	CHH	CAC	1	3	17	3	MGG_07027T0(Y):hypothetical protein				0.15
supercont8.2	6155255	-	CHH	CAC	1	3	15	3	MGG_15840T0(N):hypothetical protein				0.166667
supercont8.2	6196709	+	CHH	CAT	1	3	12	3	MGG_07051T0(N):neutral ceramidase				0.2
supercont8.2	6209228	+	CHH	CAA	1	3	8	3	MGG_07057T0(Y):hypothetical protein				0.272727
supercont8.2	6234757	+	CHH	CAT	1	3	18	3	MGG_07063T0(N):C6 finger domain-containing protein				0.142857
supercont8.2	6244111	+	CHH	CAC	1	3	17	3	MGG_07065T0(Y):G2/mitotic-specific cyclin-B				0.15
supercont8.2	6248692	+	CHH	CAC	1	3	11	3	MGG_07066T0(Y):calcium-binding mitochondrial carrier protein Aralar1				0.214286
supercont8.2	6280560	+	CHH	CAA	1	2	5	2	MGG_07076T0(Y):oxidoreductase				0.285714
supercont8.2	6304580	-	CHH	CAA	1	2	2	2	MGG_12335T0(Y):mannan polymerase II complex ANP1 subunit				0.5
supercont8.2	6347048	-	CHH	CCA	1	2	6	2	MGG_15854T0(Y):hypothetical protein				0.25
supercont8.2	6358577	+	CHH	CAA	1	3	18	3	MGG_07098T0(N):condensin subunit				0.142857
supercont8.2	6376650	+	CHH	CCA	1	3	10	3	MGG_07103T0(Y):hypothetical protein				0.230769
supercont8.2	6377453	+	CHH	CAC	1	3	14	3	MGG_07103T0(Y):hypothetical protein				0.176471
supercont8.2	6377699	-	CHH	CAT	1	3	17	3	MGG_07103T0(Y):hypothetical protein				0.15
supercont8.2	6400209	-	CHH	CAA	1	2	6	2	MGG_15078T0(N):hypothetical protein				0.25
supercont8.2	6402243	+	CHH	CAA	1	3	14	3	MGG_15078T0(N):hypothetical protein				0.176471
supercont8.2	6431602	+	CHH	CTC	1	2	5	2	MGG_07119T0(N):atypical/RIO/RIO2 protein kinase				0.285714
supercont8.2	6433574	-	CHH	CAA	1	3	13	3	MGG_07120T0(Y):26S proteasome regulatory subunit rpn-1				0.1875
supercont8.2	6475534	-	CHH	CCT	1	3	11	3	MGG_07127T0(Y):hypothetical protein	MGG_07128T0(N):hypothetical protein			0.214286
supercont8.2	6478854	+	CHH	CAC	1	3	10	3	MGG_07129T0(N):spindle pole body component				0.230769
supercont8.2	6504761	-	CHH	CAA	1	2	5	2	MGG_15860T0(N):54S ribosomal protein L4				0.285714
supercont8.2	6505847	-	CHH	CAT	1	3	15	3	MGG_15860T0(N):54S ribosomal protein L4				0.166667
supercont8.2	6524272	+	CHH	CCA	1	3	17	3	MGG_07141T0(N):hypothetical protein				0.15
supercont8.2	6525494	-	CHH	CAC	1	3	18	3	MGG_07141T0(N):hypothetical protein				0.142857
supercont8.2	6533928	+	CHH	CCA	1	3	14	3	MGG_07145T0(Y):Cullin-1				0.176471
supercont8.2	6537636	-	CHH	CAA	1	2	6	2	MGG_07145T0(Y):Cullin-1				0.25
supercont8.2	6548664	-	CHH	CAT	1	3	20	3	MGG_07148T0(N):ribose-phosphate pyrophosphokinase 3				0.130435
supercont8.2	6561713	+	CHH	CAT	1	3	13	3	MGG_07151T0(Y):phosphatidylinositol 4-kinase type II subunit alpha				0.1875
[truncated: 1,319 more rows]

## Sheet: Intron
Chr	Pos	Strand	Type	Context	RepRate	# mC reads	# non-mC reads	T-value	Loci	Loci	MethylationLevel
supercont8.1	213575	-	CG	CGT	1	3	14	3	MGG_15994T0(N):hypothetical protein		0.176471
supercont8.1	827043	+	CG	CGC	1	3	18	3	MGG_16049T0(Y):hypothetical protein		0.142857
supercont8.1	986417	+	CG	CGT	1.22	8	23	3	MGG_16065T0(Y):hypothetical protein		0.258065
supercont8.1	986446	-	CG	CGA	1.15	2	5	2	MGG_16065T0(Y):hypothetical protein		0.285714
supercont8.1	987193	+	CG	CGG	1.22	3	19	3	MGG_16065T0(Y):hypothetical protein		0.136364
supercont8.1	987928	-	CG	CGG	1	2	3	2	MGG_16065T0(Y):hypothetical protein		0.4
supercont8.1	988393	-	CG	CGG	1	4	13	3	MGG_16065T0(Y):hypothetical protein		0.235294
supercont8.1	1587035	-	CG	CGG	1	10	72	5	MGG_16107T0(N):hypothetical protein		0.121951
supercont8.1	1587044	+	CG	CGG	1	14	91	6	MGG_16107T0(N):hypothetical protein		0.133333
supercont8.1	1587095	-	CG	CGT	1	7	101	6	MGG_16107T0(N):hypothetical protein		0.0648148
supercont8.1	1587103	-	CG	CGA	1	9	99	6	MGG_16107T0(N):hypothetical protein		0.0833333
supercont8.1	1587107	+	CG	CGC	1	6	94	6	MGG_16107T0(N):hypothetical protein		0.06
supercont8.1	3555716	+	CG	CGA	1	3	14	3	MGG_07005T0(Y):hypothetical protein		0.176471
supercont8.1	4213089	+	CG	CGG	35.58	2	4	2	MGG_16285T0(N):predicted protein		0.333333
supercont8.1	4213134	+	CG	CGG	46.89	2	6	2	MGG_16285T0(N):predicted protein		0.25
supercont8.1	5350526	+	CG	CGA	1	2	3	2	MGG_16372T0(N):hypothetical protein		0.4
supercont8.1	5350652	+	CG	CGG	1	4	19	3	MGG_16372T0(N):hypothetical protein		0.173913
supercont8.1	5350672	+	CG	CGG	1	7	11	3	MGG_16372T0(N):hypothetical protein		0.388889
supercont8.1	5350673	-	CG	CGC	1	6	5	2	MGG_16372T0(N):hypothetical protein		0.545455
supercont8.1	5350679	+	CG	CGG	1	4	17	3	MGG_16372T0(N):hypothetical protein		0.190476
supercont8.1	5350724	-	CG	CGT	1	7	11	3	MGG_16372T0(N):hypothetical protein		0.388889
supercont8.1	5350730	+	CG	CGA	1	4	13	3	MGG_16372T0(N):hypothetical protein		0.235294
supercont8.1	5350746	-	CG	CGA	1	3	12	3	MGG_16372T0(N):hypothetical protein		0.2
supercont8.1	5350759	+	CG	CGT	1	3	17	3	MGG_16372T0(N):hypothetical protein		0.15
supercont8.1	5350760	-	CG	CGA	1	3	12	3	MGG_16372T0(N):hypothetical protein		0.2
supercont8.1	5350775	+	CG	CGG	1	4	15	3	MGG_16372T0(N):hypothetical protein		0.210526
supercont8.1	5350786	+	CG	CGC	1	4	16	3	MGG_16372T0(N):hypothetical protein		0.2
supercont8.1	5350878	-	CG	CGA	1	5	13	3	MGG_16372T0(N):hypothetical protein		0.277778
supercont8.1	5350957	+	CG	CGG	1	3	6	2	MGG_16372T0(N):hypothetical protein		0.333333
supercont8.1	5350958	-	CG	CGG	1	5	8	3	MGG_16372T0(N):hypothetical protein		0.384615
supercont8.1	5350994	+	CG	CGT	1	3	11	3	MGG_16372T0(N):hypothetical protein		0.214286
supercont8.1	5350995	-	CG	CGA	1	4	17	3	MGG_16372T0(N):hypothetical protein		0.190476
supercont8.1	5351109	+	CG	CGG	1	5	8	3	MGG_16372T0(N):hypothetical protein		0.384615
supercont8.1	5351139	+	CG	CGA	1	4	14	3	MGG_16372T0(N):hypothetical protein		0.222222
supercont8.1	5351146	+	CG	CGA	1	3	13	3	MGG_16372T0(N):hypothetical protein		0.1875
supercont8.1	5351664	+	CG	CGA	1	3	19	3	MGG_16372T0(N):hypothetical protein		0.136364
supercont8.1	5731126	+	CG	CGT	1	3	5	2	MGG_16414T0(Y):hypothetical protein		0.375
supercont8.1	5731287	-	CG	CGT	1	4	35	4	MGG_16414T0(Y):hypothetical protein		0.102564
supercont8.1	5731309	+	CG	CGA	1	3	18	3	MGG_16414T0(Y):hypothetical protein		0.142857
supercont8.1	5731310	-	CG	CGA	1	4	29	4	MGG_16414T0(Y):hypothetical protein		0.121212
supercont8.1	5731316	+	CG	CGT	1	5	17	3	MGG_16414T0(Y):hypothetical protein		0.227273
supercont8.1	5731358	+	CG	CGT	1	3	9	3	MGG_16414T0(Y):hypothetical protein		0.25
supercont8.1	5731379	-	CG	CGT	1	2	6	2	MGG_16414T0(Y):hypothetical protein		0.25
supercont8.1	5731395	+	CG	CGT	1	3	4	2	MGG_16414T0(Y):hypothetical protein		0.428571
supercont8.1	5731401	+	CG	CGG	1	2	4	2	MGG_16414T0(Y):hypothetical protein		0.333333
supercont8.1	6877964	-	CG	CGC	1	2	5	2	MGG_04716T0(N):V-type ATPase		0.285714
supercont8.1	7068259	+	CG	CGC	1	3	19	3	MGG_16510T0(Y):hypothetical protein		0.136364
supercont8.2	174911	-	CG	CGA	1	3	13	3	MGG_14099T0(N):hypothetical protein		0.1875
supercont8.2	204334	+	CG	CGA	1	3	15	3	MGG_15408T0(Y):hypothetical protein		0.166667
supercont8.2	1681586	-	CG	CGT	1	2	5	2	MGG_15588T0(N):hypothetical protein		0.285714
supercont8.2	1795752	+	CG	CGT	1	2	6	2	MGG_08829T0(N):transcriptional repressor rco-1		0.25
supercont8.2	2189123	+	CG	CGA	1	2	4	2	MGG_08938T0(Y):hypothetical protein		0.333333
supercont8.2	2189179	+	CG	CGA	1	2	2	2	MGG_08938T0(Y):hypothetical protein		0.5
supercont8.2	4974609	-	CG	CGA	1	2	5	2	MGG_15779T0(Y):hypothetical protein		0.285714
supercont8.2	5646209	-	CG	CGG	1	3	9	3	MGG_08088T0(N):hypothetical protein		0.25
supercont8.2	7822361	+	CG	CGA	1	3	20	3	MGG_12467T0(N):hypothetical protein		0.130435
supercont8.3	887768	-	CG	CGG	1	3	17	3	MGG_16650T0(N):hypothetical protein		0.15
supercont8.3	1595344	-	CG	CGT	67.2	2	3	2	MGG_16695T0(Y):predicted protein		0.4
supercont8.3	2033715	-	CG	CGG	1	3	16	3	MGG_15235T0(N):hypothetical protein		0.157895
supercont8.3	2781843	+	CG	CGA	1	2	3	2	MGG_06161T0(Y):hypothetical protein		0.4
supercont8.3	3676646	-	CG	CGT	3.28	4	8	3	MGG_16815T1(N):hypothetical protein	MGG_16815T0(N):hypothetical protein	0.333333
supercont8.3	5595181	-	CG	CGG	1	3	16	3	MGG_15248T0(Y):hypothetical protein		0.157895
supercont8.3	6543189	+	CG	CGT	1	6	3	2	MGG_16984T0(Y):hypothetical protein		0.666667
supercont8.3	6543202	+	CG	CGA	1	4	5	2	MGG_16984T0(Y):hypothetical protein		0.444444
supercont8.3	6543203	-	CG	CGG	1	3	15	3	MGG_16984T0(Y):hypothetical protein		0.166667
supercont8.3	6543266	+	CG	CGC	1	2	6	2	MGG_16984T0(Y):hypothetical protein		0.25
supercont8.3	6543291	+	CG	CGG	1	3	2	2	MGG_16984T0(Y):hypothetical protein		0.6
supercont8.4	250917	+	CG	CGG	1	2	6	2	MGG_08450T0(Y):asparagine synthase		0.25
supercont8.4	546280	+	CG	CGG	1	3	11	3	MGG_13985T0(N):hypothetical protein		0.214286
supercont8.4	891758	-	CG	CGG	1	4	14	3	MGG_17049T0(N):hypothetical protein		0.222222
supercont8.4	1305671	-	CG	CGG	48.33	2	6	2	MGG_17065T0(Y):predicted protein		0.25
supercont8.4	1513161	+	CG	CGC	1	4	27	4	MGG_03546T0(N):hypothetical protein		0.129032
supercont8.4	1853059	-	CG	CGG	1	3	15	3	MGG_17093T0(N):hypothetical protein		0.166667
supercont8.4	3556528	+	CG	CGG	1	3	17	3	MGG_06490T0(N):hypothetical protein		0.15
supercont8.4	3688372	+	CG	CGG	1	3	19	3	MGG_06451T0(N):hypothetical protein		0.136364
supercont8.4	4309828	+	CG	CGG	1	3	20	3	MGG_06280T0(N):hypothetical protein		0.130435
supercont8.4	4323072	-	CG	CGG	1	3	8	3	MGG_17202T0(Y):hypothetical protein		0.272727
supercont8.4	4323082	+	CG	CGT	1	3	11	3	MGG_17202T0(Y):hypothetical protein		0.214286
supercont8.4	4323109	+	CG	CGG	1	3	7	2	MGG_17202T0(Y):hypothetical protein		0.3
supercont8.4	4323110	-	CG	CGT	1	4	9	3	MGG_17202T0(Y):hypothetical protein		0.307692
supercont8.4	4323146	+	CG	CGT	1	4	13	3	MGG_17202T0(Y):hypothetical protein		0.235294
supercont8.4	4323199	+	CG	CGG	1	4	18	3	MGG_17202T0(Y):hypothetical protein		0.181818
supercont8.4	4323284	+	CG	CGA	1	3	8	3	MGG_17202T0(Y):hypothetical protein		0.272727
supercont8.4	4323297	+	CG	CGG	1	7	6	2	MGG_17202T0(Y):hypothetical protein		0.538462
supercont8.4	4323298	-	CG	CGG	1	8	6	2	MGG_17202T0(Y):hypothetical protein		0.571429
supercont8.4	4323307	+	CG	CGC	1	6	9	3	MGG_17202T0(Y):hypothetical protein		0.4
supercont8.4	5052835	+	CG	CGG	1	2	6	2	MGG_13625T0(N):fungal cellulose binding domain-containing protein		0.25
supercont8.5	447521	+	CG	CGT	1	2	5	2	MGG_11431T0(N):cytochrome c oxidase assembly protein COX11		0.285714
supercont8.5	3056358	-	CG	CGT	1	2	6	2	MGG_00383T0(N):S-adenosylmethionine synthase		0.25
supercont8.5	3606980	+	CG	CGA	1	2	6	2	MGG_17499T0(N):hypothetical protein		0.25
supercont8.5	3857795	+	CG	CGC	1	3	16	3	MGG_11650T0(Y):hypothetical protein		0.157895
supercont8.5	4374026	-	CG	CGC	1	3	14	3	MGG_17548T0(N):hypothetical protein		0.176471
supercont8.6	2388696	+	CG	CGA	1	2	6	2	MGG_12118T0(N):STE/STE20/YSK protein kinase		0.25
supercont8.6	3518459	+	CG	CGG	1	3	13	3	MGG_12009T0(N):hypothetical protein		0.1875
supercont8.6	3805842	+	CG	CGT	1	2	4	2	MGG_09879T0(Y):hypothetical protein		0.333333
supercont8.7	709001	+	CG	CGA	1	3	9	3	MGG_17894T0(N):predicted protein		0.25
supercont8.7	709025	+	CG	CGA	1	4	14	3	MGG_17894T0(N):predicted protein		0.222222
supercont8.7	914234	-	CG	CGG	1	2	5	2	MGG_02943T0(N):hypothetical protein		0.285714
supercont8.7	914240	-	CG	CGG	1	2	5	2	MGG_02943T0(N):hypothetical protein		0.285714
supercont8.7	1009335	-	CG	CGG	1	3	16	3	MGG_17924T0(N):hypothetical protein		0.157895
supercont8.7	2317617	-	CG	CGT	1	2	6	2	MGG_15032T0(Y):hypothetical protein		0.25
supercont8.7	2317645	-	CG	CGA	1	2	5	2	MGG_15032T0(Y):hypothetical protein		0.285714
supercont8.7	2317653	-	CG	CGG	1	2	6	2	MGG_15032T0(Y):hypothetical protein		0.25
supercont8.8	78639	-	CG	CGC	1	2	6	2	MGG_09134T0(N):hypothetical protein		0.25
supercont8.8	138929	+	CG	CGG	1.25	4	7	2	MGG_18113T0(Y):hypothetical protein		0.363636
supercont8.8	138961	+	CG	CGT	1.27	3	11	3	MGG_18113T0(Y):hypothetical protein		0.214286
supercont8.8	138972	-	CG	CGT	1.26	2	4	2	MGG_18113T0(Y):hypothetical protein		0.333333
supercont8.8	139179	-	CG	CGT	1	2	6	2	MGG_18113T0(Y):hypothetical protein		0.25
supercont8.1	531851	+	CHG	CAG	1	2	6	2	MGG_02091T0(N):hypothetical protein		0.25
supercont8.1	649834	+	CHG	CTG	1	3	14	3	MGG_02127T0(N):alcohol oxidase		0.176471
supercont8.1	1587056	+	CHG	CAG	1	10	94	6	MGG_16107T0(N):hypothetical protein		0.0961538
supercont8.1	1788817	-	CHG	CAG	1	2	4	2	MGG_02420T0(N):hypothetical protein		0.333333
supercont8.1	2726201	-	CHG	CTG	1	3	20	3	MGG_06782T0(Y):N amino acid transport system protein		0.130435
supercont8.1	3342875	-	CHG	CAG	1	2	2	2	MGG_06948T0(N):hypothetical protein		0.5
supercont8.1	3342918	-	CHG	CAG	1	2	2	2	MGG_06948T0(N):hypothetical protein		0.5
supercont8.1	3443681	+	CHG	CAG	1	2	6	2	MGG_16230T0(Y):succinyl-CoA ligase subunit beta		0.25
supercont8.1	3465319	-	CHG	CAG	1	4	17	3	MGG_14563T0(N):RNA-binding protein		0.190476
supercont8.1	4656190	+	CHG	CAG	1	3	19	3	MGG_16311T0(Y):hypothetical protein		0.136364
supercont8.1	4656193	+	CHG	CAG	1	3	19	3	MGG_16311T0(Y):hypothetical protein		0.136364
supercont8.1	4688761	+	CHG	CAG	1	3	8	3	MGG_16315T0(Y):hypothetical protein		0.272727
supercont8.1	5350924	+	CHG	CAG	1	3	3	2	MGG_16372T0(N):hypothetical protein		0.5
supercont8.1	5621568	+	CHG	CAG	1	2	6	2	MGG_16402T0(Y):hypothetical protein		0.25
supercont8.1	5665248	-	CHG	CAG	55.81	3	4	2	MGG_16407T0(N):predicted protein		0.428571
supercont8.1	5674891	-	CHG	CTG	1	3	14	3	MGG_16408T0(N):hypothetical protein		0.176471
supercont8.1	7620329	+	CHG	CAG	1	2	4	2	MGG_08630T0(N):hypothetical protein		0.333333
supercont8.2	704867	-	CHG	CAG	1	3	15	3	MGG_04385T0(N):urea active transporter		0.166667
supercont8.2	1813220	-	CHG	CAG	1	2	5	2	MGG_08835T0(Y):malate dehydrogenase		0.285714
supercont8.2	2189122	+	CHG	CCG	1	2	4	2	MGG_08938T0(Y):hypothetical protein		0.333333
supercont8.2	2500029	-	CHG	CAG	1	3	17	3	MGG_01170T0(Y):iron sulfur cluster assembly protein 2		0.15
supercont8.2	2842053	+	CHG	CAG	1	2	3	2	MGG_14772T0(Y):hypothetical protein		0.4
supercont8.2	3205444	+	CHG	CAG	1	3	15	3	MGG_15676T0(Y):hypothetical protein		0.166667
supercont8.2	3628999	+	CHG	CAG	1	3	19	3	MGG_01463T0(N):phosphate metabolism protein 7		0.136364
supercont8.2	4043687	-	CHG	CTG	1	3	18	3	MGG_01570T0(Y):hypothetical protein		0.142857
supercont8.2	4299948	+	CHG	CAG	1	2	6	2	MGG_01640T0(N):hypothetical protein		0.25
supercont8.2	4628013	+	CHG	CCG	1	3	20	3	MGG_11156T0(Y):hypothetical protein		0.130435
supercont8.2	4637280	+	CHG	CAG	39.22	2	6	2	MGG_15763T0(Y):predicted protein		0.25
supercont8.2	6163314	-	CHG	CAG	1	2	6	2	MGG_07035T0(Y):epsilon-COP		0.25
supercont8.2	6852288	+	CHG	CAG	1	3	20	3	MGG_07220T0(N):iron transport multicopper oxidase FET3		0.130435
supercont8.2	6956010	-	CHG	CTG	1	2	3	2	MGG_07252T0(Y):polyadenylate-binding protein 2		0.4
supercont8.2	7682109	-	CHG	CCG	1	3	13	3	MGG_15932T0(N):hypothetical protein		0.1875
supercont8.2	7762881	+	CHG	CAG	1	3	19	3	MGG_08345T0(Y):hypothetical protein		0.136364
supercont8.2	7894228	-	CHG	CCG	1	2	5	2	MGG_08317T0(N):hypothetical protein		0.285714
supercont8.3	1888692	-	CHG	CAG	1	2	5	2	MGG_05902T0(Y):hypothetical protein		0.285714
supercont8.3	3676675	+	CHG	CAG	2.19	2	5	2	MGG_16815T1(N):hypothetical protein	MGG_16815T0(N):hypothetical protein	0.285714
supercont8.3	4684228	-	CHG	CCG	1	3	20	3	MGG_05127T0(Y):hypothetical protein		0.130435
supercont8.3	6543299	+	CHG	CAG	1	3	2	2	MGG_16984T0(Y):hypothetical protein		0.6
supercont8.4	531223	-	CHG	CAG	1	3	16	3	MGG_17032T0(N):hypothetical protein		0.157895
supercont8.4	991400	+	CHG	CTG	1	3	17	3	MGG_03697T0(Y):hypothetical protein		0.15
supercont8.4	1305666	-	CHG	CAG	47.23	2	6	2	MGG_17065T0(Y):predicted protein		0.25
supercont8.4	1719118	-	CHG	CAG	1	3	9	3	MGG_03485T0(N):RNA polymerase II subunit A domain phosphatase		0.25
supercont8.4	2072959	-	CHG	CAG	1	2	6	2	MGG_12712T0(N):hypothetical protein		0.25
supercont8.4	2900484	-	CHG	CAG	1	2	4	2	MGG_03146T0(N):hypothetical protein		0.333333
supercont8.4	3801621	-	CHG	CAG	1	3	14	3	MGG_06421T0(Y):CAMKK/META protein kinase		0.176471
supercont8.4	4323061	+	CHG	CAG	1	3	10	3	MGG_17202T0(Y):hypothetical protein		0.230769
supercont8.4	4323170	+	CHG	CAG	1	3	19	3	MGG_17202T0(Y):hypothetical protein		0.136364
supercont8.4	4323228	+	CHG	CAG	1	6	12	3	MGG_17202T0(Y):hypothetical protein		0.333333
supercont8.4	4323363	+	CHG	CAG	1	4	15	3	MGG_17202T0(Y):hypothetical protein		0.210526
supercont8.4	5116897	+	CHG	CAG	1	3	16	3	MGG_09970T0(N):hypothetical protein		0.157895
supercont8.4	5510733	-	CHG	CAG	36.61	3	7	2	MGG_17285T0(Y):hypothetical protein		0.3
supercont8.5	566543	-	CHG	CTG	1	3	20	3	MGG_01084T0(Y):glyceraldehyde-3-phosphate dehydrogenase		0.130435
supercont8.5	1279620	-	CHG	CCG	1	3	18	3	MGG_17351T0(Y):hypothetical protein		0.142857
supercont8.5	2400961	-	CHG	CAG	1	2	5	2	MGG_17420T0(Y):hypothetical protein		0.285714
supercont8.5	2918385	+	CHG	CAG	1	5	15	3	MGG_00429T0(N):hypothetical protein		0.25
supercont8.5	3013450	+	CHG	CAG	1	3	14	3	MGG_00396T0(Y):PaaI_thioesterase		0.176471
supercont8.5	3284943	-	CHG	CCG	1	3	16	3	MGG_17478T0(N):hypothetical protein		0.157895
supercont8.5	4374101	+	CHG	CCG	1	2	6	2	MGG_17548T0(N):hypothetical protein		0.25
supercont8.5	4413999	+	CHG	CTG	1	3	15	3	MGG_00021T0(N):hypothetical protein		0.166667
supercont8.6	1762026	-	CHG	CAG	1	3	11	3	MGG_17676T0(Y):hypothetical protein		0.214286
supercont8.6	2049720	+	CHG	CAG	1	3	14	3	MGG_17693T0(N):hypothetical protein		0.176471
supercont8.6	2295771	-	CHG	CAG	1	2	2	2	MGG_03995T0(N):carboxypeptidase S1		0.5
supercont8.7	42093	+	CHG	CAG	1	3	20	3	MGG_10345T0(N):hypothetical protein		0.130435
supercont8.7	282958	-	CHG	CAG	1	2	4	2	MGG_03109T1(N):hypothetical protein	MGG_03109T0(N):hypothetical protein	0.333333
supercont8.7	731928	-	CHG	CAG	1	3	14	3	MGG_17897T0(Y):hypothetical protein		0.176471
supercont8.7	1110779	-	CHG	CAG	1	2	6	2	MGG_02895T0(N):hypothetical protein		0.25
supercont8.7	1843123	-	CHG	CAG	1	3	16	3	MGG_02698T0(N):hypothetical protein		0.157895
supercont8.7	2317571	-	CHG	CAG	1	4	10	3	MGG_15032T0(Y):hypothetical protein		0.285714
supercont8.7	2598940	-	CHG	CAG	1	3	17	3	MGG_12679T0(N):hypothetical protein		0.15
supercont8.7	2812512	+	CHG	CAG	1	2	6	2	MGG_18051T0(N):hypothetical protein		0.25
supercont8.8	189191	-	CHG	CCG	1	3	16	3	MGG_10208T0(N):starch binding domain-containing protein		0.157895
supercont8.1	827055	+	CHH	CAC	1	4	15	3	MGG_16049T0(Y):hypothetical protein		0.210526
supercont8.1	1068989	-	CHH	CAA	1	3	13	3	MGG_16072T0(Y):hypothetical protein		0.1875
supercont8.1	1504533	-	CHH	CCT	1	2	5	2	MGG_02351T0(Y):tyrocidine synthetase 1		0.285714
supercont8.1	1542642	-	CHH	CAA	1.96	3	12	3	MGG_16105T1(Y):hypothetical protein	MGG_16105T0(Y):hypothetical protein	0.2
supercont8.1	1587038	-	CHH	CAT	1	20	88	6	MGG_16107T0(N):hypothetical protein		0.185185
supercont8.1	1587063	+	CHH	CAT	1	15	89	6	MGG_16107T0(N):hypothetical protein		0.144231
supercont8.1	1587067	-	CHH	CAA	1	18	91	6	MGG_16107T0(N):hypothetical protein		0.165138
supercont8.1	1587079	+	CHH	CAC	1	7	97	6	MGG_16107T0(N):hypothetical protein		0.0673077
supercont8.1	1705321	+	CHH	CCT	1	4	33	4	MGG_02398T0(N):DENN domain-containing protein		0.108108
supercont8.1	1743383	-	CHH	CAA	1	3	18	3	MGG_16121T0(Y):hypothetical protein		0.142857
supercont8.1	1789567	-	CHH	CAA	1	2	5	2	MGG_02420T0(N):hypothetical protein		0.285714
supercont8.1	2405719	+	CHH	CAT	1	2	6	2	MGG_06690T0(Y):RNA polymerase TFIIH complex subunit Ssl1		0.25
supercont8.1	2589634	+	CHH	CCT	1	3	18	3	MGG_06747T0(Y):glutathione S-transferase		0.142857
supercont8.1	2630362	+	CHH	CAT	1	3	18	3	MGG_06761T0(N):hypothetical protein		0.142857
supercont8.1	2907251	-	CHH	CAA	1	3	12	3	MGG_06827T0(Y):hypothetical protein		0.2
supercont8.1	3029066	-	CHH	CAC	1	3	19	3	MGG_06866T0(N):hypothetical protein		0.136364
supercont8.1	3106560	+	CHH	CAT	1	3	12	3	MGG_06881T0(N):hypothetical protein		0.2
supercont8.1	3298720	-	CHH	CAT	1	3	15	3	MGG_06933T0(Y):calcineurin subunit B		0.166667
supercont8.1	3342921	-	CHH	CCC	1	2	2	2	MGG_06948T0(N):hypothetical protein		0.5
supercont8.1	3342922	-	CHH	CCC	1	2	2	2	MGG_06948T0(N):hypothetical protein		0.5
supercont8.1	3342925	-	CHH	CAA	1	2	3	2	MGG_06948T0(N):hypothetical protein		0.4
supercont8.1	3538167	-	CHH	CAC	1	2	6	2	MGG_16237T0(Y):hypothetical protein		0.25
supercont8.1	3539316	+	CHH	CCA	1	3	18	3	MGG_16237T0(Y):hypothetical protein		0.142857
supercont8.1	3744171	+	CHH	CAT	1	3	16	3	MGG_16243T1(Y):hypothetical protein	MGG_16243T0(Y):hypothetical protein	0.157895
supercont8.1	3839582	+	CHH	CAA	1	4	31	4	MGG_16249T0(Y):hypothetical protein		0.114286
supercont8.1	4336300	-	CHH	CAT	1	2	4	2	MGG_09918T0(N):hypothetical protein		0.333333
supercont8.1	4365677	-	CHH	CCT	1	3	19	3	MGG_09926T0(N):glucose-6-phosphate 1-dehydrogenase		0.136364
supercont8.1	4528203	+	CHH	CAT	1	3	16	3	MGG_10646T0(Y):protoplast regeneration and killer toxin resistance		0.157895
supercont8.1	4528223	+	CHH	CAT	1	3	17	3	MGG_10646T0(Y):protoplast regeneration and killer toxin resistance		0.15
supercont8.1	4754056	+	CHH	CCT	1	2	3	2	MGG_10530T0(Y):sugar transporter		0.4
supercont8.1	4902222	+	CHH	CTT	1	2	6	2	MGG_05350T0(Y):carboxy-terminal kinesin 2		0.25
supercont8.1	4998212	+	CHH	CCA	1	3	15	3	MGG_05376T0(N):AGC/NDR protein kinase		0.166667
supercont8.1	5350535	-	CHH	CAT	1	3	2	2	MGG_16372T0(N):hypothetical protein		0.6
supercont8.1	5350536	-	CHH	CCA	1	2	3	2	MGG_16372T0(N):hypothetical protein		0.4
supercont8.1	5350571	+	CHH	CAA	1	3	4	2	MGG_16372T0(N):hypothetical protein		0.428571
supercont8.1	5350615	+	CHH	CAA	1	5	11	3	MGG_16372T0(N):hypothetical protein		0.3125
supercont8.1	5350621	-	CHH	CAT	1	3	6	2	MGG_16372T0(N):hypothetical protein		0.333333
supercont8.1	5350647	-	CHH	CAT	1	3	5	2	MGG_16372T0(N):hypothetical protein		0.375
supercont8.1	5350665	+	CHH	CAT	1	3	16	3	MGG_16372T0(N):hypothetical protein		0.157895
supercont8.1	5350671	-	CHH	CAT	1	3	7	2	MGG_16372T0(N):hypothetical protein		0.3
supercont8.1	5350751	+	CHH	CAA	1	8	11	3	MGG_16372T0(N):hypothetical protein		0.421053
supercont8.1	5350766	-	CHH	CAA	1	3	13	3	MGG_16372T0(N):hypothetical protein		0.1875
supercont8.1	5350767	+	CHH	CAC	1	10	9	3	MGG_16372T0(N):hypothetical protein		0.526316
supercont8.1	5350806	-	CHH	CAA	1	3	9	3	MGG_16372T0(N):hypothetical protein		0.25
supercont8.1	5350908	-	CHH	CAC	1	3	12	3	MGG_16372T0(N):hypothetical protein		0.2
supercont8.1	5350920	-	CHH	CAA	1	3	11	3	MGG_16372T0(N):hypothetical protein		0.214286
supercont8.1	5350921	+	CHH	CAC	1	2	4	2	MGG_16372T0(N):hypothetical protein		0.333333
supercont8.1	5350979	+	CHH	CAT	1	3	8	3	MGG_16372T0(N):hypothetical protein		0.272727
supercont8.1	5351129	-	CHH	CAA	1	5	10	3	MGG_16372T0(N):hypothetical protein		0.333333
supercont8.1	5616278	-	CHH	CCT	1	3	20	3	MGG_05555T0(Y):xenobiotic compound monooxygenase		0.130435
supercont8.1	5665242	-	CHH	CAA	57.1	5	1	2	MGG_16407T0(N):predicted protein		0.833333
supercont8.1	5665259	-	CHH	CAA	53.71	5	2	2	MGG_16407T0(N):predicted protein		0.714286
supercont8.1	5665275	-	CHH	CAA	54.72	2	5	2	MGG_16407T0(N):predicted protein		0.285714
supercont8.1	5730981	+	CHH	CAC	1	2	4	2	MGG_16414T0(Y):hypothetical protein		0.333333
supercont8.1	5731112	+	CHH	CAA	1	2	5	2	MGG_16414T0(Y):hypothetical protein		0.285714
supercont8.1	5731166	+	CHH	CAC	1	4	5	2	MGG_16414T0(Y):hypothetical protein		0.444444
supercont8.1	5731171	+	CHH	CAA	1	4	6	2	MGG_16414T0(Y):hypothetical protein		0.4
supercont8.1	5731213	-	CHH	CAA	1	6	26	4	MGG_16414T0(Y):hypothetical protein		0.1875
supercont8.1	5731300	-	CHH	CAT	1	4	35	4	MGG_16414T0(Y):hypothetical protein		0.102564
supercont8.1	5731348	-	CHH	CAA	1	3	12	3	MGG_16414T0(Y):hypothetical protein		0.2
supercont8.1	5731371	-	CHH	CAA	1	4	7	2	MGG_16414T0(Y):hypothetical protein		0.363636
supercont8.1	5783278	+	CHH	CAA	1	2	5	2	MGG_05595T0(Y):spermidine/putrescine import ATP-binding protein potA		0.285714
supercont8.1	6175063	+	CHH	CAC	1	3	7	2	MGG_16445T0(N):hypothetical protein		0.3
supercont8.1	6275052	+	CHH	CAC	1	2	6	2	MGG_05723T0(Y):fluconazole resistance protein 1		0.25
supercont8.1	6372390	+	CHH	CAC	1	3	18	3	MGG_05746T0(Y):multidrug resistance protein 1		0.142857
supercont8.1	6482783	+	CHH	CAA	27.29	2	2	2	MGG_16470T0(Y):predicted protein		0.5
supercont8.1	6535068	+	CHH	CAC	1	3	17	3	MGG_10614T0(Y):isoflavone reductase		0.15
supercont8.1	6581592	+	CHH	CCT	1	2	6	2	MGG_14299T0(N):hypothetical protein		0.25
supercont8.1	7128410	-	CHH	CAT	1	2	4	2	MGG_13798T0(N):hypothetical protein		0.333333
supercont8.1	7420228	-	CHH	CAA	1	2	5	2	MGG_04462T0(N):chaperone dnaJ 2		0.285714
supercont8.1	7436486	-	CHH	CTT	1	3	15	3	MGG_15295T0(Y):hypothetical protein		0.166667
supercont8.1	7850238	+	CHH	CAA	1	4	34	4	MGG_16560T0(Y):hypothetical protein		0.105263
supercont8.2	432897	+	CHH	CCT	1	3	17	3	MGG_10499T0(Y):oxidoreductase		0.15
supercont8.2	489246	-	CHH	CAC	1	3	13	3	MGG_10370T0(Y):40S ribosomal protein S15		0.1875
supercont8.2	1040033	+	CHH	CAA	1	3	17	3	MGG_04587T0(N):hypothetical protein		0.15
supercont8.2	1268848	-	CHH	CAC	1	3	7	2	MGG_15558T0(Y):hypothetical protein		0.3
supercont8.2	1335052	-	CHH	CTT	1	2	6	2	MGG_04729T0(N):hypothetical protein		0.25
supercont8.2	1508908	+	CHH	CAC	1	2	4	2	MGG_04828T0(Y):hypothetical protein		0.333333
supercont8.2	2064051	-	CHH	CAT	1	3	14	3	MGG_15607T0(Y):hypothetical protein		0.176471
supercont8.2	2254041	+	CHH	CAA	1	3	10	3	MGG_08950T0(N):high-affinity glucose transporter		0.230769
supercont8.2	2261341	-	CHH	CTT	1	3	15	3	MGG_15619T0(Y):hypothetical protein		0.166667
supercont8.2	2556971	+	CHH	CAT	1	4	21	3	MGG_15634T0(Y):hypothetical protein		0.16
supercont8.2	2670572	+	CHH	CAC	1	3	18	3	MGG_15641T0(N):hypothetical protein		0.142857
supercont8.2	2691330	-	CHH	CAT	1	4	18	3	MGG_01215T0(N):hypothetical protein		0.181818
supercont8.2	3089102	-	CHH	CCT	1	3	13	3	MGG_01319T0(Y):hypothetical protein		0.1875
supercont8.2	3446609	+	CHH	CAA	1	3	16	3	MGG_14779T0(Y):hypothetical protein		0.157895
supercont8.2	3691984	-	CHH	CTT	1	3	7	2	MGG_01473T0(N):oxidoreductase 2-nitropropane dioxygenase family protein		0.3
supercont8.2	3713188	-	CHH	CAA	1	3	18	3	MGG_15709T0(N):hypothetical protein		0.142857
supercont8.2	3810183	-	CHH	CAT	44.51	2	4	2	MGG_15715T0(Y):predicted protein		0.333333
supercont8.2	3928490	-	CHH	CAC	1	2	3	2	MGG_01535T0(N):pyridoxamine 5'-phosphate oxidase		0.4
supercont8.2	4201978	-	CHH	CAC	1	3	7	2	MGG_01616T0(Y):hypothetical protein		0.3
supercont8.2	4574293	-	CHH	CAA	1	4	9	3	MGG_01722T0(N):adenylyl cyclase-associated protein		0.307692
supercont8.2	4627768	-	CHH	CAA	1	4	20	3	MGG_11156T0(Y):hypothetical protein		0.166667
supercont8.2	4637269	+	CHH	CAC	53.77	2	4	2	MGG_15763T0(Y):predicted protein		0.333333
supercont8.2	4765876	+	CHH	CAC	1	3	14	3	MGG_01769T1(N):plasma membrane channel protein	MGG_01769T0(N):plasma membrane channel protein	0.176471
supercont8.2	4963452	+	CHH	CTA	1	3	18	3	MGG_01818T0(Y):guanine nucleotide-binding protein alpha-3 subunit		0.142857
supercont8.2	5490559	+	CHH	CAC	1	3	15	3	MGG_15808T0(N):hypothetical protein		0.166667
supercont8.2	5856269	+	CHH	CAA	1	2	6	2	MGG_15060T0(Y):hypothetical protein		0.25
supercont8.2	5894344	-	CHH	CAA	1	3	19	3	MGG_08158T0(Y):hypothetical protein		0.136364
supercont8.2	6010270	+	CHH	CAA	1	2	5	2	MGG_08190T0(N):60S ribosomal protein L4-A		0.285714
supercont8.2	6429083	+	CHH	CAA	1	3	20	3	MGG_07118T0(Y):sporulation-specific protein 5		0.130435
supercont8.2	6526093	+	CHH	CTT	1	2	3	2	MGG_07141T0(N):hypothetical protein		0.4
supercont8.2	6526097	+	CHH	CTT	1	2	4	2	MGG_07141T0(N):hypothetical protein		0.333333
supercont8.2	6675718	+	CHH	CTT	1	2	6	2	MGG_12370T0(Y):MKI67 FHA domain-interacting nucleolar phosphoprotein		0.25
supercont8.2	6715648	-	CHH	CCC	1	3	10	3	MGG_15875T0(Y):hypothetical protein		0.230769
supercont8.2	6750049	+	CHH	CAC	1	3	14	3	MGG_07203T0(Y):hypothetical protein		0.176471
supercont8.2	6752883	+	CHH	CAC	1	3	11	3	MGG_15878T0(Y):hypothetical protein		0.214286
supercont8.2	6956521	-	CHH	CCT	1	3	20	3	MGG_07252T0(Y):polyadenylate-binding protein 2		0.130435
supercont8.2	6988309	+	CHH	CAC	1	2	5	2	MGG_07261T0(N):2-nitropropane dioxygenase		0.285714
supercont8.2	7251511	+	CHH	CCA	1	3	15	3	MGG_15905T0(N):hypothetical protein		0.166667
supercont8.2	7504651	+	CHH	CCA	1	3	13	3	MGG_15093T0(Y):hypothetical protein		0.1875
supercont8.2	7752840	-	CHH	CCA	1	3	16	3	MGG_15936T0(Y):hypothetical protein		0.157895
supercont8.2	7783823	-	CHH	CAT	1	3	20	3	MGG_15938T0(N):hypothetical protein		0.130435
supercont8.2	8155014	+	CHH	CAC	1	3	20	3	MGG_12491T0(Y):hypothetical protein		0.130435
supercont8.2	8246383	-	CHH	CAT	1	6	39	4	MGG_15976T0(Y):hypothetical protein		0.133333
[truncated: 207 more rows]

## Sheet: Upstream-1.5kb
Chr	Pos	Strand	Type	Context	RepRate	# mC reads	# non-mC reads	T-value	Loci	Loci	Loci	Loci	MethylationLevel
[truncated: 3,451 more rows]

[truncated: 3 more sheets: Downstream-1kb, Intergenic, UpDownstreams]
