# Supplementary material for: Genome-wide profiling of DNA methylation provides insights into epigenetic regulation of fungal development in a plant pathogenic fungus, Magnaporthe oryzae
Source: Sci Rep. 2015 Feb 24;5:8567. doi: 10.1038/srep08567 (PMC4338423; doi:10.1038/srep08567)
Supplement: Supplementary Information — Supplementary Dataset 3 - List of genes with methylation in appressoria [file srep08567-s4.xls]

## Sheet: Note
List of methylation sites in appressoria
each tab shows methylation sites identified in different genomic features.
Below is the brief description of columns
Chr	Pos	Strand	Type	Context	RepRate	# mC reads	# non-mC reads	T-value	Loci	Methylation level
positional informations						read information: reads calling cytosine methylation vs. reads calling no cytosine methylation			Given loci number(s) indicates methylation in ORF. Loci numbers that start with 5 or 3 indicate methylation sites in upstream or downstream regions of genes. No loci number indicates methylation in intergenic regions.	(mC reads)/(mC reads + non-mC reads)

## Sheet: Genome
Chr	Pos	Strand	Type	Context	RepRate	# mC reads	# non-mC reads	T-value	Loci	Loci	Loci	Loci	MethylationLevel
supercont8.1	100592	+	CG	CGA	1	3	14	3	MGG_01973T0(N):hypothetical protein				0.176471
supercont8.1	125936	-	CG	CGG	1	3	9	3	MGG_01982T0(Y):hypothetical protein				0.25
supercont8.1	159279	-	CG	CGG	1	5	13	3	MGG_01989T0(Y):hypothetical protein				0.277778
supercont8.1	161630	-	CG	CGT	1	2	6	2	MGG_01990T0(N):IDI4				0.25
supercont8.1	162687	+	CG	CGG	1	2	6	2	MGG_01991T0(Y):betaine aldehyde dehydrogenase				0.25
supercont8.1	344947	-	CG	CGG	1	2	5	2	MGG_02041T0(Y):hypothetical protein				0.285714
supercont8.1	490225	-	CG	CGT	1	2	5	2	MGG_02074T0(N):potassium/sodium efflux P-type ATPase				0.285714
supercont8.1	505744	-	CG	CGT	1	3	16	3	MGG_02080T0(Y):hypothetical protein				0.157895
supercont8.1	565518	-	CG	CGG	1	4	18	3	MGG_02099T0(Y):C2 domain-containing protein				0.181818
supercont8.1	608467	-	CG	CGC	1	3	11	3	MGG_02117T0(Y):hypothetical protein				0.214286
supercont8.1	827636	+	CG	CGG	1.03	3	13	3	MGG_16049T0(Y):hypothetical protein				0.1875
supercont8.1	827680	-	CG	CGT	1.17	3	12	3	MGG_16049T0(Y):hypothetical protein				0.2
supercont8.1	827689	-	CG	CGT	1.15	6	11	3	MGG_16049T0(Y):hypothetical protein				0.352941
supercont8.1	827829	-	CG	CGT	1.03	3	18	3	MGG_16049T0(Y):hypothetical protein				0.142857
supercont8.1	827883	-	CG	CGC	1.03	5	14	3	MGG_16049T0(Y):hypothetical protein				0.263158
supercont8.1	828023	+	CG	CGT	1	2	6	2	MGG_16049T0(Y):hypothetical protein				0.25
supercont8.1	828031	+	CG	CGC	1	3	9	3	MGG_16049T0(Y):hypothetical protein				0.25
supercont8.1	828148	+	CG	CGT	1.18	3	11	3	MGG_16049T0(Y):hypothetical protein				0.214286
supercont8.1	868997	+	CG	CGA	1	3	18	3	MGG_02182T0(N):hypothetical protein				0.142857
supercont8.1	1075339	+	CG	CGG	6.43	2	6	2	MGG_16073T0(N):predicted protein				0.25
supercont8.1	1075458	+	CG	CGA	4.25	2	6	2	MGG_16073T0(N):predicted protein				0.25
supercont8.1	1432911	+	CG	CGG	1	4	24	4	MGG_02331T0(Y):hypothetical protein				0.142857
supercont8.1	1479746	-	CG	CGG	1	2	6	2	MGG_02345T0(N):hypothetical protein				0.25
supercont8.1	1585415	+	CG	CGC	1	3	18	3	MGG_02374T0(N):hypothetical protein				0.142857
supercont8.1	1744723	-	CG	CGA	1	2	5	2	MGG_02408T0(Y):hypothetical protein				0.285714
supercont8.1	1756988	-	CG	CGA	1	2	4	2	MGG_02411T0(Y):hypothetical protein	MGG_02412T0(N):hypothetical protein			0.333333
supercont8.1	2024919	+	CG	CGC	1	3	16	3	MGG_02481T0(Y):hypothetical protein				0.157895
supercont8.1	2075255	+	CG	CGG	1	3	10	3	MGG_02493T0(N):hypothetical protein				0.230769
supercont8.1	2150503	-	CG	CGG	1	3	20	3	MGG_02507T0(Y):inulinase				0.130435
supercont8.1	2245666	-	CG	CGT	1	2	3	2	MGG_06643T0(N):hypothetical protein				0.4
supercont8.1	2249756	+	CG	CGA	1	2	6	2	MGG_06644T0(Y):tartrate transporter				0.25
supercont8.1	2363374	+	CG	CGA	1	3	15	3	MGG_06678T0(Y):ribose-phosphate pyrophosphokinase 5				0.166667
supercont8.1	2369483	-	CG	CGG	1	3	10	3	MGG_06679T0(N):hypothetical protein				0.230769
supercont8.1	2448132	-	CG	CGC	1	2	5	2	MGG_06700T0(N):TBC domain-containing protein				0.285714
supercont8.1	2470752	+	CG	CGC	1	3	19	3	MGG_06706T0(Y):hypothetical protein				0.136364
supercont8.1	2496153	-	CG	CGC	1	2	6	2	MGG_14584T0(N):hypothetical protein				0.25
supercont8.1	2576430	+	CG	CGG	1	5	11	3	MGG_06741T0(N):hypothetical protein				0.3125
supercont8.1	2688024	+	CG	CGG	1	2	6	2	MGG_06773T0(Y):hypothetical protein				0.25
supercont8.1	2745376	-	CG	CGA	1	3	18	3	MGG_06787T0(Y):hypothetical protein				0.142857
supercont8.1	2781193	-	CG	CGC	1	3	19	3	MGG_06797T0(Y):hypothetical protein				0.136364
supercont8.1	2852951	+	CG	CGC	1	3	13	3	MGG_16177T0(Y):hypothetical protein				0.1875
supercont8.1	2917131	-	CG	CGC	1	4	16	3	MGG_11820T0(N):hypothetical protein				0.2
supercont8.1	2971244	-	CG	CGC	1	3	13	3	MGG_06847T0(Y):annexin A7				0.1875
supercont8.1	3160214	-	CG	CGC	1	3	13	3	MGG_06896T0(Y):UDP-N-acetylglucosaminyltransferase				0.1875
supercont8.1	3242189	+	CG	CGC	1	2	3	2	MGG_06917T0(Y):GTP cyclohydrolase II				0.4
supercont8.1	3260038	-	CG	CGC	1	3	9	3	MGG_16212T0(N):hypothetical protein				0.25
supercont8.1	3416697	+	CG	CGA	1	3	20	3	MGG_16228T0(Y):hypothetical protein	MGG_16228T1(Y):hypothetical protein			0.130435
supercont8.1	3435042	+	CG	CGC	1	2	6	2	MGG_11786T0(Y):hypothetical protein				0.25
supercont8.1	3510507	-	CG	CGC	1	4	18	3	MGG_11781T0(Y):hypothetical protein				0.181818
supercont8.1	3522840	+	CG	CGT	1	4	24	4	MGG_11779T0(Y):hypothetical protein				0.142857
supercont8.1	3523975	-	CG	CGC	1	2	6	2	MGG_11779T0(Y):hypothetical protein				0.25
supercont8.1	3529750	-	CG	CGT	1	3	16	3	MGG_16236T0(Y):hypothetical protein				0.157895
supercont8.1	3630162	+	CG	CGC	1	3	17	3	MGG_09175T0(Y):beta-lactamase				0.15
supercont8.1	3685247	+	CG	CGC	1	2	6	2	MGG_09192T1(Y):IQ calmodulin-binding domain-containing protein domain-containing protein	MGG_09192T0(Y):IQ calmodulin-binding domain-containing protein domain-containing protein			0.25
supercont8.1	3718029	+	CG	CGG	1	4	30	4	MGG_09200T0(N):zinc finger protein				0.117647
supercont8.1	3787027	+	CG	CGC	1	4	9	3	MGG_09213T0(N):phosphatidylserine decarboxylase proenzyme 1				0.307692
supercont8.1	3922472	+	CG	CGC	1	3	20	3	MGG_09250T0(N):gamma-butyrobetaine dioxygenase				0.130435
supercont8.1	4050263	-	CG	CGG	1	3	12	3	MGG_09273T0(Y):hypothetical protein				0.2
supercont8.1	4125123	+	CG	CGT	1	2	6	2	MGG_09292T0(Y):cystathionine gamma-synthase				0.25
supercont8.1	4173073	+	CG	CGA	1	3	19	3	MGG_09307T0(Y):hexose transporter				0.136364
supercont8.1	4212811	+	CG	CGG	23.5	2	3	2	MGG_16285T0(N):predicted protein				0.4
supercont8.1	4212839	+	CG	CGC	31.53	3	1	2	MGG_16285T0(N):predicted protein				0.75
supercont8.1	4213197	+	CG	CGG	31.92	7	3	2	MGG_16285T0(N):predicted protein				0.7
supercont8.1	4391229	-	CG	CGA	1	2	6	2	MGG_09932T0(N):hypothetical protein				0.25
supercont8.1	4478772	-	CG	CGA	1	2	4	2	MGG_11712T0(N):hypothetical protein				0.333333
supercont8.1	4625823	+	CG	CGG	1	4	22	4	MGG_15143T0(Y):hypothetical protein				0.153846
supercont8.1	4685324	+	CG	CGA	1	2	4	2	MGG_10516T0(Y):hypothetical protein				0.333333
supercont8.1	4685807	-	CG	CGC	1	3	17	3	MGG_10516T0(Y):hypothetical protein				0.15
supercont8.1	4689339	+	CG	CGA	1	2	6	2	MGG_16315T0(Y):hypothetical protein				0.25
supercont8.1	4871071	-	CG	CGG	1	2	3	2	MGG_05340T0(N):hypothetical protein				0.4
supercont8.1	4917295	+	CG	CGG	1	2	5	2	MGG_05353T0(N):hypothetical protein				0.285714
supercont8.1	4957248	+	CG	CGG	1	3	14	3	MGG_05363T0(Y):sugar transporter				0.176471
supercont8.1	5025954	-	CG	CGC	1	3	18	3	MGG_05381T0(N):beta-1,6-galactanase				0.142857
supercont8.1	5044916	+	CG	CGA	1	4	23	4	MGG_13035T0(N):hypothetical protein				0.148148
supercont8.1	5154791	-	CG	CGA	1	3	19	3	MGG_05419T0(N):hypothetical protein				0.136364
supercont8.1	5236947	+	CG	CGT	1	4	26	4	MGG_16361T0(N):H/K ATPase alpha subunit				0.133333
supercont8.1	5285866	+	CG	CGT	1	3	19	3	MGG_05457T0(N):hypothetical protein				0.136364
supercont8.1	5288583	-	CG	CGG	1	3	18	3	MGG_05459T0(Y):hypothetical protein				0.142857
supercont8.1	5297558	+	CG	CGT	55.09	3	1	2	MGG_16369T0(Y):predicted protein				0.75
supercont8.1	5305040	-	CG	CGG	26.3	2	3	2	MGG_16370T0(Y):predicted protein				0.4
supercont8.1	5340823	-	CG	CGC	1	3	7	2	MGG_05473T0(N):hypothetical protein				0.3
supercont8.1	5351150	+	CG	CGC	1	3	13	3	MGG_16372T0(N):hypothetical protein				0.1875
supercont8.1	5358521	-	CG	CGA	1	3	18	3	MGG_05479T0(N):xylosidase/arabinosidase				0.142857
supercont8.1	5368281	-	CG	CGC	1	3	14	3	MGG_13079T0(Y):Ser/Thr protein phosphatase				0.176471
supercont8.1	5380463	+	CG	CGA	1	3	16	3	MGG_16375T0(N):aldehyde reductase				0.157895
supercont8.1	5501408	+	CG	CGA	1	3	16	3	MGG_05522T0(N):hypothetical protein	MGG_16388T0(Y):hypothetical protein			0.157895
supercont8.1	5513096	+	CG	CGC	1	4	25	4	MGG_16392T0(N):hypothetical protein				0.137931
supercont8.1	5639204	-	CG	CGG	33.75	2	4	2	MGG_16405T0(Y):predicted protein				0.333333
supercont8.1	5718909	+	CG	CGC	1	4	18	3	MGG_05584T0(N):hypothetical protein				0.181818
supercont8.1	5750145	-	CG	CGC	1	3	16	3	MGG_05589T0(N):lovastatin nonaketide synthase				0.157895
supercont8.1	5872057	+	CG	CGA	1	2	6	2	MGG_16424T0(Y):hypothetical protein				0.25
supercont8.1	5900858	+	CG	CGG	1	3	18	3	MGG_16427T0(Y):hypothetical protein				0.142857
supercont8.1	5971624	-	CG	CGG	1	3	18	3	MGG_05647T0(Y):50S ribosomal protein L2				0.142857
supercont8.1	6033950	-	CG	CGG	1	2	5	2	MGG_05664T0(N):cAMP-specific 3',5'-cyclic phosphodiesterase 7B				0.285714
supercont8.1	6084384	+	CG	CGA	1	3	15	3	MGG_05675T0(N):hypothetical protein				0.166667
supercont8.1	6336031	+	CG	CGG	1	4	20	3	MGG_05738T0(N):paxillin				0.166667
supercont8.1	6340679	-	CG	CGA	1	2	5	2	MGG_05739T0(Y):hypothetical protein				0.285714
supercont8.1	6344300	+	CG	CGA	1	2	5	2	MGG_15167T0(N):succinyl-CoA ligase subunit alpha				0.285714
supercont8.1	6350086	+	CG	CGG	1	6	27	4	MGG_13168T0(N):hypothetical protein				0.181818
supercont8.1	6482817	-	CG	CGC	27.89	2	2	2	MGG_16470T0(Y):predicted protein				0.5
supercont8.1	6498774	-	CG	CGA	1	4	20	3	MGG_10607T0(Y):enolase				0.166667
supercont8.1	6611970	+	CG	CGG	1	3	13	3	MGG_13743T0(Y):hypothetical protein				0.1875
supercont8.1	6611979	+	CG	CGT	1	3	11	3	MGG_13743T0(Y):hypothetical protein				0.214286
supercont8.1	6611982	+	CG	CGG	1	3	9	3	MGG_13743T0(Y):hypothetical protein				0.25
supercont8.1	6723019	+	CG	CGG	1	3	16	3	MGG_04780T1(Y):sugar transporter STL1	MGG_04780T0(Y):sugar transporter STL1			0.157895
supercont8.1	6732988	-	CG	CGC	1	3	18	3	MGG_04775T0(N):fatty acid synthase S-acetyltransferase	MGG_04775T1(N):fatty acid synthase S-acetyltransferase			0.142857
supercont8.1	6862796	-	CG	CGG	1	3	7	2	MGG_04726T0(N):isochorismatase family protein				0.3
supercont8.1	6915818	+	CG	CGT	1	2	6	2	MGG_04709T0(Y):hypothetical protein				0.25
supercont8.1	6916694	+	CG	CGA	1	3	17	3	MGG_04709T0(Y):hypothetical protein				0.15
supercont8.1	6932996	+	CG	CGC	1	2	5	2	MGG_04692T0(Y):hypothetical protein				0.285714
supercont8.1	7050374	-	CG	CGA	1	3	17	3	MGG_04629T0(Y):integral membrane protein				0.15
supercont8.1	7306670	+	CG	CGA	1	3	17	3	MGG_04495T0(Y):phosphoglucomutase				0.15
supercont8.1	7345710	-	CG	CGA	1	3	18	3	MGG_04482T0(N):hypothetical protein				0.142857
supercont8.1	7346670	-	CG	CGT	1	2	4	2	MGG_04482T0(N):hypothetical protein				0.333333
supercont8.1	7361433	-	CG	CGT	1	3	19	3	MGG_13816T0(Y):hypothetical protein				0.136364
supercont8.1	7409268	+	CG	CGG	1	3	17	3	MGG_04465T0(Y):hypothetical protein				0.15
supercont8.1	7617192	-	CG	CGT	1	3	18	3	MGG_08630T0(N):hypothetical protein				0.142857
supercont8.1	7675096	-	CG	CGG	1	3	17	3	MGG_08648T0(N):anaphase-promoting complex subunit 8				0.15
supercont8.1	7847976	-	CG	CGC	15.75	2	5	2	MGG_16559T0(N):hypothetical protein				0.285714
supercont8.1	7910529	-	CG	CGT	59.67	2	2	2	MGG_16567T0(N):predicted protein				0.5
supercont8.2	181234	+	CG	CGG	1	2	4	2	MGG_10865T0(N):hypothetical protein				0.333333
supercont8.2	252960	+	CG	CGG	1	3	12	3	MGG_10441T0(N):lipase 2				0.2
supercont8.2	350323	-	CG	CGG	1	3	16	3	MGG_15520T0(N):hypothetical protein				0.157895
supercont8.2	480947	+	CG	CGG	1	3	11	3	MGG_10379T0(N):hypothetical protein				0.214286
supercont8.2	550568	-	CG	CGA	1	3	15	3	MGG_10821T0(N):hypothetical protein				0.166667
supercont8.2	575238	-	CG	CGC	1	3	15	3	MGG_10958T0(Y):hypothetical protein				0.166667
supercont8.2	581825	-	CG	CGG	1	4	31	4	MGG_11410T0(Y):hypothetical protein				0.114286
supercont8.2	663039	+	CG	CGT	1	3	10	3	MGG_04372T0(N):hypothetical protein				0.230769
supercont8.2	885415	+	CG	CGG	1	2	3	2	MGG_04518T0(Y):sporulation protein RMD5				0.4
supercont8.2	971358	+	CG	CGA	1	3	19	3	MGG_04540T0(N):inosine-uridine preferring nucleoside hydrolase				0.136364
supercont8.2	1085167	-	CG	CGC	1	3	14	3	MGG_04611T0(N):carbonic anhydrase Nce103				0.176471
supercont8.2	1094294	+	CG	CGA	1	2	5	2	MGG_04615T0(Y):histone acetyltransferase				0.285714
supercont8.2	1102626	-	CG	CGG	1	3	20	3	MGG_04617T0(Y):hypothetical protein				0.130435
supercont8.2	1115403	+	CG	CGG	1	3	10	3	MGG_04642T0(N):hypothetical protein				0.230769
supercont8.2	1165193	-	CG	CGA	1	4	15	3	MGG_11378T0(N):hypothetical protein				0.210526
supercont8.2	1251842	-	CG	CGG	1	2	4	2	MGG_11370T0(N):hypothetical protein				0.333333
supercont8.2	1276054	-	CG	CGT	1	2	2	2	MGG_04699T0(N):C2H2 finger domain-containing protein FlbC				0.5
supercont8.2	1351146	+	CG	CGC	1	2	4	2	MGG_04740T0(Y):hypothetical protein				0.333333
supercont8.2	1439694	+	CG	CGT	1	2	4	2	MGG_14746T0(Y):PH domain-containing protein				0.333333
supercont8.2	1461552	-	CG	CGG	1	3	19	3	MGG_04803T0(Y):transmembrane and coiled-coil domain-containing protein 4				0.136364
supercont8.2	1467751	+	CG	CGC	1	3	15	3	MGG_04805T0(N):citrate lyase subunit beta				0.166667
supercont8.2	1568139	+	CG	CGT	1	3	10	3	MGG_11346T0(N):hypothetical protein				0.230769
supercont8.2	1585713	-	CG	CGG	1	3	18	3	MGG_10127T0(N):exportin-T				0.142857
supercont8.2	1601292	+	CG	CGC	1	3	14	3	MGG_11343T0(Y):phosphoribosylformylglycinamidine cyclo-ligase				0.176471
supercont8.2	1684244	-	CG	CGA	1	3	16	3	MGG_10184T0(N):hypothetical protein				0.157895
supercont8.2	1702911	-	CG	CGA	1	2	5	2	MGG_11336T0(N):hypothetical protein				0.285714
supercont8.2	1708883	+	CG	CGT	1	2	6	2	MGG_10192T0(N):eukaryotic translation initiation factor 3 subunit A				0.25
supercont8.2	1711479	+	CG	CGC	1	2	6	2	MGG_10192T0(N):eukaryotic translation initiation factor 3 subunit A				0.25
supercont8.2	1719277	+	CG	CGC	1	3	16	3	MGG_10195T0(N):serine/threonine-protein phosphatase PP1				0.157895
supercont8.2	1767009	+	CG	CGT	1	3	20	3	MGG_08822T0(N):WW domain-containing protein				0.130435
supercont8.2	1881889	-	CG	CGG	1	2	4	2	MGG_08854T0(N):CaaX protease				0.333333
supercont8.2	1940061	-	CG	CGG	1	4	18	3	MGG_08871T0(Y):hypothetical protein				0.181818
supercont8.2	2114232	+	CG	CGT	1	3	12	3	MGG_08919T0(Y):UDP-glucose,sterol transferase				0.2
supercont8.2	2317626	-	CG	CGG	1	3	12	3	MGG_14767T0(N):non-ribosomal peptide synthetase				0.2
supercont8.2	2317641	-	CG	CGG	1	3	16	3	MGG_14767T0(N):non-ribosomal peptide synthetase				0.157895
supercont8.2	2376480	+	CG	CGG	1	2	5	2	MGG_08985T0(Y):beta-xylosidase				0.285714
supercont8.2	2382188	-	CG	CGG	1	2	6	2	MGG_08987T0(N):hypothetical protein				0.25
supercont8.2	2400406	+	CG	CGA	1	3	8	3	MGG_08994T0(N):hypothetical protein				0.272727
supercont8.2	2501754	+	CG	CGC	1	2	6	2	MGG_01171T0(Y):hypothetical protein				0.25
supercont8.2	2502719	+	CG	CGA	1	3	18	3	MGG_01171T0(Y):hypothetical protein				0.142857
supercont8.2	2516442	+	CG	CGT	1	4	32	4	MGG_01174T0(N):hypothetical protein				0.111111
supercont8.2	2659772	+	CG	CGG	1	3	8	3	MGG_01207T0(Y):transcription initiation factor TFIID subunit 1	MGG_01207T1(Y):transcription initiation factor TFIID subunit 1			0.272727
supercont8.2	2722494	-	CG	CGA	1	3	20	3	MGG_01220T0(Y):hypothetical protein				0.130435
supercont8.2	2728489	-	CG	CGG	1	2	6	2	MGG_01223T0(N):naringenin 3-dioxygenase				0.25
supercont8.2	2792314	-	CG	CGT	1	3	11	3	MGG_01236T0(N):WD repeat-containing protein slp1				0.214286
supercont8.2	2820158	+	CG	CGG	1	2	5	2	MGG_01243T0(N):hypothetical protein				0.285714
supercont8.2	2856625	-	CG	CGC	1	2	5	2	MGG_14526T0(N):cytosolic Fe-S cluster assembly factor nar-1				0.285714
supercont8.2	2980580	+	CG	CGT	1	3	6	2	MGG_15664T0(Y):hypothetical protein				0.333333
supercont8.2	3002564	+	CG	CGA	1	3	18	3	MGG_01292T0(N):nucleolar protein NOP2				0.142857
supercont8.2	3052065	-	CG	CGC	1	3	18	3	MGG_01308T0(N):GTPase binding protein Rid1				0.142857
supercont8.2	3056269	+	CG	CGG	1	3	20	3	MGG_11236T0(Y):hypothetical protein				0.130435
supercont8.2	3063521	+	CG	CGG	1	3	14	3	MGG_01310T0(Y):hypothetical protein	MGG_01311T0(N):nuclear elongation and deformation protein 1			0.176471
supercont8.2	3104181	-	CG	CGA	1	2	5	2	MGG_01325T0(N):high mobility group protein				0.285714
supercont8.2	3133794	-	CG	CGC	1	3	11	3	MGG_11230T0(N):hypothetical protein				0.214286
supercont8.2	3207791	-	CG	CGC	1	3	19	3	MGG_01349T0(N):hypothetical protein				0.136364
supercont8.2	3227572	+	CG	CGC	1	3	19	3	MGG_01354T0(N):hypothetical protein				0.136364
supercont8.2	3328610	+	CG	CGC	1	2	5	2	MGG_01381T0(Y):calcium permease				0.285714
supercont8.2	3355309	-	CG	CGT	1	2	4	2	MGG_01385T0(Y):choline transporter				0.333333
supercont8.2	3434452	-	CG	CGG	1	4	23	4	MGG_01411T0(N):hypothetical protein				0.148148
supercont8.2	3456915	-	CG	CGT	1	2	6	2	MGG_01417T0(Y):hypothetical protein				0.25
supercont8.2	3507722	+	CG	CGA	1	3	17	3	MGG_01433T0(N):elongation factor G				0.15
supercont8.2	3543094	+	CG	CGT	1	2	4	2	MGG_01443T0(Y):hypothetical protein				0.333333
supercont8.2	3561494	-	CG	CGC	1	2	6	2	MGG_01447T0(N):hypothetical protein	MGG_15701T0(Y):hypothetical protein			0.25
supercont8.2	3591814	+	CG	CGC	1	3	18	3	MGG_01457T0(Y):Spc97/Spc98 family protein				0.142857
supercont8.2	3810265	-	CG	CGC	13.15	6	23	4	MGG_15715T0(Y):predicted protein				0.206897
supercont8.2	3917953	-	CG	CGT	1	3	19	3	MGG_14791T0(Y):hypothetical protein				0.136364
supercont8.2	3978952	+	CG	CGG	1	3	18	3	MGG_01549T0(Y):DNA replication initiation factor Cdc45				0.142857
supercont8.2	4007654	-	CG	CGC	1	3	10	3	MGG_01559T0(N):UDP-N-acetylglucosamine-1-P transferase				0.230769
supercont8.2	4044223	-	CG	CGG	1	6	12	3	MGG_01570T0(Y):hypothetical protein				0.333333
supercont8.2	4063235	+	CG	CGG	1	2	6	2	MGG_01575T0(Y):hypothetical protein				0.25
supercont8.2	4067169	+	CG	CGT	1	3	16	3	MGG_01577T0(Y):hypothetical protein				0.157895
supercont8.2	4076988	+	CG	CGC	1	3	18	3	MGG_01581T0(N):26S protease regulatory subunit 7				0.142857
supercont8.2	4080187	-	CG	CGC	1	3	16	3	MGG_01582T0(Y):T-complex protein 1 subunit delta				0.157895
supercont8.2	4196853	+	CG	CGA	1	3	11	3	MGG_01615T0(Y):pH-response regulator protein palF/RIM8				0.214286
supercont8.2	4327547	+	CG	CGT	1	3	15	3	MGG_15748T0(N):protein phosphatase methylesterase 1				0.166667
supercont8.2	4445952	+	CG	CGT	1	2	4	2	MGG_11169T0(Y):hypothetical protein				0.333333
supercont8.2	4451781	-	CG	CGG	1	3	16	3	MGG_01683T0(Y):ubiquitin carboxyl-terminal hydrolase				0.157895
supercont8.2	4518308	+	CG	CGG	1	3	19	3	MGG_01702T0(N):MAP kinase activator	MGG_15757T0(Y):hypothetical protein			0.136364
supercont8.2	4637186	+	CG	CGT	45.26	3	5	2	MGG_15763T0(Y):predicted protein				0.375
supercont8.2	4637573	-	CG	CGG	6.47	7	11	3	MGG_15763T0(Y):predicted protein				0.388889
supercont8.2	4661467	+	CG	CGC	1	2	6	2	MGG_01741T0(Y):hypothetical protein				0.25
supercont8.2	4791440	-	CG	CGA	1	2	3	2	MGG_01777T0(N):C6 zinc finger domain-containing protein				0.4
supercont8.2	4970349	+	CG	CGA	1	2	6	2	MGG_15777T1(N):hypothetical protein	MGG_15777T0(N):hypothetical protein			0.25
supercont8.2	4980402	-	CG	CGC	1	3	18	3	MGG_01823T0(Y):LAlv9 family protein				0.142857
supercont8.2	5006797	+	CG	CGG	1	2	5	2	MGG_01828T0(N):ribose-phosphate pyrophosphokinase 1				0.285714
supercont8.2	5066453	+	CG	CGT	1	3	9	3	MGG_01842T0(Y):hypothetical protein				0.25
supercont8.2	5122623	+	CG	CGC	1	2	6	2	MGG_01857T0(N):hypothetical protein				0.25
supercont8.2	5176078	+	CG	CGA	1	3	19	3	MGG_01873T0(N):hypothetical protein				0.136364
supercont8.2	5441584	+	CG	CGC	1	2	5	2	MGG_08021T0(Y):HD family hydrolase				0.285714
supercont8.2	5492531	+	CG	CGG	1	3	20	3	MGG_08035T0(Y):E3 ubiquitin-protein ligase CHIP				0.130435
supercont8.2	5543882	-	CG	CGG	1	2	6	2	MGG_08053T0(N):WD repeat-containing protein JIP5				0.25
supercont8.2	5648731	+	CG	CGG	1	3	10	3	MGG_08088T0(N):hypothetical protein				0.230769
supercont8.2	5770576	+	CG	CGG	1	5	22	4	MGG_08122T0(Y):DNA replication licensing factor mcm2				0.185185
supercont8.2	5816440	-	CG	CGC	1	3	20	3	MGG_08135T0(N):hypothetical protein				0.130435
supercont8.2	5822950	-	CG	CGG	1	3	13	3	MGG_08136T0(Y):hypothetical protein				0.1875
supercont8.2	5885005	+	CG	CGC	1	3	18	3	MGG_08155T0(Y):hypothetical protein	MGG_08155T1(Y):hypothetical protein			0.142857
supercont8.2	5901685	+	CG	CGG	1	3	19	3	MGG_12303T0(Y):conserved hypothetical protein				0.136364
supercont8.2	6015391	+	CG	CGG	1	3	18	3	MGG_08192T0(N):hypothetical protein				0.142857
supercont8.2	6020985	-	CG	CGG	1	3	7	2	MGG_08194T0(Y):hypothetical protein				0.3
supercont8.2	6082464	-	CG	CGG	1	4	19	3	MGG_08208T0(Y):hypothetical protein				0.173913
supercont8.2	6111494	+	CG	CGA	1	2	6	2	MGG_12322T0(Y):hypothetical protein				0.25
supercont8.2	6144350	-	CG	CGG	1	3	19	3	MGG_07027T0(Y):hypothetical protein				0.136364
supercont8.2	6148904	+	CG	CGA	1	3	15	3	MGG_07029T0(Y):hypothetical protein				0.166667
supercont8.2	6158747	+	CG	CGC	1	3	20	3	MGG_07033T0(Y):ATP-dependent RNA helicase DED1				0.130435
supercont8.2	6179527	-	CG	CGC	1	3	19	3	MGG_07045T0(N):hypothetical protein				0.136364
supercont8.2	6219008	-	CG	CGC	1	3	18	3	MGG_07059T0(Y):pre-mRNA-splicing factor ATP-dependent RNA helicase prp22				0.142857
supercont8.2	6226768	+	CG	CGC	1	3	16	3	MGG_07061T0(Y):hypothetical protein				0.157895
supercont8.2	6365775	-	CG	CGG	1	2	5	2	MGG_15856T0(Y):hypothetical protein				0.285714
supercont8.2	6388458	+	CG	CGC	1	2	6	2	MGG_12345T0(N):Sec1 family superfamily protein				0.25
supercont8.2	6642398	-	CG	CGG	1	2	5	2	MGG_07175T0(N):hypothetical protein				0.285714
supercont8.2	6647296	+	CG	CGA	1	3	12	3	MGG_07176T0(Y):GTP-binding protein rhoA				0.2
supercont8.2	6647948	-	CG	CGG	1	2	3	2	MGG_07176T0(Y):GTP-binding protein rhoA				0.4
supercont8.2	6908071	+	CG	CGT	1	3	13	3	MGG_07235T0(Y):hypothetical protein				0.1875
supercont8.2	6949069	-	CG	CGC	1	2	5	2	MGG_07250T0(N):DEAD/DEAH box helicase				0.285714
supercont8.2	6982464	-	CG	CGG	1	2	6	2	MGG_15889T0(Y):hypothetical protein				0.25
supercont8.2	6989006	-	CG	CGG	1	2	5	2	MGG_07261T0(N):2-nitropropane dioxygenase				0.285714
supercont8.2	7051118	+	CG	CGG	1	3	11	3	MGG_07274T0(Y):hypothetical protein				0.214286
supercont8.2	7075754	+	CG	CGT	1	2	3	2	MGG_07278T0(Y):hypothetical protein				0.4
supercont8.2	7104995	+	CG	CGC	1	2	6	2	MGG_07286T0(Y):hypothetical protein				0.25
supercont8.2	7150151	+	CG	CGG	1	3	19	3	MGG_07300T0(N):cellulose-growth-specific protein				0.136364
supercont8.2	7154845	-	CG	CGT	1	3	20	3	MGG_07302T0(N):hypothetical protein				0.130435
supercont8.2	7296059	+	CG	CGG	1	2	6	2	MGG_07334T0(Y):hypothetical protein				0.25
supercont8.2	7335757	+	CG	CGA	1	3	12	3	MGG_07344T0(Y):hypothetical protein				0.2
supercont8.2	7376304	-	CG	CGA	1	2	6	2	MGG_07358T0(N):serin endopeptidase				0.25
supercont8.2	7436023	-	CG	CGG	1	3	17	3	MGG_15914T0(Y):hypothetical protein				0.15
supercont8.2	7475487	-	CG	CGG	1	3	20	3	MGG_10806T0(Y):hypothetical protein				0.130435
supercont8.2	7475777	-	CG	CGC	1	3	16	3	MGG_10806T0(Y):hypothetical protein				0.157895
supercont8.2	7579449	+	CG	CGG	1	4	20	3	MGG_08395T0(N):hypothetical protein				0.166667
supercont8.2	7639389	-	CG	CGA	1	3	20	3	MGG_08378T0(Y):cytochrome P450 oxidoreductase GliF				0.130435
supercont8.2	7672313	+	CG	CGC	1	3	19	3	MGG_08370T0(N):1,3-beta-glucanosyltransferase gel3				0.136364
supercont8.2	7850409	+	CG	CGC	14.66	4	8	3	MGG_15946T0(Y):predicted protein				0.333333
supercont8.2	7850410	-	CG	CGG	15.17	4	9	3	MGG_15946T0(Y):predicted protein				0.307692
supercont8.2	7850454	-	CG	CGT	14.04	6	20	3	MGG_15946T0(Y):predicted protein				0.230769
supercont8.2	7898565	+	CG	CGC	1	3	14	3	MGG_08315T0(N):1-phosphatidylinositol-4,5-bisphosphate phosphodiesterase delta-1				0.176471
supercont8.2	8003214	+	CG	CGG	1	3	17	3	MGG_08285T0(N):mycocerosic acid synthase				0.15
supercont8.2	8006188	+	CG	CGT	1	3	16	3	MGG_08285T0(N):mycocerosic acid synthase				0.157895
supercont8.2	8038206	+	CG	CGT	1	2	3	2	MGG_12484T0(Y):hypothetical protein				0.4
supercont8.2	8100223	+	CG	CGT	1	3	14	3	MGG_08255T0(Y):hypothetical protein				0.176471
supercont8.2	8181268	+	CG	CGG	1	2	5	2	MGG_12497T0(Y):hypothetical protein				0.285714
supercont8.2	8246517	-	CG	CGG	1	3	8	3	MGG_15976T0(Y):hypothetical protein				0.272727
supercont8.2	8263594	-	CG	CGT	1	3	14	3	MGG_08218T0(N):hypothetical protein				0.176471
supercont8.2	8274002	+	CG	CGC	1	4	23	4	MGG_08214T0(Y):hypothetical protein				0.148148
supercont8.3	145867	+	CG	CGA	1	2	6	2	MGG_09096T0(Y):hypothetical protein				0.25
supercont8.3	181985	-	CG	CGC	1	2	6	2	MGG_13338T0(N):MFS transporter				0.25
supercont8.3	269064	-	CG	CGA	56.85	2	4	2	MGG_16598T0(Y):predicted protein				0.333333
supercont8.3	269189	-	CG	CGG	26.94	2	5	2	MGG_16598T0(Y):predicted protein				0.285714
supercont8.3	488117	-	CG	CGG	1	3	19	3	MGG_07404T0(Y):tripeptidyl-peptidase 1				0.136364
supercont8.3	599808	+	CG	CGA	1	2	4	2	MGG_07428T0(N):allantoate permease				0.333333
supercont8.3	608851	+	CG	CGG	1	3	14	3	MGG_07431T0(N):hypothetical protein				0.176471
supercont8.3	625547	-	CG	CGC	1	2	6	2	MGG_15203T0(Y):anion exchange protein 4				0.25
supercont8.3	674920	-	CG	CGC	1	2	4	2	MGG_07447T0(Y):hypothetical protein				0.333333
supercont8.3	688897	-	CG	CGG	1	3	19	3	MGG_07450T0(Y):fungal specific transcription factor domain-containing protein				0.136364
supercont8.3	711796	+	CG	CGC	1	3	11	3	MGG_16639T1(N):hypothetical protein				0.214286
supercont8.3	875298	-	CG	CGA	1	3	12	3	MGG_07509T0(Y):hypothetical protein				0.2
supercont8.3	907205	+	CG	CGC	1	4	20	3	MGG_07520T0(Y):glycosyl hydrolase family 43 protein				0.166667
supercont8.3	1025797	+	CG	CGG	1	2	4	2	MGG_07561T0(Y):hypothetical protein				0.333333
supercont8.3	1054096	+	CG	CGA	1	3	14	3	MGG_07567T0(N):multidrug resistance-associated protein 6				0.176471
supercont8.3	1251395	+	CG	CGT	1	3	19	3	MGG_07626T0(Y):cytochrome P450 monooxygenase				0.136364
supercont8.3	1346874	-	CG	CGG	47.13	4	1	2	MGG_16676T0(Y):predicted protein				0.8
supercont8.3	1422644	+	CG	CGT	1	2	6	2	MGG_07661T0(N):potassium:hydrogen antiporter				0.25
supercont8.3	1425144	+	CG	CGG	1	3	18	3	MGG_07662T0(N):hypothetical protein				0.142857
supercont8.3	1459418	-	CG	CGC	15.08	4	12	3	MGG_16683T0(Y):predicted protein				0.25
supercont8.3	1595440	-	CG	CGG	58.04	2	2	2	MGG_16695T0(Y):predicted protein				0.5
supercont8.3	1595597	-	CG	CGG	27.88	6	3	2	MGG_16695T0(Y):predicted protein				0.666667
supercont8.3	1861237	+	CG	CGT	1	2	6	2	MGG_05896T0(N):hypothetical protein				0.25
supercont8.3	1883262	+	CG	CGT	1	2	6	2	MGG_05901T0(Y):hypothetical protein				0.25
supercont8.3	2131626	-	CG	CGC	1	3	18	3	MGG_05961T0(N):hypothetical protein				0.142857
supercont8.3	2351431	+	CG	CGT	1	2	3	2	MGG_06036T0(N):general amino acid permease				0.4
supercont8.3	2465136	+	CG	CGG	1	3	20	3	MGG_13222T0(N):hypothetical protein				0.130435
supercont8.3	2609952	-	CG	CGC	1	2	4	2	MGG_06110T0(N):ATP-binding domain 1 family member B	MGG_15229T0(Y):Rpp14 family protein			0.333333
supercont8.3	2644499	-	CG	CGT	1	3	16	3	MGG_06120T0(Y):hypothetical protein	MGG_06121T0(N):hypothetical protein			0.157895
supercont8.3	2808243	+	CG	CGT	1	2	4	2	MGG_06166T0(N):hypothetical protein				0.333333
supercont8.3	2808255	+	CG	CGT	1	2	4	2	MGG_06166T0(N):hypothetical protein				0.333333
supercont8.3	2825685	+	CG	CGT	1	3	20	3	MGG_13191T0(N):hypothetical protein				0.130435
supercont8.3	2883143	+	CG	CGT	1	2	3	2	MGG_06193T0(Y):solute carrier family 25 member 33				0.4
supercont8.3	2958924	-	CG	CGT	1	3	16	3	MGG_06212T0(N):hypothetical protein				0.157895
supercont8.3	3060503	-	CG	CGA	1	2	2	2	MGG_05813T0(N):hypothetical protein				0.5
supercont8.3	3133566	+	CG	CGG	1	3	3	2	MGG_16782T0(Y):predicted protein				0.5
supercont8.3	3133902	-	CG	CGC	1	2	2	2	MGG_16782T0(Y):predicted protein				0.5
supercont8.3	3134435	-	CG	CGC	13.48	3	6	2	MGG_16783T0(Y):predicted protein				0.333333
supercont8.3	3159607	+	CG	CGA	21.48	2	5	2	MGG_16785T0(N):predicted protein				0.285714
supercont8.3	3159613	+	CG	CGA	23.85	2	4	2	MGG_16785T0(N):predicted protein				0.333333
supercont8.3	3416261	+	CG	CGC	1	3	13	3	MGG_09517T0(Y):vacuolar protein sorting-associated protein 1				0.1875
supercont8.3	3423906	+	CG	CGG	1	3	18	3	MGG_09515T0(Y):hypothetical protein				0.142857
supercont8.3	3468419	+	CG	CGT	1	3	15	3	MGG_09502T0(Y):quinidine resistance				0.166667
supercont8.3	3676695	-	CG	CGT	3.58	4	8	3	MGG_16815T1(N):hypothetical protein	MGG_16815T0(N):hypothetical protein			0.333333
supercont8.3	3708989	-	CG	CGA	1	2	3	2	MGG_04850T0(Y):hypothetical protein				0.4
supercont8.3	3738934	-	CG	CGC	1	3	14	3	MGG_04855T0(N):ATP-dependent bile acid permease				0.176471
supercont8.3	3961721	+	CG	CGC	1	3	20	3	MGG_04922T0(N):alpha-N-arabinofuranosidase 2				0.130435
supercont8.3	3961966	-	CG	CGC	1	2	6	2	MGG_04922T0(N):alpha-N-arabinofuranosidase 2				0.25
supercont8.3	3965735	+	CG	CGG	1	3	11	3	MGG_04923T0(N):hypothetical protein				0.214286
supercont8.3	3966538	+	CG	CGG	1	3	9	3	MGG_04923T0(N):hypothetical protein				0.25
supercont8.3	3972825	-	CG	CGC	1	3	16	3	MGG_04924T0(Y):hypothetical protein				0.157895
supercont8.3	4000159	-	CG	CGC	1	3	18	3	MGG_04933T0(Y):hypothetical protein				0.142857
supercont8.3	4072654	+	CG	CGC	1	2	2	2	MGG_04958T0(Y):vacuolar protein sorting-associated protein 27				0.5
supercont8.3	4412833	-	CG	CGC	1	3	5	2	MGG_05047T0(N):hypothetical protein				0.375
supercont8.3	4446529	+	CG	CGG	1	3	14	3	MGG_05056T0(N):zinc-regulated transporter 2				0.176471
supercont8.3	4464074	+	CG	CGG	1	2	4	2	MGG_05062T0(Y):hypothetical protein				0.333333
supercont8.3	4594000	-	CG	CGG	1	3	16	3	MGG_05095T0(N):nucleoporin Nup157/170				0.157895
supercont8.3	4646429	+	CG	CGC	1	3	6	2	MGG_05114T0(N):hypothetical protein				0.333333
supercont8.3	4746318	+	CG	CGA	1	3	12	3	MGG_15133T0(Y):sulfate permease 2				0.2
supercont8.3	4776492	+	CG	CGC	1	2	4	2	MGG_05153T0(Y):hypothetical protein				0.333333
supercont8.3	4789352	+	CG	CGG	1	2	6	2	MGG_16877T0(Y):hypothetical protein				0.25
supercont8.3	4903843	+	CG	CGA	1	2	4	2	MGG_16881T0(Y):hypothetical protein				0.333333
supercont8.3	5011849	-	CG	CGT	46.73	4	2	2	MGG_16885T0(N):predicted protein				0.666667
supercont8.3	5128910	+	CG	CGC	1	3	17	3	MGG_05244T0(Y):pre-mRNA-processing-splicing factor 8				0.15
supercont8.3	5138391	-	CG	CGG	1	2	6	2	MGG_05246T0(N):alpha-L-rhamnosidase A				0.25
supercont8.3	5210770	-	CG	CGG	1	2	4	2	MGG_05264T0(Y):translation initiation factor 4B				0.333333
supercont8.3	5230177	-	CG	CGC	1	3	10	3	MGG_05270T0(Y):hypothetical protein				0.230769
supercont8.3	5452699	-	CG	CGT	1	2	6	2	MGG_11036T0(Y):cellobiose dehydrogenase				0.25
supercont8.3	5454170	-	CG	CGT	35.24	4	5	2	MGG_16907T0(N):predicted protein				0.444444
supercont8.3	5454198	-	CG	CGA	7	3	11	3	MGG_16907T0(N):predicted protein				0.214286
supercont8.3	5506756	+	CG	CGC	1	2	6	2	MGG_07714T0(N):hypothetical protein				0.25
supercont8.3	5543609	+	CG	CGG	1	3	12	3	MGG_07728T0(N):hypothetical protein				0.2
supercont8.3	5659114	+	CG	CGC	1	2	5	2	MGG_07761T0(Y):hypothetical protein				0.285714
supercont8.3	5688287	-	CG	CGT	1	2	4	2	MGG_13836T0(N):hypothetical protein				0.333333
supercont8.3	5947155	+	CG	CGT	1.29	3	20	3	MGG_13872T0(N):hypothetical protein				0.130435
supercont8.3	5978259	+	CG	CGC	1	3	19	3	MGG_07833T0(Y):ferric reductase				0.136364
supercont8.3	6101310	-	CG	CGC	1	3	16	3	MGG_07866T0(N):hypothetical protein				0.157895
supercont8.3	6127825	+	CG	CGA	1	3	19	3	MGG_07877T0(N):dipeptidyl-peptidase V				0.136364
supercont8.3	6194303	+	CG	CGT	1	3	19	3	MGG_16961T0(N):hypothetical protein				0.136364
supercont8.3	6273111	-	CG	CGC	6.59	2	3	2	MGG_07926T0(N):hypothetical protein				0.4
supercont8.3	6302820	+	CG	CGC	1	3	19	3	MGG_07938T0(N):aldehyde reductase 1				0.136364
supercont8.3	6446478	+	CG	CGC	1	3	15	3	MGG_07981T0(Y):aminopeptidase ypdF				0.166667
supercont8.3	6542743	+	CG	CGC	1	6	7	2	MGG_16984T0(Y):hypothetical protein				0.461538
supercont8.3	6542793	+	CG	CGG	1	3	4	2	MGG_16984T0(Y):hypothetical protein				0.428571
supercont8.3	6542805	+	CG	CGA	1	2	4	2	MGG_16984T0(Y):hypothetical protein				0.333333
supercont8.3	6599857	+	CG	CGC	1.67	2	2	2	MGG_16993T0(Y):hypothetical protein				0.5
supercont8.4	48249	-	CG	CGC	1	2	6	2	MGG_10686T0(Y):hypothetical protein				0.25
supercont8.4	54080	+	CG	CGG	1	2	5	2	MGG_10685T0(Y):hypothetical protein				0.285714
supercont8.4	99874	-	CG	CGC	1	2	3	2	MGG_15344T0(N):hypothetical protein				0.4
supercont8.4	247206	-	CG	CGT	1	3	20	3	MGG_08449T0(Y):hypothetical protein				0.130435
supercont8.4	263781	-	CG	CGG	1	2	5	2	MGG_08454T0(N):elicitor				0.285714
supercont8.4	427363	+	CG	CGC	1	3	14	3	MGG_08497T0(Y):hypothetical protein				0.176471
supercont8.4	442019	-	CG	CGA	1	3	20	3	MGG_15354T0(N):hypothetical protein				0.130435
supercont8.4	498267	-	CG	CGT	1	3	19	3	MGG_08520T0(Y):oxidoreductase				0.136364
supercont8.4	513496	-	CG	CGC	1	3	11	3	MGG_17030T0(N):hypothetical protein				0.214286
supercont8.4	537508	+	CG	CGA	1	2	6	2	MGG_08532T0(N):hypothetical protein				0.25
supercont8.4	591702	-	CG	CGG	1.05	5	48	5	MGG_17035T2(N):hypothetical protein	MGG_17035T0(N):hypothetical protein	MGG_17035T1(N):hypothetical protein	MGG_17035T3(N):hypothetical protein	0.0943396
supercont8.4	689223	+	CG	CGC	1	2	2	2	MGG_08569T0(Y):NADP:D-xylose dehydrogenase				0.5
supercont8.4	810409	-	CG	CGT	1	3	16	3	MGG_08596T0(Y):phospho-2-dehydro-3-deoxyheptonate aldolase				0.157895
supercont8.4	855097	+	CG	CGA	1	2	2	2	MGG_03741T0(Y):hypothetical protein				0.5
supercont8.4	932957	+	CG	CGC	1	2	5	2	MGG_03715T0(Y):hypothetical protein				0.285714
supercont8.4	961625	-	CG	CGT	1	2	6	2	MGG_03705T0(Y):SH3 domain-containing protein				0.25
supercont8.4	967608	+	CG	CGG	1	2	6	2	MGG_03703T0(Y):hypothetical protein				0.25
supercont8.4	995775	-	CG	CGG	1	2	3	2	MGG_03695T0(N):hypothetical protein	MGG_03696T0(Y):CMGC/CK2 protein kinase			0.4
supercont8.4	996157	+	CG	CGG	1	3	14	3	MGG_03695T0(N):hypothetical protein				0.176471
supercont8.4	1092190	+	CG	CGG	1	2	6	2	MGG_03666T0(Y):hypothetical protein				0.25
supercont8.4	1145244	-	CG	CGC	1	3	13	3	MGG_03646T0(N):serine/threonine-protein phosphatase dullard				0.1875
supercont8.4	1194871	-	CG	CGC	1	2	4	2	MGG_03632T0(N):uracil-DNA glycosylase				0.333333
supercont8.4	1231339	-	CG	CGA	1	2	5	2	MGG_03619T0(N):fumarate reductase				0.285714
supercont8.4	1276329	-	CG	CGC	1	2	5	2	MGG_03609T0(Y):hypothetical protein				0.285714
supercont8.4	1299011	-	CG	CGC	1	2	5	2	MGG_03605T0(N):CDK-activating kinase assembly factor MAT1				0.285714
supercont8.4	1305875	-	CG	CGA	54.21	2	5	2	MGG_17065T0(Y):predicted protein				0.285714
supercont8.4	1346921	-	CG	CGG	1	3	12	3	MGG_03594T0(Y):hypothetical protein				0.2
supercont8.4	1346929	-	CG	CGG	1	3	10	3	MGG_03594T0(Y):hypothetical protein				0.230769
supercont8.4	1409895	+	CG	CGT	1	3	20	3	MGG_03574T0(N):hypothetical protein				0.130435
supercont8.4	1412904	-	CG	CGC	1	3	13	3	MGG_15281T0(Y):hypothetical protein				0.1875
supercont8.4	1525152	-	CG	CGC	1	2	5	2	MGG_03544T0(N):hypothetical protein				0.285714
supercont8.4	1583558	+	CG	CGA	1	3	13	3	MGG_03530T0(Y):hypothetical protein				0.1875
supercont8.4	1585428	-	CG	CGT	1	2	6	2	MGG_03529T0(N):integral membrane protein				0.25
supercont8.4	1748801	-	CG	CGC	1	3	14	3	MGG_03473T0(Y):isoflavone reductase				0.176471
supercont8.4	2072753	+	CG	CGG	1	3	15	3	MGG_12712T0(N):hypothetical protein				0.166667
supercont8.4	2099328	+	CG	CGG	1	2	6	2	MGG_03376T0(Y):calcofluor white hypersensitive protein				0.25
supercont8.4	2102267	-	CG	CGC	1	2	4	2	MGG_03375T0(Y):isotrichodermin C-15 hydroxylase				0.333333
supercont8.4	2129375	+	CG	CGC	1	2	5	2	MGG_03364T0(Y):hypothetical protein				0.285714
supercont8.4	2314740	+	CG	CGA	1	3	17	3	MGG_12726T0(N):phenazine biosynthesis protein PhzF family protein				0.15
supercont8.4	2334522	+	CG	CGC	1	2	6	2	MGG_03304T0(Y):hypothetical protein				0.25
supercont8.4	2463543	+	CG	CGT	1	2	5	2	MGG_03267T0(Y):hypothetical protein				0.285714
supercont8.4	2463835	+	CG	CGT	1	2	5	2	MGG_03267T0(Y):hypothetical protein				0.285714
supercont8.4	2590529	-	CG	CGC	1	3	12	3	MGG_03238T0(N):zinc finger protein ZPR1				0.2
supercont8.4	2633821	+	CG	CGA	1	3	15	3	MGG_03224T0(Y):hypothetical protein				0.166667
supercont8.4	2648137	-	CG	CGT	1	3	10	3	MGG_03222T0(N):hypothetical protein				0.230769
supercont8.4	2725158	-	CG	CGC	1	4	29	4	MGG_03198T0(N):hypothetical protein				0.121212
supercont8.4	2796068	+	CG	CGT	1	3	13	3	MGG_17135T0(N):hypothetical protein				0.1875
supercont8.4	2935698	+	CG	CGC	1	3	11	3	MGG_03138T0(N):hypothetical protein				0.214286
supercont8.4	2943778	-	CG	CGA	1	3	19	3	MGG_03136T0(N):60S ribosomal protein L10				0.136364
supercont8.4	2955087	+	CG	CGT	1	2	6	2	MGG_03133T0(N):hypothetical protein				0.25
supercont8.4	3041618	+	CG	CGG	1	3	20	3	MGG_06634T0(Y):hypothetical protein				0.130435
supercont8.4	3045808	-	CG	CGA	1	3	20	3	MGG_06631T0(Y):hypothetical protein				0.130435
supercont8.4	3090702	+	CG	CGA	1	3	16	3	MGG_06614T0(N):hypothetical protein	MGG_06615T0(Y):taurine catabolism dioxygenase TauD			0.157895
supercont8.4	3108303	-	CG	CGT	1	9	11	3	MGG_17152T0(N):hypothetical protein				0.45
supercont8.4	3544452	+	CG	CGA	1	2	2	2	MGG_06492T0(N):transcriptional activator protein DAL81				0.5
supercont8.4	3606610	-	CG	CGC	1	3	16	3	MGG_06475T0(N):alpha-actinin				0.157895
supercont8.4	3620102	-	CG	CGC	1	3	18	3	MGG_06470T0(Y):DNA repair helicase RAD25				0.142857
supercont8.4	3672746	+	CG	CGG	1	2	4	2	MGG_06456T0(N):hypothetical protein				0.333333
supercont8.4	3699144	-	CG	CGC	1	3	20	3	MGG_06449T0(Y):hypothetical protein				0.130435
supercont8.4	3701444	+	CG	CGA	1	3	19	3	MGG_06448T0(N):hydroxyethylthiazole kinase				0.136364
supercont8.4	3778248	+	CG	CGC	1	4	10	3	MGG_06426T0(N):hypothetical protein				0.285714
supercont8.4	3900660	+	CG	CGA	1	3	11	3	MGG_06393T0(N):ULK/ULK protein kinase				0.214286
supercont8.4	3946411	-	CG	CGG	1	3	10	3	MGG_06380T0(Y):ATPase family AAA domain-containing protein 2				0.230769
supercont8.4	3956264	-	CG	CGC	1	2	5	2	MGG_06379T0(N):midasin				0.285714
supercont8.4	4076132	+	CG	CGC	1	3	13	3	MGG_12853T0(N):thioesterase				0.1875
supercont8.4	4143178	+	CG	CGC	1	2	6	2	MGG_06327T0(N):candidapepsin-3				0.25
supercont8.4	4143650	-	CG	CGG	1	3	16	3	MGG_06327T0(N):candidapepsin-3				0.157895
supercont8.4	4144413	-	CG	CGC	1	2	5	2	MGG_06327T0(N):candidapepsin-3				0.285714
supercont8.4	4264340	-	CG	CGA	1	3	15	3	MGG_17195T0(N):hypothetical protein				0.166667
supercont8.4	4323740	-	CG	CGT	1	4	22	4	MGG_17202T0(Y):hypothetical protein				0.153846
supercont8.4	4501911	-	CG	CGC	1	2	4	2	MGG_10995T0(N):hypothetical protein				0.333333
supercont8.4	4593451	+	CG	CGG	1	2	3	2	MGG_10115T0(Y):hypothetical protein				0.4
supercont8.4	4752670	-	CG	CGG	1	2	5	2	MGG_10066T0(Y):hypothetical protein				0.285714
supercont8.4	4781560	+	CG	CGC	1	2	6	2	MGG_10057T0(Y):hypothetical protein				0.25
supercont8.4	4790196	+	CG	CGT	1	2	3	2	MGG_10053T0(Y):hypothetical protein				0.4
supercont8.4	4903602	+	CG	CGG	1	3	20	3	MGG_13607T0(N):hypothetical protein				0.130435
supercont8.4	4950505	-	CG	CGG	1	3	19	3	MGG_10011T0(Y):polyketide synthase				0.136364
supercont8.4	4986102	-	CG	CGG	1	3	12	3	MGG_10004T0(Y):hypothetical protein				0.2
supercont8.4	5026994	+	CG	CGC	1	3	17	3	MGG_17252T0(Y):hypothetical protein				0.15
supercont8.4	5094436	-	CG	CGC	1	2	5	2	MGG_09976T0(Y):hypothetical protein				0.285714
supercont8.4	5217014	+	CG	CGC	1	2	5	2	MGG_09776T0(Y):hypothetical protein				0.285714
supercont8.4	5239900	-	CG	CGC	1.29	2	3	2	MGG_17269T0(N):hypothetical protein				0.4
supercont8.4	5291868	+	CG	CGT	1	4	18	3	MGG_09757T0(Y):neutral alpha-glucosidase ab	MGG_09758T0(N):allantoate permease			0.181818
supercont8.4	5342131	-	CG	CGG	1	3	16	3	MGG_09739T0(Y):hypothetical protein				0.157895
supercont8.4	5357369	+	CG	CGA	1	2	6	2	MGG_13651T0(N):high-affinity glucose transporter				0.25
supercont8.4	5440418	-	CG	CGG	1	2	5	2	MGG_17280T0(N):hypothetical protein				0.285714
supercont8.4	5453582	-	CG	CGA	1	3	20	3	MGG_09701T0(Y):hypothetical protein				0.130435
supercont8.4	5482928	+	CG	CGA	1	3	16	3	MGG_13659T0(Y):dicarboxylic amino acid permease				0.157895
supercont8.4	5510630	-	CG	CGG	20.81	6	12	3	MGG_17285T0(Y):hypothetical protein				0.333333
supercont8.5	187685	+	CG	CGT	1	2	6	2	MGG_10782T0(Y):hypothetical protein				0.25
supercont8.5	291726	+	CG	CGA	1	3	11	3	MGG_10973T0(Y):hypothetical protein				0.214286
supercont8.5	488720	+	CG	CGT	1	3	19	3	MGG_01108T0(Y):protein transporter SEC31				0.136364
supercont8.5	526785	+	CG	CGA	1	3	17	3	MGG_01095T0(Y):hypothetical protein				0.15
supercont8.5	553371	-	CG	CGG	1	2	6	2	MGG_01088T0(Y):hypothetical protein				0.25
supercont8.5	574045	-	CG	CGG	1	5	12	3	MGG_01081T0(Y):peroxin 14/17				0.294118
supercont8.5	674058	-	CG	CGA	1	3	17	3	MGG_01051T0(Y):hypothetical protein				0.15
supercont8.5	716399	-	CG	CGG	1.93	3	4	2	MGG_17324T0(N):hypothetical protein				0.428571
supercont8.5	716423	+	CG	CGA	1.72	6	62	5	MGG_17324T0(N):hypothetical protein				0.0882353
supercont8.5	716665	-	CG	CGA	3.73	6	79	6	MGG_17324T0(N):hypothetical protein				0.0705882
supercont8.5	773878	-	CG	CGA	1	3	8	3	MGG_01023T0(Y):hypothetical protein				0.272727
supercont8.5	817253	-	CG	CGA	1	2	5	2	MGG_01016T0(N):chaperone dnaJ 6				0.285714
supercont8.5	1039358	-	CG	CGC	1	2	6	2	MGG_00944T0(N):hypothetical protein				0.25
supercont8.5	1075035	+	CG	CGC	1	2	6	2	MGG_00933T0(N):hypothetical protein				0.25
supercont8.5	1095209	-	CG	CGG	1	11	22	3	MGG_00928T0(Y):Sec7 domain-containing protein				0.333333
supercont8.5	1172994	+	CG	CGG	1	3	13	3	MGG_00909T0(Y):hypothetical protein				0.1875
supercont8.5	1184665	+	CG	CGG	1	3	19	3	MGG_00905T0(N):Sec14 cytosolic factor				0.136364
supercont8.5	1194564	+	CG	CGG	1	3	20	3	MGG_00901T0(N):2,3-bisphosphoglycerate-independent phosphoglycerate mutase				0.130435
supercont8.5	1322207	-	CG	CGG	1	2	4	2	MGG_00868T0(Y):global transactivator				0.333333
supercont8.5	1401549	+	CG	CGC	1	3	13	3	MGG_00850T0(N):hypothetical protein				0.1875
supercont8.5	1436521	-	CG	CGG	1	2	2	2	MGG_00839T0(N):vacuolar protein sorting-associated protein 74				0.5
supercont8.5	1452903	-	CG	CGA	1	3	16	3	MGG_00835T0(N):flotillin domain-containing protein				0.157895
supercont8.5	1457314	+	CG	CGG	1	3	11	3	MGG_00834T0(Y):hypothetical protein				0.214286
supercont8.5	1541464	+	CG	CGG	1	3	10	3	MGG_14658T0(N):hypothetical protein				0.230769
supercont8.5	1590822	+	CG	CGC	1	2	4	2	MGG_00797T0(N):hypothetical protein	MGG_00798T0(Y):hypothetical protein			0.333333
supercont8.5	1594038	+	CG	CGG	1	3	10	3	MGG_17365T0(Y):hypothetical protein				0.230769
supercont8.5	1709437	+	CG	CGT	1	2	2	2	MGG_17371T0(Y):hypothetical protein				0.5
supercont8.5	1746423	+	CG	CGA	1	3	10	3	MGG_00758T0(N):geranylgeranyl pyrophosphate synthase				0.230769
supercont8.5	1802302	+	CG	CGC	1	2	5	2	MGG_00741T0(Y):hypothetical protein				0.285714
supercont8.5	1860616	+	CG	CGG	1	2	6	2	MGG_00729T0(Y):hypothetical protein				0.25
supercont8.5	1885210	-	CG	CGG	1	3	14	3	MGG_00721T0(Y):hypothetical protein				0.176471
supercont8.5	2097055	+	CG	CGA	1	4	17	3	MGG_11529T0(Y):hypothetical protein				0.190476
supercont8.5	2119551	-	CG	CGG	1	2	6	2	MGG_00656T0(N):hypothetical protein				0.25
supercont8.5	2190167	+	CG	CGC	1	3	10	3	MGG_00632T0(N):cell differentiation protein rcd1				0.230769
supercont8.5	2370693	-	CG	CGG	1	3	11	3	MGG_00593T0(N):hypothetical protein				0.214286
supercont8.5	2428117	-	CG	CGG	1	4	26	4	MGG_00579T0(Y):hypothetical protein				0.133333
supercont8.5	2496806	+	CG	CGC	1	2	6	2	MGG_00554T0(Y):hypothetical protein				0.25
supercont8.5	2507772	-	CG	CGT	1	3	15	3	MGG_17430T0(Y):hypothetical protein				0.166667
supercont8.5	2520001	+	CG	CGT	1	2	4	2	MGG_00543T0(Y):hypothetical protein				0.333333
supercont8.5	2627085	-	CG	CGA	1	3	20	3	MGG_00514T0(Y):Poly(rC)-binding protein 3				0.130435
supercont8.5	2658660	+	CG	CGA	1	2	6	2	MGG_00505T0(N):septation protein SUN4				0.25
supercont8.5	2696961	-	CG	CGG	1	2	4	2	MGG_11568T0(Y):DNA helicase				0.333333
supercont8.5	2794181	+	CG	CGA	1	2	5	2	MGG_00467T0(Y):hypothetical protein				0.285714
supercont8.5	2847853	-	CG	CGA	1	3	20	3	MGG_17452T0(N):hypothetical protein				0.130435
supercont8.5	2877525	+	CG	CGA	1	3	17	3	MGG_00446T0(N):casein kinase II subunit beta-1				0.15
supercont8.5	2999218	-	CG	CGG	1	4	15	3	MGG_00402T0(N):hypothetical protein				0.210526
supercont8.5	3009726	+	CG	CGA	1	3	13	3	MGG_00398T0(N):hypothetical protein	MGG_00399T0(Y):hypothetical protein			0.1875
supercont8.5	3025743	-	CG	CGT	1	2	6	2	MGG_00392T0(N):hypothetical protein				0.25
supercont8.5	3119983	-	CG	CGC	1	2	6	2	MGG_11589T0(N):hypothetical protein				0.25
supercont8.5	3119987	-	CG	CGC	1	2	6	2	MGG_11589T0(N):hypothetical protein				0.25
supercont8.5	3119993	-	CG	CGC	1	2	6	2	MGG_11589T0(N):hypothetical protein				0.25
supercont8.5	3120010	-	CG	CGA	1	2	6	2	MGG_11589T0(N):hypothetical protein				0.25
supercont8.5	3128165	+	CG	CGA	1	3	18	3	MGG_00361T0(Y):hypothetical protein				0.142857
supercont8.5	3159747	-	CG	CGG	1	2	5	2	MGG_00352T0(Y):hypothetical protein				0.285714
supercont8.5	3161741	+	CG	CGT	1	2	5	2	MGG_00352T0(Y):hypothetical protein				0.285714
supercont8.5	3183223	+	CG	CGA	1	3	19	3	MGG_00345T0(N):AGC protein kinase				0.136364
supercont8.5	3310951	+	CG	CGG	1	2	4	2	MGG_00311T0(N):hypothetical protein	MGG_00312T0(Y):glyoxylate reductase			0.333333
supercont8.5	3346771	-	CG	CGG	1	5	19	3	MGG_11605T0(Y):hypothetical protein				0.208333
supercont8.5	3420456	+	CG	CGC	1	3	18	3	MGG_11611T0(N):hypothetical protein				0.142857
supercont8.5	3606476	+	CG	CGG	12.96	2	6	2	MGG_17499T0(N):hypothetical protein				0.25
supercont8.5	3608913	-	CG	CGC	1	3	15	3	MGG_00223T0(N):fructose-bisphosphate aldolase 1				0.166667
supercont8.5	3741610	-	CG	CGC	1	4	15	3	MGG_00199T0(Y):hypothetical protein				0.210526
supercont8.5	3847392	-	CG	CGC	1	2	2	2	MGG_00176T0(Y):hypothetical protein				0.5
supercont8.5	3955435	-	CG	CGC	1	2	6	2	MGG_14717T0(Y):hypothetical protein				0.25
supercont8.5	4017392	-	CG	CGA	1	3	16	3	MGG_00134T0(Y):von Willebrand RING finger domain-containing protein				0.157895
supercont8.5	4109699	-	CG	CGG	1	3	9	3	MGG_00109T0(N):hypothetical protein				0.25
supercont8.5	4167994	-	CG	CGC	1	3	17	3	MGG_17540T0(Y):hypothetical protein				0.15
supercont8.5	4176085	+	CG	CGG	1	2	5	2	MGG_00085T0(Y):lactose permease				0.285714
supercont8.5	4223059	-	CG	CGA	1	2	5	2	MGG_17542T0(N):hypothetical protein				0.285714
supercont8.5	4336491	-	CG	CGC	1	2	5	2	MGG_00041T0(Y):O-methyltransferase				0.285714
supercont8.5	4375595	+	CG	CGG	16.34	3	9	3	MGG_17549T0(N):predicted protein				0.25
supercont8.6	20663	-	CG	CGT	1.95	2	6	2	MGG_17558T0(N):hypothetical protein				0.25
supercont8.6	54292	+	CG	CGC	1	3	15	3	MGG_08809T0(Y):hypothetical protein				0.166667
supercont8.6	216208	+	CG	CGA	1	2	6	2	MGG_08761T0(Y):peptidase S41 family protein				0.25
supercont8.6	278685	-	CG	CGA	1	2	4	2	MGG_08746T0(N):STE/STE20/YSK protein kinase				0.333333
supercont8.6	333220	-	CG	CGG	1	3	13	3	MGG_08730T0(Y):hypothetical protein				0.1875
supercont8.6	378207	-	CG	CGA	1	3	18	3	MGG_08709T0(Y):serine/threonine protein kinase				0.142857
supercont8.6	401085	+	CG	CGA	1	2	6	2	MGG_08705T0(Y):methyltransferase				0.25
supercont8.6	592194	-	CG	CGT	1	3	12	3	MGG_01941T0(N):FAD binding domain-containing protein				0.2
supercont8.6	614437	+	CG	CGA	1	3	17	3	MGG_01935T0(N):short chain dehydrogenase/reductase				0.15
supercont8.6	635415	-	CG	CGC	1	3	15	3	MGG_01925T0(Y):bifunctional P-450:NADPH-P450 reductase				0.166667
supercont8.6	709948	+	CG	CGT	50.71	2	3	2	MGG_17598T0(Y):predicted protein				0.4
supercont8.6	765490	-	CG	CGT	1	3	10	3	MGG_17603T0(Y):hypothetical protein				0.230769
supercont8.6	876777	-	CG	CGG	1	3	13	3	MGG_10368T0(Y):cytochrome c peroxidase				0.1875
supercont8.6	1027843	+	CG	CGG	1	3	13	3	MGG_10425T0(Y):hypothetical protein				0.1875
supercont8.6	1043516	-	CG	CGG	1	2	5	2	MGG_10429T0(Y):hypothetical protein				0.285714
supercont8.6	1043664	-	CG	CGA	1	2	6	2	MGG_10429T0(Y):hypothetical protein				0.25
supercont8.6	1056812	+	CG	CGA	1	2	6	2	MGG_10435T0(Y):hypothetical protein				0.25
supercont8.6	1085418	+	CG	CGC	1	2	6	2	MGG_04346T0(Y):sterol 24-C-methyltransferase				0.25
supercont8.6	1514338	-	CG	CGC	1	2	4	2	MGG_14902T0(N):hypothetical protein				0.333333
supercont8.6	1539777	+	CG	CGA	1	3	7	2	MGG_04213T0(Y):hypothetical protein				0.3
supercont8.6	1571644	-	CG	CGC	1	2	5	2	MGG_04209T0(N):hypothetical protein				0.285714
supercont8.6	1668973	-	CG	CGG	1	2	4	2	MGG_04186T0(N):rho GTPase activator Rga				0.333333
supercont8.6	1753419	-	CG	CGC	1	2	5	2	MGG_04163T0(N):hypothetical protein				0.285714
supercont8.6	1784104	-	CG	CGC	1	2	6	2	MGG_04156T0(N):aspartate aminotransferase				0.25
supercont8.6	1800486	+	CG	CGT	1	2	5	2	MGG_04148T0(Y):hypothetical protein				0.285714
supercont8.6	1864810	+	CG	CGG	1	2	5	2	MGG_04126T0(Y):sulfate permease 2				0.285714
supercont8.6	1945132	+	CG	CGC	1	3	20	3	MGG_04105T0(N):plasma membrane proteolipid 3				0.130435
supercont8.6	2102739	-	CG	CGG	1	3	18	3	MGG_17698T0(Y):hypothetical protein				0.142857
supercont8.6	2348884	-	CG	CGC	1	2	5	2	MGG_03977T0(N):hypothetical protein				0.285714
supercont8.6	2362276	-	CG	CGC	1	3	18	3	MGG_03973T0(Y):splicing factor 3B subunit 4				0.142857
supercont8.6	2421394	+	CG	CGC	1	3	19	3	MGG_03961T0(Y):signal recognition particle protein Sec65				0.136364
supercont8.6	2507087	-	CG	CGG	1	3	14	3	MGG_03939T0(N):pathway-specific nitrogen regulator				0.176471
supercont8.6	2612844	+	CG	CGA	1	3	16	3	MGG_03912T0(N):hypothetical protein				0.157895
supercont8.6	2631623	+	CG	CGC	1	3	20	3	MGG_03907T0(Y):hypothetical protein				0.130435
supercont8.6	2658698	-	CG	CGG	1	2	5	2	MGG_03899T0(Y):hypothetical protein				0.285714
supercont8.6	2725885	+	CG	CGC	1	2	5	2	MGG_03881T0(Y):tRNA				0.285714
supercont8.6	2773548	+	CG	CGA	1	3	19	3	MGG_03869T0(N):cysteine sulfinic acid decarboxylase				0.136364
supercont8.6	2788063	-	CG	CGC	1	3	11	3	MGG_03864T0(Y):hypothetical protein				0.214286
supercont8.6	2788286	-	CG	CGG	1	2	5	2	MGG_03864T0(Y):hypothetical protein				0.285714
supercont8.6	2880593	-	CG	CGA	1	2	6	2	MGG_03837T0(N):hypothetical protein				0.25
supercont8.6	3159940	-	CG	CGG	1	2	5	2	MGG_03759T0(N):GPI transamidase component GPI16				0.285714
supercont8.6	3253093	+	CG	CGA	22.38	2	4	2	MGG_17775T0(N):predicted protein				0.333333
supercont8.6	3287471	+	CG	CGA	1	2	3	2	MGG_09435T0(Y):hypothetical protein				0.4
supercont8.6	3388274	-	CG	CGG	1	3	12	3	MGG_09404T0(N):feruloyl esterase B				0.2
supercont8.6	3422529	+	CG	CGA	1	2	2	2	MGG_09396T0(Y):HET-C2 protein				0.5
supercont8.6	3534356	-	CG	CGG	1	2	4	2	MGG_09368T0(Y):hypothetical protein				0.333333
supercont8.6	3590546	+	CG	CGA	1	3	18	3	MGG_09352T0(N):minor extracellular protease vpr				0.142857
supercont8.6	3598348	-	CG	CGG	1	5	26	4	MGG_09350T0(Y):hypothetical protein				0.16129
supercont8.6	3659730	-	CG	CGC	1	2	6	2	MGG_09330T0(N):lipid phosphate phosphatase 1				0.25
supercont8.6	3808529	+	CG	CGG	1	3	12	3	MGG_09878T0(N):dihydrolipoyllysine-residue acetyltransferase component-pyruvate dehydrogenase complex				0.2
supercont8.6	3842747	-	CG	CGC	1	4	19	3	MGG_09867T0(N):N-acetyltransferase ats1	MGG_09868T0(Y):hypothetical protein			0.173913
supercont8.6	3873598	-	CG	CGT	1	3	15	3	MGG_17834T0(N):hypothetical protein				0.166667
supercont8.6	3880789	+	CG	CGA	1	3	20	3	MGG_09852T0(N):sugar transporter STL1				0.130435
supercont8.6	3934647	-	CG	CGT	1	2	4	2	MGG_09840T0(N):acetylxylan esterase 2				0.333333
supercont8.6	3944340	+	CG	CGT	1	2	6	2	MGG_09838T0(N):sulfate transporter 4.1				0.25
supercont8.6	4018356	+	CG	CGG	1	3	18	3	MGG_09817T0(Y):minor extracellular protease vpr				0.142857
supercont8.6	4097968	+	CG	CGG	1	7	26	4	MGG_09795T0(N):hypothetical protein				0.212121
supercont8.7	14659	+	CG	CGA	1	3	14	3	MGG_10356T0(N):hypothetical protein				0.176471
supercont8.7	96602	+	CG	CGC	1	4	26	4	MGG_14219T0(N):ubiquitin thioesterase				0.133333
supercont8.7	118252	+	CG	CGA	1	3	13	3	MGG_10320T0(N):methylcrotonoyl-CoA carboxylase subunit alpha				0.1875
supercont8.7	162784	-	CG	CGA	1	3	8	3	MGG_10312T0(N):hypothetical protein				0.272727
supercont8.7	201657	+	CG	CGG	1	4	19	3	MGG_10299T0(Y):hypothetical protein				0.173913
supercont8.7	211913	-	CG	CGC	1	2	4	2	MGG_17861T0(N):hypothetical protein				0.333333
supercont8.7	243322	-	CG	CGT	1	3	9	3	MGG_17866T0(Y):hypothetical protein				0.25
supercont8.7	243433	-	CG	CGG	1	3	7	2	MGG_17866T0(Y):hypothetical protein				0.3
supercont8.7	247511	+	CG	CGC	19.21	3	8	3	MGG_17867T0(N):predicted protein				0.272727
supercont8.7	294237	-	CG	CGA	1	2	5	2	MGG_12515T0(N):hypothetical protein				0.285714
supercont8.7	390647	-	CG	CGC	1	2	5	2	MGG_03071T0(N):hypothetical protein				0.285714
supercont8.7	463255	+	CG	CGC	1	11	224	10	MGG_03058T0(N):hypothetical protein				0.0468085
supercont8.7	463272	+	CG	CGC	1	39	197	9	MGG_03058T0(N):hypothetical protein				0.165254
supercont8.7	654116	-	CG	CGA	1	2	3	2	MGG_03012T0(N):hypothetical protein				0.4
supercont8.7	679195	+	CG	CGC	1	3	20	3	MGG_03005T0(Y):hypothetical protein				0.130435
supercont8.7	697222	+	CG	CGC	1	2	6	2	MGG_03000T0(N):hypothetical protein				0.25
supercont8.7	708733	-	CG	CGC	1	4	14	3	MGG_17894T0(N):predicted protein				0.222222
supercont8.7	876525	-	CG	CGT	1	3	19	3	MGG_02954T0(Y):dolichyl-phosphate-mannose-protein mannosyltransferase 1				0.136364
supercont8.7	1049679	-	CG	CGG	1	3	16	3	MGG_02915T0(N):FAD binding domain-containing protein				0.157895
supercont8.7	1080672	+	CG	CGA	1	2	6	2	MGG_02904T0(N):hypothetical protein	MGG_17933T0(Y):hypothetical protein			0.25
supercont8.7	1172856	+	CG	CGC	1	2	6	2	MGG_02879T0(N):hypothetical protein				0.25
supercont8.7	1197441	+	CG	CGT	1	2	6	2	MGG_02874T0(Y):WD repeat-containing protein mip1				0.25
supercont8.7	1262334	-	CG	CGA	1	2	6	2	MGG_02855T0(N):vacuolar membrane PQ loop repeat protein				0.25
supercont8.7	1297943	-	CG	CGT	1	3	19	3	MGG_02846T0(Y):hypothetical protein				0.136364
supercont8.7	1327745	+	CG	CGA	1	2	6	2	MGG_02838T0(N):hypothetical protein				0.25
supercont8.7	1357302	-	CG	CGA	1	2	3	2	MGG_02831T0(N):hypothetical protein				0.4
supercont8.7	1460334	-	CG	CGG	1	3	17	3	MGG_02802T0(Y):hypothetical protein				0.15
supercont8.7	1477565	+	CG	CGC	1	3	15	3	MGG_02795T0(Y):RIP defective				0.166667
supercont8.7	1526633	-	CG	CGT	1	2	6	2	MGG_02781T0(N):EFR3				0.25
supercont8.7	1532125	-	CG	CGC	1	2	5	2	MGG_02779T0(N):hypothetical protein				0.285714
supercont8.7	1571217	+	CG	CGA	1	2	6	2	MGG_17969T0(Y):hypothetical protein				0.25
supercont8.7	1597610	-	CG	CGC	1	3	16	3	MGG_02766T1(Y):succinate-semialdehyde dehydrogenase	MGG_02766T0(Y):succinate-semialdehyde dehydrogenase			0.157895
supercont8.7	1597817	+	CG	CGC	1	3	16	3	MGG_02766T1(Y):succinate-semialdehyde dehydrogenase	MGG_02766T0(Y):succinate-semialdehyde dehydrogenase			0.157895
supercont8.7	1633486	+	CG	CGC	1	2	4	2	MGG_02757T0(Y):AGC/NDR protein kinase				0.333333
supercont8.7	1664919	+	CG	CGT	1	3	19	3	MGG_17977T0(N):hypothetical protein				0.136364
supercont8.7	1963188	-	CG	CGA	1	5	29	4	MGG_02671T0(Y):hypothetical protein				0.147059
supercont8.7	2053592	-	CG	CGC	1	2	6	2	MGG_02653T0(N):6-phosphofructokinase				0.25
supercont8.7	2125034	+	CG	CGA	1	2	4	2	MGG_02631T0(Y):hypothetical protein				0.333333
supercont8.7	2237849	+	CG	CGG	1	3	6	2	MGG_02601T0(Y):hypothetical protein				0.333333
supercont8.7	2245734	+	CG	CGT	1	2	3	2	MGG_02597T0(Y):YjeF				0.4
supercont8.7	2301736	-	CG	CGG	1	2	2	2	MGG_02582T0(N):hypothetical protein				0.5
supercont8.7	2302641	+	CG	CGG	1	3	16	3	MGG_02582T0(N):hypothetical protein				0.157895
supercont8.7	2317720	-	CG	CGT	1	2	5	2	MGG_15032T0(Y):hypothetical protein				0.285714
supercont8.7	2317781	-	CG	CGG	1	3	6	2	MGG_15032T0(Y):hypothetical protein				0.333333
supercont8.7	2317803	-	CG	CGG	1	2	6	2	MGG_15032T0(Y):hypothetical protein				0.25
supercont8.7	2317834	+	CG	CGG	1	2	2	2	MGG_15032T0(Y):hypothetical protein				0.5
supercont8.7	2406518	+	CG	CGC	1	2	2	2	MGG_02549T0(Y):hypothetical protein				0.5
supercont8.7	2643482	+	CG	CGG	1	3	14	3	MGG_09031T0(Y):hypothetical protein				0.176471
supercont8.7	2713648	+	CG	CGC	1	3	11	3	MGG_09010T0(N):transcriptional activator hac1				0.214286
supercont8.7	2778977	+	CG	CGA	1	2	2	2	MGG_10593T0(N):hypothetical protein				0.5
supercont8.7	2806772	+	CG	CGG	1	2	6	2	MGG_10585T0(N):monooxygenase				0.25
supercont8.7	2903090	-	CG	CGT	1	2	5	2	MGG_10561T0(Y):hypothetical protein				0.285714
supercont8.7	3050656	+	CG	CGC	1	3	16	3	MGG_18075T0(Y):hypothetical protein				0.157895
supercont8.7	3050900	+	CG	CGT	1	3	16	3	MGG_18075T0(Y):hypothetical protein				0.157895
supercont8.7	3123952	-	CG	CGG	1	2	5	2	MGG_14042T0(N):hypothetical protein				0.285714
supercont8.7	3256809	+	CG	CGG	1	3	13	3	MGG_09604T0(Y):hypothetical protein				0.1875
supercont8.8	50370	+	CG	CGC	3.35	2	5	2	MGG_18103T0(Y):predicted protein				0.285714
supercont8.8	52409	+	CG	CGT	1	3	17	3	MGG_18104T0(N):hypothetical protein				0.15
supercont8.8	138839	-	CG	CGC	1	3	3	2	MGG_18113T0(Y):hypothetical protein				0.5
supercont8.8	139229	-	CG	CGT	1	4	5	2	MGG_18113T0(Y):hypothetical protein				0.444444
supercont8.8	175509	+	CG	CGT	1	3	4	2	MGG_10926T0(Y):hypothetical protein				0.428571
supercont8.8	186638	+	CG	CGA	1	2	5	2	MGG_10207T0(Y):hypothetical protein				0.285714
supercont8.8	244013	-	CG	CGT	1	2	4	2	MGG_10267T0(Y):hypothetical protein				0.333333
supercont8.8	313401	+	CG	CGG	1	2	6	2	MGG_10251T0(Y):hypothetical protein				0.25
supercont8.8	369840	-	CG	CGG	1	4	27	4	MGG_10233T0(N):hypothetical protein				0.129032
supercont8.1	67704	+	CHG	CAG	1	2	5	2	MGG_14623T0(N):hypothetical protein				0.285714
supercont8.1	184301	+	CHG	CAG	1	3	17	3	MGG_15988T0(Y):IRE protein kinase				0.15
supercont8.1	453938	-	CHG	CCG	1	2	3	2	MGG_02065T0(N):kinesin light chain	MGG_02065T1(N):kinesin light chain			0.4
supercont8.1	520783	-	CHG	CAG	1	2	6	2	MGG_02088T0(Y):hypothetical protein				0.25
supercont8.1	594489	+	CHG	CAG	1	2	6	2	MGG_02114T0(N):hypothetical protein				0.25
supercont8.1	645400	+	CHG	CAG	1	2	3	2	MGG_14601T0(Y):hypothetical protein				0.4
supercont8.1	1102245	+	CHG	CAG	1	4	23	4	MGG_02238T0(Y):hypothetical protein				0.148148
supercont8.1	1108058	-	CHG	CCG	1	3	16	3	MGG_02240T0(Y):hypothetical protein				0.157895
supercont8.1	1168692	-	CHG	CCG	1	3	10	3	MGG_02257T0(Y):hypothetical protein				0.230769
supercont8.1	1489114	+	CHG	CAG	1	3	8	3	MGG_11945T0(Y):candidapepsin				0.272727
supercont8.1	1569995	+	CHG	CAG	1	2	5	2	MGG_02368T0(Y):galactose oxidase				0.285714
supercont8.1	1684867	+	CHG	CAG	1	3	13	3	MGG_02395T0(N):leucine-rich repeat-containing protein 23				0.1875
supercont8.1	1723930	+	CHG	CAG	1	3	17	3	MGG_02401T0(N):hypothetical protein				0.15
supercont8.1	1773282	+	CHG	CAG	1	2	6	2	MGG_02418T0(Y):vesicular-fusion protein SEC18				0.25
supercont8.1	1801505	+	CHG	CAG	1	4	16	3	MGG_02424T0(Y):ubiquitin/metalloprotease fusion protein				0.2
supercont8.1	1835227	+	CHG	CTG	1	2	5	2	MGG_02431T0(N):hypothetical protein				0.285714
supercont8.1	1955732	-	CHG	CAG	1	3	17	3	MGG_02459T0(N):DNA polymerase delta small subunit				0.15
supercont8.1	1977215	-	CHG	CAG	1	2	4	2	MGG_02468T0(Y):hypothetical protein				0.333333
supercont8.1	2007763	+	CHG	CAG	1	2	4	2	MGG_11899T0(Y):SH3 domain-containing protein				0.333333
supercont8.1	2050298	-	CHG	CAG	1	3	10	3	MGG_02487T0(Y):plasma membrane calcium-transporting ATPase 3				0.230769
supercont8.1	2131667	-	CHG	CAG	1	2	6	2	MGG_02503T0(N):glucose-regulated protein				0.25
supercont8.1	2435927	-	CHG	CAG	1	2	4	2	MGG_06699T0(Y):hypothetical protein				0.333333
supercont8.1	2774086	-	CHG	CAG	1	3	17	3	MGG_06794T0(Y):puromycin resistance protein pur8				0.15
supercont8.1	2899464	-	CHG	CAG	1	3	16	3	MGG_06823T0(N):hypothetical protein				0.157895
supercont8.1	2979797	+	CHG	CAG	1	2	6	2	MGG_06850T0(Y):hypothetical protein				0.25
supercont8.1	3021457	+	CHG	CCG	1	3	4	2	MGG_06863T0(N):hypothetical protein				0.428571
supercont8.1	3131354	-	CHG	CAG	1	3	14	3	MGG_06888T0(N):glutamine synthetase				0.176471
supercont8.1	3220477	+	CHG	CAG	1	2	5	2	MGG_06909T0(Y):hypothetical protein				0.285714
supercont8.1	3224835	+	CHG	CAG	1	3	14	3	MGG_06911T0(Y):rdgB/HAM1 family non-canonical purine NTP pyrophosphatase				0.176471
supercont8.1	3326907	-	CHG	CTG	1	2	5	2	MGG_06941T0(Y):serine/threonine-protein phosphatase 5				0.285714
supercont8.1	3437627	-	CHG	CAG	1	3	14	3	MGG_06975T0(N):hypothetical protein				0.176471
supercont8.1	3564083	-	CHG	CAG	1	3	16	3	MGG_07008T0(Y):nucleolar protein nop-58				0.157895
supercont8.1	3643272	-	CHG	CAG	1	2	4	2	MGG_09180T0(Y):hypothetical protein				0.333333
supercont8.1	3717976	-	CHG	CAG	1	2	4	2	MGG_09200T0(N):zinc finger protein				0.333333
supercont8.1	3782199	-	CHG	CAG	1	2	6	2	MGG_09211T0(Y):FAD binding domain-containing protein				0.25
supercont8.1	3807439	-	CHG	CTG	1	2	5	2	MGG_09217T0(Y):hypothetical protein				0.285714
supercont8.1	3876171	+	CHG	CTG	1	4	17	3	MGG_11757T0(N):DNA damage response protein RcaA				0.190476
supercont8.1	4191402	+	CHG	CAG	1	3	19	3	MGG_09313T0(Y):ribosome biogenesis protein ERB1				0.136364
supercont8.1	4212827	+	CHG	CAG	28.85	2	2	2	MGG_16285T0(N):predicted protein				0.5
supercont8.1	4213180	+	CHG	CTG	29.68	3	6	2	MGG_16285T0(N):predicted protein				0.333333
supercont8.1	4220830	-	CHG	CAG	1	2	6	2	MGG_16287T0(N):hypothetical protein				0.25
supercont8.1	4300256	+	CHG	CAG	1	3	15	3	MGG_09907T0(Y):ubiquitin carboxyl-terminal hydrolase 13				0.166667
supercont8.1	4352441	-	CHG	CCG	1	3	13	3	MGG_16295T0(Y):hypothetical protein				0.1875
supercont8.1	4355487	-	CHG	CCG	1	2	5	2	MGG_09923T0(Y):hypothetical protein				0.285714
supercont8.1	4390053	-	CHG	CAG	1	4	10	3	MGG_09932T0(N):hypothetical protein				0.285714
supercont8.1	4505300	-	CHG	CCG	1	2	3	2	MGG_09959T0(N):hypothetical protein				0.4
supercont8.1	4708966	-	CHG	CCG	1	2	5	2	MGG_10523T0(N):hypothetical protein				0.285714
supercont8.1	4759514	-	CHG	CAG	1	2	6	2	MGG_10532T0(N):necrosis and ethylene inducing peptide				0.25
supercont8.1	4787681	+	CHG	CAG	1	2	3	2	MGG_16321T0(Y):hypothetical protein				0.4
supercont8.1	4815001	-	CHG	CCG	1	2	6	2	MGG_10547T0(N):ankyrin repeat domain-containing protein				0.25
supercont8.1	4951934	+	CHG	CAG	1	3	14	3	MGG_13021T0(N):hypothetical protein				0.176471
supercont8.1	5003633	-	CHG	CAG	1	3	14	3	MGG_13029T0(N):hypothetical protein				0.176471
supercont8.1	5090488	-	CHG	CTG	1	2	5	2	MGG_05400T0(Y):hypothetical protein				0.285714
supercont8.1	5099038	-	CHG	CAG	1	3	14	3	MGG_16351T0(Y):hypothetical protein				0.176471
supercont8.1	5111778	+	CHG	CAG	1	3	13	3	MGG_05405T0(N):hypothetical protein				0.1875
supercont8.1	5275433	+	CHG	CAG	1	3	18	3	MGG_13068T0(N):venom protein 2				0.142857
supercont8.1	5360593	-	CHG	CTG	1	2	6	2	MGG_05480T0(N):succinyl-CoA ligase subunit alpha				0.25
supercont8.1	5521078	-	CHG	CAG	1	4	14	3	MGG_05530T0(N):conserved hypothetical protein				0.222222
supercont8.1	5639188	-	CHG	CAG	38.58	2	4	2	MGG_16405T0(Y):predicted protein				0.333333
supercont8.1	5681248	+	CHG	CAG	1	2	6	2	MGG_05568T0(Y):hypothetical protein				0.25
supercont8.1	5797385	+	CHG	CTG	1	3	13	3	MGG_05598T0(N):hypothetical protein				0.1875
supercont8.1	5811894	+	CHG	CTG	1	2	5	2	MGG_05601T0(N):hypothetical protein				0.285714
supercont8.1	5892695	+	CHG	CAG	1	2	6	2	MGG_05626T0(N):cytoskeleton assembly control protein SLA1p				0.25
supercont8.1	5913213	+	CHG	CTG	1	3	16	3	MGG_05631T0(N):UDP-N-acetylglucosamine transporter YEA4				0.157895
supercont8.1	5965899	+	CHG	CAG	1	3	11	3	MGG_05645T0(Y):hypothetical protein				0.214286
supercont8.1	6022364	+	CHG	CAG	1	2	5	2	MGG_16439T0(Y):hypothetical protein				0.285714
supercont8.1	6082694	+	CHG	CAG	1	2	4	2	MGG_05675T0(N):hypothetical protein				0.333333
supercont8.1	6094575	-	CHG	CCG	1	3	12	3	MGG_05678T0(N):hypothetical protein				0.2
supercont8.1	6150010	-	CHG	CAG	1	2	6	2	MGG_05695T0(N):hypothetical protein				0.25
supercont8.1	6292540	-	CHG	CAG	1	3	12	3	MGG_05727T0(Y):ankyrin repeat protein				0.2
supercont8.1	6335163	-	CHG	CAG	1	2	5	2	MGG_05738T0(N):paxillin				0.285714
supercont8.1	6392311	-	CHG	CAG	1	2	6	2	MGG_05750T0(Y):hypothetical protein				0.25
supercont8.1	6508208	-	CHG	CCG	1	3	18	3	MGG_10609T0(N):DNA-(apurinic or apyrimidinic site) lyase 1				0.142857
supercont8.1	6590305	+	CHG	CAG	1	3	18	3	MGG_10638T0(Y):hypothetical protein				0.142857
supercont8.1	6640183	+	CHG	CCG	1.25	2	2	2	MGG_16482T0(Y):hypothetical protein				0.5
supercont8.1	6813554	-	CHG	CAG	1.84	5	67	5	MGG_16500T0(Y):hypothetical protein				0.0694444
supercont8.1	6889044	-	CHG	CCG	1	2	3	2	MGG_04712T0(N):ESCRT-I component				0.4
supercont8.1	6915739	+	CHG	CAG	1	2	5	2	MGG_04709T0(Y):hypothetical protein				0.285714
supercont8.1	6917507	-	CHG	CAG	1	3	13	3	MGG_04709T0(Y):hypothetical protein				0.1875
supercont8.1	7271051	-	CHG	CAG	1	4	20	3	MGG_04511T0(Y):MFS transporter				0.166667
supercont8.1	7341688	-	CHG	CCG	1	2	6	2	MGG_04483T0(N):mitochondrial carrier protein				0.25
supercont8.1	7365214	-	CHG	CAG	1	2	5	2	MGG_13817T0(N):DDHD domain-containing protein				0.285714
supercont8.1	7457001	-	CHG	CAG	1	3	17	3	MGG_04406T0(Y):hypothetical protein				0.15
supercont8.1	7469062	+	CHG	CAG	1	3	20	3	MGG_04401T0(N):F-box and JmjC domain-containing protein				0.130435
supercont8.1	7582827	+	CHG	CAG	1	3	19	3	MGG_08616T0(N):glycosyl hydrolase				0.136364
supercont8.1	7645010	+	CHG	CAG	1	2	4	2	MGG_08641T0(Y):pre-mRNA-splicing factor CWC2	MGG_14268T0(N):urease accessory protein UreF			0.333333
supercont8.1	7713230	-	CHG	CAG	1	2	5	2	MGG_14270T0(N):hypothetical protein				0.285714
supercont8.2	96406	-	CHG	CTG	1	3	17	3	MGG_15496T0(N):hypothetical protein				0.15
supercont8.2	114188	-	CHG	CTG	1	2	6	2	MGG_10730T0(N):potassium/sodium efflux P-type ATPase				0.25
supercont8.2	218660	-	CHG	CCG	1	3	20	3	MGG_11047T0(Y):DNA repair and recombination protein RAD5C				0.130435
supercont8.2	372455	+	CHG	CAG	1	3	17	3	MGG_10478T0(Y):hypothetical protein				0.15
supercont8.2	479854	+	CHG	CAG	1	3	8	3	MGG_10379T0(N):hypothetical protein				0.272727
supercont8.2	575374	-	CHG	CAG	1	3	18	3	MGG_10958T0(Y):hypothetical protein				0.142857
supercont8.2	587105	-	CHG	CCG	1	3	18	3	MGG_11061T0(Y):hypothetical protein				0.142857
supercont8.2	876783	-	CHG	CCG	1	2	3	2	MGG_11390T0(N):hypothetical protein				0.4
supercont8.2	888956	-	CHG	CAG	1	3	6	2	MGG_04519T0(N):hypothetical protein				0.333333
supercont8.2	1105372	-	CHG	CCG	1	2	6	2	MGG_04617T0(Y):hypothetical protein				0.25
supercont8.2	1113652	+	CHG	CTG	1	3	18	3	MGG_04641T0(Y):transcription factor AATF/Che-1				0.142857
supercont8.2	1194417	+	CHG	CAG	1	2	6	2	MGG_04664T0(Y):hypothetical protein				0.25
supercont8.2	1240331	-	CHG	CAG	1	2	6	2	MGG_04675T0(N):hypothetical protein				0.25
supercont8.2	1276040	-	CHG	CCG	1	2	2	2	MGG_04699T0(N):C2H2 finger domain-containing protein FlbC				0.5
supercont8.2	1276043	-	CHG	CTG	1	2	2	2	MGG_04699T0(N):C2H2 finger domain-containing protein FlbC				0.5
supercont8.2	1303891	-	CHG	CAG	1	3	14	3	MGG_15563T0(Y):hypothetical protein				0.176471
supercont8.2	1347260	-	CHG	CAG	1	3	12	3	MGG_04739T0(N):F-box domain-containing protein				0.2
supercont8.2	1370112	-	CHG	CTG	1	3	15	3	MGG_11360T0(Y):nucleolar complex protein 4				0.166667
supercont8.2	1378537	+	CHG	CAG	1	2	6	2	MGG_04758T0(Y):hypothetical protein	MGG_04758T1(Y):hypothetical protein			0.25
supercont8.2	1384171	+	CHG	CCG	1	3	16	3	MGG_04759T0(N):hypothetical protein				0.157895
supercont8.2	1399773	+	CHG	CAG	1	3	8	3	MGG_04769T0(N):hypothetical protein				0.272727
supercont8.2	1467665	+	CHG	CCG	1	3	9	3	MGG_04805T0(N):citrate lyase subunit beta				0.25
supercont8.2	1514902	+	CHG	CCG	1	2	6	2	MGG_04830T0(Y):vacuolar protein sorting-associated protein 26B-B	MGG_04831T0(N):hypothetical protein			0.25
supercont8.2	1548881	+	CHG	CAG	1	2	6	2	MGG_04838T0(Y):hypothetical protein				0.25
supercont8.2	1555239	-	CHG	CCG	1	2	6	2	MGG_15580T0(N):hypothetical protein				0.25
supercont8.2	1567732	+	CHG	CAG	1	4	2	2	MGG_11346T0(N):hypothetical protein				0.666667
supercont8.2	1595033	+	CHG	CAG	1	2	6	2	MGG_15582T0(Y):rRNA-processing protein EFG1				0.25
supercont8.2	1597230	-	CHG	CAG	1	3	19	3	MGG_10138T0(N):hypothetical protein	MGG_15583T0(Y):hypothetical protein			0.136364
supercont8.2	1655527	+	CHG	CTG	1	3	14	3	MGG_10163T0(Y):hypothetical protein				0.176471
supercont8.2	1682642	+	CHG	CTG	1	3	8	3	MGG_10184T0(N):hypothetical protein				0.272727
supercont8.2	1762636	+	CHG	CAG	1	3	20	3	MGG_08820T0(N):hypothetical protein				0.130435
supercont8.2	1876263	-	CHG	CAG	1	3	16	3	MGG_14755T0(N):vacuolar protein sorting-associated protein 45				0.157895
supercont8.2	1887413	+	CHG	CAG	1	2	6	2	MGG_08855T0(Y):hypothetical protein				0.25
supercont8.2	1899346	+	CHG	CAG	1	3	20	3	MGG_08859T0(Y):ADP-ribosylation factor family protein	MGG_08860T0(N):exosome complex exonuclease RRP45			0.130435
supercont8.2	1940067	-	CHG	CTG	1	5	22	4	MGG_08871T0(Y):hypothetical protein				0.185185
supercont8.2	1957947	-	CHG	CAG	1	3	17	3	MGG_15601T0(N):TATA-box-binding protein				0.15
supercont8.2	2039926	-	CHG	CCG	1	5	37	4	MGG_08898T0(Y):differentiation regulator				0.119048
supercont8.2	2123422	+	CHG	CCG	1	3	17	3	MGG_08920T0(N):hypothetical protein				0.15
supercont8.2	2205098	+	CHG	CCG	1	3	17	3	MGG_15612T0(N):hypothetical protein				0.15
supercont8.2	2298214	-	CHG	CAG	1	3	14	3	MGG_11289T0(Y):hypothetical protein				0.176471
supercont8.2	2304925	+	CHG	CAG	1	3	14	3	MGG_08966T0(N):cuticle-degrading protease				0.176471
supercont8.2	2548899	+	CHG	CAG	1	3	12	3	MGG_11278T0(Y):mitochondrion protein				0.2
supercont8.2	2599768	-	CHG	CTG	1	2	6	2	MGG_15636T0(N):calcium/proton exchanger				0.25
supercont8.2	2661147	-	CHG	CTG	1	2	2	2	MGG_01207T0(Y):transcription initiation factor TFIID subunit 1	MGG_01207T1(Y):transcription initiation factor TFIID subunit 1			0.5
supercont8.2	2792414	-	CHG	CTG	1	2	3	2	MGG_01236T0(N):WD repeat-containing protein slp1				0.4
supercont8.2	2838782	+	CHG	CCG	1	3	2	2	MGG_11252T0(Y):hypothetical protein				0.6
supercont8.2	2853982	-	CHG	CAG	1	3	17	3	MGG_01252T0(N):hypothetical protein				0.15
supercont8.2	2895108	+	CHG	CAG	1	3	17	3	MGG_01264T0(Y):glycosyl hydrolase				0.15
supercont8.2	2900510	+	CHG	CTG	1	3	18	3	MGG_01266T0(Y):hypothetical protein				0.142857
supercont8.2	2914311	+	CHG	CCG	1	2	5	2	MGG_01272T0(Y):CORD and CS domain-containing protein				0.285714
supercont8.2	2925663	-	CHG	CAG	1	3	19	3	MGG_11243T0(Y):hypothetical protein				0.136364
supercont8.2	2997436	+	CHG	CAG	1	3	11	3	MGG_01291T0(N):glycerol-3-phosphate O-acyltransferase 1				0.214286
supercont8.2	3030629	-	CHG	CAG	1	3	15	3	MGG_01299T0(Y):hypothetical protein				0.166667
supercont8.2	3045741	-	CHG	CAG	1	2	4	2	MGG_01305T0(N):hypothetical protein				0.333333
supercont8.2	3080454	-	CHG	CAG	1	2	4	2	MGG_01315T0(Y):hypothetical protein	MGG_15669T0(N):hypothetical protein			0.333333
supercont8.2	3103654	-	CHG	CAG	1	2	6	2	MGG_01325T0(N):high mobility group protein				0.25
supercont8.2	3224285	+	CHG	CAG	1	3	16	3	MGG_01353T0(Y):cytochrome P450 monooxygenase	MGG_01354T0(N):hypothetical protein			0.157895
supercont8.2	3281572	+	CHG	CCG	1	2	4	2	MGG_15683T0(Y):hypothetical protein				0.333333
supercont8.2	3287769	+	CHG	CAG	1	2	3	2	MGG_01369T0(N):alpha/beta hydrolase fold-3 domain-containing protein				0.4
supercont8.2	3301496	+	CHG	CAG	1	3	20	3	MGG_01374T0(N):hypothetical protein				0.130435
supercont8.2	3327831	+	CHG	CCG	1	3	9	3	MGG_15687T0(N):hypothetical protein				0.25
supercont8.2	3440815	+	CHG	CAG	1	3	16	3	MGG_01414T0(N):transcriptional activator xlnR				0.157895
supercont8.2	3485706	+	CHG	CCG	1	2	4	2	MGG_01425T0(N):hypothetical protein				0.333333
supercont8.2	3526387	-	CHG	CCG	1	2	5	2	MGG_01437T0(N):cyclin domain-containing protein				0.285714
supercont8.2	3562310	+	CHG	CCG	1	3	20	3	MGG_01447T0(N):hypothetical protein	MGG_15701T0(Y):hypothetical protein			0.130435
supercont8.2	3591813	+	CHG	CCG	1	3	18	3	MGG_01457T0(Y):Spc97/Spc98 family protein				0.142857
supercont8.2	3649570	+	CHG	CTG	1	3	13	3	MGG_01467T0(Y):hypothetical protein				0.1875
supercont8.2	3687586	-	CHG	CTG	1	2	5	2	MGG_01471T0(N):import inner membrane translocase subunit tim-21				0.285714
supercont8.2	3756362	-	CHG	CAG	1	3	12	3	MGG_01488T0(N):hypothetical protein				0.2
supercont8.2	3810277	-	CHG	CAG	14.05	3	18	3	MGG_15715T0(Y):predicted protein				0.142857
supercont8.2	3829800	+	CHG	CAG	1	3	19	3	MGG_15719T0(Y):hypothetical protein				0.136364
supercont8.2	3924476	-	CHG	CCG	1	2	6	2	MGG_01534T0(Y):hypothetical protein				0.25
supercont8.2	4186553	+	CHG	CCG	1	2	6	2	MGG_01612T0(Y):hypothetical protein				0.25
supercont8.2	4249590	-	CHG	CAG	1	3	16	3	MGG_01625T1(N):hypothetical protein	MGG_01625T0(N):hypothetical protein			0.157895
supercont8.2	4269519	+	CHG	CAG	1	2	6	2	MGG_01629T0(Y):hypothetical protein				0.25
supercont8.2	4276009	+	CHG	CAG	1	4	27	4	MGG_01632T0(N):hypothetical protein				0.129032
supercont8.2	4349522	-	CHG	CAG	1	3	20	3	MGG_01654T0(Y):hypothetical protein				0.130435
supercont8.2	4387988	+	CHG	CAG	1	4	20	3	MGG_01665T0(Y):hypothetical protein				0.166667
supercont8.2	4393189	+	CHG	CTG	1	3	18	3	MGG_01668T0(N):hypothetical protein				0.142857
supercont8.2	4448670	+	CHG	CCG	1	2	4	2	MGG_01682T0(Y):ATP-dependent RNA helicase SUV3				0.333333
supercont8.2	4510048	-	CHG	CAG	1	2	2	2	MGG_01700T0(Y):cytochrome P450 monooxygenase				0.5
supercont8.2	4637202	+	CHG	CAG	57.16	2	3	2	MGG_15763T0(Y):predicted protein				0.4
supercont8.2	4734630	+	CHG	CCG	1	4	21	3	MGG_01760T0(Y):exocyst complex protein EXO70				0.16
supercont8.2	4851252	+	CHG	CAG	1	2	4	2	MGG_01791T0(N):WD repeat-containing protein				0.333333
supercont8.2	4964459	-	CHG	CCG	1	3	10	3	MGG_01818T0(Y):guanine nucleotide-binding protein alpha-3 subunit	MGG_15776T0(N):hypothetical protein			0.230769
supercont8.2	4994451	-	CHG	CAG	1	2	5	2	MGG_11130T0(N):hypothetical protein				0.285714
supercont8.2	5033213	+	CHG	CTG	1	3	15	3	MGG_01834T0(N):hypothetical protein				0.166667
supercont8.2	5105545	+	CHG	CAG	1	2	4	2	MGG_01853T0(Y):hypothetical protein				0.333333
supercont8.2	5141960	-	CHG	CAG	1	3	14	3	MGG_01862T0(Y):zinc/iron transporter				0.176471
supercont8.2	5176337	-	CHG	CCG	1	2	4	2	MGG_01873T0(N):hypothetical protein				0.333333
supercont8.2	5292050	+	CHG	CAG	1.18	4	8	3	MGG_15335T0(Y):hypothetical protein				0.333333
supercont8.2	5367171	-	CHG	CAG	1	2	6	2	MGG_07997T0(N):hypothetical protein				0.25
supercont8.2	5408531	+	CHG	CAG	1	2	5	2	MGG_08011T0(N):D-amino-acid oxidase				0.285714
supercont8.2	5590039	-	CHG	CAG	1	2	5	2	MGG_08069T0(Y):hypothetical protein				0.285714
supercont8.2	5595652	+	CHG	CTG	1	2	4	2	MGG_08072T0(N):cholesterol oxidase				0.333333
supercont8.2	5613601	-	CHG	CCG	1	2	6	2	MGG_15053T0(N):histone-lysine N-methyltransferase				0.25
supercont8.2	5885607	+	CHG	CTG	1	2	6	2	MGG_08155T0(Y):hypothetical protein				0.25
supercont8.2	5993071	-	CHG	CTG	1	2	4	2	MGG_15836T0(N):hypothetical protein				0.333333
supercont8.2	6083303	+	CHG	CAG	1	3	8	3	MGG_08208T0(Y):hypothetical protein				0.272727
supercont8.2	6111461	+	CHG	CAG	1	2	6	2	MGG_12322T0(Y):hypothetical protein				0.25
supercont8.2	6165985	-	CHG	CCG	1	2	4	2	MGG_07037T0(Y):phosphatidylserine decarboxylase				0.333333
supercont8.2	6229306	-	CHG	CAG	1	2	6	2	MGG_07062T0(N):hypothetical protein				0.25
supercont8.2	6283062	+	CHG	CAG	1	2	4	2	MGG_07077T0(Y):golgi apyrase				0.333333
supercont8.2	6304437	-	CHG	CAG	1	2	6	2	MGG_12335T0(Y):mannan polymerase II complex ANP1 subunit				0.25
supercont8.2	6326679	+	CHG	CAG	1	3	12	3	MGG_07089T0(Y):poly(A) polymerase				0.2
supercont8.2	6338950	+	CHG	CAG	1	4	28	4	MGG_15853T0(N):hypothetical protein				0.125
supercont8.2	6589292	+	CHG	CAG	1	2	4	2	MGG_07160T0(N):hypothetical protein				0.333333
supercont8.2	6593249	-	CHG	CCG	1	2	4	2	MGG_07161T0(Y):kinase isozyme 4				0.333333
supercont8.2	6663507	-	CHG	CTG	1	2	3	2	MGG_07182T0(Y):hypothetical protein				0.4
supercont8.2	6664226	-	CHG	CAG	1	2	4	2	MGG_07183T0(N):hypothetical protein				0.333333
supercont8.2	6673552	+	CHG	CAG	1	3	16	3	MGG_12369T0(Y):hypothetical protein				0.157895
supercont8.2	6683060	-	CHG	CTG	1	4	12	3	MGG_07187T0(N):glutamate synthase				0.25
supercont8.2	6744613	+	CHG	CAG	1	3	16	3	MGG_07201T0(N):mitochondrial DNA replication protein YHM2				0.157895
supercont8.2	6933513	+	CHG	CAG	1	2	6	2	MGG_07245T0(Y):hypothetical protein				0.25
supercont8.2	7018955	-	CHG	CCG	1	3	14	3	MGG_07265T0(Y):endosulphine family protein				0.176471
supercont8.2	7076413	+	CHG	CAG	1	2	6	2	MGG_07278T0(Y):hypothetical protein				0.25
supercont8.2	7187172	-	CHG	CAG	1	3	14	3	MGG_07309T0(N):Delta(3,5)-Delta(2,4)-dienoyl-CoA isomerase				0.176471
supercont8.2	7248342	+	CHG	CTG	1	2	3	2	MGG_07320T0(N):hypothetical protein				0.4
supercont8.2	7267071	-	CHG	CCG	1	2	6	2	MGG_07326T0(Y):hypothetical protein				0.25
supercont8.2	7322705	+	CHG	CTG	1	3	16	3	MGG_07340T0(Y):epoxide hydrolase				0.157895
supercont8.2	7325859	+	CHG	CAG	1	2	3	2	MGG_15090T0(Y):hypothetical protein				0.4
supercont8.2	7369269	+	CHG	CCG	1	2	6	2	MGG_07356T0(Y):hypothetical protein				0.25
supercont8.2	7425993	-	CHG	CAG	1	2	3	2	MGG_10800T0(Y):sarcosine oxidase				0.4
supercont8.2	7543589	+	CHG	CAG	1	3	18	3	MGG_08405T0(N):retinol dehydrogenase 13				0.142857
supercont8.2	7601094	+	CHG	CAG	1	4	17	3	MGG_08391T0(N):hypothetical protein				0.190476
supercont8.2	7683441	+	CHG	CAG	1	2	4	2	MGG_08367T0(Y):hypothetical protein	MGG_15932T0(N):hypothetical protein			0.333333
supercont8.2	7702017	+	CHG	CAG	1	3	19	3	MGG_15100T0(N):polyketide synthase				0.136364
supercont8.2	7739381	-	CHG	CAG	1	3	19	3	MGG_15934T0(N):hypothetical protein				0.136364
supercont8.2	7850336	-	CHG	CAG	1.35	4	29	4	MGG_15946T0(Y):predicted protein				0.121212
supercont8.2	7987107	+	CHG	CAG	1	2	6	2	MGG_12476T0(Y):hypothetical protein				0.25
supercont8.2	7997764	-	CHG	CAG	1	2	5	2	MGG_08287T1(N):hypothetical protein	MGG_08287T0(N):hypothetical protein			0.285714
supercont8.2	8094053	+	CHG	CTG	1	2	5	2	MGG_08256T0(Y):mitochondrial peroxiredoxin PRX1				0.285714
supercont8.3	53481	+	CHG	CAG	1	3	16	3	MGG_09073T0(N):minor extracellular protease vpr				0.157895
supercont8.3	70113	+	CHG	CTG	1	3	18	3	MGG_13326T0(N):hypothetical protein				0.142857
supercont8.3	164278	-	CHG	CTG	1	3	9	3	MGG_15187T0(Y):hypothetical protein				0.25
supercont8.3	235870	+	CHG	CCG	1	4	19	3	MGG_16595T0(Y):hypothetical protein				0.173913
supercont8.3	240832	+	CHG	CAG	1	3	17	3	MGG_09117T0(N):hypothetical protein				0.15
supercont8.3	269173	-	CHG	CAG	29.89	2	5	2	MGG_16598T0(Y):predicted protein				0.285714
supercont8.3	431944	-	CHG	CAG	1	2	6	2	MGG_16609T0(N):hypothetical protein				0.25
supercont8.3	581973	+	CHG	CTG	1	2	3	2	MGG_07424T0(Y):hypothetical protein				0.4
supercont8.3	748859	-	CHG	CAG	1	2	5	2	MGG_07468T0(Y):ubiquitin C-terminal hydrolase				0.285714
supercont8.3	752753	-	CHG	CAG	1	3	17	3	MGG_07470T0(N):hypothetical protein				0.15
supercont8.3	774911	+	CHG	CAG	1	2	5	2	MGG_07478T0(Y):LCCL domain-containing protein				0.285714
supercont8.3	858456	-	CHG	CAG	1	3	19	3	MGG_07502T0(Y):chaperone dnaJ 2				0.136364
supercont8.3	936852	+	CHG	CAG	1	3	14	3	MGG_07531T0(Y):hypothetical protein				0.176471
supercont8.3	1095210	-	CHG	CAG	1	3	18	3	MGG_15210T0(Y):hypothetical protein				0.142857
supercont8.3	1113051	-	CHG	CAG	1	3	11	3	MGG_16661T0(N):hypothetical protein				0.214286
supercont8.3	1202978	+	CHG	CAG	1	3	17	3	MGG_07611T0(Y):hypothetical protein				0.15
supercont8.3	1233100	+	CHG	CAG	1	3	20	3	MGG_07618T0(N):riboflavin kinase				0.130435
supercont8.3	1310300	+	CHG	CCG	1	2	6	2	MGG_07644T0(Y):hypothetical protein				0.25
supercont8.3	1459430	-	CHG	CAG	11.11	4	14	3	MGG_16683T0(Y):predicted protein				0.222222
supercont8.3	1595452	-	CHG	CAG	56.27	4	1	2	MGG_16695T0(Y):predicted protein				0.8
supercont8.3	1787923	-	CHG	CCG	1	3	13	3	MGG_16711T0(N):hypothetical protein				0.1875
supercont8.3	1826998	-	CHG	CAG	1	3	17	3	MGG_05883T0(Y):hypothetical protein	MGG_05883T1(Y):hypothetical protein			0.15
supercont8.3	1978371	+	CHG	CAG	1	4	17	3	MGG_15239T0(N):hypothetical protein				0.190476
supercont8.3	1991084	-	CHG	CAG	1	3	17	3	MGG_05926T0(Y):hypothetical protein				0.15
supercont8.3	1996938	+	CHG	CAG	1	3	17	3	MGG_13255T0(Y):hypothetical protein				0.15
supercont8.3	2004181	+	CHG	CAG	1	2	4	2	MGG_05929T0(N):hexose transporter				0.333333
supercont8.3	2018345	-	CHG	CAG	1	2	6	2	MGG_05931T0(N):NAD-binding Rossmann fold oxidoreductase				0.25
supercont8.3	2053810	-	CHG	CAG	1	2	5	2	MGG_05942T0(Y):flavin containing monooxygenase 9				0.285714
supercont8.3	2102774	+	CHG	CAG	1	3	18	3	MGG_16721T0(Y):hypothetical protein				0.142857
supercont8.3	2135414	-	CHG	CAG	1	4	19	3	MGG_05964T0(N):2Fe-2S iron-sulfur cluster binding domain-containing protein				0.173913
supercont8.3	2147900	+	CHG	CAG	1	2	5	2	MGG_05968T0(Y):endoribonuclease L-PSP				0.285714
supercont8.3	2163374	+	CHG	CAG	1	2	6	2	MGG_13239T0(N):linoleate diol synthase				0.25
supercont8.3	2230592	+	CHG	CAG	1	2	6	2	MGG_05996T0(Y):ubiquitin C-terminal hydrolase				0.25
supercont8.3	2371070	-	CHG	CAG	1	3	15	3	MGG_06041T0(Y):rhamnogalacturonan lyase				0.166667
supercont8.3	2440091	-	CHG	CTG	1	2	6	2	MGG_06063T0(Y):nonsense-mediated mRNA decay factor				0.25
supercont8.3	2456409	+	CHG	CAG	1	3	16	3	MGG_13224T0(N):Ca2+/H+ antiporter				0.157895
supercont8.3	2572809	+	CHG	CTG	1	3	13	3	MGG_06100T0(N):VPS15 protein kinase				0.1875
supercont8.3	2577857	-	CHG	CAG	1	3	19	3	MGG_06101T0(N):SH3 domain-containing protein				0.136364
supercont8.3	2623475	-	CHG	CAG	1	3	18	3	MGG_06116T0(Y):hypothetical protein				0.142857
supercont8.3	2635770	-	CHG	CAG	1	2	4	2	MGG_06118T0(N):hypothetical protein				0.333333
supercont8.3	2655586	-	CHG	CAG	1	3	10	3	MGG_06124T0(N):activating signal cointegrator 1 complex subunit 3				0.230769
supercont8.3	2668871	+	CHG	CCG	1	3	16	3	MGG_06129T0(N):hypothetical protein				0.157895
supercont8.3	2716401	-	CHG	CAG	1	2	4	2	MGG_06143T0(Y):lysophospholipase NTE1				0.333333
supercont8.3	2721525	-	CHG	CAG	1	3	15	3	MGG_06143T0(Y):lysophospholipase NTE1				0.166667
supercont8.3	2724881	+	CHG	CCG	1	3	20	3	MGG_06145T0(N):hypothetical protein				0.130435
supercont8.3	2726981	-	CHG	CTG	1	2	3	2	MGG_06145T0(N):hypothetical protein				0.4
supercont8.3	2734621	+	CHG	CTG	1	4	35	4	MGG_06146T0(N):hypothetical protein				0.102564
supercont8.3	2808254	+	CHG	CCG	1	2	5	2	MGG_06166T0(N):hypothetical protein				0.285714
supercont8.3	2842768	+	CHG	CAG	1	2	6	2	MGG_06179T0(Y):hypothetical protein				0.25
supercont8.3	2920430	-	CHG	CAG	1	2	6	2	MGG_06200T0(N):hypothetical protein				0.25
supercont8.3	2941780	-	CHG	CCG	1	3	16	3	MGG_06205T0(Y):RNA-dependent RNA polymerase				0.157895
supercont8.3	2963353	+	CHG	CCG	1	2	6	2	MGG_06214T0(N):cytidylyltransferase				0.25
supercont8.3	2973029	-	CHG	CAG	1	3	8	3	MGG_06216T0(N):hypothetical protein				0.272727
supercont8.3	2986662	+	CHG	CAG	1	2	6	2	MGG_06219T0(Y):hypothetical protein				0.25
supercont8.3	3020278	-	CHG	CAG	1	3	14	3	MGG_05803T0(N):hypothetical protein				0.176471
supercont8.3	3133557	+	CHG	CAG	1	3	3	2	MGG_16782T0(Y):predicted protein				0.5
supercont8.3	3320951	-	CHG	CTG	1	3	11	3	MGG_09545T0(Y):hypothetical protein				0.214286
supercont8.3	3348197	-	CHG	CAG	1	3	13	3	MGG_09535T0(N):ATPase GET3				0.1875
supercont8.3	3406580	-	CHG	CAG	1	3	14	3	MGG_09519T0(N):AGC/NDR protein kinase				0.176471
supercont8.3	3516386	-	CHG	CAG	1	2	5	2	MGG_09486T0(Y):HAD superfamily phosphatase				0.285714
supercont8.3	3636306	-	CHG	CCG	1	2	6	2	MGG_10961T0(N):hypothetical protein				0.25
supercont8.3	3721843	+	CHG	CTG	1	3	15	3	MGG_04853T0(N):homeoprotein				0.166667
supercont8.3	3789082	-	CHG	CAG	1	3	18	3	MGG_04872T0(Y):cysteinyl-tRNA synthetase				0.142857
supercont8.3	3806216	+	CHG	CAG	1	3	17	3	MGG_04878T0(N):Lid2 complex component lid2				0.15
supercont8.3	3824127	-	CHG	CTG	1	2	5	2	MGG_12973T0(N):hypothetical protein				0.285714
supercont8.3	3876726	-	CHG	CAG	1	3	13	3	MGG_04895T0(N):isocitrate lyase				0.1875
supercont8.3	3892979	+	CHG	CCG	1	4	19	3	MGG_04900T0(N):alkaline phosphatase				0.173913
supercont8.3	3939620	-	CHG	CTG	1	3	9	3	MGG_16825T0(N):hypothetical protein				0.25
supercont8.3	3952042	+	CHG	CAG	1	3	14	3	MGG_04917T0(N):hypothetical protein				0.176471
supercont8.3	4016286	+	CHG	CAG	1	2	6	2	MGG_04939T0(N):hypothetical protein				0.25
supercont8.3	4101073	-	CHG	CTG	1	2	4	2	MGG_04967T0(N):zinc-regulated transporter 2				0.333333
supercont8.3	4238552	-	CHG	CAG	1	2	6	2	MGG_04997T0(N):OPT family small oligopeptide transporter				0.25
supercont8.3	4248018	+	CHG	CAG	1	3	16	3	MGG_12956T0(N):hypothetical protein				0.157895
supercont8.3	4255556	-	CHG	CCG	1	2	6	2	MGG_05000T0(N):hypothetical protein				0.25
supercont8.3	4275974	+	CHG	CCG	1	2	6	2	MGG_05005T0(Y):LMBR1 domain-containing protein				0.25
supercont8.3	4481144	-	CHG	CAG	1	3	18	3	MGG_15124T0(N):hypothetical protein				0.142857
supercont8.3	4482514	+	CHG	CAG	1	3	10	3	MGG_05069T0(N):hypothetical protein				0.230769
supercont8.3	4488379	+	CHG	CAG	1	3	13	3	MGG_05071T0(Y):hypothetical protein				0.1875
supercont8.3	4541226	+	CHG	CAG	1	3	12	3	MGG_05080T0(Y):hypothetical protein				0.2
supercont8.3	4553897	-	CHG	CAG	1	3	16	3	MGG_05084T0(N):hypothetical protein				0.157895
supercont8.3	4586966	-	CHG	CCG	1	3	17	3	MGG_16867T0(N):hypothetical protein				0.15
supercont8.3	4625716	+	CHG	CCG	1	3	19	3	MGG_05109T0(N):hypothetical protein				0.136364
supercont8.3	4657750	+	CHG	CAG	1	2	5	2	MGG_05118T0(N):hypothetical protein				0.285714
supercont8.3	4668047	-	CHG	CAG	1	2	5	2	MGG_05121T0(Y):hypothetical protein				0.285714
supercont8.3	4668871	+	CHG	CCG	1	2	5	2	MGG_05122T0(N):hypothetical protein				0.285714
supercont8.3	4759866	+	CHG	CTG	1	3	20	3	MGG_05151T0(Y):NMDA receptor-regulated protein 1				0.130435
supercont8.3	4964475	+	CHG	CCG	1	3	12	3	MGG_05207T0(N):protein phosphatase 2C				0.2
supercont8.3	4972590	+	CHG	CAG	1	2	5	2	MGG_05209T0(Y):transmembrane GTPase fzo1				0.285714
supercont8.3	5011833	-	CHG	CAG	47.96	4	3	2	MGG_16885T0(N):predicted protein				0.571429
supercont8.3	5024565	+	CHG	CAG	1	2	6	2	MGG_16886T0(N):hypothetical protein	MGG_16887T0(N):hypothetical protein			0.25
supercont8.3	5217701	+	CHG	CCG	1	2	5	2	MGG_05266T0(Y):eukaryotic translation initiation factor 3				0.285714
supercont8.3	5235906	+	CHG	CAG	1	2	5	2	MGG_05272T0(Y):hypothetical protein				0.285714
supercont8.3	5310636	+	CHG	CAG	1	3	15	3	MGG_05293T0(Y):hypothetical protein				0.166667
supercont8.3	5454154	-	CHG	CAG	52.81	3	4	2	MGG_16907T0(N):predicted protein				0.428571
supercont8.3	5519623	-	CHG	CAG	1	3	19	3	MGG_07718T0(N):ATP-dependent RNA helicase DRS1				0.136364
supercont8.3	5556205	+	CHG	CAG	1	2	6	2	MGG_07732T0(Y):hypothetical protein				0.25
supercont8.3	5609377	+	CHG	CCG	1	2	6	2	MGG_07744T0(Y):cwfJ domain-containing protein				0.25
supercont8.3	5647016	-	CHG	CTG	1	3	16	3	MGG_07756T0(N):pyruvate carboxylase				0.157895
supercont8.3	5649489	-	CHG	CTG	1	2	6	2	MGG_07756T0(N):pyruvate carboxylase				0.25
supercont8.3	5727643	-	CHG	CTG	1	2	6	2	MGG_16926T0(N):hypothetical protein				0.25
supercont8.3	5762475	+	CHG	CAG	1	3	10	3	MGG_07787T0(Y):hypothetical protein				0.230769
supercont8.3	5767119	+	CHG	CAG	1	3	16	3	MGG_07789T0(N):3-phytase				0.157895
supercont8.3	5856974	-	CHG	CAG	1.58	2	5	2	MGG_07815T0(N):hypothetical protein				0.285714
supercont8.3	6149645	-	CHG	CAG	1	2	6	2	MGG_07884T0(N):ribose 5-phosphate isomerase				0.25
supercont8.3	6149965	+	CHG	CTG	1	2	5	2	MGG_07884T0(N):ribose 5-phosphate isomerase	MGG_07885T0(Y):nicotinamide mononucleotide permease			0.285714
supercont8.3	6234755	-	CHG	CAG	1	4	19	3	MGG_07913T0(N):hypothetical protein				0.173913
supercont8.3	6246577	-	CHG	CTG	1	2	5	2	MGG_07919T0(N):hypothetical protein				0.285714
supercont8.3	6296163	+	CHG	CAG	1	2	3	2	MGG_16970T0(N):hypothetical protein				0.4
supercont8.3	6473522	-	CHG	CAG	59.16	2	3	2	MGG_16980T0(N):predicted protein				0.4
supercont8.3	6473542	-	CHG	CAG	59.21	2	2	2	MGG_16980T0(N):predicted protein				0.5
supercont8.3	6507839	-	CHG	CAG	1	2	6	2	MGG_10857T0(N):anucleate primary sterigmata protein B				0.25
supercont8.3	6543320	-	CHG	CTG	1	2	5	2	MGG_16984T0(Y):hypothetical protein				0.285714
supercont8.4	159758	-	CHG	CCG	1	3	16	3	MGG_08426T0(Y):amino acid transporter				0.157895
supercont8.4	166290	+	CHG	CAG	1	2	3	2	MGG_13937T0(Y):hypothetical protein				0.4
supercont8.4	178200	-	CHG	CCG	1	2	6	2	MGG_08431T0(Y):hypothetical protein				0.25
supercont8.4	257043	+	CHG	CTG	1	3	13	3	MGG_08452T0(N):hypothetical protein				0.1875
supercont8.4	274574	+	CHG	CAG	1	4	19	3	MGG_13948T0(N):hypothetical protein				0.173913
supercont8.4	288898	-	CHG	CAG	1	3	18	3	MGG_08459T0(N):hypothetical protein				0.142857
supercont8.4	470134	+	CHG	CTG	1	2	5	2	MGG_08511T0(Y):hypothetical protein				0.285714
supercont8.4	488938	+	CHG	CCG	1	2	3	2	MGG_08516T0(Y):hypothetical protein				0.4
supercont8.4	558221	-	CHG	CAG	1	3	17	3	MGG_08536T0(Y):hypothetical protein				0.15
supercont8.4	665976	-	CHG	CAG	1	2	3	2	MGG_08559T0(Y):hypothetical protein				0.4
supercont8.4	669595	-	CHG	CAG	1	3	19	3	MGG_08561T0(Y):RING finger and CHY zinc finger domain-containing protein				0.136364
supercont8.4	669633	+	CHG	CAG	1	2	5	2	MGG_08561T0(Y):RING finger and CHY zinc finger domain-containing protein				0.285714
supercont8.4	751896	-	CHG	CAG	1	2	4	2	MGG_08580T0(N):Na(+)/H(+) antiporter				0.333333
supercont8.4	761365	-	CHG	CCG	1	3	16	3	MGG_08582T0(Y):6-phosphofructo-2-kinase 1				0.157895
supercont8.4	854142	+	CHG	CAG	1	2	5	2	MGG_03741T0(Y):hypothetical protein				0.285714
supercont8.4	871755	+	CHG	CAG	1	3	17	3	MGG_03737T0(N):hypothetical protein				0.15
supercont8.4	951283	-	CHG	CAG	1	2	6	2	MGG_03709T0(N):hypothetical protein				0.25
supercont8.4	1078321	+	CHG	CAG	1	2	6	2	MGG_03668T0(N):importin subunit beta-1				0.25
supercont8.4	1189707	+	CHG	CCG	1	2	6	2	MGG_03633T0(N):hypothetical protein				0.25
supercont8.4	1195750	+	CHG	CAG	1	2	5	2	MGG_03631T0(N):solute carrier family 25 member 40				0.285714
supercont8.4	1227083	+	CHG	CAG	1	2	3	2	MGG_03620T0(N):glucose transporter rco-3				0.4
supercont8.4	1263274	-	CHG	CTG	1	2	5	2	MGG_17061T0(N):hypothetical protein				0.285714
supercont8.4	1283287	-	CHG	CAG	1	3	9	3	MGG_03606T0(N):hypothetical protein				0.25
supercont8.4	1395829	-	CHG	CAG	1	2	5	2	MGG_03580T0(N):cysteine protease ATG4				0.285714
supercont8.4	1413671	-	CHG	CCG	1	3	19	3	MGG_15281T0(Y):hypothetical protein				0.136364
supercont8.4	1456370	+	CHG	CAG	1	2	4	2	MGG_03562T0(N):hypothetical protein				0.333333
supercont8.4	1457177	-	CHG	CAG	1	2	6	2	MGG_03562T0(N):hypothetical protein				0.25
supercont8.4	1517703	-	CHG	CTG	1	2	4	2	MGG_03545T0(Y):hypothetical protein				0.333333
supercont8.4	1519892	+	CHG	CAG	1	3	17	3	MGG_03545T0(Y):hypothetical protein				0.15
supercont8.4	1572393	+	CHG	CAG	1	3	20	3	MGG_13532T0(Y):chromatin structure-remodeling complex protein rsc1				0.130435
supercont8.4	1585431	-	CHG	CTG	1	2	6	2	MGG_03529T0(N):integral membrane protein				0.25
supercont8.4	1850224	-	CHG	CAG	1	3	17	3	MGG_03441T0(Y):trehalose-phosphatase				0.15
supercont8.4	1866500	+	CHG	CAG	1	3	13	3	MGG_03438T0(N):hypothetical protein				0.1875
supercont8.4	1874162	-	CHG	CAG	1	3	19	3	MGG_03435T0(N):hypothetical protein				0.136364
supercont8.4	1989007	-	CHG	CCG	1	3	16	3	MGG_03407T0(N):hypothetical protein				0.157895
supercont8.4	2050906	+	CHG	CAG	1	3	16	3	MGG_14883T0(Y):methyltransferase small domain-containing protein				0.157895
supercont8.4	2093071	-	CHG	CTG	1	2	6	2	MGG_03378T0(N):nuclear condensin complex subunit Smc4				0.25
supercont8.4	2248179	-	CHG	CCG	1	2	5	2	MGG_03326T0(N):hypothetical protein				0.285714
supercont8.4	2283222	+	CHG	CAG	1	3	14	3	MGG_03319T0(Y):hypothetical protein				0.176471
supercont8.4	2339388	-	CHG	CAG	1	3	17	3	MGG_03302T0(Y):hypothetical protein				0.15
supercont8.4	2396532	-	CHG	CAG	1	2	6	2	MGG_03285T0(N):hypothetical protein	MGG_03286T0(Y):hypothetical protein			0.25
supercont8.4	2406295	+	CHG	CAG	1	3	15	3	MGG_03283T0(Y):vacuolar membrane protein				0.166667
supercont8.4	2409072	+	CHG	CAG	1	4	22	4	MGG_03281T0(Y):chorismate synthase	MGG_03281T1(Y):chorismate synthase			0.153846
supercont8.4	2410104	+	CHG	CAG	1	3	18	3	MGG_03281T0(Y):chorismate synthase	MGG_03281T1(Y):chorismate synthase			0.142857
supercont8.4	2505723	+	CHG	CAG	1	2	5	2	MGG_14871T0(Y):bifunctional molybdenum cofactor biosynthesis protein				0.285714
supercont8.4	2542412	+	CHG	CAG	1	3	14	3	MGG_03252T0(N):E3 ubiquitin-protein ligase ptr1 + RNA transporter 1				0.176471
supercont8.4	2548699	-	CHG	CCG	1	2	5	2	MGG_03251T0(N):40S ribosomal protein S8				0.285714
supercont8.4	2714152	+	CHG	CAG	1	3	15	3	MGG_03201T0(Y):acetyl-coenzyme A synthetase				0.166667
supercont8.4	2767761	-	CHG	CAG	1	3	16	3	MGG_12761T0(N):hypothetical protein				0.157895
supercont8.4	2779199	-	CHG	CTG	1	2	2	2	MGG_03186T0(Y):1,4-alpha-glucan-branching enzyme				0.5
supercont8.4	2841241	-	CHG	CAG	1	3	18	3	MGG_03162T0(N):hypothetical protein				0.142857
supercont8.4	2850681	+	CHG	CAG	1	3	20	3	MGG_03159T0(Y):YdiU domain-containing protein				0.130435
supercont8.4	2852575	-	CHG	CAG	1	2	6	2	MGG_03158T0(N):pumilio-family RNA binding repeat protein				0.25
supercont8.4	2877062	+	CHG	CAG	1	3	16	3	MGG_03152T0(N):ATP synthase subunit 5				0.157895
supercont8.4	2943144	-	CHG	CTG	1	3	20	3	MGG_03136T0(N):60S ribosomal protein L10				0.130435
supercont8.4	2983682	-	CHG	CCG	1	2	6	2	MGG_03126T0(N):2,4-dichlorophenol 6-monooxygenase				0.25
supercont8.4	3075000	-	CHG	CAG	1	3	15	3	MGG_06620T0(N):hypothetical protein				0.166667
supercont8.4	3095816	+	CHG	CAG	1	3	19	3	MGG_17150T0(Y):hypothetical protein				0.136364
supercont8.4	3149231	-	CHG	CTG	1	3	20	3	MGG_12789T0(N):ent-kaurene oxidase				0.130435
supercont8.4	3159656	+	CHG	CAG	1	3	9	3	MGG_17153T0(Y):hypothetical protein				0.25
supercont8.4	3185683	-	CHG	CAG	1	2	3	2	MGG_06588T0(N):trichodiene oxygenase				0.4
supercont8.4	3226530	+	CHG	CAG	1	2	5	2	MGG_06574T0(N):hypothetical protein				0.285714
supercont8.4	3343101	+	CHG	CAG	1	3	19	3	MGG_06542T0(N):N amino acid transport system protein				0.136364
supercont8.4	3403388	-	CHG	CAG	1	3	12	3	MGG_06527T0(Y):NADPH-ferrihemoprotein reductase				0.2
supercont8.4	3485680	-	CHG	CAG	1	3	11	3	MGG_06507T0(N):zinc finger protein 58				0.214286
supercont8.4	3544457	+	CHG	CTG	1	2	3	2	MGG_06492T0(N):transcriptional activator protein DAL81				0.4
supercont8.4	3654119	-	CHG	CTG	1	3	18	3	MGG_06462T0(Y):tetratricopeptide repeat protein 1				0.142857
supercont8.4	3654846	-	CHG	CAG	1	2	4	2	MGG_06462T0(Y):tetratricopeptide repeat protein 1				0.333333
supercont8.4	3776185	+	CHG	CAG	1	3	19	3	MGG_06426T0(N):hypothetical protein				0.136364
supercont8.4	3928987	+	CHG	CCG	1	3	19	3	MGG_06388T0(N):SNF2 family ATP-dependent chromatin-remodeling factor snf21				0.136364
supercont8.4	4085428	-	CHG	CCG	1	2	5	2	MGG_06345T0(Y):prolyl-tRNA synthetase 1				0.285714
supercont8.4	4195206	+	CHG	CTG	1	3	14	3	MGG_06315T0(Y):transcription regulatory protein SNF5				0.176471
supercont8.4	4211267	-	CHG	CAG	1	2	3	2	MGG_06311T0(Y):DNA-directed RNA polymerase I and III polypeptide				0.4
supercont8.4	4322992	+	CHG	CAG	1	3	19	3	MGG_17202T0(Y):hypothetical protein				0.136364
supercont8.4	4364030	-	CHG	CTG	1	2	6	2	MGG_06261T0(N):eukaryotic translation initiation factor 3 135 kDa subunit				0.25
supercont8.4	4381125	-	CHG	CAG	1	2	6	2	MGG_06258T0(N):forkhead box protein J2				0.25
supercont8.4	4465879	+	CHG	CAG	1	2	5	2	MGG_06231T0(Y):hypothetical protein				0.285714
supercont8.4	4775507	+	CHG	CAG	1	3	11	3	MGG_10059T0(N):gelsolin repeat-containing protein				0.214286
supercont8.4	4876423	-	CHG	CAG	56.21	3	2	2	MGG_17242T0(N):predicted protein				0.6
supercont8.4	4998478	-	CHG	CAG	1	2	6	2	MGG_17248T0(N):hypothetical protein				0.25
supercont8.4	5035418	-	CHG	CAG	1	3	17	3	MGG_13622T0(Y):fungal cellulose binding domain-containing protein				0.15
supercont8.4	5047227	+	CHG	CAG	1	3	20	3	MGG_09991T0(Y):phosphatidylinositol transfer protein SFH5				0.130435
supercont8.4	5395809	-	CHG	CTG	1	3	19	3	MGG_09719T0(N):hypothetical protein				0.136364
supercont8.4	5404404	+	CHG	CAG	1	3	6	2	MGG_09717T0(N):hypothetical protein				0.333333
supercont8.4	5436675	-	CHG	CAG	1	3	14	3	MGG_13656T0(N):hypothetical protein				0.176471
supercont8.4	5459995	+	CHG	CAG	1	2	5	2	MGG_09700T0(Y):tyrosine-protein phosphatase YVH1				0.285714
supercont8.5	183628	+	CHG	CCG	1	4	20	3	MGG_10781T0(N):hypothetical protein				0.166667
supercont8.5	222544	-	CHG	CTG	1	2	4	2	MGG_10789T0(N):hypothetical protein				0.333333
supercont8.5	318349	+	CHG	CAG	1	2	2	2	MGG_14633T0(Y):KpsF/GutQ family protein				0.5
supercont8.5	358485	-	CHG	CAG	1	3	9	3	MGG_01140T0(Y):alpha-1,2 mannosyltransferase KTR1				0.25
supercont8.5	367463	-	CHG	CAG	1	2	5	2	MGG_17311T0(Y):hypothetical protein				0.285714
supercont8.5	399333	-	CHG	CAG	1	3	11	3	MGG_01129T0(N):hypothetical protein				0.214286
supercont8.5	475442	-	CHG	CCG	1	2	2	2	MGG_01115T0(N):ubiquitin-protein ligase E3A				0.5
supercont8.5	504995	-	CHG	CCG	1	3	11	3	MGG_01103T0(Y):hypothetical protein				0.214286
supercont8.5	525015	-	CHG	CCG	1	2	3	2	MGG_01096T0(N):glucoamylase				0.4
supercont8.5	525440	+	CHG	CAG	1	2	5	2	MGG_01096T0(N):glucoamylase				0.285714
supercont8.5	626591	-	CHG	CAG	1	3	18	3	MGG_01068T0(N):JmjC domain-containing protein				0.142857
supercont8.5	729717	-	CHG	CCG	1	2	5	2	MGG_01035T0(N):hypothetical protein				0.285714
supercont8.5	967964	+	CHG	CTG	1	3	16	3	MGG_00971T0(N):hypothetical protein				0.157895
supercont8.5	977804	+	CHG	CCG	1	2	6	2	MGG_00966T0(Y):hypothetical protein				0.25
supercont8.5	978834	-	CHG	CAG	1	2	5	2	MGG_00966T0(Y):hypothetical protein				0.285714
supercont8.5	985078	+	CHG	CAG	1	4	16	3	MGG_00963T0(N):hypothetical protein				0.2
supercont8.5	1025749	-	CHG	CAG	1	3	19	3	MGG_11463T0(Y):hypothetical protein				0.136364
supercont8.5	1115964	-	CHG	CCG	1	2	4	2	MGG_11467T0(N):hypothetical protein				0.333333
supercont8.5	1147393	-	CHG	CAG	1	3	18	3	MGG_00918T0(Y):RINT-1 family protein				0.142857
supercont8.5	1262160	-	CHG	CTG	1	2	6	2	MGG_11475T0(N):hypothetical protein				0.25
supercont8.5	1295672	-	CHG	CAG	1	2	5	2	MGG_00876T0(N):phenylalanyl-tRNA synthetase				0.285714
supercont8.5	1297375	-	CHG	CCG	1	2	6	2	MGG_00876T0(N):phenylalanyl-tRNA synthetase				0.25
supercont8.5	1320877	-	CHG	CTG	1	3	19	3	MGG_00868T0(Y):global transactivator				0.136364
supercont8.5	1446105	+	CHG	CTG	1	2	5	2	MGG_00838T0(N):MGMT family protein				0.285714
supercont8.5	1453085	-	CHG	CAG	1	3	17	3	MGG_00835T0(N):flotillin domain-containing protein				0.15
supercont8.5	1453606	-	CHG	CCG	1	2	4	2	MGG_00835T0(N):flotillin domain-containing protein				0.333333
supercont8.5	1530530	+	CHG	CAG	1	3	14	3	MGG_00811T0(Y):hypothetical protein				0.176471
supercont8.5	1550607	-	CHG	CAG	1	3	15	3	MGG_00806T0(Y):hypothetical protein				0.166667
supercont8.5	1647583	+	CHG	CAG	1	2	4	2	MGG_11494T0(Y):hypothetical protein				0.333333
supercont8.5	1690594	-	CHG	CAG	1	3	15	3	MGG_00771T0(Y):5-oxoprolinase				0.166667
supercont8.5	1697035	-	CHG	CAG	1	3	14	3	MGG_00769T0(N):hypothetical protein				0.176471
supercont8.5	1715594	+	CHG	CTG	1	2	6	2	MGG_17373T0(Y):hypothetical protein				0.25
supercont8.5	1762722	-	CHG	CTG	1	2	6	2	MGG_00753T0(Y):RanBPM				0.25
supercont8.5	1782764	+	CHG	CTG	1	2	3	2	MGG_00747T0(N):palmitoyltransferase PFA4				0.4
supercont8.5	1788851	-	CHG	CAG	1	2	2	2	MGG_00746T0(Y):hypothetical protein				0.5
supercont8.5	1796121	+	CHG	CCG	1	2	4	2	MGG_00743T0(Y):twin-arginine translocation pathway signal				0.333333
supercont8.5	1844600	+	CHG	CAG	1	3	17	3	MGG_00730T0(Y):RING finger protein				0.15
supercont8.5	1864420	-	CHG	CCG	1	2	4	2	MGG_17384T0(Y):hypothetical protein				0.333333
supercont8.5	1876032	+	CHG	CTG	1	2	6	2	MGG_00722T0(N):hypothetical protein				0.25
supercont8.5	1961420	-	CHG	CAG	1	3	6	2	MGG_00692T0(N):cell pattern formation-associated protein stuA				0.333333
supercont8.5	2012942	+	CHG	CAG	1	2	6	2	MGG_11512T0(Y):hypothetical protein				0.25
supercont8.5	2121687	+	CHG	CCG	1	3	16	3	MGG_00655T0(N):peroxisomal biogenesis factor 2				0.157895
supercont8.5	2168807	-	CHG	CAG	1	3	18	3	MGG_00636T0(N):GPI mannosyltransferase 2				0.142857
supercont8.5	2197537	+	CHG	CAG	1	3	20	3	MGG_11534T0(N):hypothetical protein				0.130435
supercont8.5	2255792	+	CHG	CCG	1	3	6	2	MGG_00618T0(Y):pectinesterase				0.333333
supercont8.5	2283168	-	CHG	CAG	1	3	14	3	MGG_11542T0(N):hypothetical protein				0.176471
supercont8.5	2291755	+	CHG	CTG	1	3	19	3	MGG_00611T0(N):2OG-Fe(II) oxygenase				0.136364
supercont8.5	2311368	+	CHG	CAG	1	3	15	3	MGG_11545T0(Y):hypothetical protein				0.166667
supercont8.5	2329106	-	CHG	CTG	1	2	6	2	MGG_17415T0(N):hypothetical protein				0.25
supercont8.5	2381635	+	CHG	CAG	1	3	18	3	MGG_00591T0(N):hypothetical protein				0.142857
supercont8.5	2388904	+	CHG	CAG	1	2	5	2	MGG_00588T0(N):CIA30 family protein	MGG_00589T0(Y):coiled-coil domain-containing protein 130			0.285714
supercont8.5	2430487	+	CHG	CAG	1	3	16	3	MGG_00578T0(Y):hypothetical protein				0.157895
supercont8.5	2496690	+	CHG	CTG	1	3	11	3	MGG_00554T0(Y):hypothetical protein				0.214286
supercont8.5	2529762	+	CHG	CAG	1	4	37	4	MGG_00540T0(N):hypothetical protein				0.097561
supercont8.5	2609086	-	CHG	CCG	1	2	5	2	MGG_00522T0(N):hypothetical protein				0.285714
supercont8.5	2642225	-	CHG	CTG	1	2	2	2	MGG_17442T0(N):hypothetical protein				0.5
supercont8.5	2650434	+	CHG	CAG	1	2	5	2	MGG_14676T0(Y):hypothetical protein				0.285714
supercont8.5	2823244	+	CHG	CTG	1	2	5	2	MGG_00458T0(N):caltractin				0.285714
supercont8.5	2854576	+	CHG	CCG	1	2	5	2	MGG_00451T0(Y):hypothetical protein				0.285714
supercont8.5	2878053	-	CHG	CAG	1	3	10	3	MGG_00446T0(N):casein kinase II subunit beta-1				0.230769
supercont8.5	2921421	+	CHG	CAG	1	3	18	3	MGG_00428T0(N):conidial yellow pigment biosynthesis polyketide synthase				0.142857
supercont8.5	2979658	-	CHG	CCG	1	3	15	3	MGG_00409T0(Y):hypothetical protein				0.166667
supercont8.5	2985812	+	CHG	CCG	1	3	14	3	MGG_00407T0(N):hypothetical protein				0.176471
supercont8.5	3039316	-	CHG	CAG	1	3	19	3	MGG_00387T0(N):hypothetical protein				0.136364
supercont8.5	3111941	+	CHG	CAG	1	2	5	2	MGG_00365T0(N):guanine nucleotide-binding protein subunit alpha				0.285714
supercont8.5	3120005	-	CHG	CAG	1	2	6	2	MGG_11589T0(N):hypothetical protein				0.25
supercont8.5	3120011	-	CHG	CCG	1	2	6	2	MGG_11589T0(N):hypothetical protein				0.25
supercont8.5	3156104	+	CHG	CAG	1	3	14	3	MGG_14697T0(Y):hypothetical protein				0.176471
supercont8.5	3166384	+	CHG	CCG	1	3	20	3	MGG_00351T0(N):coiled-coil domain-containing protein MTMR15				0.130435
supercont8.5	3167726	+	CHG	CTG	1	2	5	2	MGG_00350T0(Y):hypothetical protein				0.285714
supercont8.5	3207152	+	CHG	CAG	1	3	16	3	MGG_00338T0(Y):hypothetical protein				0.157895
supercont8.5	3281837	+	CHG	CCG	1	2	5	2	MGG_11599T0(Y):endoplasmic reticulum mannosyl-oligosaccharide 1,2-alpha-mannosidase				0.285714
supercont8.5	3323781	+	CHG	CAG	1	3	19	3	MGG_00309T0(N):carboxypeptidase S				0.136364
supercont8.5	3346984	+	CHG	CAG	1	2	4	2	MGG_11605T0(Y):hypothetical protein				0.333333
supercont8.5	3452898	+	CHG	CAG	1	2	6	2	MGG_11615T0(Y):hypothetical protein				0.25
supercont8.5	3454150	+	CHG	CAG	1	3	14	3	MGG_00273T0(Y):hypothetical protein				0.176471
supercont8.5	3510717	+	CHG	CAG	1	3	20	3	MGG_00256T0(N):cytosolic non-specific dipeptidase				0.130435
supercont8.5	3512790	-	CHG	CAG	1	2	4	2	MGG_00255T0(N):hypothetical protein				0.333333
supercont8.5	3516480	+	CHG	CAG	1	2	3	2	MGG_00253T0(N):imidazole glycerol phosphate synthase hisHF				0.4
supercont8.5	3526352	-	CHG	CAG	1	3	14	3	MGG_00249T0(N):hypothetical protein				0.176471
supercont8.5	3567591	-	CHG	CAG	1	3	7	2	MGG_14706T0(N):hypothetical protein				0.3
supercont8.5	3579453	+	CHG	CAG	1	3	19	3	MGG_00233T0(Y):fatty acid synthase S-acetyltransferase				0.136364
supercont8.5	3662477	-	CHG	CCG	1	3	14	3	MGG_00211T0(N):1-phosphatidylinositol-4,5-bisphosphate phosphodiesterase delta-3				0.176471
supercont8.5	3825187	-	CHG	CAG	1	2	4	2	MGG_00183T0(N):STE/STE11 protein kinase				0.333333
supercont8.5	3851127	+	CHG	CAG	1	3	18	3	MGG_11649T0(Y):PX domain-containing protein				0.142857
supercont8.5	4038834	-	CHG	CTG	1	3	9	3	MGG_00130T0(N):hypothetical protein				0.25
supercont8.5	4081324	-	CHG	CAG	1	2	4	2	MGG_00118T0(Y):hypothetical protein				0.333333
supercont8.5	4138069	-	CHG	CAG	1	3	17	3	MGG_00102T0(N):cell cycle control protein cwf19				0.15
supercont8.5	4186363	-	CHG	CTG	1	2	5	2	MGG_00081T0(N):hypothetical protein				0.285714
supercont8.5	4201328	+	CHG	CTG	1	2	2	2	MGG_00077T0(Y):hypothetical protein				0.5
supercont8.5	4311771	+	CHG	CTG	1	2	6	2	MGG_00045T0(Y):maltose permease MAL61				0.25
supercont8.5	4423657	-	CHG	CTG	1	3	15	3	MGG_00017T0(N):L-aminoadipate-semialdehyde dehydrogenase				0.166667
supercont8.6	183041	-	CHG	CCG	1	2	2	2	MGG_14134T0(N):hypothetical protein				0.5
supercont8.6	196038	-	CHG	CAG	1	3	15	3	MGG_08765T0(N):hypothetical protein				0.166667
supercont8.6	261404	+	CHG	CAG	1	3	17	3	MGG_08751T0(Y):hypothetical protein				0.15
supercont8.6	434596	+	CHG	CCG	1	3	10	3	MGG_08696T0(Y):hypothetical protein				0.230769
supercont8.6	454180	+	CHG	CAG	1	2	6	2	MGG_08689T0(Y):AGC/PKC protein kinase				0.25
supercont8.6	624151	+	CHG	CAG	1	2	6	2	MGG_17593T0(N):hypothetical protein				0.25
supercont8.6	644967	-	CHG	CAG	1	2	6	2	MGG_01920T0(N):C2H2 type zinc finger domain-containing protein				0.25
supercont8.6	709964	+	CHG	CAG	47.94	6	2	2	MGG_17598T0(Y):predicted protein				0.75
supercont8.6	765553	+	CHG	CAG	1	3	5	2	MGG_17603T0(Y):hypothetical protein				0.375
supercont8.6	993783	+	CHG	CAG	1	2	4	2	MGG_10415T0(Y):hypothetical protein				0.333333
supercont8.6	1077829	-	CHG	CCG	1	3	20	3	MGG_04349T0(Y):cytochrome P450				0.130435
supercont8.6	1125513	+	CHG	CAG	1	3	6	2	MGG_04338T0(N):potassium transporter 1				0.333333
supercont8.6	1134312	+	CHG	CAG	1	3	7	2	MGG_04336T0(Y):hypothetical protein				0.3
supercont8.6	1165230	-	CHG	CCG	1	2	5	2	MGG_04327T0(Y):hypothetical protein				0.285714
supercont8.6	1208935	-	CHG	CTG	1	3	17	3	MGG_17634T0(N):hypothetical protein				0.15
supercont8.6	1253395	+	CHG	CTG	1.3	2	6	2	MGG_04298T0(Y):hypothetical protein				0.25
supercont8.6	1538824	-	CHG	CAG	1	3	16	3	MGG_04213T0(Y):hypothetical protein				0.157895
supercont8.6	1572316	+	CHG	CAG	1	3	16	3	MGG_04209T0(N):hypothetical protein				0.157895
supercont8.6	1701774	-	CHG	CAG	1	2	6	2	MGG_04177T0(N):hypothetical protein				0.25
supercont8.6	1703180	+	CHG	CAG	1	3	15	3	MGG_04177T0(N):hypothetical protein				0.166667
supercont8.6	1753295	-	CHG	CCG	1	2	5	2	MGG_04163T0(N):hypothetical protein				0.285714
supercont8.6	1823818	+	CHG	CTG	1	3	18	3	MGG_04141T0(N):hypothetical protein				0.142857
supercont8.6	1854407	-	CHG	CTG	1	3	6	2	MGG_17683T0(Y):hypothetical protein				0.333333
supercont8.6	1941194	+	CHG	CTG	1	3	8	3	MGG_04107T0(N):SET domain-containing protein 8				0.272727
supercont8.6	1958067	-	CHG	CAG	1	4	15	3	MGG_04100T0(Y):STE/STE11/CDC15 protein kinase				0.210526
supercont8.6	2173730	+	CHG	CAG	1	2	2	2	MGG_04031T0(Y):hypothetical protein				0.5
supercont8.6	2212810	+	CHG	CCG	1	3	20	3	MGG_12130T1(N):serine/threonine protein phosphatase 2A				0.130435
supercont8.6	2218391	+	CHG	CAG	1	2	6	2	MGG_04018T0(N):mitochondrial chaperone BCS1	MGG_04019T0(Y):transcription factor tau subunit sfc1			0.25
supercont8.6	2257281	+	CHG	CAG	1	4	17	3	MGG_04006T0(N):hypothetical protein				0.190476
supercont8.6	2294900	+	CHG	CCG	1	3	11	3	MGG_03995T0(N):carboxypeptidase S1				0.214286
supercont8.6	2302915	+	CHG	CAG	1	3	14	3	MGG_03993T0(Y):hypothetical protein				0.176471
supercont8.6	2394953	+	CHG	CTG	1	3	17	3	MGG_12117T0(Y):hypothetical protein	MGG_17719T0(N):hypothetical protein			0.15
supercont8.6	2473710	+	CHG	CAG	1	2	5	2	MGG_12108T0(Y):leucine Rich Repeat domain-containing protein				0.285714
supercont8.6	2496147	+	CHG	CAG	1	2	5	2	MGG_17722T0(Y):hypothetical protein				0.285714
supercont8.6	2533209	+	CHG	CAG	1	3	17	3	MGG_03929T0(N):hypothetical protein				0.15
supercont8.6	2537137	-	CHG	CAG	1	2	6	2	MGG_03926T0(Y):cell division protease ftsH				0.25
supercont8.6	2554812	-	CHG	CTG	1	3	15	3	MGG_17726T0(N):hypothetical protein				0.166667
supercont8.6	2608064	+	CHG	CTG	1	2	4	2	MGG_17729T0(N):hypothetical protein				0.333333
supercont8.6	2612827	+	CHG	CTG	1	3	18	3	MGG_03912T0(N):hypothetical protein				0.142857
supercont8.6	2638065	-	CHG	CAG	1	4	22	4	MGG_03905T0(Y):3-oxo-5-alpha-steroid 4-dehydrogenase 2				0.153846
supercont8.6	2731435	+	CHG	CAG	1	3	13	3	MGG_03878T0(Y):asparaginase				0.1875
supercont8.6	2788679	+	CHG	CCG	1	3	8	3	MGG_03864T0(Y):hypothetical protein				0.272727
supercont8.6	2837820	-	CHG	CAG	1	3	10	3	MGG_03847T0(N):hypothetical protein				0.230769
supercont8.6	2940575	+	CHG	CAG	1	2	5	2	MGG_14943T0(Y):lovastatin nonaketide synthase				0.285714
supercont8.6	2987364	+	CHG	CAG	1	2	5	2	MGG_03807T0(Y):hypothetical protein				0.285714
supercont8.6	3128315	+	CHG	CAG	1	3	20	3	MGG_03767T0(N):hypothetical protein				0.130435
supercont8.6	3134473	+	CHG	CAG	1	3	11	3	MGG_03765T0(Y):7-dehydrocholesterol reductase				0.214286
supercont8.6	3141292	-	CHG	CTG	1	3	17	3	MGG_03763T0(Y):hypothetical protein				0.15
supercont8.6	3176411	+	CHG	CAG	1	3	4	2	MGG_14945T0(Y):polyketide synthase				0.428571
supercont8.6	3200011	-	CHG	CCG	1	3	16	3	MGG_03746T0(N):hypothetical protein				0.157895
supercont8.6	3347803	+	CHG	CAG	1	3	7	2	MGG_09418T0(Y):hypothetical protein				0.3
supercont8.6	3505342	-	CHG	CAG	1	2	5	2	MGG_09373T0(Y):CCCH zinc finger DNA binding protein				0.285714
supercont8.6	3554251	-	CHG	CAG	1	2	6	2	MGG_09361T0(N):hypothetical protein				0.25
supercont8.6	3575861	-	CHG	CAG	1	3	18	3	MGG_09355T0(Y):NACHT domain-containing protein				0.142857
supercont8.6	3663589	+	CHG	CAG	1	2	5	2	MGG_17812T0(Y):hypothetical protein				0.285714
supercont8.6	3731177	-	CHG	CTG	1	3	12	3	MGG_17821T0(Y):hypothetical protein				0.2
supercont8.6	3773030	+	CHG	CAG	1	3	18	3	MGG_14291T0(Y):beta-lactamase				0.142857
supercont8.6	3892165	-	CHG	CTG	1	3	12	3	MGG_09850T0(Y):GYF domain-containing protein				0.2
supercont8.6	3931352	-	CHG	CAG	1	3	13	3	MGG_09841T0(N):hypothetical protein				0.1875
supercont8.6	4028581	-	CHG	CAG	1	2	4	2	MGG_09814T0(N):3-isopropylmalate dehydratase large subunit 2				0.333333
supercont8.6	4040711	-	CHG	CAG	1	2	3	2	MGG_09811T0(N):XAP5 domain-containing protein				0.4
supercont8.6	4046349	-	CHG	CAG	1.27	2	6	2	MGG_17842T0(Y):hypothetical protein	MGG_17842T1(Y):hypothetical protein	MGG_17842T2(Y):hypothetical protein		0.25
supercont8.6	4105119	+	CHG	CAG	1	3	14	3	MGG_15429T0(N):hypothetical protein				0.176471
supercont8.7	62668	+	CHG	CAG	1	3	12	3	MGG_15443T0(Y):hypothetical protein				0.2
supercont8.7	111601	-	CHG	CCG	1	2	6	2	MGG_10322T0(N):cortical patch protein				0.25
supercont8.7	175164	+	CHG	CAG	1	2	6	2	MGG_10307T0(N):hypothetical protein				0.25
supercont8.7	235376	+	CHG	CAG	1	3	18	3	MGG_17865T0(N):hypothetical protein				0.142857
supercont8.7	289958	-	CHG	CCG	1	3	20	3	MGG_03107T0(N):solute carrier family 35 member F1				0.130435
supercont8.7	300946	-	CHG	CTG	1	2	5	2	MGG_03104T0(N):ent-kaurene oxidase				0.285714
supercont8.7	306768	-	CHG	CAG	1	2	6	2	MGG_03102T0(N):hypothetical protein				0.25
supercont8.7	342177	-	CHG	CAG	1	2	5	2	MGG_03089T0(Y):transmembrane BAX inhibitor domain-containing protein-containing protein 4				0.285714
supercont8.7	391399	-	CHG	CCG	1	2	3	2	MGG_03071T0(N):hypothetical protein				0.4
supercont8.7	654666	-	CHG	CAG	1	2	4	2	MGG_03012T0(N):hypothetical protein				0.333333
supercont8.7	931294	-	CHG	CAG	1	3	17	3	MGG_02940T0(N):UBX domain-containing protein 8				0.15
supercont8.7	931637	-	CHG	CCG	1	2	5	2	MGG_02940T0(N):UBX domain-containing protein 8				0.285714
supercont8.7	1017345	+	CHG	CCG	1	3	13	3	MGG_02923T0(Y):hypothetical protein				0.1875
supercont8.7	1044696	+	CHG	CCG	1	2	5	2	MGG_02916T0(Y):hypothetical protein				0.285714
supercont8.7	1137357	-	CHG	CAG	1	3	11	3	MGG_12568T0(N):serine/threonine protein kinase				0.214286
supercont8.7	1159826	-	CHG	CCG	1	3	13	3	MGG_17942T0(N):hypothetical protein				0.1875
supercont8.7	1223647	+	CHG	CAG	1	6	23	4	MGG_12580T0(Y):hypothetical protein				0.206897
supercont8.7	1247272	+	CHG	CAG	1	3	14	3	MGG_02862T0(N):short-chain-fatty-acid-CoA ligase				0.176471
supercont8.7	1469983	-	CHG	CCG	1	3	19	3	MGG_17959T0(Y):hypothetical protein				0.136364
supercont8.7	1545704	-	CHG	CTG	1	2	3	2	MGG_02777T0(Y):hypothetical protein				0.4
supercont8.7	1667440	-	CHG	CAG	1	2	6	2	MGG_02749T0(Y):hypothetical protein				0.25
supercont8.7	1779642	+	CHG	CAG	1	3	19	3	MGG_02714T0(Y):assembly factor CBP4				0.136364
supercont8.7	1825773	-	CHG	CAG	1	2	6	2	MGG_17989T0(N):hypothetical protein				0.25
supercont8.7	1905267	+	CHG	CAG	1	2	4	2	MGG_17994T0(N):hypothetical protein				0.333333
supercont8.7	1941962	-	CHG	CCG	1	2	6	2	MGG_15023T0(N):hypothetical protein				0.25
supercont8.7	1958950	-	CHG	CAG	1	3	17	3	MGG_15026T0(Y):hypothetical protein				0.15
supercont8.7	2085643	-	CHG	CCG	1	3	7	2	MGG_02644T0(N):hypothetical protein				0.3
supercont8.7	2116770	-	CHG	CAG	1	3	17	3	MGG_02633T0(Y):ethanolaminephosphotransferase				0.15
supercont8.7	2174703	+	CHG	CCG	1	2	6	2	MGG_02620T0(N):60S ribosomal protein L37	MGG_02621T0(Y):hypothetical protein	MGG_02621T1(Y):hypothetical protein		0.25
supercont8.7	2303845	-	CHG	CCG	1	3	13	3	MGG_02582T0(N):hypothetical protein				0.1875
supercont8.7	2331004	-	CHG	CCG	1	2	4	2	MGG_15033T0(Y):hypothetical protein				0.333333
supercont8.7	2406907	+	CHG	CAG	1	4	30	4	MGG_02549T0(Y):hypothetical protein				0.117647
supercont8.7	2710648	-	CHG	CCG	1	2	2	2	MGG_09012T0(N):hypothetical protein				0.5
supercont8.7	2710668	-	CHG	CAG	1	2	2	2	MGG_09012T0(N):hypothetical protein				0.5
supercont8.7	2737631	-	CHG	CAG	1	4	24	4	MGG_10601T0(Y):hypothetical protein				0.142857
supercont8.7	2747742	-	CHG	CAG	1	3	17	3	MGG_10598T0(Y):hypothetical protein				0.15
supercont8.7	2800629	+	CHG	CCG	1	3	16	3	MGG_14014T0(Y):ubiquitin homeostasis protein lub1				0.157895
supercont8.7	2834478	-	CHG	CAG	1	3	15	3	MGG_10579T0(N):hypothetical protein				0.166667
supercont8.7	2859176	+	CHG	CAG	1	3	19	3	MGG_10569T0(N):pyruvate dehydrogenase E1 component subunit beta				0.136364
supercont8.7	2865849	-	CHG	CCG	1	2	4	2	MGG_10565T0(Y):zuotin				0.333333
supercont8.7	2913063	+	CHG	CAG	1	2	2	2	MGG_10558T0(Y):hypothetical protein				0.5
supercont8.7	2979477	-	CHG	CTG	1	3	14	3	MGG_09675T0(Y):hypothetical protein				0.176471
supercont8.7	3273158	-	CHG	CAG	1	3	18	3	MGG_09599T0(N):hypothetical protein				0.142857
supercont8.8	33742	+	CHG	CCG	1	3	17	3	MGG_09160T0(Y):beta-glucosidase 1				0.15
supercont8.8	101905	-	CHG	CCG	1	3	19	3	MGG_09129T0(N):hypothetical protein				0.136364
supercont8.8	175539	+	CHG	CAG	1	3	3	2	MGG_10926T0(Y):hypothetical protein				0.5
supercont8.8	509760	+	CHG	CCG	1	2	5	2	MGG_14976T0(Y):hypothetical protein				0.285714
supercont8.1	49893	-	CHH	CAC	1	2	6	2	MGG_01951T0(N):4-coumarate-CoA ligase 2				0.25
supercont8.1	88481	+	CHH	CAA	1	3	17	3	MGG_01970T0(N):acetylornithine deacetylase				0.15
supercont8.1	88504	-	CHH	CAC	1	2	5	2	MGG_01970T0(N):acetylornithine deacetylase				0.285714
supercont8.1	88554	-	CHH	CAC	1	2	6	2	MGG_01970T0(N):acetylornithine deacetylase				0.25
supercont8.1	94520	-	CHH	CAA	1	2	6	2	MGG_01971T0(N):type-1 protein geranylgeranyltransferase subunit beta				0.25
supercont8.1	95787	+	CHH	CCC	1	2	5	2	MGG_01972T0(Y):hypothetical protein				0.285714
supercont8.1	96199	+	CHH	CTC	1	2	2	2	MGG_01972T0(Y):hypothetical protein				0.5
supercont8.1	96669	+	CHH	CTA	1	2	6	2	MGG_01972T0(Y):hypothetical protein	MGG_01973T0(N):hypothetical protein			0.25
supercont8.1	109108	+	CHH	CAC	1	3	20	3	MGG_01976T0(N):TBC1 domain family member 14				0.130435
supercont8.1	116839	+	CHH	CCT	1	3	13	3	MGG_01978T0(N):eukaryotic translation initiation factor 3 subunit B				0.1875
supercont8.1	139097	-	CHH	CAC	1	2	6	2	MGG_01985T0(Y):Delta(12) fatty acid desaturase				0.25
supercont8.1	158690	+	CHH	CTC	1	2	4	2	MGG_01989T0(Y):hypothetical protein				0.333333
supercont8.1	161373	-	CHH	CAA	1	2	3	2	MGG_01990T0(N):IDI4				0.4
supercont8.1	163978	-	CHH	CAC	1	3	10	3	MGG_01991T0(Y):betaine aldehyde dehydrogenase				0.230769
supercont8.1	174560	+	CHH	CAC	1	2	5	2	MGG_01996T0(Y):hypothetical protein	MGG_01996T1(Y):hypothetical protein			0.285714
supercont8.1	196033	+	CHH	CCA	1	2	3	2	MGG_15990T0(Y):hypothetical protein				0.4
supercont8.1	298885	-	CHH	CCA	1	2	4	2	MGG_02032T0(N):hypothetical protein				0.333333
supercont8.1	316417	-	CHH	CCA	1	3	19	3	MGG_02036T0(N):hypothetical protein				0.136364
supercont8.1	413948	+	CHH	CAC	1	4	29	4	MGG_02055T0(N):hypothetical protein				0.121212
supercont8.1	414286	-	CHH	CAT	1	3	15	3	MGG_02055T0(N):hypothetical protein				0.166667
supercont8.1	447362	-	CHH	CAA	1	4	29	4	MGG_02064T0(Y):hypothetical protein				0.121212
supercont8.1	448684	-	CHH	CAA	1	3	17	3	MGG_02064T0(Y):hypothetical protein				0.15
supercont8.1	453537	-	CHH	CCA	1	2	6	2	MGG_02065T0(N):kinesin light chain	MGG_02065T1(N):kinesin light chain			0.25
supercont8.1	474574	-	CHH	CAC	1	2	4	2	MGG_02070T0(N):hypothetical protein				0.333333
supercont8.1	514932	+	CHH	CAA	1	4	21	3	MGG_02084T0(Y):hypothetical protein				0.16
supercont8.1	525081	-	CHH	CTT	1	2	5	2	MGG_02088T0(Y):hypothetical protein				0.285714
supercont8.1	544880	+	CHH	CTT	1	3	14	3	MGG_02094T0(Y):cytochrome P450 3A19				0.176471
supercont8.1	553682	+	CHH	CAA	1	3	11	3	MGG_02096T0(Y):glycoside hydrolase				0.214286
supercont8.1	562188	+	CHH	CAA	1	3	14	3	MGG_02098T0(Y):3-ketosteroid-delta-1-dehydrogenase				0.176471
supercont8.1	562560	-	CHH	CAC	1	3	19	3	MGG_02098T0(Y):3-ketosteroid-delta-1-dehydrogenase				0.136364
supercont8.1	609771	-	CHH	CAC	1	3	16	3	MGG_02117T0(Y):hypothetical protein				0.157895
supercont8.1	637012	-	CHH	CAA	1	2	5	2	MGG_02124T0(N):potassium uptake protein				0.285714
supercont8.1	645453	+	CHH	CCA	1	2	4	2	MGG_14601T0(Y):hypothetical protein				0.333333
supercont8.1	649622	-	CHH	CAC	1	2	4	2	MGG_02127T0(N):alcohol oxidase				0.333333
supercont8.1	734489	+	CHH	CCT	1	2	6	2	MGG_14598T0(Y):hypothetical protein				0.25
supercont8.1	826966	-	CHH	CAT	1	3	11	3	MGG_16049T0(Y):hypothetical protein				0.214286
supercont8.1	1066051	+	CHH	CAC	1	2	6	2	MGG_02231T0(Y):dihydrodipicolinate synthase				0.25
supercont8.1	1075770	-	CHH	CAA	17.45	3	12	3	MGG_16073T0(N):predicted protein				0.2
supercont8.1	1109531	+	CHH	CCC	1	2	3	2	MGG_02240T0(Y):hypothetical protein				0.4
supercont8.1	1109670	-	CHH	CTT	1	4	22	4	MGG_02240T0(Y):hypothetical protein				0.153846
supercont8.1	1118764	-	CHH	CCT	1	3	17	3	MGG_02244T1(Y):glutathione S-transferase Gst3	MGG_02244T0(Y):glutathione S-transferase Gst3			0.15
supercont8.1	1215280	-	CHH	CAC	1	2	5	2	MGG_02270T0(N):hypothetical protein				0.285714
supercont8.1	1254723	+	CHH	CAC	13.54	2	5	2	MGG_16085T0(N):hypothetical protein				0.285714
supercont8.1	1426113	+	CHH	CCA	1	3	18	3	MGG_02329T0(Y):isotrichodermin C-15 hydroxylase				0.142857
supercont8.1	1426665	+	CHH	CAA	1	3	12	3	MGG_02329T0(Y):isotrichodermin C-15 hydroxylase				0.2
supercont8.1	1439899	+	CHH	CAT	1	3	13	3	MGG_02334T0(Y):hypothetical protein				0.1875
supercont8.1	1518940	-	CHH	CAA	1	2	6	2	MGG_16104T0(N):hypothetical protein				0.25
supercont8.1	1550735	+	CHH	CAA	1	3	18	3	MGG_14574T0(N):hypothetical protein				0.142857
supercont8.1	1565250	-	CHH	CAA	1	4	16	3	MGG_11936T0(Y):FAD binding domain-containing protein				0.2
supercont8.1	1570136	+	CHH	CAC	1	3	15	3	MGG_02368T0(Y):galactose oxidase				0.166667
supercont8.1	1572859	-	CHH	CAC	1	2	6	2	MGG_02369T0(Y):hypothetical protein				0.25
supercont8.1	1594436	+	CHH	CAC	1	2	6	2	MGG_02376T0(Y):hormone-sensitive lipase				0.25
supercont8.1	1691813	+	CHH	CAC	1	3	13	3	MGG_16116T0(Y):hypothetical protein				0.1875
supercont8.1	1703132	+	CHH	CAA	1	2	2	2	MGG_11917T0(Y):hypothetical protein				0.5
supercont8.1	1741033	-	CHH	CTA	1	2	5	2	MGG_02406T0(Y):Nulp1-pending protein				0.285714
supercont8.1	1759825	+	CHH	CTC	1	2	5	2	MGG_02413T0(Y):hypothetical protein	MGG_11914T0(N):hypothetical protein			0.285714
supercont8.1	1763138	-	CHH	CAT	1	2	4	2	MGG_16122T0(Y):hypothetical protein				0.333333
supercont8.1	1797506	+	CHH	CCA	1	2	3	2	MGG_16125T0(N):hypothetical protein				0.4
supercont8.1	1802119	-	CHH	CTC	1	2	6	2	MGG_02424T0(Y):ubiquitin/metalloprotease fusion protein				0.25
supercont8.1	1852611	+	CHH	CAA	1	2	6	2	MGG_02439T0(N):oxidoreductase				0.25
supercont8.1	1871072	-	CHH	CAC	1	3	13	3	MGG_02442T0(N):zinc metalloprotease				0.1875
supercont8.1	1872686	-	CHH	CAC	1	2	2	2	MGG_02442T0(N):zinc metalloprotease				0.5
supercont8.1	1899431	+	CHH	CAA	1	2	4	2	MGG_02444T0(Y):phosphoinositide-specific phospholipase C				0.333333
supercont8.1	1910152	+	CHH	CTC	1	2	6	2	MGG_02447T0(N):hypothetical protein				0.25
supercont8.1	1920853	-	CHH	CTT	1	2	5	2	MGG_02451T0(Y):cyanate hydratase				0.285714
supercont8.1	1925700	+	CHH	CAT	1	3	6	2	MGG_02453T0(Y):rRNA processing protein Ebp2				0.333333
supercont8.1	1937791	-	CHH	CAC	1	2	6	2	MGG_11903T0(Y):cation efflux family protein family				0.25
supercont8.1	1963007	-	CHH	CAA	1	3	13	3	MGG_02463T0(N):hypothetical protein				0.1875
supercont8.1	1972349	-	CHH	CAA	1	2	5	2	MGG_02466T0(N):V-type proton ATPase proteolipid subunit				0.285714
supercont8.1	1987391	+	CHH	CAC	1	2	3	2	MGG_02473T0(Y):hypothetical protein				0.4
supercont8.1	1997959	+	CHH	CAT	1	3	17	3	MGG_02476T0(N):hypothetical protein				0.15
supercont8.1	2029114	+	CHH	CCT	1	3	11	3	MGG_02482T0(N):DNA replication licensing factor mcm10				0.214286
supercont8.1	2054213	+	CHH	CAA	1	2	5	2	MGG_02488T0(Y):NAD-dependent histone deacetylase SIR2				0.285714
supercont8.1	2057168	+	CHH	CCA	1	2	6	2	MGG_11895T0(N):SCY1 protein kinase				0.25
supercont8.1	2063159	+	CHH	CAC	1	2	6	2	MGG_02489T0(Y):branched-chain-amino-acid aminotransferase	MGG_02490T0(N):hypothetical protein			0.25
supercont8.1	2066629	-	CHH	CAA	1	2	6	2	MGG_02491T0(N):DNA replication ATP-dependent helicase dna2				0.25
supercont8.1	2097434	+	CHH	CAC	1	2	6	2	MGG_02499T0(N):hypothetical protein				0.25
supercont8.1	2099563	+	CHH	CAT	1	4	31	4	MGG_02499T0(N):hypothetical protein				0.114286
supercont8.1	2126709	-	CHH	CCT	1	3	17	3	MGG_02502T0(Y):hypothetical protein				0.15
supercont8.1	2131654	-	CHH	CAC	1	2	6	2	MGG_02503T0(N):glucose-regulated protein				0.25
supercont8.1	2131678	-	CHH	CCA	1	2	5	2	MGG_02503T0(N):glucose-regulated protein				0.285714
supercont8.1	2131682	-	CHH	CTA	1	2	4	2	MGG_02503T0(N):glucose-regulated protein				0.333333
supercont8.1	2166864	+	CHH	CCT	1	3	12	3	MGG_02514T0(N):ankyrin repeat protein nuc-2				0.2
supercont8.1	2166975	+	CHH	CAC	1	3	12	3	MGG_02514T0(N):ankyrin repeat protein nuc-2				0.2
supercont8.1	2172573	+	CHH	CAC	1	2	5	2	MGG_02516T0(Y):hypothetical protein				0.285714
supercont8.1	2180074	-	CHH	CAT	1	3	19	3	MGG_02518T0(Y):ATP-dependent RNA helicase DHX8				0.136364
supercont8.1	2201437	-	CHH	CTC	1	3	11	3	MGG_02523T0(Y):hypothetical protein				0.214286
supercont8.1	2262946	-	CHH	CAT	1	3	15	3	MGG_16145T0(N):hypothetical protein				0.166667
supercont8.1	2302899	-	CHH	CAA	1	2	6	2	MGG_16148T0(N):hypothetical protein				0.25
supercont8.1	2314219	-	CHH	CAA	1	3	9	3	MGG_06661T0(N):MFS transporter				0.25
supercont8.1	2314632	+	CHH	CAA	1	3	14	3	MGG_06661T0(N):MFS transporter				0.176471
supercont8.1	2354239	-	CHH	CAC	1	3	16	3	MGG_06673T0(Y):hypothetical protein				0.157895
supercont8.1	2354402	+	CHH	CTC	1	3	6	2	MGG_06673T0(Y):hypothetical protein				0.333333
supercont8.1	2357679	+	CHH	CAA	1	3	19	3	MGG_06674T0(Y):hypothetical protein	MGG_16154T0(N):tRNA-pseudouridine synthase			0.136364
supercont8.1	2390434	+	CHH	CAT	1	3	12	3	MGG_11878T0(N):hypothetical protein				0.2
supercont8.1	2398076	-	CHH	CAA	1	2	5	2	MGG_11876T0(N):high affinity glucose transporter				0.285714
supercont8.1	2409607	-	CHH	CAC	1	3	18	3	MGG_06692T0(Y):conserved hypothetical protein				0.142857
supercont8.1	2419100	-	CHH	CAA	1	3	17	3	MGG_06695T0(Y):UDP-galactopyranose mutase				0.15
supercont8.1	2461141	-	CHH	CAT	1	3	14	3	MGG_06704T0(N):glycerophosphodiesterase GDE1				0.176471
supercont8.1	2470497	+	CHH	CAC	1	3	19	3	MGG_06706T0(Y):hypothetical protein				0.136364
supercont8.1	2479442	-	CHH	CCA	1	2	6	2	MGG_06710T0(N):hypothetical protein				0.25
supercont8.1	2500819	-	CHH	CAA	1	2	6	2	MGG_06718T0(N):hypothetical protein				0.25
supercont8.1	2505801	+	CHH	CTC	1	2	6	2	MGG_06720T0(Y):ATP-citrate synthase subunit 2				0.25
supercont8.1	2523568	+	CHH	CAT	1	2	6	2	MGG_06727T0(Y):WD domain-containing protein				0.25
supercont8.1	2568150	-	CHH	CAC	1	2	5	2	MGG_06739T0(N):hypothetical protein				0.285714
supercont8.1	2610085	-	CHH	CAC	1	3	17	3	MGG_06755T0(Y):hypothetical protein				0.15
supercont8.1	2618177	-	CHH	CAT	1	3	17	3	MGG_06758T0(Y):hypothetical protein				0.15
supercont8.1	2659303	-	CHH	CCA	1	3	18	3	MGG_06768T0(Y):hypothetical protein				0.142857
supercont8.1	2688710	+	CHH	CAA	1	2	5	2	MGG_06773T0(Y):hypothetical protein				0.285714
supercont8.1	2690861	-	CHH	CCA	1	2	6	2	MGG_06775T0(Y):hypothetical protein				0.25
supercont8.1	2691393	+	CHH	CAA	1	2	6	2	MGG_06775T0(Y):hypothetical protein				0.25
supercont8.1	2719896	+	CHH	CAT	1	2	5	2	MGG_06780T0(Y):alpha-L-fucosidase 1				0.285714
supercont8.1	2736222	-	CHH	CAC	1	3	6	2	MGG_11859T0(N):hypothetical protein				0.333333
supercont8.1	2751961	+	CHH	CAA	1	2	2	2	MGG_06789T0(Y):hypothetical protein				0.5
supercont8.1	2784365	-	CHH	CAT	1	3	12	3	MGG_06798T0(Y):hypothetical protein				0.2
supercont8.1	2833074	-	CHH	CAA	1	3	19	3	MGG_14588T0(Y):mitochondrial chaperone bcs1				0.136364
supercont8.1	2852851	+	CHH	CCT	1	2	5	2	MGG_16177T0(Y):hypothetical protein				0.285714
supercont8.1	2893561	+	CHH	CAC	1	3	15	3	MGG_16181T0(N):hypothetical protein				0.166667
supercont8.1	2907136	-	CHH	CTC	1	3	17	3	MGG_06827T0(Y):hypothetical protein				0.15
supercont8.1	2913206	+	CHH	CTC	1	2	5	2	MGG_06828T0(Y):hypothetical protein				0.285714
supercont8.1	2915871	+	CHH	CAC	1	2	4	2	MGG_11820T0(N):hypothetical protein				0.333333
supercont8.1	2915895	+	CHH	CAA	1	2	5	2	MGG_11820T0(N):hypothetical protein				0.285714
supercont8.1	2916325	-	CHH	CAC	1	2	5	2	MGG_11820T0(N):hypothetical protein				0.285714
supercont8.1	2934155	+	CHH	CAT	1	2	6	2	MGG_06836T0(N):deoxyribodipyrimidine photo-lyase				0.25
supercont8.1	2945388	+	CHH	CTC	1	2	6	2	MGG_06839T0(Y):kinesin				0.25
supercont8.1	3000447	-	CHH	CTC	1	2	6	2	MGG_06856T0(N):hypothetical protein				0.25
supercont8.1	3004195	+	CHH	CAT	1	3	10	3	MGG_06857T0(Y):tRNA guanosine-2'-O-methyltransferase TRM11				0.230769
supercont8.1	3009465	-	CHH	CCA	1	2	3	2	MGG_06859T0(N):mago nashi like 2				0.4
supercont8.1	3010949	+	CHH	CAA	1	2	4	2	MGG_06860T0(Y):coatomer subunit beta				0.333333
supercont8.1	3066207	+	CHH	CAC	1	2	3	2	MGG_06871T0(Y):hypothetical protein				0.4
supercont8.1	3076993	+	CHH	CAC	1	4	24	4	MGG_16198T0(N):hypothetical protein				0.142857
supercont8.1	3102444	-	CHH	CTC	1	2	6	2	MGG_11804T0(Y):hypothetical protein				0.25
supercont8.1	3103768	-	CHH	CCA	1	3	17	3	MGG_06880T0(Y):phytanoyl-CoA dioxygenase				0.15
supercont8.1	3104661	-	CHH	CAA	1	2	6	2	MGG_06881T0(N):hypothetical protein				0.25
supercont8.1	3142181	-	CHH	CAT	1	3	18	3	MGG_06892T0(Y):WD repeat-containing protein srw1				0.142857
supercont8.1	3151752	+	CHH	CAC	1	3	14	3	MGG_16203T0(Y):SMC1A protein				0.176471
supercont8.1	3207885	+	CHH	CTC	1	3	17	3	MGG_06905T0(N):protein transporter sec73				0.15
supercont8.1	3212768	+	CHH	CAC	1	3	11	3	MGG_06906T0(Y):hypothetical protein				0.214286
supercont8.1	3232978	-	CHH	CAC	1	3	13	3	MGG_06914T0(N):GTP-binding protein rhb1				0.1875
supercont8.1	3258406	-	CHH	CTA	1	2	4	2	MGG_16211T0(N):hypothetical protein				0.333333
supercont8.1	3265629	-	CHH	CAT	1	3	14	3	MGG_16213T0(N):hypothetical protein				0.176471
supercont8.1	3267131	-	CHH	CAC	1	3	10	3	MGG_16213T0(N):hypothetical protein				0.230769
supercont8.1	3267796	-	CHH	CAT	1	2	6	2	MGG_16213T0(N):hypothetical protein				0.25
supercont8.1	3287796	-	CHH	CAA	1	2	5	2	MGG_06929T0(N):hypothetical protein				0.285714
supercont8.1	3298205	+	CHH	CAC	1	2	4	2	MGG_06933T0(Y):calcineurin subunit B				0.333333
supercont8.1	3304834	+	CHH	CTT	1	3	16	3	MGG_06934T0(N):hypothetical protein				0.157895
supercont8.1	3310729	-	CHH	CAT	1	3	2	2	MGG_16216T0(N):hypothetical protein				0.6
supercont8.1	3320877	+	CHH	CAC	1	3	17	3	MGG_06939T0(N):ABC1 protein				0.15
supercont8.1	3327309	+	CHH	CAC	1	3	18	3	MGG_06942T0(N):hypothetical protein				0.142857
supercont8.1	3339070	-	CHH	CCT	1	2	5	2	MGG_16219T0(Y):hypothetical protein				0.285714
supercont8.1	3375037	+	CHH	CAC	1	2	6	2	MGG_06958T0(Y):hsp70-like protein				0.25
supercont8.1	3394192	-	CHH	CCT	1	2	6	2	MGG_06964T0(N):hypothetical protein				0.25
supercont8.1	3397876	-	CHH	CCT	1	3	10	3	MGG_06966T0(N):hypothetical protein				0.230769
supercont8.1	3414689	+	CHH	CCA	1	2	4	2	MGG_16227T0(N):hypothetical protein				0.333333
supercont8.1	3416816	+	CHH	CAC	1	2	6	2	MGG_16228T0(Y):hypothetical protein	MGG_16228T1(Y):hypothetical protein			0.25
supercont8.1	3417946	+	CHH	CAC	1	2	5	2	MGG_06971T0(Y):flocculation suppression protein				0.285714
supercont8.1	3448523	+	CHH	CCC	1	2	6	2	MGG_06979T0(Y):SEY1				0.25
supercont8.1	3460611	+	CHH	CAT	1	2	5	2	MGG_06981T2(Y):carnitine O-acetyltransferase	MGG_06981T0(Y):carnitine O-acetyltransferase	MGG_06981T1(Y):carnitine O-acetyltransferase	MGG_14563T0(N):RNA-binding protein	0.285714
supercont8.1	3464529	-	CHH	CAA	1	3	8	3	MGG_14563T0(N):RNA-binding protein				0.272727
supercont8.1	3494165	+	CHH	CAA	1	2	5	2	MGG_16234T0(Y):hypothetical protein				0.285714
supercont8.1	3497152	-	CHH	CAT	1	3	13	3	MGG_06991T0(Y):hypothetical protein	MGG_06992T0(N):hypothetical protein			0.1875
supercont8.1	3497309	+	CHH	CAC	1	2	5	2	MGG_06991T0(Y):hypothetical protein	MGG_06992T0(N):hypothetical protein			0.285714
supercont8.1	3513076	-	CHH	CCC	1	2	3	2	MGG_06994T0(N):hypothetical protein				0.4
supercont8.1	3515607	-	CHH	CCC	1	2	5	2	MGG_06995T0(Y):37S ribosomal protein S5				0.285714
supercont8.1	3519597	+	CHH	CCT	1	3	12	3	MGG_11779T0(Y):hypothetical protein				0.2
supercont8.1	3567601	+	CHH	CAC	1	3	17	3	MGG_07010T0(N):translation machinery-associated protein 46				0.15
supercont8.1	3575134	-	CHH	CTT	1	3	15	3	MGG_07012T0(N):AGC/RSK protein kinase				0.166667
supercont8.1	3581382	+	CHH	CAC	1	3	19	3	MGG_07014T0(N):DNA repair protein RAD16				0.136364
supercont8.1	3596945	+	CHH	CAT	1	2	5	2	MGG_07019T0(Y):4-coumaryl-CoA ligase				0.285714
supercont8.1	3624629	-	CHH	CAA	1	2	5	2	MGG_14558T0(Y):hypothetical protein				0.285714
supercont8.1	3634856	+	CHH	CCT	1	3	18	3	MGG_09177T0(Y):hypothetical protein				0.142857
supercont8.1	3652924	-	CHH	CAT	1	3	9	3	MGG_09184T0(Y):long-chain base protein 3				0.25
supercont8.1	3668015	-	CHH	CAC	1	4	19	3	MGG_09186T0(Y):hypothetical protein	MGG_09186T1(Y):hypothetical protein			0.173913
supercont8.1	3668602	+	CHH	CCA	1	2	5	2	MGG_09186T0(Y):hypothetical protein	MGG_09186T1(Y):hypothetical protein			0.285714
supercont8.1	3678299	-	CHH	CAA	1	2	3	2	MGG_09189T0(Y):cellobiose dehydrogenase				0.4
supercont8.1	3712216	-	CHH	CTC	1	2	3	2	MGG_09199T0(N):repressible acid phosphatase				0.4
supercont8.1	3712760	+	CHH	CAT	1	3	17	3	MGG_09199T0(N):repressible acid phosphatase				0.15
supercont8.1	3737772	+	CHH	CAC	1	2	3	2	MGG_09205T0(Y):E3 ubiquitin-protein ligase HRD1				0.4
supercont8.1	3744206	-	CHH	CAC	1	3	18	3	MGG_16243T0(Y):hypothetical protein	MGG_16243T1(Y):hypothetical protein			0.142857
supercont8.1	3759778	+	CHH	CAC	1	3	7	2	MGG_11764T0(Y):hypothetical protein	MGG_11764T1(Y):hypothetical protein			0.3
supercont8.1	3763028	-	CHH	CAC	1	2	3	2	MGG_11764T0(Y):hypothetical protein	MGG_11764T1(Y):hypothetical protein			0.4
supercont8.1	3776222	+	CHH	CAC	1	2	2	2	MGG_09210T0(Y):ssh-4				0.5
supercont8.1	3782291	-	CHH	CAT	1	2	5	2	MGG_09211T0(Y):FAD binding domain-containing protein				0.285714
supercont8.1	3914974	-	CHH	CAC	1	3	20	3	MGG_09247T0(Y):hypothetical protein				0.130435
supercont8.1	3916620	+	CHH	CAT	1	2	6	2	MGG_09247T0(Y):hypothetical protein				0.25
supercont8.1	3939966	+	CHH	CAC	1	3	18	3	MGG_09255T0(Y):kinesin-II 85 kDa subunit				0.142857
supercont8.1	3949540	-	CHH	CAA	1	3	10	3	MGG_16260T0(Y):hypothetical protein				0.230769
supercont8.1	3949974	+	CHH	CAC	1	2	6	2	MGG_16260T0(Y):hypothetical protein				0.25
supercont8.1	3980191	+	CHH	CAC	1	2	5	2	MGG_09263T0(N):hypothetical protein				0.285714
supercont8.1	3980588	-	CHH	CAT	1	2	4	2	MGG_09263T0(N):hypothetical protein				0.333333
supercont8.1	4069575	-	CHH	CTT	1	3	18	3	MGG_09275T0(Y):hypothetical protein	MGG_09275T1(Y):hypothetical protein			0.142857
supercont8.1	4073503	-	CHH	CAA	1	2	4	2	MGG_09276T0(Y):hypothetical protein				0.333333
supercont8.1	4074207	-	CHH	CAA	1	3	12	3	MGG_09276T0(Y):hypothetical protein				0.2
supercont8.1	4078099	-	CHH	CAT	1	3	17	3	MGG_11737T0(N):hypothetical protein				0.15
supercont8.1	4091640	+	CHH	CAC	1	3	9	3	MGG_09282T0(N):hypothetical protein				0.25
supercont8.1	4100990	-	CHH	CCT	1	2	3	2	MGG_09285T0(Y):hypothetical protein				0.4
supercont8.1	4110179	-	CHH	CCA	1	2	2	2	MGG_14629T0(N):hypothetical protein				0.5
supercont8.1	4138012	+	CHH	CCT	1	3	16	3	MGG_09297T0(Y):hypothetical protein				0.157895
supercont8.1	4150286	-	CHH	CAC	1	3	15	3	MGG_09302T0(Y):ribosome biogenesis protein				0.166667
supercont8.1	4166062	-	CHH	CAC	1	3	16	3	MGG_09306T0(N):DNA mismatch repair protein MSH3				0.157895
supercont8.1	4182308	-	CHH	CTC	1	2	4	2	MGG_09310T0(N):dolichyl pyrophosphate Man9GlcNAc2 alpha-1,3-glucosyltransferase				0.333333
supercont8.1	4186034	+	CHH	CAT	1	3	8	3	MGG_09311T0(Y):pH-response regulator protein palC	MGG_09312T0(N):hypothetical protein			0.272727
supercont8.1	4187587	+	CHH	CAT	1	3	19	3	MGG_09312T0(N):hypothetical protein				0.136364
supercont8.1	4212832	+	CHH	CTA	27.43	2	2	2	MGG_16285T0(N):predicted protein				0.5
supercont8.1	4213165	+	CHH	CTT	27.36	2	3	2	MGG_16285T0(N):predicted protein				0.4
supercont8.1	4213175	+	CHH	CAT	26.28	3	5	2	MGG_16285T0(N):predicted protein				0.375
supercont8.1	4213183	+	CHH	CAT	29.68	2	6	2	MGG_16285T0(N):predicted protein				0.25
supercont8.1	4213189	+	CHH	CAA	35.94	5	4	2	MGG_16285T0(N):predicted protein				0.555556
supercont8.1	4213205	+	CHH	CAC	26.95	4	8	3	MGG_16285T0(N):predicted protein				0.333333
supercont8.1	4217216	-	CHH	CAC	1	3	18	3	MGG_16286T0(N):hypothetical protein				0.142857
supercont8.1	4234064	+	CHH	CAT	1	2	6	2	MGG_09887T0(Y):NEDD8				0.25
supercont8.1	4249167	-	CHH	CAC	1	3	9	3	MGG_11726T0(Y):hypothetical protein				0.25
supercont8.1	4251251	+	CHH	CAC	1	3	17	3	MGG_09893T0(N):molybdopterin synthase sulfur carrier subunit				0.15
supercont8.1	4254347	+	CHH	CCC	1	3	12	3	MGG_09895T0(Y):hypothetical protein				0.2
supercont8.1	4257572	-	CHH	CAC	1	2	6	2	MGG_09896T0(Y):hypothetical protein				0.25
supercont8.1	4276252	+	CHH	CTT	1	3	18	3	MGG_09901T0(N):NAD dependent epimerase/dehydratase				0.142857
supercont8.1	4292754	-	CHH	CAT	1	2	5	2	MGG_11723T0(N):cystathionine beta-synthase				0.285714
supercont8.1	4311592	-	CHH	CAA	1	3	18	3	MGG_09910T0(Y):hypothetical protein				0.142857
supercont8.1	4330642	+	CHH	CAC	1	2	5	2	MGG_09917T0(Y):DNA topoisomerase 1				0.285714
supercont8.1	4332065	-	CHH	CAC	1	2	5	2	MGG_09917T0(Y):DNA topoisomerase 1				0.285714
supercont8.1	4332435	+	CHH	CCA	1	2	6	2	MGG_09917T0(Y):DNA topoisomerase 1				0.25
supercont8.1	4342901	-	CHH	CAT	1	3	19	3	MGG_09919T0(Y):amino transferase				0.136364
supercont8.1	4344842	-	CHH	CAA	1	2	5	2	MGG_09920T0(N):cytochrome P450 52A5				0.285714
supercont8.1	4355511	-	CHH	CCT	1	2	5	2	MGG_09923T0(Y):hypothetical protein				0.285714
supercont8.1	4373418	+	CHH	CAT	1	2	6	2	MGG_09928T0(Y):hypothetical protein				0.25
supercont8.1	4397830	+	CHH	CAC	1	2	5	2	MGG_11719T0(N):hypothetical protein				0.285714
supercont8.1	4401614	-	CHH	CAC	1	2	3	2	MGG_09935T0(N):serine/threonine-protein phosphatase 2A activator 2				0.4
supercont8.1	4408429	+	CHH	CAC	1	3	9	3	MGG_16299T0(Y):hypothetical protein				0.25
supercont8.1	4423030	-	CHH	CAA	1	3	19	3	MGG_09941T0(Y):nod factor export ATP-binding protein I				0.136364
supercont8.1	4425246	-	CHH	CAA	1	4	17	3	MGG_09941T0(Y):nod factor export ATP-binding protein I				0.190476
supercont8.1	4425923	+	CHH	CTC	1	3	17	3	MGG_09941T0(Y):nod factor export ATP-binding protein I				0.15
supercont8.1	4436853	+	CHH	CAC	1	3	8	3	MGG_09944T0(Y):ELMO/CED-12 family protein				0.272727
supercont8.1	4443905	+	CHH	CAC	1	2	6	2	MGG_09947T0(N):tricalbin-1				0.25
supercont8.1	4446039	-	CHH	CAC	1	2	6	2	MGG_09947T0(N):tricalbin-1				0.25
supercont8.1	4447551	-	CHH	CAA	1	3	18	3	MGG_09947T0(N):tricalbin-1				0.142857
supercont8.1	4465678	+	CHH	CTC	1	3	19	3	MGG_11713T0(N):hypothetical protein				0.136364
supercont8.1	4473140	+	CHH	CCC	1	3	17	3	MGG_09950T0(Y):C2H2 type zinc finger domain-containing protein				0.15
supercont8.1	4474865	+	CHH	CAC	1	2	4	2	MGG_09951T0(Y):oxidoreductase				0.333333
supercont8.1	4475794	-	CHH	CCT	1	2	6	2	MGG_09951T0(Y):oxidoreductase				0.25
supercont8.1	4504104	-	CHH	CAC	1	4	10	3	MGG_09959T0(N):hypothetical protein				0.285714
supercont8.1	4513638	+	CHH	CAT	1	4	18	3	MGG_09961T0(N):WD-40 repeat family protein				0.181818
supercont8.1	4530793	-	CHH	CAC	1	3	18	3	MGG_10647T0(Y):hypothetical protein				0.142857
supercont8.1	4543727	+	CHH	CCC	1	2	2	2	MGG_10653T0(Y):eukaryotic translation initiation factor 3 subunit F				0.5
supercont8.1	4548125	+	CHH	CAT	1	2	6	2	MGG_11709T0(N):hypothetical protein				0.25
supercont8.1	4605375	+	CHH	CAT	1	3	12	3	MGG_16308T0(Y):hypothetical protein				0.2
supercont8.1	4635397	-	CHH	CAT	1	3	20	3	MGG_10504T0(Y):coatomer beta' subunit				0.130435
supercont8.1	4636385	+	CHH	CAC	1	3	20	3	MGG_10504T0(Y):coatomer beta' subunit				0.130435
supercont8.1	4656606	-	CHH	CAC	1	2	2	2	MGG_16311T0(Y):hypothetical protein				0.5
supercont8.1	4685930	+	CHH	CAC	1	3	12	3	MGG_10516T0(Y):hypothetical protein				0.2
supercont8.1	4710186	+	CHH	CAC	1	2	6	2	MGG_16318T0(N):hypothetical protein				0.25
supercont8.1	4725602	-	CHH	CCT	1	2	4	2	MGG_10527T0(Y):ent-kaurene oxidase				0.333333
supercont8.1	4744355	-	CHH	CAA	1	2	5	2	MGG_10528T0(N):zinc binuclear cluster-type protein				0.285714
supercont8.1	4769575	-	CHH	CAC	1	2	3	2	MGG_10534T0(Y):multidrug and toxin extrusion protein 1				0.4
supercont8.1	4770623	-	CHH	CAC	1	2	2	2	MGG_10534T0(Y):multidrug and toxin extrusion protein 1				0.5
supercont8.1	4873591	+	CHH	CAC	1	3	14	3	MGG_05341T0(Y):hypothetical protein				0.176471
supercont8.1	4876077	+	CHH	CAA	1	3	14	3	MGG_05341T0(Y):hypothetical protein				0.176471
supercont8.1	4937665	-	CHH	CAC	1	3	14	3	MGG_05358T0(Y):LYR family protein				0.176471
supercont8.1	4942302	-	CHH	CAT	1	2	4	2	MGG_16336T0(N):hypothetical protein				0.333333
supercont8.1	4963006	+	CHH	CTT	1	2	4	2	MGG_16340T0(N):hypothetical protein				0.333333
supercont8.1	4981744	+	CHH	CTA	1	2	2	2	MGG_13024T0(Y):hypothetical protein				0.5
supercont8.1	4985172	+	CHH	CTA	1	3	17	3	MGG_05371T0(Y):hypothetical protein				0.15
supercont8.1	5008202	-	CHH	CTA	1	2	5	2	MGG_16341T0(N):hypothetical protein				0.285714
supercont8.1	5041150	-	CHH	CAA	1	2	5	2	MGG_05384T0(N):ankyrin repeat domain-containing protein 29				0.285714
supercont8.1	5065873	+	CHH	CCA	1	3	17	3	MGG_05390T0(N):isotrichodermin C-15 hydroxylase				0.15
supercont8.1	5102156	+	CHH	CCA	1	2	5	2	MGG_05402T0(Y):hypothetical protein				0.285714
supercont8.1	5139094	-	CHH	CAT	1	3	10	3	MGG_05413T0(Y):MFS transporter				0.230769
supercont8.1	5149404	+	CHH	CTC	1	2	4	2	MGG_05417T0(Y):hypothetical protein				0.333333
supercont8.1	5193582	+	CHH	CTA	1	2	6	2	MGG_13058T0(Y):hypothetical protein				0.25
supercont8.1	5219652	-	CHH	CAA	1	2	4	2	MGG_05439T0(Y):hypothetical protein				0.333333
supercont8.1	5247628	+	CHH	CCA	1	3	17	3	MGG_05446T0(Y):hypothetical protein				0.15
supercont8.1	5288934	+	CHH	CAA	1	3	9	3	MGG_05459T0(Y):hypothetical protein				0.25
supercont8.1	5297494	+	CHH	CAC	9.88	4	10	3	MGG_16369T0(Y):predicted protein				0.285714
supercont8.1	5297514	+	CHH	CAA	30.72	3	6	2	MGG_16369T0(Y):predicted protein				0.333333
supercont8.1	5304990	-	CHH	CAC	43.24	2	2	2	MGG_16370T0(Y):predicted protein				0.5
supercont8.1	5312006	-	CHH	CAA	1	2	3	2	MGG_05464T0(Y):endo-1,4-beta-xylanase				0.4
supercont8.1	5340632	-	CHH	CAA	1	4	17	3	MGG_05473T0(N):hypothetical protein				0.190476
supercont8.1	5340843	-	CHH	CAT	1	4	5	2	MGG_05473T0(N):hypothetical protein				0.444444
supercont8.1	5344108	-	CHH	CAT	1	2	3	2	MGG_16371T1(Y):hypothetical protein	MGG_16371T0(Y):hypothetical protein			0.4
supercont8.1	5351296	+	CHH	CAA	1	3	19	3	MGG_16372T0(N):hypothetical protein				0.136364
supercont8.1	5351314	-	CHH	CAT	1	4	13	3	MGG_16372T0(N):hypothetical protein				0.235294
supercont8.1	5368092	-	CHH	CAA	1	3	12	3	MGG_13079T0(Y):Ser/Thr protein phosphatase				0.2
supercont8.1	5376488	-	CHH	CAC	1	2	6	2	MGG_05484T0(Y):AP-2 complex subunit mu-1	MGG_16373T0(N):hypothetical protein			0.25
supercont8.1	5445795	-	CHH	CAA	1	3	7	2	MGG_05500T0(N):hypothetical protein				0.3
supercont8.1	5491939	-	CHH	CAA	1	2	4	2	MGG_05518T0(N):hypothetical protein				0.333333
supercont8.1	5491941	-	CHH	CTC	1	2	4	2	MGG_05518T0(N):hypothetical protein				0.333333
supercont8.1	5497547	+	CHH	CAC	1	3	12	3	MGG_05520T0(N):exoglucanase 2				0.2
supercont8.1	5499115	+	CHH	CAT	1	2	6	2	MGG_05521T0(N):hypothetical protein				0.25
supercont8.1	5506208	+	CHH	CAT	1	3	12	3	MGG_16389T0(Y):hypothetical protein				0.2
supercont8.1	5541499	+	CHH	CTC	1	3	11	3	MGG_16395T0(Y):ATP-dependent Zn protease				0.214286
supercont8.1	5549272	+	CHH	CAC	1	3	17	3	MGG_15457T0(N):arylsulfatase				0.15
supercont8.1	5609116	+	CHH	CAC	1	2	4	2	MGG_13110T0(Y):hypothetical protein				0.333333
supercont8.1	5625101	+	CHH	CAC	1	2	4	2	MGG_15152T0(N):hypothetical protein				0.333333
supercont8.1	5693397	-	CHH	CCC	1	2	6	2	MGG_16410T0(N):hypothetical protein				0.25
supercont8.1	5727476	-	CHH	CTC	1	3	20	3	MGG_05587T0(N):actin-like protein arp-6				0.130435
supercont8.1	5790556	-	CHH	CAC	1	3	17	3	MGG_05596T0(Y):hydrolase				0.15
supercont8.1	5791479	-	CHH	CAC	1	2	2	2	MGG_05596T0(Y):hydrolase				0.5
supercont8.1	5804935	-	CHH	CAC	1	4	29	4	MGG_05599T0(Y):beta-glucosidase 1				0.121212
supercont8.1	5823223	+	CHH	CAC	1	3	14	3	MGG_15156T0(Y):phosphatidylinositol 3-kinase tor2				0.176471
supercont8.1	5825056	-	CHH	CAA	1	3	8	3	MGG_13132T0(N):hypothetical protein				0.272727
supercont8.1	5881641	-	CHH	CAA	1	2	5	2	MGG_05622T0(Y):hypothetical protein				0.285714
supercont8.1	5889983	+	CHH	CAA	1	3	12	3	MGG_05626T0(N):cytoskeleton assembly control protein SLA1p				0.2
supercont8.1	5916393	-	CHH	CAT	1	4	32	4	MGG_05633T0(N):hypothetical protein				0.111111
supercont8.1	5922479	+	CHH	CAT	1	3	14	3	MGG_05636T0(N):hypothetical protein				0.176471
supercont8.1	5967245	+	CHH	CAT	1	4	20	3	MGG_05646T0(N):G2/mitotic-specific cyclin-B				0.166667
supercont8.1	5978659	+	CHH	CTA	1	2	4	2	MGG_05650T0(Y):PAP2 domain-containing protein				0.333333
supercont8.1	5995147	-	CHH	CAA	1	2	6	2	MGG_05655T0(Y):hypothetical protein				0.25
supercont8.1	6051580	-	CHH	CTT	1	2	6	2	MGG_13149T0(N):A-factor-processing enzyme				0.25
supercont8.1	6068937	-	CHH	CAC	1	2	6	2	MGG_05671T0(N):protein phosphatase PP2A regulatory subunit A				0.25
supercont8.1	6075898	-	CHH	CAA	1	2	5	2	MGG_16443T0(N):protein phosphatase				0.285714
supercont8.1	6077378	-	CHH	CAA	1	4	12	3	MGG_05673T0(Y):40S ribosomal protein S3				0.25
supercont8.1	6079493	-	CHH	CAC	1	2	6	2	MGG_05674T0(N):hypothetical protein				0.25
supercont8.1	6082668	+	CHH	CAC	1	2	3	2	MGG_05675T0(N):hypothetical protein				0.4
supercont8.1	6138906	-	CHH	CTC	1	2	2	2	MGG_05692T0(Y):hypothetical protein				0.5
supercont8.1	6143377	+	CHH	CTC	1	2	6	2	MGG_05694T1(Y):Gtr1/RagA G domain-containing protein				0.25
supercont8.1	6148272	-	CHH	CCC	1	2	5	2	MGG_05695T0(N):hypothetical protein				0.285714
supercont8.1	6163194	+	CHH	CAC	1	3	9	3	MGG_05699T0(Y):hypothetical protein				0.25
supercont8.1	6168705	-	CHH	CAA	1	3	16	3	MGG_05700T0(N):RecQ helicase MUSN				0.157895
supercont8.1	6176326	+	CHH	CTT	1	2	4	2	MGG_16445T0(N):hypothetical protein				0.333333
supercont8.1	6181188	+	CHH	CCC	1	2	3	2	MGG_05706T0(N):hypothetical protein				0.4
supercont8.1	6216173	-	CHH	CAC	1	2	6	2	MGG_05714T0(N):hypothetical protein				0.25
supercont8.1	6240870	-	CHH	CAA	1	2	6	2	MGG_05720T0(Y):pre-mRNA-splicing factor CLF1				0.25
supercont8.1	6274845	+	CHH	CAT	1	2	5	2	MGG_05723T0(Y):fluconazole resistance protein 1				0.285714
supercont8.1	6291416	+	CHH	CAC	1	3	11	3	MGG_05727T0(Y):ankyrin repeat protein				0.214286
supercont8.1	6302290	-	CHH	CAC	1	2	2	2	MGG_13165T0(N):hypothetical protein				0.5
supercont8.1	6323286	-	CHH	CTT	1	2	3	2	MGG_05734T0(Y):phospho-2-dehydro-3-deoxyheptonate aldolase				0.4
supercont8.1	6347302	-	CHH	CCA	1	3	19	3	MGG_05741T0(N):isochorismatase domain-containing protein 2				0.136364
supercont8.1	6361395	-	CHH	CAA	1	2	3	2	MGG_16460T0(Y):hypothetical protein				0.4
supercont8.1	6380567	-	CHH	CAA	1	4	15	3	MGG_05748T0(Y):hypothetical protein				0.210526
supercont8.1	6400171	-	CHH	CAA	1	3	9	3	MGG_05753T0(N):protein disulfide-isomerase				0.25
supercont8.1	6422114	+	CHH	CAC	1	3	14	3	MGG_16467T0(Y):hypothetical protein				0.176471
supercont8.1	6435524	+	CHH	CAA	1	2	6	2	MGG_05761T0(N):hypothetical protein				0.25
supercont8.1	6438052	-	CHH	CAT	1	2	4	2	MGG_13178T0(Y):hypothetical protein				0.333333
supercont8.1	6440194	-	CHH	CAA	1	3	20	3	MGG_13178T0(Y):hypothetical protein				0.130435
supercont8.1	6452006	-	CHH	CAA	1	3	12	3	MGG_05768T0(Y):hypothetical protein				0.2
supercont8.1	6452046	-	CHH	CCT	1	3	6	2	MGG_05768T0(Y):hypothetical protein				0.333333
supercont8.1	6455412	-	CHH	CAC	1	3	19	3	MGG_05769T0(N):hypothetical protein				0.136364
supercont8.1	6491318	+	CHH	CTC	1	2	5	2	MGG_10605T0(N):kelch repeats protein				0.285714
supercont8.1	6492265	-	CHH	CAC	1	3	17	3	MGG_10605T0(N):kelch repeats protein				0.15
supercont8.1	6508640	-	CHH	CAA	1	3	14	3	MGG_10609T0(N):DNA-(apurinic or apyrimidinic site) lyase 1				0.176471
supercont8.1	6543137	-	CHH	CAA	1	2	5	2	MGG_10619T0(N):hypothetical protein				0.285714
supercont8.1	6568497	+	CHH	CAC	1	2	4	2	MGG_10632T0(N):hypothetical protein				0.333333
supercont8.1	6575956	-	CHH	CAC	1	3	9	3	MGG_10634T0(Y):chromate ion transporter	MGG_16477T0(N):hypothetical protein			0.25
supercont8.1	6589144	-	CHH	CCA	1	3	17	3	MGG_10638T0(Y):hypothetical protein				0.15
supercont8.1	6615073	-	CHH	CAT	1	2	4	2	MGG_10893T0(N):hypothetical protein				0.333333
supercont8.1	6615647	-	CHH	CCT	1	2	5	2	MGG_10893T0(N):hypothetical protein				0.285714
supercont8.1	6631055	-	CHH	CAA	1	3	17	3	MGG_16481T0(N):hypothetical protein				0.15
supercont8.1	6670009	-	CHH	CAC	1	3	19	3	MGG_04810T0(N):hypothetical protein				0.136364
supercont8.1	6746841	-	CHH	CTT	1	3	19	3	MGG_13762T0(Y):multidrug resistance protein 3				0.136364
supercont8.1	6749347	-	CHH	CAC	1	3	12	3	MGG_13763T0(Y):glycerate kinase				0.2
supercont8.1	6776401	-	CHH	CAC	1	3	16	3	MGG_13767T0(N):lovastatin nonaketide synthase				0.157895
supercont8.1	6782380	+	CHH	CAT	1	2	6	2	MGG_13768T0(Y):hypothetical protein				0.25
supercont8.1	6823432	-	CHH	CAA	1	4	35	4	MGG_16501T0(Y):hypothetical protein				0.102564
supercont8.1	6841815	+	CHH	CAA	1	2	6	2	MGG_04734T0(Y):hypothetical protein				0.25
supercont8.1	6846581	-	CHH	CAA	1	2	6	2	MGG_04732T0(N):acidic mammalian chitinase				0.25
supercont8.1	6861276	+	CHH	CCC	1	3	14	3	MGG_04726T0(N):isochorismatase family protein				0.176471
supercont8.1	6880553	+	CHH	CCA	1	3	20	3	MGG_04714T0(N):DNA-directed RNA polymerase II subunit RPB2				0.130435
supercont8.1	6906827	+	CHH	CTT	1	2	3	2	MGG_04710T0(N):translational activator GCN1				0.4
supercont8.1	6911248	-	CHH	CAC	1	3	16	3	MGG_04710T0(N):translational activator GCN1				0.157895
supercont8.1	6915780	+	CHH	CAC	1	2	6	2	MGG_04709T0(Y):hypothetical protein				0.25
supercont8.1	6915821	+	CHH	CAA	1	2	6	2	MGG_04709T0(Y):hypothetical protein				0.25
supercont8.1	6915865	+	CHH	CAC	1	2	5	2	MGG_04709T0(Y):hypothetical protein				0.285714
supercont8.1	6928267	+	CHH	CAA	1	3	11	3	MGG_04694T0(N):BET3 family protein				0.214286
supercont8.1	6938423	+	CHH	CAC	1	3	18	3	MGG_13778T0(Y):zinc finger protein GIS2				0.142857
supercont8.1	6953435	+	CHH	CAC	1	2	5	2	MGG_04686T0(Y):GTP-binding protein LepA				0.285714
supercont8.1	6983004	+	CHH	CCT	1	3	15	3	MGG_13783T0(N):aspartyl-tRNA synthetase				0.166667
supercont8.1	6995202	+	CHH	CTC	1	3	19	3	MGG_04679T0(N):ssgprc1				0.136364
supercont8.1	7010980	-	CHH	CCT	1	2	3	2	MGG_04676T0(N):mitotic check point protein BUB2				0.4
supercont8.1	7018976	+	CHH	CAA	1	2	4	2	MGG_04639T0(Y):phenol 2-monooxygenase				0.333333
supercont8.1	7064194	-	CHH	CAA	1	3	18	3	MGG_04625T0(N):hypothetical protein				0.142857
supercont8.1	7096195	-	CHH	CTT	1	2	3	2	MGG_04610T0(N):hypothetical protein				0.4
supercont8.1	7129060	-	CHH	CTC	1	2	3	2	MGG_13798T0(N):hypothetical protein				0.4
supercont8.1	7145459	+	CHH	CAA	1	3	20	3	MGG_04590T0(Y):acetyl-coenzyme A synthetase				0.130435
supercont8.1	7183817	+	CHH	CAC	1	2	5	2	MGG_16515T0(Y):hypothetical protein				0.285714
supercont8.1	7193819	-	CHH	CAA	1	2	4	2	MGG_04563T0(N):hypothetical protein				0.333333
supercont8.1	7202514	+	CHH	CAC	1	4	20	3	MGG_04559T0(Y):exocyst complex component protein				0.166667
supercont8.1	7205716	+	CHH	CCT	1	3	10	3	MGG_04558T1(Y):pre-mRNA-processing factor 39	MGG_04558T0(Y):pre-mRNA-processing factor 39			0.230769
supercont8.1	7213390	-	CHH	CCA	1	3	17	3	MGG_13806T0(N):14-3-3 family protein				0.15
supercont8.1	7241094	+	CHH	CAT	1	2	6	2	MGG_04549T0(Y):synaptojanin 2				0.25
supercont8.1	7249186	-	CHH	CAC	1	2	4	2	MGG_04547T0(N):endoglucanase II				0.333333
supercont8.1	7288564	+	CHH	CAC	1	3	20	3	MGG_04503T0(Y):carbamoyl-phosphate synthase subunit arginine-specific large				0.130435
supercont8.1	7293719	-	CHH	CTC	1	2	5	2	MGG_04501T0(N):hypothetical protein				0.285714
supercont8.1	7343136	-	CHH	CAC	1	2	6	2	MGG_04483T0(N):mitochondrial carrier protein				0.25
supercont8.1	7348625	-	CHH	CAC	1	2	3	2	MGG_04481T0(N):hypothetical protein				0.4
supercont8.1	7357364	-	CHH	CAA	1	3	19	3	MGG_04478T0(N):fimbrin				0.136364
supercont8.1	7398466	+	CHH	CAT	1	2	3	2	MGG_04468T0(N):hypothetical protein				0.4
supercont8.1	7412795	+	CHH	CAC	1	2	6	2	MGG_04464T0(Y):alpha-mannosidase				0.25
supercont8.1	7440187	-	CHH	CAC	1	3	17	3	MGG_04418T0(N):hypothetical protein				0.15
supercont8.1	7471378	+	CHH	CAA	1	3	10	3	MGG_04400T0(Y):ATP-dependent RNA helicase eIF4A				0.230769
supercont8.1	7572714	+	CHH	CAC	1	2	6	2	MGG_08612T0(Y):hypothetical protein				0.25
supercont8.1	7574939	-	CHH	CAC	1	3	19	3	MGG_08613T0(N):polymerase 2 ADP-ribosyltransferase 2				0.136364
supercont8.1	7597276	+	CHH	CCA	1	3	12	3	MGG_08621T0(Y):hypothetical protein				0.2
supercont8.1	7601381	+	CHH	CAT	1	3	14	3	MGG_08623T0(Y):neutral alpha-glucosidase AB				0.176471
supercont8.1	7602535	+	CHH	CAT	1	3	20	3	MGG_08623T0(Y):neutral alpha-glucosidase AB				0.130435
supercont8.1	7602545	+	CHH	CCC	1	4	17	3	MGG_08623T0(Y):neutral alpha-glucosidase AB				0.190476
supercont8.1	7627830	+	CHH	CCA	1	2	6	2	MGG_14266T0(N):ubiquitin-conjugating enzyme				0.25
supercont8.1	7628701	-	CHH	CAC	1	2	6	2	MGG_14266T0(N):ubiquitin-conjugating enzyme				0.25
supercont8.1	7628768	-	CHH	CAA	1	2	6	2	MGG_14266T0(N):ubiquitin-conjugating enzyme				0.25
supercont8.1	7637139	-	CHH	CAA	1	3	14	3	MGG_08638T0(Y):ubiquitin C-terminal hydrolase				0.176471
supercont8.1	7641043	+	CHH	CAT	1	3	12	3	MGG_08639T0(Y):hypothetical protein				0.2
supercont8.1	7645261	+	CHH	CAC	1	3	19	3	MGG_14268T0(N):urease accessory protein UreF				0.136364
supercont8.1	7668556	+	CHH	CAC	1	2	6	2	MGG_08647T0(Y):hypothetical protein				0.25
supercont8.1	7680040	+	CHH	CTA	1	2	3	2	MGG_08651T0(Y):ankyrin repeatl protein				0.4
supercont8.1	7680087	+	CHH	CCC	1	2	5	2	MGG_08651T0(Y):ankyrin repeatl protein				0.285714
supercont8.1	7680454	-	CHH	CTA	1	3	17	3	MGG_08651T0(Y):ankyrin repeatl protein				0.15
supercont8.1	7700768	-	CHH	CAA	1	2	6	2	MGG_16544T0(N):predicted protein				0.25
supercont8.1	7714357	-	CHH	CAT	1	3	3	2	MGG_14270T0(N):hypothetical protein				0.5
supercont8.1	7720922	+	CHH	CTC	1	3	7	2	MGG_08663T0(Y):hypothetical protein				0.3
supercont8.1	7786782	+	CHH	CAC	1	2	6	2	MGG_08683T0(Y):hypothetical protein				0.25
supercont8.1	7975642	+	CHH	CAA	1	4	19	3	MGG_16580T0(Y):predicted protein				0.173913
supercont8.2	44397	+	CHH	CCT	1	3	11	3	MGG_10751T0(N):peroxisomal copper amine oxidase				0.214286
supercont8.2	64240	+	CHH	CAC	1	2	2	2	MGG_10993T0(Y):3-(3-hydroxy-phenyl)propionate hydroxylase				0.5
supercont8.2	78445	-	CHH	CTT	1	3	12	3	MGG_10747T0(Y):hypothetical protein				0.2
supercont8.2	86150	-	CHH	CAC	1	2	5	2	MGG_10744T0(N):beta-lactamase				0.285714
supercont8.2	93402	-	CHH	CAT	1	2	4	2	MGG_10741T0(N):hypothetical protein				0.333333
supercont8.2	207340	+	CHH	CAT	1	2	4	2	MGG_15506T0(N):hypothetical protein				0.333333
supercont8.2	211014	-	CHH	CTT	1	2	6	2	MGG_15508T0(N):hypothetical protein				0.25
supercont8.2	217743	-	CHH	CAT	1	3	18	3	MGG_11047T0(Y):DNA repair and recombination protein RAD5C				0.142857
supercont8.2	223744	-	CHH	CAA	1	2	2	2	MGG_14087T0(Y):beta 1,3 exoglucanase				0.5
supercont8.2	261506	+	CHH	CCA	1	3	19	3	MGG_10443T0(Y):hypothetical protein				0.136364
supercont8.2	312972	+	CHH	CAC	1	3	11	3	MGG_15517T0(N):hypothetical protein				0.214286
supercont8.2	324216	-	CHH	CAC	14	2	3	2	MGG_10463T0(N):hypothetical protein				0.4
supercont8.2	346534	-	CHH	CCA	1	3	20	3	MGG_10469T0(Y):hypothetical protein				0.130435
supercont8.2	383765	+	CHH	CAC	1	3	15	3	MGG_10481T0(N):NACHT and WD domain-containing protein	MGG_10481T1(N):NACHT and WD domain-containing protein			0.166667
supercont8.2	420740	-	CHH	CAT	1	3	4	2	MGG_10493T0(N):cation efflux protein/zinc transporter				0.428571
supercont8.2	477429	-	CHH	CAT	1	3	16	3	MGG_10380T0(Y):cystathionine-gamma-lyase				0.157895
supercont8.2	477460	-	CHH	CAA	1	3	13	3	MGG_10380T0(Y):cystathionine-gamma-lyase				0.1875
supercont8.2	509641	+	CHH	CAC	1	2	6	2	MGG_10837T0(Y):hypothetical protein				0.25
supercont8.2	510337	+	CHH	CAC	1	2	2	2	MGG_10837T0(Y):hypothetical protein				0.5
supercont8.2	527225	-	CHH	CAC	1	3	17	3	MGG_10831T0(Y):transmembrane protein 111				0.15
supercont8.2	568628	-	CHH	CCT	1	3	10	3	MGG_10957T0(N):hypothetical protein				0.230769
supercont8.2	577940	-	CHH	CCA	1	3	12	3	MGG_14736T0(N):hypothetical protein				0.2
supercont8.2	586664	+	CHH	CAA	1	2	6	2	MGG_11061T0(Y):hypothetical protein				0.25
supercont8.2	616415	-	CHH	CAC	1	2	5	2	MGG_04359T0(N):phosphorus acquisition-controlling protein				0.285714
supercont8.2	642215	+	CHH	CAC	1	4	32	4	MGG_04366T0(N):kinesin-II 85 kDa subunit				0.111111
supercont8.2	646094	-	CHH	CTC	1	3	12	3	MGG_15530T0(Y):hypothetical protein				0.2
supercont8.2	650560	+	CHH	CAC	1	4	21	3	MGG_04368T0(N):stage V sporulation protein K				0.16
supercont8.2	664097	+	CHH	CAC	1	3	17	3	MGG_04372T0(N):hypothetical protein				0.15
supercont8.2	686616	-	CHH	CAC	1	2	6	2	MGG_04378T0(N):integral membrane protein				0.25
supercont8.2	728530	+	CHH	CAA	1	2	5	2	MGG_15536T0(Y):hypothetical protein				0.285714
supercont8.2	730142	-	CHH	CCT	1	3	18	3	MGG_15536T0(Y):hypothetical protein				0.142857
supercont8.2	731315	-	CHH	CAA	1	2	3	2	MGG_15536T0(Y):hypothetical protein				0.4
supercont8.2	747121	+	CHH	CAA	1	3	16	3	MGG_04414T0(Y):hypothetical protein				0.157895
supercont8.2	768189	+	CHH	CTC	1	3	16	3	MGG_04428T0(N):zinc finger transcription factor ace1				0.157895
supercont8.2	792574	+	CHH	CAA	1	3	20	3	MGG_04433T0(N):sulfate transporter				0.130435
supercont8.2	803891	-	CHH	CAA	1	3	17	3	MGG_04437T0(Y):heat shock protein 78				0.15
supercont8.2	814848	-	CHH	CAT	1	2	6	2	MGG_04440T0(N):hypothetical protein				0.25
supercont8.2	826313	-	CHH	CAC	1	2	3	2	MGG_04445T0(N):dipeptidyl-peptidase 3				0.4
supercont8.2	844862	+	CHH	CAA	1	2	3	2	MGG_04453T0(Y):mitochondrial ATPase complex subunit ATP10				0.4
supercont8.2	846196	+	CHH	CAA	1	2	4	2	MGG_04453T0(Y):mitochondrial ATPase complex subunit ATP10	MGG_04454T0(N):transporter GOS1			0.333333
supercont8.2	856423	-	CHH	CAA	1	3	9	3	MGG_04458T0(N):thymidylate synthase				0.25
supercont8.2	859779	-	CHH	CAC	1	2	5	2	MGG_04459T0(N):hypothetical protein				0.285714
supercont8.2	874666	+	CHH	CAA	1	3	20	3	MGG_04514T0(Y):glycolipid 2-alpha-mannosyltransferase				0.130435
supercont8.2	883210	-	CHH	CAC	1	2	6	2	MGG_04517T0(N):hypothetical protein				0.25
supercont8.2	887513	-	CHH	CAA	1	2	6	2	MGG_04518T0(Y):sporulation protein RMD5				0.25
supercont8.2	890565	+	CHH	CTA	1	3	18	3	MGG_04519T0(N):hypothetical protein				0.142857
supercont8.2	902001	-	CHH	CTC	1	2	2	2	MGG_11387T0(N):DNA repair protein RAD50				0.5
supercont8.2	1025079	-	CHH	CTT	1	3	11	3	MGG_04576T0(Y):high affinity ammonium transporter				0.214286
supercont8.2	1025716	+	CHH	CTT	1	2	6	2	MGG_04577T0(Y):hypothetical protein				0.25
supercont8.2	1030302	+	CHH	CAC	1	4	10	3	MGG_04584T0(Y):HNRNP arginine N-methyltransferase				0.285714
supercont8.2	1045023	-	CHH	CAC	1	3	6	2	MGG_04588T0(Y):Sir2 family histone deacetylase Hst4				0.333333
supercont8.2	1050617	+	CHH	CTC	1	2	2	2	MGG_04589T0(N):chromodomain helicase DNA binding protein				0.5
supercont8.2	1072450	-	CHH	CCA	1	2	6	2	MGG_04603T0(N):hypothetical protein	MGG_15548T0(Y):hypothetical protein			0.25
supercont8.2	1087626	+	CHH	CAC	1	2	2	2	MGG_04611T0(N):carbonic anhydrase Nce103				0.5
supercont8.2	1090946	-	CHH	CTT	1	4	26	4	MGG_04613T0(Y):ATP-binding domain-containing protein 3				0.133333
supercont8.2	1097059	+	CHH	CAA	1	2	4	2	MGG_04615T0(Y):histone acetyltransferase				0.333333
supercont8.2	1102278	+	CHH	CAA	1	3	12	3	MGG_04617T0(Y):hypothetical protein				0.2
supercont8.2	1102774	-	CHH	CAA	1	3	19	3	MGG_04617T0(Y):hypothetical protein				0.136364
supercont8.2	1134347	+	CHH	CAA	1	3	14	3	MGG_14742T0(N):tRNA(His) guanylyltransferase				0.176471
supercont8.2	1142332	+	CHH	CAA	1	3	13	3	MGG_04652T0(Y):DNA-directed RNA polymerase II largest subunit				0.1875
supercont8.2	1182945	-	CHH	CAT	1	3	18	3	MGG_04659T0(Y):hypothetical protein				0.142857
supercont8.2	1194605	+	CHH	CAA	1	2	5	2	MGG_04664T0(Y):hypothetical protein				0.285714
supercont8.2	1220416	+	CHH	CAC	1	3	17	3	MGG_15554T0(N):hypothetical protein				0.15
supercont8.2	1223193	-	CHH	CTT	1	3	7	2	MGG_04672T0(N):hypothetical protein				0.3
supercont8.2	1241852	-	CHH	CCA	1	2	2	2	MGG_04675T0(N):hypothetical protein				0.5
supercont8.2	1276013	-	CHH	CCT	1	2	3	2	MGG_04699T0(N):C2H2 finger domain-containing protein FlbC				0.4
supercont8.2	1276018	-	CHH	CTA	1	2	4	2	MGG_04699T0(N):C2H2 finger domain-containing protein FlbC				0.333333
supercont8.2	1276021	-	CHH	CAT	1	2	4	2	MGG_04699T0(N):C2H2 finger domain-containing protein FlbC				0.333333
supercont8.2	1276029	-	CHH	CTC	1	2	3	2	MGG_04699T0(N):C2H2 finger domain-containing protein FlbC				0.4
supercont8.2	1276033	-	CHH	CAA	1	2	3	2	MGG_04699T0(N):C2H2 finger domain-containing protein FlbC				0.4
supercont8.2	1276037	-	CHH	CAT	1	2	2	2	MGG_04699T0(N):C2H2 finger domain-containing protein FlbC				0.5
supercont8.2	1276045	-	CHH	CAC	1	2	2	2	MGG_04699T0(N):C2H2 finger domain-containing protein FlbC				0.5
supercont8.2	1276046	-	CHH	CCA	1	2	2	2	MGG_04699T0(N):C2H2 finger domain-containing protein FlbC				0.5
supercont8.2	1276048	-	CHH	CAC	1	2	2	2	MGG_04699T0(N):C2H2 finger domain-containing protein FlbC				0.5
supercont8.2	1276049	-	CHH	CCA	1	2	2	2	MGG_04699T0(N):C2H2 finger domain-containing protein FlbC				0.5
supercont8.2	1294142	-	CHH	CAA	1	2	6	2	MGG_04703T0(Y):hypothetical protein				0.25
supercont8.2	1298503	+	CHH	CTC	1	2	5	2	MGG_04703T0(Y):hypothetical protein				0.285714
supercont8.2	1299266	-	CHH	CAA	1	3	19	3	MGG_04703T0(Y):hypothetical protein				0.136364
supercont8.2	1304086	+	CHH	CAC	1	3	13	3	MGG_15563T0(Y):hypothetical protein				0.1875
supercont8.2	1310723	+	CHH	CAA	1	3	19	3	MGG_15566T0(Y):hypothetical protein				0.136364
supercont8.2	1327810	+	CHH	CAC	1	3	18	3	MGG_04724T0(N):anaphase-promoting complex subunit 2				0.142857
supercont8.2	1334681	-	CHH	CAT	1	2	3	2	MGG_04729T0(N):hypothetical protein				0.4
supercont8.2	1351962	-	CHH	CTA	1	2	5	2	MGG_04740T0(Y):hypothetical protein				0.285714
supercont8.2	1355179	+	CHH	CAC	1	3	11	3	MGG_04743T0(N):PKHD-type hydroxylase TPA1				0.214286
supercont8.2	1385951	-	CHH	CAT	1	2	4	2	MGG_04759T0(N):hypothetical protein				0.333333
supercont8.2	1391015	-	CHH	CCA	1	2	6	2	MGG_04761T0(Y):hypothetical protein				0.25
supercont8.2	1409528	+	CHH	CAC	1	3	11	3	MGG_04773T0(Y):oligosaccharyl transferase STT3 subunit				0.214286
supercont8.2	1410291	-	CHH	CCA	1	3	16	3	MGG_04773T0(Y):oligosaccharyl transferase STT3 subunit				0.157895
supercont8.2	1413297	+	CHH	CTC	1	2	5	2	MGG_14745T0(Y):hypothetical protein				0.285714
supercont8.2	1418088	+	CHH	CTA	1	3	9	3	MGG_04788T0(N):hypothetical protein				0.25
supercont8.2	1438969	+	CHH	CCC	1	3	13	3	MGG_14746T0(Y):PH domain-containing protein				0.1875
supercont8.2	1456760	+	CHH	CAA	1	4	24	4	MGG_11351T0(Y):pre-mRNA-splicing factor ATP-dependent RNA helicase prp16				0.142857
supercont8.2	1458652	-	CHH	CAC	1	4	18	3	MGG_04803T0(Y):transmembrane and coiled-coil domain-containing protein 4				0.181818
supercont8.2	1462200	-	CHH	CAA	1	4	24	4	MGG_04803T0(Y):transmembrane and coiled-coil domain-containing protein 4				0.142857
supercont8.2	1462741	-	CHH	CTA	1	2	6	2	MGG_04803T0(Y):transmembrane and coiled-coil domain-containing protein 4				0.25
supercont8.2	1467559	+	CHH	CAA	1	3	10	3	MGG_04805T0(N):citrate lyase subunit beta				0.230769
supercont8.2	1479599	+	CHH	CCA	1	3	16	3	MGG_04817T0(N):cation transport regulator-like protein 2				0.157895
supercont8.2	1486745	-	CHH	CTC	1	2	4	2	MGG_04819T0(N):hypothetical protein				0.333333
supercont8.2	1501951	-	CHH	CCC	1	2	3	2	MGG_04825T0(N):endopolyphosphatase				0.4
supercont8.2	1505358	-	CHH	CAC	1	2	4	2	MGG_04826T0(N):glycine cleavage system T protein				0.333333
supercont8.2	1516279	-	CHH	CAT	1	2	5	2	MGG_04831T0(N):hypothetical protein				0.285714
supercont8.2	1550609	-	CHH	CAC	1	3	13	3	MGG_04839T0(N):peroxisomal dehydratase				0.1875
supercont8.2	1551468	-	CHH	CCA	1	2	2	2	MGG_04839T0(N):peroxisomal dehydratase				0.5
supercont8.2	1568146	+	CHH	CAA	1	3	11	3	MGG_11346T0(N):hypothetical protein				0.214286
supercont8.2	1582340	-	CHH	CAA	1	3	9	3	MGG_10126T0(Y):aspartyl aminopeptidase				0.25
supercont8.2	1583987	+	CHH	CAA	1	3	19	3	MGG_10127T0(N):exportin-T				0.136364
supercont8.2	1585019	+	CHH	CAC	1	3	11	3	MGG_10127T0(N):exportin-T				0.214286
supercont8.2	1586679	-	CHH	CTT	1	2	6	2	MGG_10127T0(N):exportin-T				0.25
supercont8.2	1590295	-	CHH	CAC	1	3	16	3	MGG_14752T0(N):hypothetical protein				0.157895
supercont8.2	1599205	+	CHH	CCA	1	2	6	2	MGG_11343T0(Y):phosphoribosylformylglycinamidine cyclo-ligase				0.25
supercont8.2	1625148	+	CHH	CAT	1	3	5	2	MGG_10153T0(N):hypothetical protein				0.375
supercont8.2	1642885	+	CHH	CCA	1	2	6	2	MGG_10158T0(Y):QDE-2-interacting protein				0.25
supercont8.2	1642959	+	CHH	CTT	1	2	6	2	MGG_10158T0(Y):QDE-2-interacting protein				0.25
supercont8.2	1643591	-	CHH	CAC	1	4	18	3	MGG_10158T0(Y):QDE-2-interacting protein				0.181818
supercont8.2	1643895	-	CHH	CAT	1	2	5	2	MGG_10158T0(Y):QDE-2-interacting protein				0.285714
supercont8.2	1683896	+	CHH	CCT	1	2	4	2	MGG_10184T0(N):hypothetical protein				0.333333
supercont8.2	1703180	-	CHH	CAC	1	2	4	2	MGG_11336T0(N):hypothetical protein				0.333333
supercont8.2	1716986	+	CHH	CCT	1	2	2	2	MGG_10194T0(Y):hypothetical protein				0.5
supercont8.2	1730093	+	CHH	CTT	1	2	5	2	MGG_10197T0(N):hypothetical protein				0.285714
supercont8.2	1747261	+	CHH	CCA	1	3	19	3	MGG_10199T0(Y):leucine Rich Repeat domain-containing protein				0.136364
supercont8.2	1762658	+	CHH	CAA	1	4	21	3	MGG_08820T0(N):hypothetical protein				0.16
supercont8.2	1786192	-	CHH	CAC	1	2	6	2	MGG_15592T0(Y):hypothetical protein				0.25
supercont8.2	1824559	+	CHH	CAC	1	3	10	3	MGG_08839T0(Y):hypothetical protein				0.230769
supercont8.2	1850047	-	CHH	CAC	1	3	17	3	MGG_08847T0(Y):tyrosyl-DNA phosphodiesterase domain-containing protein				0.15
supercont8.2	1876634	+	CHH	CAA	1	4	24	4	MGG_14755T0(N):vacuolar protein sorting-associated protein 45				0.142857
supercont8.2	1892614	-	CHH	CAA	1	3	9	3	MGG_08856T0(N):membrane-bound O-acyltransferase domain-containing protein 1				0.25
supercont8.2	1915229	+	CHH	CAC	1	2	6	2	MGG_11326T0(Y):NAK protein kinase				0.25
supercont8.2	1921758	+	CHH	CCT	1	2	2	2	MGG_08866T0(Y):eukaryotic translation initiation factor 5				0.5
supercont8.2	1960298	-	CHH	CAT	1	3	8	3	MGG_15601T0(N):TATA-box-binding protein				0.272727
supercont8.2	1964747	-	CHH	CAA	1	2	6	2	MGG_08880T0(N):hypothetical protein				0.25
supercont8.2	1972589	+	CHH	CAA	1	2	6	2	MGG_11322T0(N):dephospho-CoA kinase				0.25
supercont8.2	1978140	-	CHH	CAC	1	2	4	2	MGG_08883T0(Y):hypothetical protein				0.333333
supercont8.2	1984904	+	CHH	CTT	1	4	20	3	MGG_08884T0(N):hypothetical protein				0.166667
supercont8.2	2016429	+	CHH	CTT	1	2	6	2	MGG_08891T0(N):maltose permease				0.25
supercont8.2	2021167	-	CHH	CAT	1	2	6	2	MGG_08893T0(Y):hypothetical protein				0.25
supercont8.2	2045316	+	CHH	CAC	1	4	32	4	MGG_08900T0(N):WD40 domain-containing protein				0.111111
supercont8.2	2056758	+	CHH	CCC	1	2	4	2	MGG_08904T0(N):hypothetical protein				0.333333
supercont8.2	2071847	-	CHH	CCT	1	2	5	2	MGG_14763T0(N):Cullin-4B				0.285714
supercont8.2	2131594	-	CHH	CCT	1	3	15	3	MGG_08922T0(Y):hypothetical protein				0.166667
supercont8.2	2160490	+	CHH	CAC	1	3	20	3	MGG_11311T0(N):hypothetical protein				0.130435
supercont8.2	2164068	-	CHH	CAT	1	3	20	3	MGG_08932T0(Y):hypothetical protein				0.130435
supercont8.2	2179086	-	CHH	CAC	1	2	3	2	MGG_08935T0(N):hypothetical protein				0.4
supercont8.2	2182548	-	CHH	CTC	1	2	4	2	MGG_08936T0(Y):hypothetical protein				0.333333
supercont8.2	2189823	-	CHH	CAC	1	2	2	2	MGG_08938T0(Y):hypothetical protein				0.5
supercont8.2	2203003	+	CHH	CCC	1	2	6	2	MGG_15612T0(N):hypothetical protein				0.25
supercont8.2	2263723	-	CHH	CAC	1	3	11	3	MGG_08954T0(Y):glycosyltransferase family 28 domain-containing protein	MGG_08954T1(Y):glycosyltransferase family 28 domain-containing protein			0.214286
supercont8.2	2318596	+	CHH	CAC	1	4	25	4	MGG_14767T0(N):non-ribosomal peptide synthetase				0.137931
supercont8.2	2337970	+	CHH	CAC	1	2	2	2	MGG_11286T0(Y):oxidoreductase				0.5
supercont8.2	2346387	+	CHH	CAT	1	4	22	4	MGG_08975T0(N):3-hydroxy-3-methylglutaryl-coenzyme A reductase				0.153846
supercont8.2	2380923	-	CHH	CAA	1	4	16	3	MGG_08987T0(N):hypothetical protein				0.2
supercont8.2	2460941	-	CHH	CTT	1	3	19	3	MGG_01163T0(N):hypothetical protein				0.136364
supercont8.2	2463570	+	CHH	CAC	1	2	5	2	MGG_11284T0(Y):hypothetical protein				0.285714
supercont8.2	2467911	-	CHH	CAA	1	2	5	2	MGG_01165T0(N):isoleucyl-tRNA synthetase				0.285714
supercont8.2	2469912	-	CHH	CAT	1	3	18	3	MGG_01166T0(Y):hypothetical protein				0.142857
supercont8.2	2471378	+	CHH	CCA	1	2	3	2	MGG_01166T0(Y):hypothetical protein				0.4
supercont8.2	2503814	+	CHH	CAA	1	3	19	3	MGG_01171T0(Y):hypothetical protein				0.136364
supercont8.2	2514684	-	CHH	CAC	1	3	18	3	MGG_01174T0(N):hypothetical protein				0.142857
supercont8.2	2532361	-	CHH	CAT	1	3	16	3	MGG_01180T0(Y):3-hydroxyacyl-CoA dehydrogenase type-2				0.157895
supercont8.2	2551138	-	CHH	CAT	1	2	4	2	MGG_11278T0(Y):mitochondrion protein				0.333333
supercont8.2	2634563	+	CHH	CAT	1	3	11	3	MGG_11267T0(Y):tetrahydrofolylpolyglutamate synthase				0.214286
supercont8.2	2664824	+	CHH	CAC	1	4	23	4	MGG_01209T0(N):hypothetical protein				0.148148
supercont8.2	2665738	-	CHH	CAC	1	3	13	3	MGG_01209T0(N):hypothetical protein				0.1875
supercont8.2	2679114	-	CHH	CTC	1	2	6	2	MGG_01211T0(N):hypothetical protein				0.25
supercont8.2	2701962	-	CHH	CAT	1	3	16	3	MGG_15645T2(N):hypothetical protein	MGG_15645T0(N):hypothetical protein	MGG_15645T1(N):hypothetical protein		0.157895
supercont8.2	2706101	-	CHH	CAA	1	3	19	3	MGG_01217T0(Y):multiple RNA-binding domain-containing protein 1				0.136364
supercont8.2	2719213	+	CHH	CCT	1	3	19	3	MGG_01219T0(Y):hypothetical protein				0.136364
supercont8.2	2791666	+	CHH	CAA	1	3	20	3	MGG_01236T0(N):WD repeat-containing protein slp1				0.130435
supercont8.2	2802970	+	CHH	CAA	1	3	19	3	MGG_01238T0(N):hypothetical protein				0.136364
supercont8.2	2807509	-	CHH	CAC	1	3	18	3	MGG_01240T0(N):RING-8 protein				0.142857
supercont8.2	2808224	-	CHH	CCC	1	2	2	2	MGG_01240T0(N):RING-8 protein				0.5
supercont8.2	2815828	-	CHH	CAC	1	3	19	3	MGG_11256T0(N):actl6a protein				0.136364
supercont8.2	2820147	+	CHH	CTC	1	2	6	2	MGG_01243T0(N):hypothetical protein				0.25
supercont8.2	2820150	+	CHH	CTC	1	2	6	2	MGG_01243T0(N):hypothetical protein				0.25
supercont8.2	2820152	+	CHH	CTC	1	2	6	2	MGG_01243T0(N):hypothetical protein				0.25
supercont8.2	2820154	+	CHH	CCC	1	2	6	2	MGG_01243T0(N):hypothetical protein				0.25
supercont8.2	2820161	+	CHH	CCC	1	2	4	2	MGG_01243T0(N):hypothetical protein				0.333333
supercont8.2	2820163	+	CHH	CCC	1	2	5	2	MGG_01243T0(N):hypothetical protein				0.285714
supercont8.2	2824506	-	CHH	CAT	1	2	5	2	MGG_01244T0(N):hypothetical protein				0.285714
supercont8.2	2824522	-	CHH	CCC	1	2	5	2	MGG_01244T0(N):hypothetical protein				0.285714
supercont8.2	2898543	+	CHH	CAC	1	2	6	2	MGG_01266T0(Y):hypothetical protein				0.25
supercont8.2	2898696	+	CHH	CTC	1	2	5	2	MGG_01266T0(Y):hypothetical protein				0.285714
supercont8.2	2901718	-	CHH	CAC	1	2	2	2	MGG_11244T0(N):hypothetical protein				0.5
supercont8.2	2931028	+	CHH	CAC	1	3	11	3	MGG_01274T0(N):RNA-binding protein				0.214286
supercont8.2	2933533	+	CHH	CAC	1	2	3	2	MGG_01275T0(N):hypothetical protein				0.4
supercont8.2	2954102	+	CHH	CTA	1	2	3	2	MGG_01279T0(Y):CAMK/CAMKL/KIN1 protein kinase				0.4
supercont8.2	2955733	-	CHH	CAT	1	4	34	4	MGG_01281T0(Y):glycerol kinase				0.105263
supercont8.2	2956291	-	CHH	CTT	1	3	18	3	MGG_01281T0(Y):glycerol kinase				0.142857
supercont8.2	2999282	-	CHH	CAC	1	2	5	2	MGG_01291T0(N):glycerol-3-phosphate O-acyltransferase 1				0.285714
supercont8.2	2999288	-	CHH	CAC	1	2	6	2	MGG_01291T0(N):glycerol-3-phosphate O-acyltransferase 1				0.25
supercont8.2	3001139	-	CHH	CAT	1	2	2	2	MGG_01292T0(N):nucleolar protein NOP2				0.5
supercont8.2	3004553	-	CHH	CAC	1	2	3	2	MGG_01294T0(N):hypothetical protein				0.4
supercont8.2	3027029	-	CHH	CAT	1	3	19	3	MGG_01299T0(Y):hypothetical protein				0.136364
supercont8.2	3028891	+	CHH	CAC	1	3	20	3	MGG_01299T0(Y):hypothetical protein				0.130435
supercont8.2	3037765	-	CHH	CAC	1	2	5	2	MGG_01302T0(N):hypothetical protein				0.285714
supercont8.2	3042740	+	CHH	CTT	1	3	15	3	MGG_01304T0(N):hypothetical protein				0.166667
supercont8.2	3059486	-	CHH	CCA	1	3	14	3	MGG_01309T0(N):histidine biosynthesis trifunctional protein				0.176471
supercont8.2	3079078	+	CHH	CTC	1	3	19	3	MGG_15668T0(N):hypothetical protein				0.136364
supercont8.2	3094767	-	CHH	CAA	1	3	19	3	MGG_15672T0(N):threonyl-tRNA synthetase				0.136364
supercont8.2	3097039	-	CHH	CTT	1	3	20	3	MGG_01323T0(Y):hypothetical protein				0.130435
supercont8.2	3100778	-	CHH	CCA	1	2	6	2	MGG_01324T0(Y):urease				0.25
supercont8.2	3125912	+	CHH	CCA	1	2	3	2	MGG_11231T0(Y):hypothetical protein				0.4
supercont8.2	3126061	+	CHH	CAA	1	2	5	2	MGG_11231T0(Y):hypothetical protein				0.285714
supercont8.2	3181314	+	CHH	CTT	1	3	20	3	MGG_01342T0(Y):sensory/regulatory protein rpfC				0.130435
supercont8.2	3182336	-	CHH	CAC	1	2	6	2	MGG_01342T0(Y):sensory/regulatory protein rpfC				0.25
supercont8.2	3188139	-	CHH	CAA	1	2	6	2	MGG_01344T0(Y):BUD32 protein kinase				0.25
supercont8.2	3194062	+	CHH	CAA	1	3	13	3	MGG_15675T0(Y):mitogen-activated protein kinase MAF1				0.1875
supercont8.2	3241952	+	CHH	CCT	1	2	5	2	MGG_01359T0(N):saccharopine dehydrogenase				0.285714
supercont8.2	3249749	-	CHH	CCA	1	2	3	2	MGG_01361T0(N):PHO85 cyclin-1				0.4
supercont8.2	3264216	-	CHH	CAC	1	3	20	3	MGG_01364T0(Y):hypothetical protein				0.130435
supercont8.2	3270130	+	CHH	CAA	1	3	10	3	MGG_11223T0(N):enoyl-CoA hydratase/isomerase				0.230769
supercont8.2	3285765	-	CHH	CCT	1	3	5	2	MGG_01368T0(Y):hypothetical protein	MGG_01369T0(N):alpha/beta hydrolase fold-3 domain-containing protein			0.375
supercont8.2	3289034	-	CHH	CCC	1	2	6	2	MGG_01370T0(Y):vacuolar protein sorting-associated protein 70				0.25
supercont8.2	3298959	+	CHH	CAT	1	2	5	2	MGG_01373T0(N):arabinose-proton symporter				0.285714
supercont8.2	3331109	+	CHH	CTA	1	3	4	2	MGG_01381T0(Y):calcium permease				0.428571
supercont8.2	3337243	+	CHH	CAA	1	2	6	2	MGG_14778T0(Y):leptomycin B resistance protein pmd1				0.25
supercont8.2	3338265	+	CHH	CAT	1	3	10	3	MGG_14778T0(Y):leptomycin B resistance protein pmd1				0.230769
supercont8.2	3339130	+	CHH	CTT	1	3	15	3	MGG_14778T0(Y):leptomycin B resistance protein pmd1				0.166667
supercont8.2	3346636	+	CHH	CAT	1	2	4	2	MGG_15688T0(Y):hypothetical protein				0.333333
supercont8.2	3355064	-	CHH	CAC	1	3	6	2	MGG_01385T0(Y):choline transporter				0.333333
supercont8.2	3427271	-	CHH	CAA	1	3	15	3	MGG_01409T0(Y):ubiquitin-activating enzyme E1 1				0.166667
supercont8.2	3435550	+	CHH	CAC	1	3	11	3	MGG_01412T0(N):hypothetical protein				0.214286
supercont8.2	3454820	+	CHH	CTT	1	2	6	2	MGG_01417T0(Y):hypothetical protein				0.25
supercont8.2	3499218	+	CHH	CAC	1	2	6	2	MGG_01430T0(Y):hypothetical protein				0.25
supercont8.2	3500056	+	CHH	CCC	1	3	7	2	MGG_01430T0(Y):hypothetical protein				0.3
supercont8.2	3515420	-	CHH	CCT	1	2	5	2	MGG_01435T0(Y):hypothetical protein				0.285714
supercont8.2	3528407	+	CHH	CAT	1	3	16	3	MGG_01438T0(Y):cyclohexadienyl dehydratase				0.157895
supercont8.2	3540107	+	CHH	CAA	1	2	3	2	MGG_01442T0(N):hypothetical protein	MGG_11210T0(Y):beta-glucosidase 1			0.4
supercont8.2	3589730	-	CHH	CAT	1	2	3	2	MGG_01456T0(Y):hypothetical protein				0.4
supercont8.2	3611097	+	CHH	CAC	1	2	4	2	MGG_11205T0(Y):dynein heavy chain				0.333333
supercont8.2	3612048	+	CHH	CAC	1	4	24	4	MGG_11205T0(Y):dynein heavy chain				0.142857
supercont8.2	3617613	-	CHH	CTT	1	3	16	3	MGG_01461T0(N):hypothetical protein				0.157895
supercont8.2	3637084	-	CHH	CTC	1	3	15	3	MGG_15705T0(Y):hypothetical protein				0.166667
supercont8.2	3638746	-	CHH	CAT	1	3	6	2	MGG_15705T0(Y):hypothetical protein				0.333333
supercont8.2	3662460	-	CHH	CAC	1	3	14	3	MGG_01469T0(Y):homoserine O-acetyltransferase				0.176471
supercont8.2	3687511	-	CHH	CAA	1	3	18	3	MGG_01471T0(N):import inner membrane translocase subunit tim-21				0.142857
supercont8.2	3714239	+	CHH	CAA	1	3	11	3	MGG_14783T0(Y):hypothetical protein				0.214286
supercont8.2	3718368	+	CHH	CCT	1	3	14	3	MGG_01478T0(Y):hypothetical protein				0.176471
supercont8.2	3742749	+	CHH	CAC	1	3	14	3	MGG_15711T0(N):hypothetical protein				0.176471
supercont8.2	3747023	-	CHH	CAA	1	2	5	2	MGG_01485T0(Y):hypothetical protein				0.285714
supercont8.2	3810243	-	CHH	CAC	15.04	7	21	3	MGG_15715T0(Y):predicted protein				0.25
supercont8.2	3833911	+	CHH	CAC	1	2	2	2	MGG_15721T0(N):hypothetical protein				0.5
supercont8.2	3847835	+	CHH	CAA	1	3	14	3	MGG_01504T0(Y):arv1 superfamily protein				0.176471
supercont8.2	3853352	-	CHH	CAT	1	3	7	2	MGG_01507T0(Y):acetylglutamate synthase				0.3
supercont8.2	3864705	-	CHH	CCT	1	4	12	3	MGG_11192T0(N):hypothetical protein				0.25
supercont8.2	3868443	-	CHH	CAA	1	3	20	3	MGG_01512T0(N):hypothetical protein				0.130435
supercont8.2	3872146	+	CHH	CAA	1	3	15	3	MGG_15723T0(Y):ferrochelatase				0.166667
supercont8.2	3879245	+	CHH	CTT	1	3	14	3	MGG_01516T0(Y):hypothetical protein				0.176471
supercont8.2	3899001	-	CHH	CTA	1	3	14	3	MGG_01523T0(Y):cytosolic phospholipase A2 zeta				0.176471
supercont8.2	3905072	-	CHH	CAA	1	3	12	3	MGG_15728T0(Y):hypothetical protein				0.2
supercont8.2	3925657	+	CHH	CAT	1	2	5	2	MGG_01534T0(Y):hypothetical protein				0.285714
supercont8.2	3927939	+	CHH	CAC	1	2	6	2	MGG_01535T0(N):pyridoxamine 5'-phosphate oxidase				0.25
supercont8.2	3939813	+	CHH	CAT	1	2	2	2	MGG_01538T0(Y):hypothetical protein				0.5
supercont8.2	3949608	+	CHH	CTC	1	2	2	2	MGG_01540T0(N):hypothetical protein				0.5
supercont8.2	3951869	-	CHH	CAC	1	3	20	3	MGG_01541T0(Y):dicer-like protein 1				0.130435
supercont8.2	3963101	-	CHH	CAC	1	3	20	3	MGG_01544T0(N):hypothetical protein				0.130435
supercont8.2	3979418	-	CHH	CAA	1	2	6	2	MGG_01549T0(Y):DNA replication initiation factor Cdc45				0.25
supercont8.2	3982415	-	CHH	CAT	1	2	6	2	MGG_01550T0(Y):calcium-binding protein NCS-1				0.25
supercont8.2	4026340	-	CHH	CAC	1	3	18	3	MGG_14797T0(Y):elongation factor G				0.142857
supercont8.2	4042665	+	CHH	CAA	1	2	5	2	MGG_01570T0(Y):hypothetical protein				0.285714
supercont8.2	4047646	-	CHH	CAT	1	4	8	3	MGG_01570T0(Y):hypothetical protein				0.333333
supercont8.2	4060388	-	CHH	CAC	1	3	17	3	MGG_01574T0(Y):ADP-ribosylation factor				0.15
supercont8.2	4068072	-	CHH	CAT	1	3	13	3	MGG_01577T0(Y):hypothetical protein				0.1875
supercont8.2	4070755	+	CHH	CAC	1	3	17	3	MGG_01578T0(N):hypothetical protein				0.15
supercont8.2	4097089	+	CHH	CCC	1	3	9	3	MGG_01584T0(Y):amino-acid transporter Arg-13				0.25
supercont8.2	4102110	+	CHH	CAA	1	2	6	2	MGG_01586T0(Y):arsenite resistance protein Ars2				0.25
supercont8.2	4102709	-	CHH	CTA	1	2	6	2	MGG_01586T0(Y):arsenite resistance protein Ars2				0.25
supercont8.2	4103195	-	CHH	CTA	1	3	17	3	MGG_15736T0(Y):diphthamide biosynthesis protein 4				0.15
supercont8.2	4105639	-	CHH	CAC	1	2	5	2	MGG_01588T0(N):14-3-3 family protein				0.285714
supercont8.2	4134533	+	CHH	CAT	1	3	20	3	MGG_01597T0(N):ARF GTPase activator				0.130435
supercont8.2	4144727	+	CHH	CCA	1	3	6	2	MGG_11181T0(Y):hypothetical protein				0.333333
supercont8.2	4157748	+	CHH	CCA	1	2	6	2	MGG_14800T0(N):hypothetical protein				0.25
supercont8.2	4163778	+	CHH	CAA	1	2	2	2	MGG_01603T0(Y):hypothetical protein	MGG_01604T0(N):epidermal retinal dehydrogenase 2			0.5
supercont8.2	4168947	-	CHH	CAA	1	3	11	3	MGG_01605T0(Y):FAD binding domain-containing protein				0.214286
supercont8.2	4197036	+	CHH	CCT	1	2	2	2	MGG_01615T0(Y):pH-response regulator protein palF/RIM8				0.5
supercont8.2	4229804	+	CHH	CAT	1	3	16	3	MGG_01622T0(N):uroporphyrinogen decarboxylase				0.157895
supercont8.2	4262044	+	CHH	CAA	1	2	4	2	MGG_01626T0(N):2-dehydropantoate 2-reductase				0.333333
supercont8.2	4279615	-	CHH	CCC	1	2	3	2	MGG_01633T0(Y):histone deacetylase phd1				0.4
supercont8.2	4290151	-	CHH	CTT	1	2	5	2	MGG_01637T0(N):phosphomannomutase				0.285714
supercont8.2	4334717	+	CHH	CAA	1	2	6	2	MGG_14806T0(N):hypothetical protein				0.25
supercont8.2	4346670	+	CHH	CAA	1	2	6	2	MGG_01653T0(Y):nuclear transcription factor Y subunit B-3				0.25
supercont8.2	4380799	-	CHH	CAC	1	2	2	2	MGG_01662T0(N):4-aminobutyrate aminotransferase				0.5
supercont8.2	4392450	+	CHH	CAA	1	2	6	2	MGG_01668T0(N):hypothetical protein				0.25
supercont8.2	4413447	+	CHH	CAC	1	2	2	2	MGG_01673T0(N):hypothetical protein				0.5
supercont8.2	4418744	-	CHH	CAT	1	2	3	2	MGG_01673T0(N):hypothetical protein				0.4
supercont8.2	4443933	+	CHH	CAC	1	2	6	2	MGG_01680T0(Y):retinol dehydrogenase 13				0.25
supercont8.2	4448727	+	CHH	CCC	1	2	4	2	MGG_01682T0(Y):ATP-dependent RNA helicase SUV3				0.333333
supercont8.2	4451516	+	CHH	CAC	1	2	5	2	MGG_01683T0(Y):ubiquitin carboxyl-terminal hydrolase				0.285714
supercont8.2	4456501	+	CHH	CCA	1	2	5	2	MGG_11168T0(Y):hypothetical protein				0.285714
supercont8.2	4466882	+	CHH	CCA	1	2	3	2	MGG_01689T0(Y):rho GDP dissociation inhibitor				0.4
supercont8.2	4474679	+	CHH	CCT	1	2	5	2	MGG_01691T0(Y):hypothetical protein				0.285714
supercont8.2	4488541	-	CHH	CAC	1	4	30	4	MGG_01694T0(Y):hypothetical protein				0.117647
supercont8.2	4490078	+	CHH	CTC	1	2	3	2	MGG_01695T0(N):hypothetical protein				0.4
supercont8.2	4490805	+	CHH	CAC	1	3	12	3	MGG_01695T0(N):hypothetical protein				0.2
supercont8.2	4492538	+	CHH	CTT	1	3	17	3	MGG_01695T0(N):hypothetical protein				0.15
supercont8.2	4513330	+	CHH	CAT	1	2	4	2	MGG_01701T0(Y):hypothetical protein				0.333333
supercont8.2	4529328	+	CHH	CCA	1	2	4	2	MGG_01705T0(N):sequence orphan				0.333333
supercont8.2	4529397	+	CHH	CAT	1	2	5	2	MGG_01705T0(N):sequence orphan				0.285714
supercont8.2	4536677	+	CHH	CAA	1	3	5	2	MGG_01709T0(Y):hypothetical protein				0.375
supercont8.2	4542246	-	CHH	CTT	1	3	19	3	MGG_01712T0(N):isocitrate dehydrogenase subunit 2				0.136364
supercont8.2	4551213	+	CHH	CAC	1	2	5	2	MGG_14813T0(N):quinate repressor				0.285714
supercont8.2	4562124	+	CHH	CAC	1	3	17	3	MGG_01717T0(N):hypothetical protein				0.15
supercont8.2	4573385	-	CHH	CAT	1	2	6	2	MGG_01721T0(Y):carnitine O-acetyltransferase				0.25
supercont8.2	4586036	+	CHH	CTT	1	3	18	3	MGG_01726T0(Y):hypothetical protein				0.142857
supercont8.2	4586762	+	CHH	CAT	1	3	17	3	MGG_01726T0(Y):hypothetical protein				0.15
supercont8.2	4615877	-	CHH	CAA	1	3	18	3	MGG_01732T0(Y):3-carboxymuconate cyclase				0.142857
supercont8.2	4625243	-	CHH	CTA	1	3	20	3	MGG_01734T0(Y):C6 zinc finger domain-containing protein				0.130435
supercont8.2	4637142	+	CHH	CAA	29.25	3	4	2	MGG_15763T0(Y):predicted protein				0.428571
supercont8.2	4637523	-	CHH	CAC	30.95	4	5	2	MGG_15763T0(Y):predicted protein				0.444444
supercont8.2	4659335	+	CHH	CTT	1	3	14	3	MGG_01741T0(Y):hypothetical protein				0.176471
supercont8.2	4665453	+	CHH	CAC	1	3	20	3	MGG_01741T0(Y):hypothetical protein				0.130435
supercont8.2	4670439	-	CHH	CAT	1	2	3	2	MGG_01742T0(Y):elongation factor 2				0.4
supercont8.2	4684956	-	CHH	CAA	1	2	2	2	MGG_01748T0(N):hypothetical protein				0.5
supercont8.2	4692176	-	CHH	CAC	1	4	20	3	MGG_01750T0(Y):hypothetical protein				0.166667
supercont8.2	4693774	+	CHH	CAA	1	2	4	2	MGG_01750T0(Y):hypothetical protein				0.333333
supercont8.2	4695606	+	CHH	CAC	1	2	4	2	MGG_01750T0(Y):hypothetical protein				0.333333
supercont8.2	4699184	+	CHH	CCA	1	3	17	3	MGG_01751T0(N):F-box and WD domain-containing protein				0.15
supercont8.2	4723020	+	CHH	CAC	1	2	6	2	MGG_01757T0(Y):kinesin heavy chain				0.25
supercont8.2	4748676	-	CHH	CTC	1	2	6	2	MGG_15323T0(Y):vacuolar protein-sorting protein bro-1				0.25
supercont8.2	4755118	-	CHH	CTT	1	2	6	2	MGG_01764T0(Y):hypothetical protein	MGG_01765T0(N):hypothetical protein			0.25
supercont8.2	4755196	-	CHH	CTT	1	2	6	2	MGG_01765T0(N):hypothetical protein				0.25
supercont8.2	4766923	-	CHH	CAC	1	3	19	3	MGG_01769T0(N):plasma membrane channel protein	MGG_01769T1(N):plasma membrane channel protein			0.136364
supercont8.2	4769529	+	CHH	CCT	1	2	5	2	MGG_01770T0(Y):hypothetical protein				0.285714
supercont8.2	4778222	-	CHH	CAA	1	3	18	3	MGG_11144T0(N):chaperone dnaJ				0.142857
supercont8.2	4794108	-	CHH	CCA	1	3	9	3	MGG_01777T0(N):C6 zinc finger domain-containing protein				0.25
supercont8.2	4806276	-	CHH	CCA	1	2	6	2	MGG_01780T0(N):hypothetical protein				0.25
supercont8.2	4852049	-	CHH	CAT	1	3	20	3	MGG_01791T0(N):WD repeat-containing protein				0.130435
supercont8.2	4898318	+	CHH	CCC	1	2	6	2	MGG_15773T0(Y):hypothetical protein				0.25
supercont8.2	4905985	-	CHH	CAC	1	2	3	2	MGG_01804T0(N):endoribonuclease YSH1				0.4
supercont8.2	4922585	-	CHH	CCT	1	2	6	2	MGG_01811T0(N):hypothetical protein				0.25
supercont8.2	4942950	-	CHH	CCC	1	3	16	3	MGG_01816T0(N):WEE protein kinase				0.157895
supercont8.2	4946051	-	CHH	CAC	1	2	5	2	MGG_01816T0(N):WEE protein kinase				0.285714
supercont8.2	4955220	-	CHH	CCA	1	3	7	2	MGG_01817T0(N):hypothetical protein				0.3
supercont8.2	4961472	+	CHH	CAC	1	2	6	2	MGG_01818T0(Y):guanine nucleotide-binding protein alpha-3 subunit				0.25
supercont8.2	4979933	+	CHH	CTA	1	2	5	2	MGG_01823T0(Y):LAlv9 family protein				0.285714
supercont8.2	4995659	+	CHH	CTC	1	2	4	2	MGG_11130T0(N):hypothetical protein				0.333333
supercont8.2	5004637	-	CHH	CAC	1	3	18	3	MGG_01827T0(Y):hypothetical protein				0.142857
supercont8.2	5006542	+	CHH	CTC	1	3	12	3	MGG_01828T0(N):ribose-phosphate pyrophosphokinase 1				0.2
supercont8.2	5009816	+	CHH	CTC	1	3	11	3	MGG_01829T0(Y):hypothetical protein				0.214286
supercont8.2	5012058	+	CHH	CTT	1	2	6	2	MGG_01831T0(N):hypothetical protein				0.25
supercont8.2	5014931	+	CHH	CTC	1	2	5	2	MGG_01832T0(Y):hypothetical protein				0.285714
supercont8.2	5022682	+	CHH	CTC	1	2	4	2	MGG_01833T0(Y):hypothetical protein				0.333333
[truncated: 9,587 more rows]

## Sheet: Exon
Chr	Pos	Strand	Type	Context	RepRate	# mC reads	# non-mC reads	T-value	Loci	Loci	Loci	Loci	MethylationLevel
supercont8.1	100592	+	CG	CGA	1	3	14	3	MGG_01973T0(N):hypothetical protein				0.176471
supercont8.1	125936	-	CG	CGG	1	3	9	3	MGG_01982T0(Y):hypothetical protein				0.25
supercont8.1	159279	-	CG	CGG	1	5	13	3	MGG_01989T0(Y):hypothetical protein				0.277778
supercont8.1	161630	-	CG	CGT	1	2	6	2	MGG_01990T0(N):IDI4				0.25
supercont8.1	162687	+	CG	CGG	1	2	6	2	MGG_01991T0(Y):betaine aldehyde dehydrogenase				0.25
supercont8.1	344947	-	CG	CGG	1	2	5	2	MGG_02041T0(Y):hypothetical protein				0.285714
supercont8.1	490225	-	CG	CGT	1	2	5	2	MGG_02074T0(N):potassium/sodium efflux P-type ATPase				0.285714
supercont8.1	505744	-	CG	CGT	1	3	16	3	MGG_02080T0(Y):hypothetical protein				0.157895
supercont8.1	565518	-	CG	CGG	1	4	18	3	MGG_02099T0(Y):C2 domain-containing protein				0.181818
supercont8.1	608467	-	CG	CGC	1	3	11	3	MGG_02117T0(Y):hypothetical protein				0.214286
supercont8.1	827636	+	CG	CGG	1.03	3	13	3	MGG_16049T0(Y):hypothetical protein				0.1875
supercont8.1	827680	-	CG	CGT	1.17	3	12	3	MGG_16049T0(Y):hypothetical protein				0.2
supercont8.1	827689	-	CG	CGT	1.15	6	11	3	MGG_16049T0(Y):hypothetical protein				0.352941
supercont8.1	827829	-	CG	CGT	1.03	3	18	3	MGG_16049T0(Y):hypothetical protein				0.142857
supercont8.1	827883	-	CG	CGC	1.03	5	14	3	MGG_16049T0(Y):hypothetical protein				0.263158
supercont8.1	828023	+	CG	CGT	1	2	6	2	MGG_16049T0(Y):hypothetical protein				0.25
supercont8.1	828031	+	CG	CGC	1	3	9	3	MGG_16049T0(Y):hypothetical protein				0.25
supercont8.1	828148	+	CG	CGT	1.18	3	11	3	MGG_16049T0(Y):hypothetical protein				0.214286
supercont8.1	868997	+	CG	CGA	1	3	18	3	MGG_02182T0(N):hypothetical protein				0.142857
supercont8.1	1075339	+	CG	CGG	6.43	2	6	2	MGG_16073T0(N):predicted protein				0.25
supercont8.1	1075458	+	CG	CGA	4.25	2	6	2	MGG_16073T0(N):predicted protein				0.25
supercont8.1	1432911	+	CG	CGG	1	4	24	4	MGG_02331T0(Y):hypothetical protein				0.142857
supercont8.1	1479746	-	CG	CGG	1	2	6	2	MGG_02345T0(N):hypothetical protein				0.25
supercont8.1	1585415	+	CG	CGC	1	3	18	3	MGG_02374T0(N):hypothetical protein				0.142857
supercont8.1	1744723	-	CG	CGA	1	2	5	2	MGG_02408T0(Y):hypothetical protein				0.285714
supercont8.1	1756988	-	CG	CGA	1	2	4	2	MGG_02411T0(Y):hypothetical protein	MGG_02412T0(N):hypothetical protein			0.333333
supercont8.1	2024919	+	CG	CGC	1	3	16	3	MGG_02481T0(Y):hypothetical protein				0.157895
supercont8.1	2075255	+	CG	CGG	1	3	10	3	MGG_02493T0(N):hypothetical protein				0.230769
supercont8.1	2150503	-	CG	CGG	1	3	20	3	MGG_02507T0(Y):inulinase				0.130435
supercont8.1	2245666	-	CG	CGT	1	2	3	2	MGG_06643T0(N):hypothetical protein				0.4
supercont8.1	2249756	+	CG	CGA	1	2	6	2	MGG_06644T0(Y):tartrate transporter				0.25
supercont8.1	2363374	+	CG	CGA	1	3	15	3	MGG_06678T0(Y):ribose-phosphate pyrophosphokinase 5				0.166667
supercont8.1	2369483	-	CG	CGG	1	3	10	3	MGG_06679T0(N):hypothetical protein				0.230769
supercont8.1	2448132	-	CG	CGC	1	2	5	2	MGG_06700T0(N):TBC domain-containing protein				0.285714
supercont8.1	2470752	+	CG	CGC	1	3	19	3	MGG_06706T0(Y):hypothetical protein				0.136364
supercont8.1	2496153	-	CG	CGC	1	2	6	2	MGG_14584T0(N):hypothetical protein				0.25
supercont8.1	2576430	+	CG	CGG	1	5	11	3	MGG_06741T0(N):hypothetical protein				0.3125
supercont8.1	2688024	+	CG	CGG	1	2	6	2	MGG_06773T0(Y):hypothetical protein				0.25
supercont8.1	2745376	-	CG	CGA	1	3	18	3	MGG_06787T0(Y):hypothetical protein				0.142857
supercont8.1	2781193	-	CG	CGC	1	3	19	3	MGG_06797T0(Y):hypothetical protein				0.136364
supercont8.1	2852951	+	CG	CGC	1	3	13	3	MGG_16177T0(Y):hypothetical protein				0.1875
supercont8.1	2917131	-	CG	CGC	1	4	16	3	MGG_11820T0(N):hypothetical protein				0.2
supercont8.1	2971244	-	CG	CGC	1	3	13	3	MGG_06847T0(Y):annexin A7				0.1875
supercont8.1	3160214	-	CG	CGC	1	3	13	3	MGG_06896T0(Y):UDP-N-acetylglucosaminyltransferase				0.1875
supercont8.1	3242189	+	CG	CGC	1	2	3	2	MGG_06917T0(Y):GTP cyclohydrolase II				0.4
supercont8.1	3260038	-	CG	CGC	1	3	9	3	MGG_16212T0(N):hypothetical protein				0.25
supercont8.1	3416697	+	CG	CGA	1	3	20	3	MGG_16228T0(Y):hypothetical protein	MGG_16228T1(Y):hypothetical protein			0.130435
supercont8.1	3435042	+	CG	CGC	1	2	6	2	MGG_11786T0(Y):hypothetical protein				0.25
supercont8.1	3510507	-	CG	CGC	1	4	18	3	MGG_11781T0(Y):hypothetical protein				0.181818
supercont8.1	3522840	+	CG	CGT	1	4	24	4	MGG_11779T0(Y):hypothetical protein				0.142857
supercont8.1	3523975	-	CG	CGC	1	2	6	2	MGG_11779T0(Y):hypothetical protein				0.25
supercont8.1	3529750	-	CG	CGT	1	3	16	3	MGG_16236T0(Y):hypothetical protein				0.157895
supercont8.1	3630162	+	CG	CGC	1	3	17	3	MGG_09175T0(Y):beta-lactamase				0.15
supercont8.1	3685247	+	CG	CGC	1	2	6	2	MGG_09192T1(Y):IQ calmodulin-binding domain-containing protein domain-containing protein	MGG_09192T0(Y):IQ calmodulin-binding domain-containing protein domain-containing protein			0.25
supercont8.1	3718029	+	CG	CGG	1	4	30	4	MGG_09200T0(N):zinc finger protein				0.117647
supercont8.1	3787027	+	CG	CGC	1	4	9	3	MGG_09213T0(N):phosphatidylserine decarboxylase proenzyme 1				0.307692
supercont8.1	3922472	+	CG	CGC	1	3	20	3	MGG_09250T0(N):gamma-butyrobetaine dioxygenase				0.130435
supercont8.1	4050263	-	CG	CGG	1	3	12	3	MGG_09273T0(Y):hypothetical protein				0.2
supercont8.1	4125123	+	CG	CGT	1	2	6	2	MGG_09292T0(Y):cystathionine gamma-synthase				0.25
supercont8.1	4173073	+	CG	CGA	1	3	19	3	MGG_09307T0(Y):hexose transporter				0.136364
supercont8.1	4212811	+	CG	CGG	23.5	2	3	2	MGG_16285T0(N):predicted protein				0.4
supercont8.1	4212839	+	CG	CGC	31.53	3	1	2	MGG_16285T0(N):predicted protein				0.75
supercont8.1	4213197	+	CG	CGG	31.92	7	3	2	MGG_16285T0(N):predicted protein				0.7
supercont8.1	4391229	-	CG	CGA	1	2	6	2	MGG_09932T0(N):hypothetical protein				0.25
supercont8.1	4478772	-	CG	CGA	1	2	4	2	MGG_11712T0(N):hypothetical protein				0.333333
supercont8.1	4625823	+	CG	CGG	1	4	22	4	MGG_15143T0(Y):hypothetical protein				0.153846
supercont8.1	4685324	+	CG	CGA	1	2	4	2	MGG_10516T0(Y):hypothetical protein				0.333333
supercont8.1	4685807	-	CG	CGC	1	3	17	3	MGG_10516T0(Y):hypothetical protein				0.15
supercont8.1	4689339	+	CG	CGA	1	2	6	2	MGG_16315T0(Y):hypothetical protein				0.25
supercont8.1	4871071	-	CG	CGG	1	2	3	2	MGG_05340T0(N):hypothetical protein				0.4
supercont8.1	4917295	+	CG	CGG	1	2	5	2	MGG_05353T0(N):hypothetical protein				0.285714
supercont8.1	4957248	+	CG	CGG	1	3	14	3	MGG_05363T0(Y):sugar transporter				0.176471
supercont8.1	5025954	-	CG	CGC	1	3	18	3	MGG_05381T0(N):beta-1,6-galactanase				0.142857
supercont8.1	5044916	+	CG	CGA	1	4	23	4	MGG_13035T0(N):hypothetical protein				0.148148
supercont8.1	5154791	-	CG	CGA	1	3	19	3	MGG_05419T0(N):hypothetical protein				0.136364
supercont8.1	5236947	+	CG	CGT	1	4	26	4	MGG_16361T0(N):H/K ATPase alpha subunit				0.133333
supercont8.1	5285866	+	CG	CGT	1	3	19	3	MGG_05457T0(N):hypothetical protein				0.136364
supercont8.1	5288583	-	CG	CGG	1	3	18	3	MGG_05459T0(Y):hypothetical protein				0.142857
supercont8.1	5297558	+	CG	CGT	55.09	3	1	2	MGG_16369T0(Y):predicted protein				0.75
supercont8.1	5305040	-	CG	CGG	26.3	2	3	2	MGG_16370T0(Y):predicted protein				0.4
supercont8.1	5340823	-	CG	CGC	1	3	7	2	MGG_05473T0(N):hypothetical protein				0.3
supercont8.1	5351150	+	CG	CGC	1	3	13	3	MGG_16372T0(N):hypothetical protein				0.1875
supercont8.1	5358521	-	CG	CGA	1	3	18	3	MGG_05479T0(N):xylosidase/arabinosidase				0.142857
supercont8.1	5368281	-	CG	CGC	1	3	14	3	MGG_13079T0(Y):Ser/Thr protein phosphatase				0.176471
supercont8.1	5380463	+	CG	CGA	1	3	16	3	MGG_16375T0(N):aldehyde reductase				0.157895
supercont8.1	5501408	+	CG	CGA	1	3	16	3	MGG_05522T0(N):hypothetical protein	MGG_16388T0(Y):hypothetical protein			0.157895
supercont8.1	5513096	+	CG	CGC	1	4	25	4	MGG_16392T0(N):hypothetical protein				0.137931
supercont8.1	5639204	-	CG	CGG	33.75	2	4	2	MGG_16405T0(Y):predicted protein				0.333333
supercont8.1	5718909	+	CG	CGC	1	4	18	3	MGG_05584T0(N):hypothetical protein				0.181818
supercont8.1	5750145	-	CG	CGC	1	3	16	3	MGG_05589T0(N):lovastatin nonaketide synthase				0.157895
supercont8.1	5872057	+	CG	CGA	1	2	6	2	MGG_16424T0(Y):hypothetical protein				0.25
supercont8.1	5900858	+	CG	CGG	1	3	18	3	MGG_16427T0(Y):hypothetical protein				0.142857
supercont8.1	5971624	-	CG	CGG	1	3	18	3	MGG_05647T0(Y):50S ribosomal protein L2				0.142857
supercont8.1	6033950	-	CG	CGG	1	2	5	2	MGG_05664T0(N):cAMP-specific 3',5'-cyclic phosphodiesterase 7B				0.285714
supercont8.1	6084384	+	CG	CGA	1	3	15	3	MGG_05675T0(N):hypothetical protein				0.166667
supercont8.1	6336031	+	CG	CGG	1	4	20	3	MGG_05738T0(N):paxillin				0.166667
supercont8.1	6340679	-	CG	CGA	1	2	5	2	MGG_05739T0(Y):hypothetical protein				0.285714
supercont8.1	6344300	+	CG	CGA	1	2	5	2	MGG_15167T0(N):succinyl-CoA ligase subunit alpha				0.285714
supercont8.1	6350086	+	CG	CGG	1	6	27	4	MGG_13168T0(N):hypothetical protein				0.181818
supercont8.1	6482817	-	CG	CGC	27.89	2	2	2	MGG_16470T0(Y):predicted protein				0.5
supercont8.1	6498774	-	CG	CGA	1	4	20	3	MGG_10607T0(Y):enolase				0.166667
supercont8.1	6611970	+	CG	CGG	1	3	13	3	MGG_13743T0(Y):hypothetical protein				0.1875
supercont8.1	6611979	+	CG	CGT	1	3	11	3	MGG_13743T0(Y):hypothetical protein				0.214286
supercont8.1	6611982	+	CG	CGG	1	3	9	3	MGG_13743T0(Y):hypothetical protein				0.25
supercont8.1	6723019	+	CG	CGG	1	3	16	3	MGG_04780T1(Y):sugar transporter STL1	MGG_04780T0(Y):sugar transporter STL1			0.157895
supercont8.1	6732988	-	CG	CGC	1	3	18	3	MGG_04775T0(N):fatty acid synthase S-acetyltransferase	MGG_04775T1(N):fatty acid synthase S-acetyltransferase			0.142857
supercont8.1	6862796	-	CG	CGG	1	3	7	2	MGG_04726T0(N):isochorismatase family protein				0.3
supercont8.1	6915818	+	CG	CGT	1	2	6	2	MGG_04709T0(Y):hypothetical protein				0.25
supercont8.1	6916694	+	CG	CGA	1	3	17	3	MGG_04709T0(Y):hypothetical protein				0.15
supercont8.1	6932996	+	CG	CGC	1	2	5	2	MGG_04692T0(Y):hypothetical protein				0.285714
supercont8.1	7050374	-	CG	CGA	1	3	17	3	MGG_04629T0(Y):integral membrane protein				0.15
supercont8.1	7306670	+	CG	CGA	1	3	17	3	MGG_04495T0(Y):phosphoglucomutase				0.15
supercont8.1	7345710	-	CG	CGA	1	3	18	3	MGG_04482T0(N):hypothetical protein				0.142857
supercont8.1	7346670	-	CG	CGT	1	2	4	2	MGG_04482T0(N):hypothetical protein				0.333333
supercont8.1	7361433	-	CG	CGT	1	3	19	3	MGG_13816T0(Y):hypothetical protein				0.136364
supercont8.1	7409268	+	CG	CGG	1	3	17	3	MGG_04465T0(Y):hypothetical protein				0.15
supercont8.1	7617192	-	CG	CGT	1	3	18	3	MGG_08630T0(N):hypothetical protein				0.142857
supercont8.1	7675096	-	CG	CGG	1	3	17	3	MGG_08648T0(N):anaphase-promoting complex subunit 8				0.15
supercont8.1	7847976	-	CG	CGC	15.75	2	5	2	MGG_16559T0(N):hypothetical protein				0.285714
supercont8.1	7910529	-	CG	CGT	59.67	2	2	2	MGG_16567T0(N):predicted protein				0.5
supercont8.2	181234	+	CG	CGG	1	2	4	2	MGG_10865T0(N):hypothetical protein				0.333333
supercont8.2	252960	+	CG	CGG	1	3	12	3	MGG_10441T0(N):lipase 2				0.2
supercont8.2	350323	-	CG	CGG	1	3	16	3	MGG_15520T0(N):hypothetical protein				0.157895
supercont8.2	480947	+	CG	CGG	1	3	11	3	MGG_10379T0(N):hypothetical protein				0.214286
supercont8.2	550568	-	CG	CGA	1	3	15	3	MGG_10821T0(N):hypothetical protein				0.166667
supercont8.2	575238	-	CG	CGC	1	3	15	3	MGG_10958T0(Y):hypothetical protein				0.166667
supercont8.2	581825	-	CG	CGG	1	4	31	4	MGG_11410T0(Y):hypothetical protein				0.114286
supercont8.2	663039	+	CG	CGT	1	3	10	3	MGG_04372T0(N):hypothetical protein				0.230769
supercont8.2	885415	+	CG	CGG	1	2	3	2	MGG_04518T0(Y):sporulation protein RMD5				0.4
supercont8.2	971358	+	CG	CGA	1	3	19	3	MGG_04540T0(N):inosine-uridine preferring nucleoside hydrolase				0.136364
supercont8.2	1085167	-	CG	CGC	1	3	14	3	MGG_04611T0(N):carbonic anhydrase Nce103				0.176471
supercont8.2	1094294	+	CG	CGA	1	2	5	2	MGG_04615T0(Y):histone acetyltransferase				0.285714
supercont8.2	1102626	-	CG	CGG	1	3	20	3	MGG_04617T0(Y):hypothetical protein				0.130435
supercont8.2	1115403	+	CG	CGG	1	3	10	3	MGG_04642T0(N):hypothetical protein				0.230769
supercont8.2	1165193	-	CG	CGA	1	4	15	3	MGG_11378T0(N):hypothetical protein				0.210526
supercont8.2	1251842	-	CG	CGG	1	2	4	2	MGG_11370T0(N):hypothetical protein				0.333333
supercont8.2	1276054	-	CG	CGT	1	2	2	2	MGG_04699T0(N):C2H2 finger domain-containing protein FlbC				0.5
supercont8.2	1351146	+	CG	CGC	1	2	4	2	MGG_04740T0(Y):hypothetical protein				0.333333
supercont8.2	1439694	+	CG	CGT	1	2	4	2	MGG_14746T0(Y):PH domain-containing protein				0.333333
supercont8.2	1461552	-	CG	CGG	1	3	19	3	MGG_04803T0(Y):transmembrane and coiled-coil domain-containing protein 4				0.136364
supercont8.2	1467751	+	CG	CGC	1	3	15	3	MGG_04805T0(N):citrate lyase subunit beta				0.166667
supercont8.2	1568139	+	CG	CGT	1	3	10	3	MGG_11346T0(N):hypothetical protein				0.230769
supercont8.2	1585713	-	CG	CGG	1	3	18	3	MGG_10127T0(N):exportin-T				0.142857
supercont8.2	1601292	+	CG	CGC	1	3	14	3	MGG_11343T0(Y):phosphoribosylformylglycinamidine cyclo-ligase				0.176471
supercont8.2	1684244	-	CG	CGA	1	3	16	3	MGG_10184T0(N):hypothetical protein				0.157895
supercont8.2	1702911	-	CG	CGA	1	2	5	2	MGG_11336T0(N):hypothetical protein				0.285714
supercont8.2	1708883	+	CG	CGT	1	2	6	2	MGG_10192T0(N):eukaryotic translation initiation factor 3 subunit A				0.25
supercont8.2	1711479	+	CG	CGC	1	2	6	2	MGG_10192T0(N):eukaryotic translation initiation factor 3 subunit A				0.25
supercont8.2	1719277	+	CG	CGC	1	3	16	3	MGG_10195T0(N):serine/threonine-protein phosphatase PP1				0.157895
supercont8.2	1767009	+	CG	CGT	1	3	20	3	MGG_08822T0(N):WW domain-containing protein				0.130435
supercont8.2	1881889	-	CG	CGG	1	2	4	2	MGG_08854T0(N):CaaX protease				0.333333
supercont8.2	1940061	-	CG	CGG	1	4	18	3	MGG_08871T0(Y):hypothetical protein				0.181818
supercont8.2	2114232	+	CG	CGT	1	3	12	3	MGG_08919T0(Y):UDP-glucose,sterol transferase				0.2
supercont8.2	2317626	-	CG	CGG	1	3	12	3	MGG_14767T0(N):non-ribosomal peptide synthetase				0.2
supercont8.2	2317641	-	CG	CGG	1	3	16	3	MGG_14767T0(N):non-ribosomal peptide synthetase				0.157895
supercont8.2	2376480	+	CG	CGG	1	2	5	2	MGG_08985T0(Y):beta-xylosidase				0.285714
supercont8.2	2382188	-	CG	CGG	1	2	6	2	MGG_08987T0(N):hypothetical protein				0.25
supercont8.2	2400406	+	CG	CGA	1	3	8	3	MGG_08994T0(N):hypothetical protein				0.272727
supercont8.2	2501754	+	CG	CGC	1	2	6	2	MGG_01171T0(Y):hypothetical protein				0.25
supercont8.2	2502719	+	CG	CGA	1	3	18	3	MGG_01171T0(Y):hypothetical protein				0.142857
supercont8.2	2516442	+	CG	CGT	1	4	32	4	MGG_01174T0(N):hypothetical protein				0.111111
supercont8.2	2659772	+	CG	CGG	1	3	8	3	MGG_01207T0(Y):transcription initiation factor TFIID subunit 1	MGG_01207T1(Y):transcription initiation factor TFIID subunit 1			0.272727
supercont8.2	2722494	-	CG	CGA	1	3	20	3	MGG_01220T0(Y):hypothetical protein				0.130435
supercont8.2	2728489	-	CG	CGG	1	2	6	2	MGG_01223T0(N):naringenin 3-dioxygenase				0.25
supercont8.2	2792314	-	CG	CGT	1	3	11	3	MGG_01236T0(N):WD repeat-containing protein slp1				0.214286
supercont8.2	2820158	+	CG	CGG	1	2	5	2	MGG_01243T0(N):hypothetical protein				0.285714
supercont8.2	2856625	-	CG	CGC	1	2	5	2	MGG_14526T0(N):cytosolic Fe-S cluster assembly factor nar-1				0.285714
supercont8.2	2980580	+	CG	CGT	1	3	6	2	MGG_15664T0(Y):hypothetical protein				0.333333
supercont8.2	3002564	+	CG	CGA	1	3	18	3	MGG_01292T0(N):nucleolar protein NOP2				0.142857
supercont8.2	3052065	-	CG	CGC	1	3	18	3	MGG_01308T0(N):GTPase binding protein Rid1				0.142857
supercont8.2	3056269	+	CG	CGG	1	3	20	3	MGG_11236T0(Y):hypothetical protein				0.130435
supercont8.2	3063521	+	CG	CGG	1	3	14	3	MGG_01310T0(Y):hypothetical protein	MGG_01311T0(N):nuclear elongation and deformation protein 1			0.176471
supercont8.2	3104181	-	CG	CGA	1	2	5	2	MGG_01325T0(N):high mobility group protein				0.285714
supercont8.2	3133794	-	CG	CGC	1	3	11	3	MGG_11230T0(N):hypothetical protein				0.214286
supercont8.2	3207791	-	CG	CGC	1	3	19	3	MGG_01349T0(N):hypothetical protein				0.136364
supercont8.2	3227572	+	CG	CGC	1	3	19	3	MGG_01354T0(N):hypothetical protein				0.136364
supercont8.2	3328610	+	CG	CGC	1	2	5	2	MGG_01381T0(Y):calcium permease				0.285714
supercont8.2	3355309	-	CG	CGT	1	2	4	2	MGG_01385T0(Y):choline transporter				0.333333
supercont8.2	3434452	-	CG	CGG	1	4	23	4	MGG_01411T0(N):hypothetical protein				0.148148
supercont8.2	3456915	-	CG	CGT	1	2	6	2	MGG_01417T0(Y):hypothetical protein				0.25
supercont8.2	3507722	+	CG	CGA	1	3	17	3	MGG_01433T0(N):elongation factor G				0.15
supercont8.2	3543094	+	CG	CGT	1	2	4	2	MGG_01443T0(Y):hypothetical protein				0.333333
supercont8.2	3561494	-	CG	CGC	1	2	6	2	MGG_01447T0(N):hypothetical protein	MGG_15701T0(Y):hypothetical protein			0.25
supercont8.2	3591814	+	CG	CGC	1	3	18	3	MGG_01457T0(Y):Spc97/Spc98 family protein				0.142857
supercont8.2	3810265	-	CG	CGC	13.15	6	23	4	MGG_15715T0(Y):predicted protein				0.206897
supercont8.2	3917953	-	CG	CGT	1	3	19	3	MGG_14791T0(Y):hypothetical protein				0.136364
supercont8.2	3978952	+	CG	CGG	1	3	18	3	MGG_01549T0(Y):DNA replication initiation factor Cdc45				0.142857
supercont8.2	4007654	-	CG	CGC	1	3	10	3	MGG_01559T0(N):UDP-N-acetylglucosamine-1-P transferase				0.230769
supercont8.2	4044223	-	CG	CGG	1	6	12	3	MGG_01570T0(Y):hypothetical protein				0.333333
supercont8.2	4063235	+	CG	CGG	1	2	6	2	MGG_01575T0(Y):hypothetical protein				0.25
supercont8.2	4067169	+	CG	CGT	1	3	16	3	MGG_01577T0(Y):hypothetical protein				0.157895
supercont8.2	4076988	+	CG	CGC	1	3	18	3	MGG_01581T0(N):26S protease regulatory subunit 7				0.142857
supercont8.2	4080187	-	CG	CGC	1	3	16	3	MGG_01582T0(Y):T-complex protein 1 subunit delta				0.157895
supercont8.2	4196853	+	CG	CGA	1	3	11	3	MGG_01615T0(Y):pH-response regulator protein palF/RIM8				0.214286
supercont8.2	4327547	+	CG	CGT	1	3	15	3	MGG_15748T0(N):protein phosphatase methylesterase 1				0.166667
supercont8.2	4445952	+	CG	CGT	1	2	4	2	MGG_11169T0(Y):hypothetical protein				0.333333
supercont8.2	4451781	-	CG	CGG	1	3	16	3	MGG_01683T0(Y):ubiquitin carboxyl-terminal hydrolase				0.157895
supercont8.2	4518308	+	CG	CGG	1	3	19	3	MGG_01702T0(N):MAP kinase activator	MGG_15757T0(Y):hypothetical protein			0.136364
supercont8.2	4637186	+	CG	CGT	45.26	3	5	2	MGG_15763T0(Y):predicted protein				0.375
supercont8.2	4637573	-	CG	CGG	6.47	7	11	3	MGG_15763T0(Y):predicted protein				0.388889
supercont8.2	4661467	+	CG	CGC	1	2	6	2	MGG_01741T0(Y):hypothetical protein				0.25
supercont8.2	4791440	-	CG	CGA	1	2	3	2	MGG_01777T0(N):C6 zinc finger domain-containing protein				0.4
supercont8.2	4970349	+	CG	CGA	1	2	6	2	MGG_15777T1(N):hypothetical protein	MGG_15777T0(N):hypothetical protein			0.25
supercont8.2	4980402	-	CG	CGC	1	3	18	3	MGG_01823T0(Y):LAlv9 family protein				0.142857
supercont8.2	5006797	+	CG	CGG	1	2	5	2	MGG_01828T0(N):ribose-phosphate pyrophosphokinase 1				0.285714
supercont8.2	5066453	+	CG	CGT	1	3	9	3	MGG_01842T0(Y):hypothetical protein				0.25
supercont8.2	5122623	+	CG	CGC	1	2	6	2	MGG_01857T0(N):hypothetical protein				0.25
supercont8.2	5176078	+	CG	CGA	1	3	19	3	MGG_01873T0(N):hypothetical protein				0.136364
supercont8.2	5441584	+	CG	CGC	1	2	5	2	MGG_08021T0(Y):HD family hydrolase				0.285714
supercont8.2	5492531	+	CG	CGG	1	3	20	3	MGG_08035T0(Y):E3 ubiquitin-protein ligase CHIP				0.130435
supercont8.2	5543882	-	CG	CGG	1	2	6	2	MGG_08053T0(N):WD repeat-containing protein JIP5				0.25
supercont8.2	5648731	+	CG	CGG	1	3	10	3	MGG_08088T0(N):hypothetical protein				0.230769
supercont8.2	5770576	+	CG	CGG	1	5	22	4	MGG_08122T0(Y):DNA replication licensing factor mcm2				0.185185
supercont8.2	5816440	-	CG	CGC	1	3	20	3	MGG_08135T0(N):hypothetical protein				0.130435
supercont8.2	5822950	-	CG	CGG	1	3	13	3	MGG_08136T0(Y):hypothetical protein				0.1875
supercont8.2	5885005	+	CG	CGC	1	3	18	3	MGG_08155T0(Y):hypothetical protein	MGG_08155T1(Y):hypothetical protein			0.142857
supercont8.2	5901685	+	CG	CGG	1	3	19	3	MGG_12303T0(Y):conserved hypothetical protein				0.136364
supercont8.2	6015391	+	CG	CGG	1	3	18	3	MGG_08192T0(N):hypothetical protein				0.142857
supercont8.2	6020985	-	CG	CGG	1	3	7	2	MGG_08194T0(Y):hypothetical protein				0.3
supercont8.2	6082464	-	CG	CGG	1	4	19	3	MGG_08208T0(Y):hypothetical protein				0.173913
supercont8.2	6111494	+	CG	CGA	1	2	6	2	MGG_12322T0(Y):hypothetical protein				0.25
supercont8.2	6144350	-	CG	CGG	1	3	19	3	MGG_07027T0(Y):hypothetical protein				0.136364
supercont8.2	6148904	+	CG	CGA	1	3	15	3	MGG_07029T0(Y):hypothetical protein				0.166667
supercont8.2	6158747	+	CG	CGC	1	3	20	3	MGG_07033T0(Y):ATP-dependent RNA helicase DED1				0.130435
supercont8.2	6179527	-	CG	CGC	1	3	19	3	MGG_07045T0(N):hypothetical protein				0.136364
supercont8.2	6219008	-	CG	CGC	1	3	18	3	MGG_07059T0(Y):pre-mRNA-splicing factor ATP-dependent RNA helicase prp22				0.142857
supercont8.2	6226768	+	CG	CGC	1	3	16	3	MGG_07061T0(Y):hypothetical protein				0.157895
supercont8.2	6365775	-	CG	CGG	1	2	5	2	MGG_15856T0(Y):hypothetical protein				0.285714
supercont8.2	6388458	+	CG	CGC	1	2	6	2	MGG_12345T0(N):Sec1 family superfamily protein				0.25
supercont8.2	6642398	-	CG	CGG	1	2	5	2	MGG_07175T0(N):hypothetical protein				0.285714
supercont8.2	6647296	+	CG	CGA	1	3	12	3	MGG_07176T0(Y):GTP-binding protein rhoA				0.2
supercont8.2	6647948	-	CG	CGG	1	2	3	2	MGG_07176T0(Y):GTP-binding protein rhoA				0.4
supercont8.2	6908071	+	CG	CGT	1	3	13	3	MGG_07235T0(Y):hypothetical protein				0.1875
supercont8.2	6949069	-	CG	CGC	1	2	5	2	MGG_07250T0(N):DEAD/DEAH box helicase				0.285714
supercont8.2	6982464	-	CG	CGG	1	2	6	2	MGG_15889T0(Y):hypothetical protein				0.25
supercont8.2	6989006	-	CG	CGG	1	2	5	2	MGG_07261T0(N):2-nitropropane dioxygenase				0.285714
supercont8.2	7051118	+	CG	CGG	1	3	11	3	MGG_07274T0(Y):hypothetical protein				0.214286
supercont8.2	7075754	+	CG	CGT	1	2	3	2	MGG_07278T0(Y):hypothetical protein				0.4
supercont8.2	7104995	+	CG	CGC	1	2	6	2	MGG_07286T0(Y):hypothetical protein				0.25
supercont8.2	7150151	+	CG	CGG	1	3	19	3	MGG_07300T0(N):cellulose-growth-specific protein				0.136364
supercont8.2	7154845	-	CG	CGT	1	3	20	3	MGG_07302T0(N):hypothetical protein				0.130435
supercont8.2	7296059	+	CG	CGG	1	2	6	2	MGG_07334T0(Y):hypothetical protein				0.25
supercont8.2	7335757	+	CG	CGA	1	3	12	3	MGG_07344T0(Y):hypothetical protein				0.2
supercont8.2	7376304	-	CG	CGA	1	2	6	2	MGG_07358T0(N):serin endopeptidase				0.25
supercont8.2	7436023	-	CG	CGG	1	3	17	3	MGG_15914T0(Y):hypothetical protein				0.15
supercont8.2	7475487	-	CG	CGG	1	3	20	3	MGG_10806T0(Y):hypothetical protein				0.130435
supercont8.2	7475777	-	CG	CGC	1	3	16	3	MGG_10806T0(Y):hypothetical protein				0.157895
supercont8.2	7579449	+	CG	CGG	1	4	20	3	MGG_08395T0(N):hypothetical protein				0.166667
supercont8.2	7639389	-	CG	CGA	1	3	20	3	MGG_08378T0(Y):cytochrome P450 oxidoreductase GliF				0.130435
supercont8.2	7672313	+	CG	CGC	1	3	19	3	MGG_08370T0(N):1,3-beta-glucanosyltransferase gel3				0.136364
supercont8.2	7850409	+	CG	CGC	14.66	4	8	3	MGG_15946T0(Y):predicted protein				0.333333
supercont8.2	7850410	-	CG	CGG	15.17	4	9	3	MGG_15946T0(Y):predicted protein				0.307692
supercont8.2	7850454	-	CG	CGT	14.04	6	20	3	MGG_15946T0(Y):predicted protein				0.230769
supercont8.2	7898565	+	CG	CGC	1	3	14	3	MGG_08315T0(N):1-phosphatidylinositol-4,5-bisphosphate phosphodiesterase delta-1				0.176471
supercont8.2	8003214	+	CG	CGG	1	3	17	3	MGG_08285T0(N):mycocerosic acid synthase				0.15
supercont8.2	8006188	+	CG	CGT	1	3	16	3	MGG_08285T0(N):mycocerosic acid synthase				0.157895
supercont8.2	8038206	+	CG	CGT	1	2	3	2	MGG_12484T0(Y):hypothetical protein				0.4
supercont8.2	8100223	+	CG	CGT	1	3	14	3	MGG_08255T0(Y):hypothetical protein				0.176471
supercont8.2	8181268	+	CG	CGG	1	2	5	2	MGG_12497T0(Y):hypothetical protein				0.285714
supercont8.2	8246517	-	CG	CGG	1	3	8	3	MGG_15976T0(Y):hypothetical protein				0.272727
supercont8.2	8263594	-	CG	CGT	1	3	14	3	MGG_08218T0(N):hypothetical protein				0.176471
supercont8.2	8274002	+	CG	CGC	1	4	23	4	MGG_08214T0(Y):hypothetical protein				0.148148
supercont8.3	145867	+	CG	CGA	1	2	6	2	MGG_09096T0(Y):hypothetical protein				0.25
supercont8.3	181985	-	CG	CGC	1	2	6	2	MGG_13338T0(N):MFS transporter				0.25
supercont8.3	269064	-	CG	CGA	56.85	2	4	2	MGG_16598T0(Y):predicted protein				0.333333
supercont8.3	269189	-	CG	CGG	26.94	2	5	2	MGG_16598T0(Y):predicted protein				0.285714
supercont8.3	488117	-	CG	CGG	1	3	19	3	MGG_07404T0(Y):tripeptidyl-peptidase 1				0.136364
supercont8.3	599808	+	CG	CGA	1	2	4	2	MGG_07428T0(N):allantoate permease				0.333333
supercont8.3	608851	+	CG	CGG	1	3	14	3	MGG_07431T0(N):hypothetical protein				0.176471
supercont8.3	625547	-	CG	CGC	1	2	6	2	MGG_15203T0(Y):anion exchange protein 4				0.25
supercont8.3	674920	-	CG	CGC	1	2	4	2	MGG_07447T0(Y):hypothetical protein				0.333333
supercont8.3	688897	-	CG	CGG	1	3	19	3	MGG_07450T0(Y):fungal specific transcription factor domain-containing protein				0.136364
supercont8.3	711796	+	CG	CGC	1	3	11	3	MGG_16639T1(N):hypothetical protein				0.214286
supercont8.3	875298	-	CG	CGA	1	3	12	3	MGG_07509T0(Y):hypothetical protein				0.2
supercont8.3	907205	+	CG	CGC	1	4	20	3	MGG_07520T0(Y):glycosyl hydrolase family 43 protein				0.166667
supercont8.3	1025797	+	CG	CGG	1	2	4	2	MGG_07561T0(Y):hypothetical protein				0.333333
supercont8.3	1054096	+	CG	CGA	1	3	14	3	MGG_07567T0(N):multidrug resistance-associated protein 6				0.176471
supercont8.3	1251395	+	CG	CGT	1	3	19	3	MGG_07626T0(Y):cytochrome P450 monooxygenase				0.136364
supercont8.3	1346874	-	CG	CGG	47.13	4	1	2	MGG_16676T0(Y):predicted protein				0.8
supercont8.3	1422644	+	CG	CGT	1	2	6	2	MGG_07661T0(N):potassium:hydrogen antiporter				0.25
supercont8.3	1425144	+	CG	CGG	1	3	18	3	MGG_07662T0(N):hypothetical protein				0.142857
supercont8.3	1459418	-	CG	CGC	15.08	4	12	3	MGG_16683T0(Y):predicted protein				0.25
supercont8.3	1595440	-	CG	CGG	58.04	2	2	2	MGG_16695T0(Y):predicted protein				0.5
supercont8.3	1595597	-	CG	CGG	27.88	6	3	2	MGG_16695T0(Y):predicted protein				0.666667
supercont8.3	1861237	+	CG	CGT	1	2	6	2	MGG_05896T0(N):hypothetical protein				0.25
supercont8.3	1883262	+	CG	CGT	1	2	6	2	MGG_05901T0(Y):hypothetical protein				0.25
supercont8.3	2131626	-	CG	CGC	1	3	18	3	MGG_05961T0(N):hypothetical protein				0.142857
supercont8.3	2351431	+	CG	CGT	1	2	3	2	MGG_06036T0(N):general amino acid permease				0.4
supercont8.3	2465136	+	CG	CGG	1	3	20	3	MGG_13222T0(N):hypothetical protein				0.130435
supercont8.3	2609952	-	CG	CGC	1	2	4	2	MGG_06110T0(N):ATP-binding domain 1 family member B	MGG_15229T0(Y):Rpp14 family protein			0.333333
supercont8.3	2644499	-	CG	CGT	1	3	16	3	MGG_06120T0(Y):hypothetical protein	MGG_06121T0(N):hypothetical protein			0.157895
supercont8.3	2808243	+	CG	CGT	1	2	4	2	MGG_06166T0(N):hypothetical protein				0.333333
supercont8.3	2808255	+	CG	CGT	1	2	4	2	MGG_06166T0(N):hypothetical protein				0.333333
supercont8.3	2825685	+	CG	CGT	1	3	20	3	MGG_13191T0(N):hypothetical protein				0.130435
supercont8.3	2883143	+	CG	CGT	1	2	3	2	MGG_06193T0(Y):solute carrier family 25 member 33				0.4
supercont8.3	2958924	-	CG	CGT	1	3	16	3	MGG_06212T0(N):hypothetical protein				0.157895
supercont8.3	3060503	-	CG	CGA	1	2	2	2	MGG_05813T0(N):hypothetical protein				0.5
supercont8.3	3133566	+	CG	CGG	1	3	3	2	MGG_16782T0(Y):predicted protein				0.5
supercont8.3	3133902	-	CG	CGC	1	2	2	2	MGG_16782T0(Y):predicted protein				0.5
supercont8.3	3134435	-	CG	CGC	13.48	3	6	2	MGG_16783T0(Y):predicted protein				0.333333
supercont8.3	3159607	+	CG	CGA	21.48	2	5	2	MGG_16785T0(N):predicted protein				0.285714
supercont8.3	3159613	+	CG	CGA	23.85	2	4	2	MGG_16785T0(N):predicted protein				0.333333
supercont8.3	3416261	+	CG	CGC	1	3	13	3	MGG_09517T0(Y):vacuolar protein sorting-associated protein 1				0.1875
supercont8.3	3423906	+	CG	CGG	1	3	18	3	MGG_09515T0(Y):hypothetical protein				0.142857
supercont8.3	3468419	+	CG	CGT	1	3	15	3	MGG_09502T0(Y):quinidine resistance				0.166667
supercont8.3	3676695	-	CG	CGT	3.58	4	8	3	MGG_16815T1(N):hypothetical protein	MGG_16815T0(N):hypothetical protein			0.333333
supercont8.3	3708989	-	CG	CGA	1	2	3	2	MGG_04850T0(Y):hypothetical protein				0.4
supercont8.3	3738934	-	CG	CGC	1	3	14	3	MGG_04855T0(N):ATP-dependent bile acid permease				0.176471
supercont8.3	3961721	+	CG	CGC	1	3	20	3	MGG_04922T0(N):alpha-N-arabinofuranosidase 2				0.130435
supercont8.3	3961966	-	CG	CGC	1	2	6	2	MGG_04922T0(N):alpha-N-arabinofuranosidase 2				0.25
supercont8.3	3965735	+	CG	CGG	1	3	11	3	MGG_04923T0(N):hypothetical protein				0.214286
supercont8.3	3966538	+	CG	CGG	1	3	9	3	MGG_04923T0(N):hypothetical protein				0.25
supercont8.3	3972825	-	CG	CGC	1	3	16	3	MGG_04924T0(Y):hypothetical protein				0.157895
supercont8.3	4000159	-	CG	CGC	1	3	18	3	MGG_04933T0(Y):hypothetical protein				0.142857
supercont8.3	4072654	+	CG	CGC	1	2	2	2	MGG_04958T0(Y):vacuolar protein sorting-associated protein 27				0.5
supercont8.3	4412833	-	CG	CGC	1	3	5	2	MGG_05047T0(N):hypothetical protein				0.375
supercont8.3	4446529	+	CG	CGG	1	3	14	3	MGG_05056T0(N):zinc-regulated transporter 2				0.176471
supercont8.3	4464074	+	CG	CGG	1	2	4	2	MGG_05062T0(Y):hypothetical protein				0.333333
supercont8.3	4594000	-	CG	CGG	1	3	16	3	MGG_05095T0(N):nucleoporin Nup157/170				0.157895
supercont8.3	4646429	+	CG	CGC	1	3	6	2	MGG_05114T0(N):hypothetical protein				0.333333
supercont8.3	4746318	+	CG	CGA	1	3	12	3	MGG_15133T0(Y):sulfate permease 2				0.2
supercont8.3	4776492	+	CG	CGC	1	2	4	2	MGG_05153T0(Y):hypothetical protein				0.333333
supercont8.3	4789352	+	CG	CGG	1	2	6	2	MGG_16877T0(Y):hypothetical protein				0.25
supercont8.3	4903843	+	CG	CGA	1	2	4	2	MGG_16881T0(Y):hypothetical protein				0.333333
supercont8.3	5011849	-	CG	CGT	46.73	4	2	2	MGG_16885T0(N):predicted protein				0.666667
supercont8.3	5128910	+	CG	CGC	1	3	17	3	MGG_05244T0(Y):pre-mRNA-processing-splicing factor 8				0.15
supercont8.3	5138391	-	CG	CGG	1	2	6	2	MGG_05246T0(N):alpha-L-rhamnosidase A				0.25
supercont8.3	5210770	-	CG	CGG	1	2	4	2	MGG_05264T0(Y):translation initiation factor 4B				0.333333
supercont8.3	5230177	-	CG	CGC	1	3	10	3	MGG_05270T0(Y):hypothetical protein				0.230769
supercont8.3	5452699	-	CG	CGT	1	2	6	2	MGG_11036T0(Y):cellobiose dehydrogenase				0.25
supercont8.3	5454170	-	CG	CGT	35.24	4	5	2	MGG_16907T0(N):predicted protein				0.444444
supercont8.3	5454198	-	CG	CGA	7	3	11	3	MGG_16907T0(N):predicted protein				0.214286
supercont8.3	5506756	+	CG	CGC	1	2	6	2	MGG_07714T0(N):hypothetical protein				0.25
supercont8.3	5543609	+	CG	CGG	1	3	12	3	MGG_07728T0(N):hypothetical protein				0.2
supercont8.3	5659114	+	CG	CGC	1	2	5	2	MGG_07761T0(Y):hypothetical protein				0.285714
supercont8.3	5688287	-	CG	CGT	1	2	4	2	MGG_13836T0(N):hypothetical protein				0.333333
supercont8.3	5947155	+	CG	CGT	1.29	3	20	3	MGG_13872T0(N):hypothetical protein				0.130435
supercont8.3	5978259	+	CG	CGC	1	3	19	3	MGG_07833T0(Y):ferric reductase				0.136364
supercont8.3	6101310	-	CG	CGC	1	3	16	3	MGG_07866T0(N):hypothetical protein				0.157895
supercont8.3	6127825	+	CG	CGA	1	3	19	3	MGG_07877T0(N):dipeptidyl-peptidase V				0.136364
supercont8.3	6194303	+	CG	CGT	1	3	19	3	MGG_16961T0(N):hypothetical protein				0.136364
supercont8.3	6273111	-	CG	CGC	6.59	2	3	2	MGG_07926T0(N):hypothetical protein				0.4
supercont8.3	6302820	+	CG	CGC	1	3	19	3	MGG_07938T0(N):aldehyde reductase 1				0.136364
supercont8.3	6446478	+	CG	CGC	1	3	15	3	MGG_07981T0(Y):aminopeptidase ypdF				0.166667
supercont8.3	6542743	+	CG	CGC	1	6	7	2	MGG_16984T0(Y):hypothetical protein				0.461538
supercont8.3	6542793	+	CG	CGG	1	3	4	2	MGG_16984T0(Y):hypothetical protein				0.428571
supercont8.3	6542805	+	CG	CGA	1	2	4	2	MGG_16984T0(Y):hypothetical protein				0.333333
supercont8.3	6599857	+	CG	CGC	1.67	2	2	2	MGG_16993T0(Y):hypothetical protein				0.5
supercont8.4	48249	-	CG	CGC	1	2	6	2	MGG_10686T0(Y):hypothetical protein				0.25
supercont8.4	54080	+	CG	CGG	1	2	5	2	MGG_10685T0(Y):hypothetical protein				0.285714
supercont8.4	99874	-	CG	CGC	1	2	3	2	MGG_15344T0(N):hypothetical protein				0.4
supercont8.4	247206	-	CG	CGT	1	3	20	3	MGG_08449T0(Y):hypothetical protein				0.130435
supercont8.4	263781	-	CG	CGG	1	2	5	2	MGG_08454T0(N):elicitor				0.285714
supercont8.4	427363	+	CG	CGC	1	3	14	3	MGG_08497T0(Y):hypothetical protein				0.176471
supercont8.4	442019	-	CG	CGA	1	3	20	3	MGG_15354T0(N):hypothetical protein				0.130435
supercont8.4	498267	-	CG	CGT	1	3	19	3	MGG_08520T0(Y):oxidoreductase				0.136364
supercont8.4	513496	-	CG	CGC	1	3	11	3	MGG_17030T0(N):hypothetical protein				0.214286
supercont8.4	537508	+	CG	CGA	1	2	6	2	MGG_08532T0(N):hypothetical protein				0.25
supercont8.4	591702	-	CG	CGG	1.05	5	48	5	MGG_17035T2(N):hypothetical protein	MGG_17035T0(N):hypothetical protein	MGG_17035T1(N):hypothetical protein	MGG_17035T3(N):hypothetical protein	0.0943396
supercont8.4	689223	+	CG	CGC	1	2	2	2	MGG_08569T0(Y):NADP:D-xylose dehydrogenase				0.5
supercont8.4	810409	-	CG	CGT	1	3	16	3	MGG_08596T0(Y):phospho-2-dehydro-3-deoxyheptonate aldolase				0.157895
supercont8.4	855097	+	CG	CGA	1	2	2	2	MGG_03741T0(Y):hypothetical protein				0.5
supercont8.4	932957	+	CG	CGC	1	2	5	2	MGG_03715T0(Y):hypothetical protein				0.285714
supercont8.4	961625	-	CG	CGT	1	2	6	2	MGG_03705T0(Y):SH3 domain-containing protein				0.25
supercont8.4	967608	+	CG	CGG	1	2	6	2	MGG_03703T0(Y):hypothetical protein				0.25
supercont8.4	995775	-	CG	CGG	1	2	3	2	MGG_03695T0(N):hypothetical protein	MGG_03696T0(Y):CMGC/CK2 protein kinase			0.4
supercont8.4	996157	+	CG	CGG	1	3	14	3	MGG_03695T0(N):hypothetical protein				0.176471
supercont8.4	1092190	+	CG	CGG	1	2	6	2	MGG_03666T0(Y):hypothetical protein				0.25
supercont8.4	1145244	-	CG	CGC	1	3	13	3	MGG_03646T0(N):serine/threonine-protein phosphatase dullard				0.1875
supercont8.4	1194871	-	CG	CGC	1	2	4	2	MGG_03632T0(N):uracil-DNA glycosylase				0.333333
supercont8.4	1231339	-	CG	CGA	1	2	5	2	MGG_03619T0(N):fumarate reductase				0.285714
supercont8.4	1276329	-	CG	CGC	1	2	5	2	MGG_03609T0(Y):hypothetical protein				0.285714
supercont8.4	1299011	-	CG	CGC	1	2	5	2	MGG_03605T0(N):CDK-activating kinase assembly factor MAT1				0.285714
supercont8.4	1305875	-	CG	CGA	54.21	2	5	2	MGG_17065T0(Y):predicted protein				0.285714
supercont8.4	1346921	-	CG	CGG	1	3	12	3	MGG_03594T0(Y):hypothetical protein				0.2
supercont8.4	1346929	-	CG	CGG	1	3	10	3	MGG_03594T0(Y):hypothetical protein				0.230769
supercont8.4	1409895	+	CG	CGT	1	3	20	3	MGG_03574T0(N):hypothetical protein				0.130435
supercont8.4	1412904	-	CG	CGC	1	3	13	3	MGG_15281T0(Y):hypothetical protein				0.1875
supercont8.4	1525152	-	CG	CGC	1	2	5	2	MGG_03544T0(N):hypothetical protein				0.285714
supercont8.4	1583558	+	CG	CGA	1	3	13	3	MGG_03530T0(Y):hypothetical protein				0.1875
supercont8.4	1585428	-	CG	CGT	1	2	6	2	MGG_03529T0(N):integral membrane protein				0.25
supercont8.4	1748801	-	CG	CGC	1	3	14	3	MGG_03473T0(Y):isoflavone reductase				0.176471
supercont8.4	2072753	+	CG	CGG	1	3	15	3	MGG_12712T0(N):hypothetical protein				0.166667
supercont8.4	2099328	+	CG	CGG	1	2	6	2	MGG_03376T0(Y):calcofluor white hypersensitive protein				0.25
supercont8.4	2102267	-	CG	CGC	1	2	4	2	MGG_03375T0(Y):isotrichodermin C-15 hydroxylase				0.333333
supercont8.4	2129375	+	CG	CGC	1	2	5	2	MGG_03364T0(Y):hypothetical protein				0.285714
supercont8.4	2314740	+	CG	CGA	1	3	17	3	MGG_12726T0(N):phenazine biosynthesis protein PhzF family protein				0.15
supercont8.4	2334522	+	CG	CGC	1	2	6	2	MGG_03304T0(Y):hypothetical protein				0.25
supercont8.4	2463543	+	CG	CGT	1	2	5	2	MGG_03267T0(Y):hypothetical protein				0.285714
supercont8.4	2463835	+	CG	CGT	1	2	5	2	MGG_03267T0(Y):hypothetical protein				0.285714
supercont8.4	2590529	-	CG	CGC	1	3	12	3	MGG_03238T0(N):zinc finger protein ZPR1				0.2
supercont8.4	2633821	+	CG	CGA	1	3	15	3	MGG_03224T0(Y):hypothetical protein				0.166667
supercont8.4	2648137	-	CG	CGT	1	3	10	3	MGG_03222T0(N):hypothetical protein				0.230769
supercont8.4	2725158	-	CG	CGC	1	4	29	4	MGG_03198T0(N):hypothetical protein				0.121212
supercont8.4	2796068	+	CG	CGT	1	3	13	3	MGG_17135T0(N):hypothetical protein				0.1875
supercont8.4	2935698	+	CG	CGC	1	3	11	3	MGG_03138T0(N):hypothetical protein				0.214286
supercont8.4	2943778	-	CG	CGA	1	3	19	3	MGG_03136T0(N):60S ribosomal protein L10				0.136364
supercont8.4	2955087	+	CG	CGT	1	2	6	2	MGG_03133T0(N):hypothetical protein				0.25
supercont8.4	3041618	+	CG	CGG	1	3	20	3	MGG_06634T0(Y):hypothetical protein				0.130435
supercont8.4	3045808	-	CG	CGA	1	3	20	3	MGG_06631T0(Y):hypothetical protein				0.130435
supercont8.4	3090702	+	CG	CGA	1	3	16	3	MGG_06614T0(N):hypothetical protein	MGG_06615T0(Y):taurine catabolism dioxygenase TauD			0.157895
supercont8.4	3108303	-	CG	CGT	1	9	11	3	MGG_17152T0(N):hypothetical protein				0.45
supercont8.4	3544452	+	CG	CGA	1	2	2	2	MGG_06492T0(N):transcriptional activator protein DAL81				0.5
supercont8.4	3606610	-	CG	CGC	1	3	16	3	MGG_06475T0(N):alpha-actinin				0.157895
supercont8.4	3620102	-	CG	CGC	1	3	18	3	MGG_06470T0(Y):DNA repair helicase RAD25				0.142857
supercont8.4	3672746	+	CG	CGG	1	2	4	2	MGG_06456T0(N):hypothetical protein				0.333333
supercont8.4	3699144	-	CG	CGC	1	3	20	3	MGG_06449T0(Y):hypothetical protein				0.130435
supercont8.4	3701444	+	CG	CGA	1	3	19	3	MGG_06448T0(N):hydroxyethylthiazole kinase				0.136364
supercont8.4	3778248	+	CG	CGC	1	4	10	3	MGG_06426T0(N):hypothetical protein				0.285714
supercont8.4	3900660	+	CG	CGA	1	3	11	3	MGG_06393T0(N):ULK/ULK protein kinase				0.214286
supercont8.4	3946411	-	CG	CGG	1	3	10	3	MGG_06380T0(Y):ATPase family AAA domain-containing protein 2				0.230769
supercont8.4	3956264	-	CG	CGC	1	2	5	2	MGG_06379T0(N):midasin				0.285714
supercont8.4	4076132	+	CG	CGC	1	3	13	3	MGG_12853T0(N):thioesterase				0.1875
supercont8.4	4143178	+	CG	CGC	1	2	6	2	MGG_06327T0(N):candidapepsin-3				0.25
supercont8.4	4143650	-	CG	CGG	1	3	16	3	MGG_06327T0(N):candidapepsin-3				0.157895
supercont8.4	4144413	-	CG	CGC	1	2	5	2	MGG_06327T0(N):candidapepsin-3				0.285714
supercont8.4	4264340	-	CG	CGA	1	3	15	3	MGG_17195T0(N):hypothetical protein				0.166667
supercont8.4	4323740	-	CG	CGT	1	4	22	4	MGG_17202T0(Y):hypothetical protein				0.153846
supercont8.4	4501911	-	CG	CGC	1	2	4	2	MGG_10995T0(N):hypothetical protein				0.333333
supercont8.4	4593451	+	CG	CGG	1	2	3	2	MGG_10115T0(Y):hypothetical protein				0.4
supercont8.4	4752670	-	CG	CGG	1	2	5	2	MGG_10066T0(Y):hypothetical protein				0.285714
supercont8.4	4781560	+	CG	CGC	1	2	6	2	MGG_10057T0(Y):hypothetical protein				0.25
supercont8.4	4790196	+	CG	CGT	1	2	3	2	MGG_10053T0(Y):hypothetical protein				0.4
supercont8.4	4903602	+	CG	CGG	1	3	20	3	MGG_13607T0(N):hypothetical protein				0.130435
supercont8.4	4950505	-	CG	CGG	1	3	19	3	MGG_10011T0(Y):polyketide synthase				0.136364
supercont8.4	4986102	-	CG	CGG	1	3	12	3	MGG_10004T0(Y):hypothetical protein				0.2
supercont8.4	5026994	+	CG	CGC	1	3	17	3	MGG_17252T0(Y):hypothetical protein				0.15
supercont8.4	5094436	-	CG	CGC	1	2	5	2	MGG_09976T0(Y):hypothetical protein				0.285714
supercont8.4	5217014	+	CG	CGC	1	2	5	2	MGG_09776T0(Y):hypothetical protein				0.285714
supercont8.4	5239900	-	CG	CGC	1.29	2	3	2	MGG_17269T0(N):hypothetical protein				0.4
supercont8.4	5291868	+	CG	CGT	1	4	18	3	MGG_09757T0(Y):neutral alpha-glucosidase ab	MGG_09758T0(N):allantoate permease			0.181818
supercont8.4	5342131	-	CG	CGG	1	3	16	3	MGG_09739T0(Y):hypothetical protein				0.157895
supercont8.4	5357369	+	CG	CGA	1	2	6	2	MGG_13651T0(N):high-affinity glucose transporter				0.25
supercont8.4	5440418	-	CG	CGG	1	2	5	2	MGG_17280T0(N):hypothetical protein				0.285714
supercont8.4	5453582	-	CG	CGA	1	3	20	3	MGG_09701T0(Y):hypothetical protein				0.130435
supercont8.4	5482928	+	CG	CGA	1	3	16	3	MGG_13659T0(Y):dicarboxylic amino acid permease				0.157895
supercont8.4	5510630	-	CG	CGG	20.81	6	12	3	MGG_17285T0(Y):hypothetical protein				0.333333
supercont8.5	187685	+	CG	CGT	1	2	6	2	MGG_10782T0(Y):hypothetical protein				0.25
supercont8.5	291726	+	CG	CGA	1	3	11	3	MGG_10973T0(Y):hypothetical protein				0.214286
supercont8.5	488720	+	CG	CGT	1	3	19	3	MGG_01108T0(Y):protein transporter SEC31				0.136364
supercont8.5	526785	+	CG	CGA	1	3	17	3	MGG_01095T0(Y):hypothetical protein				0.15
supercont8.5	553371	-	CG	CGG	1	2	6	2	MGG_01088T0(Y):hypothetical protein				0.25
supercont8.5	574045	-	CG	CGG	1	5	12	3	MGG_01081T0(Y):peroxin 14/17				0.294118
supercont8.5	674058	-	CG	CGA	1	3	17	3	MGG_01051T0(Y):hypothetical protein				0.15
supercont8.5	716399	-	CG	CGG	1.93	3	4	2	MGG_17324T0(N):hypothetical protein				0.428571
supercont8.5	716423	+	CG	CGA	1.72	6	62	5	MGG_17324T0(N):hypothetical protein				0.0882353
supercont8.5	716665	-	CG	CGA	3.73	6	79	6	MGG_17324T0(N):hypothetical protein				0.0705882
supercont8.5	773878	-	CG	CGA	1	3	8	3	MGG_01023T0(Y):hypothetical protein				0.272727
supercont8.5	817253	-	CG	CGA	1	2	5	2	MGG_01016T0(N):chaperone dnaJ 6				0.285714
supercont8.5	1039358	-	CG	CGC	1	2	6	2	MGG_00944T0(N):hypothetical protein				0.25
supercont8.5	1075035	+	CG	CGC	1	2	6	2	MGG_00933T0(N):hypothetical protein				0.25
supercont8.5	1095209	-	CG	CGG	1	11	22	3	MGG_00928T0(Y):Sec7 domain-containing protein				0.333333
supercont8.5	1172994	+	CG	CGG	1	3	13	3	MGG_00909T0(Y):hypothetical protein				0.1875
supercont8.5	1184665	+	CG	CGG	1	3	19	3	MGG_00905T0(N):Sec14 cytosolic factor				0.136364
supercont8.5	1194564	+	CG	CGG	1	3	20	3	MGG_00901T0(N):2,3-bisphosphoglycerate-independent phosphoglycerate mutase				0.130435
supercont8.5	1322207	-	CG	CGG	1	2	4	2	MGG_00868T0(Y):global transactivator				0.333333
supercont8.5	1401549	+	CG	CGC	1	3	13	3	MGG_00850T0(N):hypothetical protein				0.1875
supercont8.5	1436521	-	CG	CGG	1	2	2	2	MGG_00839T0(N):vacuolar protein sorting-associated protein 74				0.5
supercont8.5	1452903	-	CG	CGA	1	3	16	3	MGG_00835T0(N):flotillin domain-containing protein				0.157895
supercont8.5	1457314	+	CG	CGG	1	3	11	3	MGG_00834T0(Y):hypothetical protein				0.214286
supercont8.5	1541464	+	CG	CGG	1	3	10	3	MGG_14658T0(N):hypothetical protein				0.230769
supercont8.5	1590822	+	CG	CGC	1	2	4	2	MGG_00797T0(N):hypothetical protein	MGG_00798T0(Y):hypothetical protein			0.333333
supercont8.5	1594038	+	CG	CGG	1	3	10	3	MGG_17365T0(Y):hypothetical protein				0.230769
supercont8.5	1709437	+	CG	CGT	1	2	2	2	MGG_17371T0(Y):hypothetical protein				0.5
supercont8.5	1746423	+	CG	CGA	1	3	10	3	MGG_00758T0(N):geranylgeranyl pyrophosphate synthase				0.230769
supercont8.5	1802302	+	CG	CGC	1	2	5	2	MGG_00741T0(Y):hypothetical protein				0.285714
supercont8.5	1860616	+	CG	CGG	1	2	6	2	MGG_00729T0(Y):hypothetical protein				0.25
supercont8.5	1885210	-	CG	CGG	1	3	14	3	MGG_00721T0(Y):hypothetical protein				0.176471
supercont8.5	2097055	+	CG	CGA	1	4	17	3	MGG_11529T0(Y):hypothetical protein				0.190476
supercont8.5	2119551	-	CG	CGG	1	2	6	2	MGG_00656T0(N):hypothetical protein				0.25
supercont8.5	2190167	+	CG	CGC	1	3	10	3	MGG_00632T0(N):cell differentiation protein rcd1				0.230769
supercont8.5	2370693	-	CG	CGG	1	3	11	3	MGG_00593T0(N):hypothetical protein				0.214286
supercont8.5	2428117	-	CG	CGG	1	4	26	4	MGG_00579T0(Y):hypothetical protein				0.133333
supercont8.5	2496806	+	CG	CGC	1	2	6	2	MGG_00554T0(Y):hypothetical protein				0.25
supercont8.5	2507772	-	CG	CGT	1	3	15	3	MGG_17430T0(Y):hypothetical protein				0.166667
supercont8.5	2520001	+	CG	CGT	1	2	4	2	MGG_00543T0(Y):hypothetical protein				0.333333
supercont8.5	2627085	-	CG	CGA	1	3	20	3	MGG_00514T0(Y):Poly(rC)-binding protein 3				0.130435
supercont8.5	2658660	+	CG	CGA	1	2	6	2	MGG_00505T0(N):septation protein SUN4				0.25
supercont8.5	2696961	-	CG	CGG	1	2	4	2	MGG_11568T0(Y):DNA helicase				0.333333
supercont8.5	2794181	+	CG	CGA	1	2	5	2	MGG_00467T0(Y):hypothetical protein				0.285714
supercont8.5	2847853	-	CG	CGA	1	3	20	3	MGG_17452T0(N):hypothetical protein				0.130435
supercont8.5	2877525	+	CG	CGA	1	3	17	3	MGG_00446T0(N):casein kinase II subunit beta-1				0.15
supercont8.5	2999218	-	CG	CGG	1	4	15	3	MGG_00402T0(N):hypothetical protein				0.210526
supercont8.5	3009726	+	CG	CGA	1	3	13	3	MGG_00398T0(N):hypothetical protein	MGG_00399T0(Y):hypothetical protein			0.1875
supercont8.5	3025743	-	CG	CGT	1	2	6	2	MGG_00392T0(N):hypothetical protein				0.25
supercont8.5	3119983	-	CG	CGC	1	2	6	2	MGG_11589T0(N):hypothetical protein				0.25
supercont8.5	3119987	-	CG	CGC	1	2	6	2	MGG_11589T0(N):hypothetical protein				0.25
supercont8.5	3119993	-	CG	CGC	1	2	6	2	MGG_11589T0(N):hypothetical protein				0.25
supercont8.5	3120010	-	CG	CGA	1	2	6	2	MGG_11589T0(N):hypothetical protein				0.25
supercont8.5	3128165	+	CG	CGA	1	3	18	3	MGG_00361T0(Y):hypothetical protein				0.142857
supercont8.5	3159747	-	CG	CGG	1	2	5	2	MGG_00352T0(Y):hypothetical protein				0.285714
supercont8.5	3161741	+	CG	CGT	1	2	5	2	MGG_00352T0(Y):hypothetical protein				0.285714
supercont8.5	3183223	+	CG	CGA	1	3	19	3	MGG_00345T0(N):AGC protein kinase				0.136364
supercont8.5	3310951	+	CG	CGG	1	2	4	2	MGG_00311T0(N):hypothetical protein	MGG_00312T0(Y):glyoxylate reductase			0.333333
supercont8.5	3346771	-	CG	CGG	1	5	19	3	MGG_11605T0(Y):hypothetical protein				0.208333
supercont8.5	3420456	+	CG	CGC	1	3	18	3	MGG_11611T0(N):hypothetical protein				0.142857
supercont8.5	3606476	+	CG	CGG	12.96	2	6	2	MGG_17499T0(N):hypothetical protein				0.25
supercont8.5	3608913	-	CG	CGC	1	3	15	3	MGG_00223T0(N):fructose-bisphosphate aldolase 1				0.166667
supercont8.5	3741610	-	CG	CGC	1	4	15	3	MGG_00199T0(Y):hypothetical protein				0.210526
supercont8.5	3847392	-	CG	CGC	1	2	2	2	MGG_00176T0(Y):hypothetical protein				0.5
supercont8.5	3955435	-	CG	CGC	1	2	6	2	MGG_14717T0(Y):hypothetical protein				0.25
supercont8.5	4017392	-	CG	CGA	1	3	16	3	MGG_00134T0(Y):von Willebrand RING finger domain-containing protein				0.157895
supercont8.5	4109699	-	CG	CGG	1	3	9	3	MGG_00109T0(N):hypothetical protein				0.25
supercont8.5	4167994	-	CG	CGC	1	3	17	3	MGG_17540T0(Y):hypothetical protein				0.15
supercont8.5	4176085	+	CG	CGG	1	2	5	2	MGG_00085T0(Y):lactose permease				0.285714
supercont8.5	4223059	-	CG	CGA	1	2	5	2	MGG_17542T0(N):hypothetical protein				0.285714
supercont8.5	4336491	-	CG	CGC	1	2	5	2	MGG_00041T0(Y):O-methyltransferase				0.285714
supercont8.5	4375595	+	CG	CGG	16.34	3	9	3	MGG_17549T0(N):predicted protein				0.25
supercont8.6	20663	-	CG	CGT	1.95	2	6	2	MGG_17558T0(N):hypothetical protein				0.25
supercont8.6	54292	+	CG	CGC	1	3	15	3	MGG_08809T0(Y):hypothetical protein				0.166667
supercont8.6	216208	+	CG	CGA	1	2	6	2	MGG_08761T0(Y):peptidase S41 family protein				0.25
supercont8.6	278685	-	CG	CGA	1	2	4	2	MGG_08746T0(N):STE/STE20/YSK protein kinase				0.333333
supercont8.6	333220	-	CG	CGG	1	3	13	3	MGG_08730T0(Y):hypothetical protein				0.1875
supercont8.6	378207	-	CG	CGA	1	3	18	3	MGG_08709T0(Y):serine/threonine protein kinase				0.142857
supercont8.6	401085	+	CG	CGA	1	2	6	2	MGG_08705T0(Y):methyltransferase				0.25
supercont8.6	592194	-	CG	CGT	1	3	12	3	MGG_01941T0(N):FAD binding domain-containing protein				0.2
supercont8.6	614437	+	CG	CGA	1	3	17	3	MGG_01935T0(N):short chain dehydrogenase/reductase				0.15
supercont8.6	635415	-	CG	CGC	1	3	15	3	MGG_01925T0(Y):bifunctional P-450:NADPH-P450 reductase				0.166667
supercont8.6	709948	+	CG	CGT	50.71	2	3	2	MGG_17598T0(Y):predicted protein				0.4
supercont8.6	765490	-	CG	CGT	1	3	10	3	MGG_17603T0(Y):hypothetical protein				0.230769
supercont8.6	876777	-	CG	CGG	1	3	13	3	MGG_10368T0(Y):cytochrome c peroxidase				0.1875
supercont8.6	1027843	+	CG	CGG	1	3	13	3	MGG_10425T0(Y):hypothetical protein				0.1875
supercont8.6	1043516	-	CG	CGG	1	2	5	2	MGG_10429T0(Y):hypothetical protein				0.285714
supercont8.6	1043664	-	CG	CGA	1	2	6	2	MGG_10429T0(Y):hypothetical protein				0.25
supercont8.6	1056812	+	CG	CGA	1	2	6	2	MGG_10435T0(Y):hypothetical protein				0.25
supercont8.6	1085418	+	CG	CGC	1	2	6	2	MGG_04346T0(Y):sterol 24-C-methyltransferase				0.25
supercont8.6	1514338	-	CG	CGC	1	2	4	2	MGG_14902T0(N):hypothetical protein				0.333333
supercont8.6	1539777	+	CG	CGA	1	3	7	2	MGG_04213T0(Y):hypothetical protein				0.3
supercont8.6	1571644	-	CG	CGC	1	2	5	2	MGG_04209T0(N):hypothetical protein				0.285714
supercont8.6	1668973	-	CG	CGG	1	2	4	2	MGG_04186T0(N):rho GTPase activator Rga				0.333333
supercont8.6	1753419	-	CG	CGC	1	2	5	2	MGG_04163T0(N):hypothetical protein				0.285714
supercont8.6	1784104	-	CG	CGC	1	2	6	2	MGG_04156T0(N):aspartate aminotransferase				0.25
supercont8.6	1800486	+	CG	CGT	1	2	5	2	MGG_04148T0(Y):hypothetical protein				0.285714
supercont8.6	1864810	+	CG	CGG	1	2	5	2	MGG_04126T0(Y):sulfate permease 2				0.285714
supercont8.6	1945132	+	CG	CGC	1	3	20	3	MGG_04105T0(N):plasma membrane proteolipid 3				0.130435
supercont8.6	2102739	-	CG	CGG	1	3	18	3	MGG_17698T0(Y):hypothetical protein				0.142857
supercont8.6	2348884	-	CG	CGC	1	2	5	2	MGG_03977T0(N):hypothetical protein				0.285714
supercont8.6	2362276	-	CG	CGC	1	3	18	3	MGG_03973T0(Y):splicing factor 3B subunit 4				0.142857
supercont8.6	2421394	+	CG	CGC	1	3	19	3	MGG_03961T0(Y):signal recognition particle protein Sec65				0.136364
supercont8.6	2507087	-	CG	CGG	1	3	14	3	MGG_03939T0(N):pathway-specific nitrogen regulator				0.176471
supercont8.6	2612844	+	CG	CGA	1	3	16	3	MGG_03912T0(N):hypothetical protein				0.157895
supercont8.6	2631623	+	CG	CGC	1	3	20	3	MGG_03907T0(Y):hypothetical protein				0.130435
supercont8.6	2658698	-	CG	CGG	1	2	5	2	MGG_03899T0(Y):hypothetical protein				0.285714
supercont8.6	2725885	+	CG	CGC	1	2	5	2	MGG_03881T0(Y):tRNA				0.285714
supercont8.6	2773548	+	CG	CGA	1	3	19	3	MGG_03869T0(N):cysteine sulfinic acid decarboxylase				0.136364
supercont8.6	2788063	-	CG	CGC	1	3	11	3	MGG_03864T0(Y):hypothetical protein				0.214286
supercont8.6	2788286	-	CG	CGG	1	2	5	2	MGG_03864T0(Y):hypothetical protein				0.285714
supercont8.6	2880593	-	CG	CGA	1	2	6	2	MGG_03837T0(N):hypothetical protein				0.25
supercont8.6	3159940	-	CG	CGG	1	2	5	2	MGG_03759T0(N):GPI transamidase component GPI16				0.285714
supercont8.6	3253093	+	CG	CGA	22.38	2	4	2	MGG_17775T0(N):predicted protein				0.333333
supercont8.6	3287471	+	CG	CGA	1	2	3	2	MGG_09435T0(Y):hypothetical protein				0.4
supercont8.6	3388274	-	CG	CGG	1	3	12	3	MGG_09404T0(N):feruloyl esterase B				0.2
supercont8.6	3422529	+	CG	CGA	1	2	2	2	MGG_09396T0(Y):HET-C2 protein				0.5
supercont8.6	3534356	-	CG	CGG	1	2	4	2	MGG_09368T0(Y):hypothetical protein				0.333333
supercont8.6	3590546	+	CG	CGA	1	3	18	3	MGG_09352T0(N):minor extracellular protease vpr				0.142857
supercont8.6	3598348	-	CG	CGG	1	5	26	4	MGG_09350T0(Y):hypothetical protein				0.16129
supercont8.6	3659730	-	CG	CGC	1	2	6	2	MGG_09330T0(N):lipid phosphate phosphatase 1				0.25
supercont8.6	3808529	+	CG	CGG	1	3	12	3	MGG_09878T0(N):dihydrolipoyllysine-residue acetyltransferase component-pyruvate dehydrogenase complex				0.2
supercont8.6	3842747	-	CG	CGC	1	4	19	3	MGG_09867T0(N):N-acetyltransferase ats1	MGG_09868T0(Y):hypothetical protein			0.173913
supercont8.6	3873598	-	CG	CGT	1	3	15	3	MGG_17834T0(N):hypothetical protein				0.166667
supercont8.6	3880789	+	CG	CGA	1	3	20	3	MGG_09852T0(N):sugar transporter STL1				0.130435
supercont8.6	3934647	-	CG	CGT	1	2	4	2	MGG_09840T0(N):acetylxylan esterase 2				0.333333
supercont8.6	3944340	+	CG	CGT	1	2	6	2	MGG_09838T0(N):sulfate transporter 4.1				0.25
supercont8.6	4018356	+	CG	CGG	1	3	18	3	MGG_09817T0(Y):minor extracellular protease vpr				0.142857
supercont8.6	4097968	+	CG	CGG	1	7	26	4	MGG_09795T0(N):hypothetical protein				0.212121
supercont8.7	14659	+	CG	CGA	1	3	14	3	MGG_10356T0(N):hypothetical protein				0.176471
supercont8.7	96602	+	CG	CGC	1	4	26	4	MGG_14219T0(N):ubiquitin thioesterase				0.133333
supercont8.7	118252	+	CG	CGA	1	3	13	3	MGG_10320T0(N):methylcrotonoyl-CoA carboxylase subunit alpha				0.1875
supercont8.7	162784	-	CG	CGA	1	3	8	3	MGG_10312T0(N):hypothetical protein				0.272727
supercont8.7	201657	+	CG	CGG	1	4	19	3	MGG_10299T0(Y):hypothetical protein				0.173913
supercont8.7	211913	-	CG	CGC	1	2	4	2	MGG_17861T0(N):hypothetical protein				0.333333
supercont8.7	243322	-	CG	CGT	1	3	9	3	MGG_17866T0(Y):hypothetical protein				0.25
supercont8.7	243433	-	CG	CGG	1	3	7	2	MGG_17866T0(Y):hypothetical protein				0.3
supercont8.7	247511	+	CG	CGC	19.21	3	8	3	MGG_17867T0(N):predicted protein				0.272727
supercont8.7	294237	-	CG	CGA	1	2	5	2	MGG_12515T0(N):hypothetical protein				0.285714
supercont8.7	390647	-	CG	CGC	1	2	5	2	MGG_03071T0(N):hypothetical protein				0.285714
supercont8.7	463255	+	CG	CGC	1	11	224	10	MGG_03058T0(N):hypothetical protein				0.0468085
supercont8.7	463272	+	CG	CGC	1	39	197	9	MGG_03058T0(N):hypothetical protein				0.165254
supercont8.7	654116	-	CG	CGA	1	2	3	2	MGG_03012T0(N):hypothetical protein				0.4
supercont8.7	679195	+	CG	CGC	1	3	20	3	MGG_03005T0(Y):hypothetical protein				0.130435
supercont8.7	697222	+	CG	CGC	1	2	6	2	MGG_03000T0(N):hypothetical protein				0.25
supercont8.7	708733	-	CG	CGC	1	4	14	3	MGG_17894T0(N):predicted protein				0.222222
supercont8.7	876525	-	CG	CGT	1	3	19	3	MGG_02954T0(Y):dolichyl-phosphate-mannose-protein mannosyltransferase 1				0.136364
supercont8.7	1049679	-	CG	CGG	1	3	16	3	MGG_02915T0(N):FAD binding domain-containing protein				0.157895
supercont8.7	1080672	+	CG	CGA	1	2	6	2	MGG_02904T0(N):hypothetical protein	MGG_17933T0(Y):hypothetical protein			0.25
supercont8.7	1172856	+	CG	CGC	1	2	6	2	MGG_02879T0(N):hypothetical protein				0.25
supercont8.7	1197441	+	CG	CGT	1	2	6	2	MGG_02874T0(Y):WD repeat-containing protein mip1				0.25
supercont8.7	1262334	-	CG	CGA	1	2	6	2	MGG_02855T0(N):vacuolar membrane PQ loop repeat protein				0.25
supercont8.7	1297943	-	CG	CGT	1	3	19	3	MGG_02846T0(Y):hypothetical protein				0.136364
supercont8.7	1327745	+	CG	CGA	1	2	6	2	MGG_02838T0(N):hypothetical protein				0.25
supercont8.7	1357302	-	CG	CGA	1	2	3	2	MGG_02831T0(N):hypothetical protein				0.4
supercont8.7	1460334	-	CG	CGG	1	3	17	3	MGG_02802T0(Y):hypothetical protein				0.15
supercont8.7	1477565	+	CG	CGC	1	3	15	3	MGG_02795T0(Y):RIP defective				0.166667
supercont8.7	1526633	-	CG	CGT	1	2	6	2	MGG_02781T0(N):EFR3				0.25
supercont8.7	1532125	-	CG	CGC	1	2	5	2	MGG_02779T0(N):hypothetical protein				0.285714
supercont8.7	1571217	+	CG	CGA	1	2	6	2	MGG_17969T0(Y):hypothetical protein				0.25
supercont8.7	1597610	-	CG	CGC	1	3	16	3	MGG_02766T1(Y):succinate-semialdehyde dehydrogenase	MGG_02766T0(Y):succinate-semialdehyde dehydrogenase			0.157895
supercont8.7	1597817	+	CG	CGC	1	3	16	3	MGG_02766T1(Y):succinate-semialdehyde dehydrogenase	MGG_02766T0(Y):succinate-semialdehyde dehydrogenase			0.157895
supercont8.7	1633486	+	CG	CGC	1	2	4	2	MGG_02757T0(Y):AGC/NDR protein kinase				0.333333
supercont8.7	1664919	+	CG	CGT	1	3	19	3	MGG_17977T0(N):hypothetical protein				0.136364
supercont8.7	1963188	-	CG	CGA	1	5	29	4	MGG_02671T0(Y):hypothetical protein				0.147059
supercont8.7	2053592	-	CG	CGC	1	2	6	2	MGG_02653T0(N):6-phosphofructokinase				0.25
supercont8.7	2125034	+	CG	CGA	1	2	4	2	MGG_02631T0(Y):hypothetical protein				0.333333
supercont8.7	2237849	+	CG	CGG	1	3	6	2	MGG_02601T0(Y):hypothetical protein				0.333333
supercont8.7	2245734	+	CG	CGT	1	2	3	2	MGG_02597T0(Y):YjeF				0.4
supercont8.7	2301736	-	CG	CGG	1	2	2	2	MGG_02582T0(N):hypothetical protein				0.5
supercont8.7	2302641	+	CG	CGG	1	3	16	3	MGG_02582T0(N):hypothetical protein				0.157895
supercont8.7	2317720	-	CG	CGT	1	2	5	2	MGG_15032T0(Y):hypothetical protein				0.285714
supercont8.7	2317781	-	CG	CGG	1	3	6	2	MGG_15032T0(Y):hypothetical protein				0.333333
supercont8.7	2317803	-	CG	CGG	1	2	6	2	MGG_15032T0(Y):hypothetical protein				0.25
supercont8.7	2317834	+	CG	CGG	1	2	2	2	MGG_15032T0(Y):hypothetical protein				0.5
supercont8.7	2406518	+	CG	CGC	1	2	2	2	MGG_02549T0(Y):hypothetical protein				0.5
supercont8.7	2643482	+	CG	CGG	1	3	14	3	MGG_09031T0(Y):hypothetical protein				0.176471
supercont8.7	2713648	+	CG	CGC	1	3	11	3	MGG_09010T0(N):transcriptional activator hac1				0.214286
supercont8.7	2778977	+	CG	CGA	1	2	2	2	MGG_10593T0(N):hypothetical protein				0.5
supercont8.7	2806772	+	CG	CGG	1	2	6	2	MGG_10585T0(N):monooxygenase				0.25
supercont8.7	2903090	-	CG	CGT	1	2	5	2	MGG_10561T0(Y):hypothetical protein				0.285714
supercont8.7	3050656	+	CG	CGC	1	3	16	3	MGG_18075T0(Y):hypothetical protein				0.157895
supercont8.7	3050900	+	CG	CGT	1	3	16	3	MGG_18075T0(Y):hypothetical protein				0.157895
supercont8.7	3123952	-	CG	CGG	1	2	5	2	MGG_14042T0(N):hypothetical protein				0.285714
supercont8.7	3256809	+	CG	CGG	1	3	13	3	MGG_09604T0(Y):hypothetical protein				0.1875
supercont8.8	50370	+	CG	CGC	3.35	2	5	2	MGG_18103T0(Y):predicted protein				0.285714
supercont8.8	52409	+	CG	CGT	1	3	17	3	MGG_18104T0(N):hypothetical protein				0.15
supercont8.8	138839	-	CG	CGC	1	3	3	2	MGG_18113T0(Y):hypothetical protein				0.5
supercont8.8	139229	-	CG	CGT	1	4	5	2	MGG_18113T0(Y):hypothetical protein				0.444444
supercont8.8	175509	+	CG	CGT	1	3	4	2	MGG_10926T0(Y):hypothetical protein				0.428571
supercont8.8	186638	+	CG	CGA	1	2	5	2	MGG_10207T0(Y):hypothetical protein				0.285714
supercont8.8	244013	-	CG	CGT	1	2	4	2	MGG_10267T0(Y):hypothetical protein				0.333333
supercont8.8	313401	+	CG	CGG	1	2	6	2	MGG_10251T0(Y):hypothetical protein				0.25
supercont8.8	369840	-	CG	CGG	1	4	27	4	MGG_10233T0(N):hypothetical protein				0.129032
supercont8.1	67704	+	CHG	CAG	1	2	5	2	MGG_14623T0(N):hypothetical protein				0.285714
supercont8.1	184301	+	CHG	CAG	1	3	17	3	MGG_15988T0(Y):IRE protein kinase				0.15
supercont8.1	453938	-	CHG	CCG	1	2	3	2	MGG_02065T0(N):kinesin light chain	MGG_02065T1(N):kinesin light chain			0.4
supercont8.1	520783	-	CHG	CAG	1	2	6	2	MGG_02088T0(Y):hypothetical protein				0.25
supercont8.1	594489	+	CHG	CAG	1	2	6	2	MGG_02114T0(N):hypothetical protein				0.25
supercont8.1	645400	+	CHG	CAG	1	2	3	2	MGG_14601T0(Y):hypothetical protein				0.4
supercont8.1	1102245	+	CHG	CAG	1	4	23	4	MGG_02238T0(Y):hypothetical protein				0.148148
supercont8.1	1108058	-	CHG	CCG	1	3	16	3	MGG_02240T0(Y):hypothetical protein				0.157895
supercont8.1	1168692	-	CHG	CCG	1	3	10	3	MGG_02257T0(Y):hypothetical protein				0.230769
supercont8.1	1489114	+	CHG	CAG	1	3	8	3	MGG_11945T0(Y):candidapepsin				0.272727
supercont8.1	1569995	+	CHG	CAG	1	2	5	2	MGG_02368T0(Y):galactose oxidase				0.285714
supercont8.1	1684867	+	CHG	CAG	1	3	13	3	MGG_02395T0(N):leucine-rich repeat-containing protein 23				0.1875
supercont8.1	1723930	+	CHG	CAG	1	3	17	3	MGG_02401T0(N):hypothetical protein				0.15
supercont8.1	1773282	+	CHG	CAG	1	2	6	2	MGG_02418T0(Y):vesicular-fusion protein SEC18				0.25
supercont8.1	1801505	+	CHG	CAG	1	4	16	3	MGG_02424T0(Y):ubiquitin/metalloprotease fusion protein				0.2
supercont8.1	1835227	+	CHG	CTG	1	2	5	2	MGG_02431T0(N):hypothetical protein				0.285714
supercont8.1	1955732	-	CHG	CAG	1	3	17	3	MGG_02459T0(N):DNA polymerase delta small subunit				0.15
supercont8.1	1977215	-	CHG	CAG	1	2	4	2	MGG_02468T0(Y):hypothetical protein				0.333333
supercont8.1	2007763	+	CHG	CAG	1	2	4	2	MGG_11899T0(Y):SH3 domain-containing protein				0.333333
supercont8.1	2050298	-	CHG	CAG	1	3	10	3	MGG_02487T0(Y):plasma membrane calcium-transporting ATPase 3				0.230769
supercont8.1	2131667	-	CHG	CAG	1	2	6	2	MGG_02503T0(N):glucose-regulated protein				0.25
supercont8.1	2435927	-	CHG	CAG	1	2	4	2	MGG_06699T0(Y):hypothetical protein				0.333333
supercont8.1	2774086	-	CHG	CAG	1	3	17	3	MGG_06794T0(Y):puromycin resistance protein pur8				0.15
supercont8.1	2899464	-	CHG	CAG	1	3	16	3	MGG_06823T0(N):hypothetical protein				0.157895
supercont8.1	2979797	+	CHG	CAG	1	2	6	2	MGG_06850T0(Y):hypothetical protein				0.25
supercont8.1	3021457	+	CHG	CCG	1	3	4	2	MGG_06863T0(N):hypothetical protein				0.428571
supercont8.1	3131354	-	CHG	CAG	1	3	14	3	MGG_06888T0(N):glutamine synthetase				0.176471
supercont8.1	3220477	+	CHG	CAG	1	2	5	2	MGG_06909T0(Y):hypothetical protein				0.285714
supercont8.1	3224835	+	CHG	CAG	1	3	14	3	MGG_06911T0(Y):rdgB/HAM1 family non-canonical purine NTP pyrophosphatase				0.176471
supercont8.1	3326907	-	CHG	CTG	1	2	5	2	MGG_06941T0(Y):serine/threonine-protein phosphatase 5				0.285714
supercont8.1	3437627	-	CHG	CAG	1	3	14	3	MGG_06975T0(N):hypothetical protein				0.176471
supercont8.1	3564083	-	CHG	CAG	1	3	16	3	MGG_07008T0(Y):nucleolar protein nop-58				0.157895
supercont8.1	3643272	-	CHG	CAG	1	2	4	2	MGG_09180T0(Y):hypothetical protein				0.333333
supercont8.1	3717976	-	CHG	CAG	1	2	4	2	MGG_09200T0(N):zinc finger protein				0.333333
supercont8.1	3782199	-	CHG	CAG	1	2	6	2	MGG_09211T0(Y):FAD binding domain-containing protein				0.25
supercont8.1	3807439	-	CHG	CTG	1	2	5	2	MGG_09217T0(Y):hypothetical protein				0.285714
supercont8.1	3876171	+	CHG	CTG	1	4	17	3	MGG_11757T0(N):DNA damage response protein RcaA				0.190476
supercont8.1	4191402	+	CHG	CAG	1	3	19	3	MGG_09313T0(Y):ribosome biogenesis protein ERB1				0.136364
supercont8.1	4212827	+	CHG	CAG	28.85	2	2	2	MGG_16285T0(N):predicted protein				0.5
supercont8.1	4213180	+	CHG	CTG	29.68	3	6	2	MGG_16285T0(N):predicted protein				0.333333
supercont8.1	4220830	-	CHG	CAG	1	2	6	2	MGG_16287T0(N):hypothetical protein				0.25
supercont8.1	4300256	+	CHG	CAG	1	3	15	3	MGG_09907T0(Y):ubiquitin carboxyl-terminal hydrolase 13				0.166667
supercont8.1	4352441	-	CHG	CCG	1	3	13	3	MGG_16295T0(Y):hypothetical protein				0.1875
supercont8.1	4355487	-	CHG	CCG	1	2	5	2	MGG_09923T0(Y):hypothetical protein				0.285714
supercont8.1	4390053	-	CHG	CAG	1	4	10	3	MGG_09932T0(N):hypothetical protein				0.285714
supercont8.1	4505300	-	CHG	CCG	1	2	3	2	MGG_09959T0(N):hypothetical protein				0.4
supercont8.1	4708966	-	CHG	CCG	1	2	5	2	MGG_10523T0(N):hypothetical protein				0.285714
supercont8.1	4759514	-	CHG	CAG	1	2	6	2	MGG_10532T0(N):necrosis and ethylene inducing peptide				0.25
supercont8.1	4787681	+	CHG	CAG	1	2	3	2	MGG_16321T0(Y):hypothetical protein				0.4
supercont8.1	4815001	-	CHG	CCG	1	2	6	2	MGG_10547T0(N):ankyrin repeat domain-containing protein				0.25
supercont8.1	4951934	+	CHG	CAG	1	3	14	3	MGG_13021T0(N):hypothetical protein				0.176471
supercont8.1	5003633	-	CHG	CAG	1	3	14	3	MGG_13029T0(N):hypothetical protein				0.176471
supercont8.1	5090488	-	CHG	CTG	1	2	5	2	MGG_05400T0(Y):hypothetical protein				0.285714
supercont8.1	5099038	-	CHG	CAG	1	3	14	3	MGG_16351T0(Y):hypothetical protein				0.176471
supercont8.1	5111778	+	CHG	CAG	1	3	13	3	MGG_05405T0(N):hypothetical protein				0.1875
supercont8.1	5275433	+	CHG	CAG	1	3	18	3	MGG_13068T0(N):venom protein 2				0.142857
supercont8.1	5360593	-	CHG	CTG	1	2	6	2	MGG_05480T0(N):succinyl-CoA ligase subunit alpha				0.25
supercont8.1	5521078	-	CHG	CAG	1	4	14	3	MGG_05530T0(N):conserved hypothetical protein				0.222222
supercont8.1	5639188	-	CHG	CAG	38.58	2	4	2	MGG_16405T0(Y):predicted protein				0.333333
supercont8.1	5681248	+	CHG	CAG	1	2	6	2	MGG_05568T0(Y):hypothetical protein				0.25
supercont8.1	5797385	+	CHG	CTG	1	3	13	3	MGG_05598T0(N):hypothetical protein				0.1875
supercont8.1	5811894	+	CHG	CTG	1	2	5	2	MGG_05601T0(N):hypothetical protein				0.285714
supercont8.1	5892695	+	CHG	CAG	1	2	6	2	MGG_05626T0(N):cytoskeleton assembly control protein SLA1p				0.25
supercont8.1	5913213	+	CHG	CTG	1	3	16	3	MGG_05631T0(N):UDP-N-acetylglucosamine transporter YEA4				0.157895
supercont8.1	5965899	+	CHG	CAG	1	3	11	3	MGG_05645T0(Y):hypothetical protein				0.214286
supercont8.1	6022364	+	CHG	CAG	1	2	5	2	MGG_16439T0(Y):hypothetical protein				0.285714
supercont8.1	6082694	+	CHG	CAG	1	2	4	2	MGG_05675T0(N):hypothetical protein				0.333333
supercont8.1	6094575	-	CHG	CCG	1	3	12	3	MGG_05678T0(N):hypothetical protein				0.2
supercont8.1	6150010	-	CHG	CAG	1	2	6	2	MGG_05695T0(N):hypothetical protein				0.25
supercont8.1	6292540	-	CHG	CAG	1	3	12	3	MGG_05727T0(Y):ankyrin repeat protein				0.2
supercont8.1	6335163	-	CHG	CAG	1	2	5	2	MGG_05738T0(N):paxillin				0.285714
supercont8.1	6392311	-	CHG	CAG	1	2	6	2	MGG_05750T0(Y):hypothetical protein				0.25
supercont8.1	6508208	-	CHG	CCG	1	3	18	3	MGG_10609T0(N):DNA-(apurinic or apyrimidinic site) lyase 1				0.142857
supercont8.1	6590305	+	CHG	CAG	1	3	18	3	MGG_10638T0(Y):hypothetical protein				0.142857
supercont8.1	6640183	+	CHG	CCG	1.25	2	2	2	MGG_16482T0(Y):hypothetical protein				0.5
supercont8.1	6813554	-	CHG	CAG	1.84	5	67	5	MGG_16500T0(Y):hypothetical protein				0.0694444
supercont8.1	6889044	-	CHG	CCG	1	2	3	2	MGG_04712T0(N):ESCRT-I component				0.4
supercont8.1	6915739	+	CHG	CAG	1	2	5	2	MGG_04709T0(Y):hypothetical protein				0.285714
supercont8.1	6917507	-	CHG	CAG	1	3	13	3	MGG_04709T0(Y):hypothetical protein				0.1875
supercont8.1	7271051	-	CHG	CAG	1	4	20	3	MGG_04511T0(Y):MFS transporter				0.166667
supercont8.1	7341688	-	CHG	CCG	1	2	6	2	MGG_04483T0(N):mitochondrial carrier protein				0.25
supercont8.1	7365214	-	CHG	CAG	1	2	5	2	MGG_13817T0(N):DDHD domain-containing protein				0.285714
supercont8.1	7457001	-	CHG	CAG	1	3	17	3	MGG_04406T0(Y):hypothetical protein				0.15
supercont8.1	7469062	+	CHG	CAG	1	3	20	3	MGG_04401T0(N):F-box and JmjC domain-containing protein				0.130435
supercont8.1	7582827	+	CHG	CAG	1	3	19	3	MGG_08616T0(N):glycosyl hydrolase				0.136364
supercont8.1	7645010	+	CHG	CAG	1	2	4	2	MGG_08641T0(Y):pre-mRNA-splicing factor CWC2	MGG_14268T0(N):urease accessory protein UreF			0.333333
supercont8.1	7713230	-	CHG	CAG	1	2	5	2	MGG_14270T0(N):hypothetical protein				0.285714
supercont8.2	96406	-	CHG	CTG	1	3	17	3	MGG_15496T0(N):hypothetical protein				0.15
supercont8.2	114188	-	CHG	CTG	1	2	6	2	MGG_10730T0(N):potassium/sodium efflux P-type ATPase				0.25
supercont8.2	218660	-	CHG	CCG	1	3	20	3	MGG_11047T0(Y):DNA repair and recombination protein RAD5C				0.130435
supercont8.2	372455	+	CHG	CAG	1	3	17	3	MGG_10478T0(Y):hypothetical protein				0.15
supercont8.2	479854	+	CHG	CAG	1	3	8	3	MGG_10379T0(N):hypothetical protein				0.272727
supercont8.2	575374	-	CHG	CAG	1	3	18	3	MGG_10958T0(Y):hypothetical protein				0.142857
supercont8.2	587105	-	CHG	CCG	1	3	18	3	MGG_11061T0(Y):hypothetical protein				0.142857
supercont8.2	876783	-	CHG	CCG	1	2	3	2	MGG_11390T0(N):hypothetical protein				0.4
supercont8.2	888956	-	CHG	CAG	1	3	6	2	MGG_04519T0(N):hypothetical protein				0.333333
supercont8.2	1105372	-	CHG	CCG	1	2	6	2	MGG_04617T0(Y):hypothetical protein				0.25
supercont8.2	1113652	+	CHG	CTG	1	3	18	3	MGG_04641T0(Y):transcription factor AATF/Che-1				0.142857
supercont8.2	1194417	+	CHG	CAG	1	2	6	2	MGG_04664T0(Y):hypothetical protein				0.25
supercont8.2	1240331	-	CHG	CAG	1	2	6	2	MGG_04675T0(N):hypothetical protein				0.25
supercont8.2	1276040	-	CHG	CCG	1	2	2	2	MGG_04699T0(N):C2H2 finger domain-containing protein FlbC				0.5
supercont8.2	1276043	-	CHG	CTG	1	2	2	2	MGG_04699T0(N):C2H2 finger domain-containing protein FlbC				0.5
supercont8.2	1303891	-	CHG	CAG	1	3	14	3	MGG_15563T0(Y):hypothetical protein				0.176471
supercont8.2	1347260	-	CHG	CAG	1	3	12	3	MGG_04739T0(N):F-box domain-containing protein				0.2
supercont8.2	1370112	-	CHG	CTG	1	3	15	3	MGG_11360T0(Y):nucleolar complex protein 4				0.166667
supercont8.2	1378537	+	CHG	CAG	1	2	6	2	MGG_04758T0(Y):hypothetical protein	MGG_04758T1(Y):hypothetical protein			0.25
supercont8.2	1384171	+	CHG	CCG	1	3	16	3	MGG_04759T0(N):hypothetical protein				0.157895
supercont8.2	1399773	+	CHG	CAG	1	3	8	3	MGG_04769T0(N):hypothetical protein				0.272727
supercont8.2	1467665	+	CHG	CCG	1	3	9	3	MGG_04805T0(N):citrate lyase subunit beta				0.25
supercont8.2	1514902	+	CHG	CCG	1	2	6	2	MGG_04830T0(Y):vacuolar protein sorting-associated protein 26B-B	MGG_04831T0(N):hypothetical protein			0.25
supercont8.2	1548881	+	CHG	CAG	1	2	6	2	MGG_04838T0(Y):hypothetical protein				0.25
supercont8.2	1555239	-	CHG	CCG	1	2	6	2	MGG_15580T0(N):hypothetical protein				0.25
supercont8.2	1567732	+	CHG	CAG	1	4	2	2	MGG_11346T0(N):hypothetical protein				0.666667
supercont8.2	1595033	+	CHG	CAG	1	2	6	2	MGG_15582T0(Y):rRNA-processing protein EFG1				0.25
supercont8.2	1597230	-	CHG	CAG	1	3	19	3	MGG_10138T0(N):hypothetical protein	MGG_15583T0(Y):hypothetical protein			0.136364
supercont8.2	1655527	+	CHG	CTG	1	3	14	3	MGG_10163T0(Y):hypothetical protein				0.176471
supercont8.2	1682642	+	CHG	CTG	1	3	8	3	MGG_10184T0(N):hypothetical protein				0.272727
supercont8.2	1762636	+	CHG	CAG	1	3	20	3	MGG_08820T0(N):hypothetical protein				0.130435
supercont8.2	1876263	-	CHG	CAG	1	3	16	3	MGG_14755T0(N):vacuolar protein sorting-associated protein 45				0.157895
supercont8.2	1887413	+	CHG	CAG	1	2	6	2	MGG_08855T0(Y):hypothetical protein				0.25
supercont8.2	1899346	+	CHG	CAG	1	3	20	3	MGG_08859T0(Y):ADP-ribosylation factor family protein	MGG_08860T0(N):exosome complex exonuclease RRP45			0.130435
supercont8.2	1940067	-	CHG	CTG	1	5	22	4	MGG_08871T0(Y):hypothetical protein				0.185185
supercont8.2	1957947	-	CHG	CAG	1	3	17	3	MGG_15601T0(N):TATA-box-binding protein				0.15
supercont8.2	2039926	-	CHG	CCG	1	5	37	4	MGG_08898T0(Y):differentiation regulator				0.119048
supercont8.2	2123422	+	CHG	CCG	1	3	17	3	MGG_08920T0(N):hypothetical protein				0.15
supercont8.2	2205098	+	CHG	CCG	1	3	17	3	MGG_15612T0(N):hypothetical protein				0.15
supercont8.2	2298214	-	CHG	CAG	1	3	14	3	MGG_11289T0(Y):hypothetical protein				0.176471
supercont8.2	2304925	+	CHG	CAG	1	3	14	3	MGG_08966T0(N):cuticle-degrading protease				0.176471
supercont8.2	2548899	+	CHG	CAG	1	3	12	3	MGG_11278T0(Y):mitochondrion protein				0.2
supercont8.2	2599768	-	CHG	CTG	1	2	6	2	MGG_15636T0(N):calcium/proton exchanger				0.25
supercont8.2	2661147	-	CHG	CTG	1	2	2	2	MGG_01207T0(Y):transcription initiation factor TFIID subunit 1	MGG_01207T1(Y):transcription initiation factor TFIID subunit 1			0.5
supercont8.2	2792414	-	CHG	CTG	1	2	3	2	MGG_01236T0(N):WD repeat-containing protein slp1				0.4
supercont8.2	2838782	+	CHG	CCG	1	3	2	2	MGG_11252T0(Y):hypothetical protein				0.6
supercont8.2	2853982	-	CHG	CAG	1	3	17	3	MGG_01252T0(N):hypothetical protein				0.15
supercont8.2	2895108	+	CHG	CAG	1	3	17	3	MGG_01264T0(Y):glycosyl hydrolase				0.15
supercont8.2	2900510	+	CHG	CTG	1	3	18	3	MGG_01266T0(Y):hypothetical protein				0.142857
supercont8.2	2914311	+	CHG	CCG	1	2	5	2	MGG_01272T0(Y):CORD and CS domain-containing protein				0.285714
supercont8.2	2925663	-	CHG	CAG	1	3	19	3	MGG_11243T0(Y):hypothetical protein				0.136364
supercont8.2	2997436	+	CHG	CAG	1	3	11	3	MGG_01291T0(N):glycerol-3-phosphate O-acyltransferase 1				0.214286
supercont8.2	3030629	-	CHG	CAG	1	3	15	3	MGG_01299T0(Y):hypothetical protein				0.166667
supercont8.2	3045741	-	CHG	CAG	1	2	4	2	MGG_01305T0(N):hypothetical protein				0.333333
supercont8.2	3080454	-	CHG	CAG	1	2	4	2	MGG_01315T0(Y):hypothetical protein	MGG_15669T0(N):hypothetical protein			0.333333
supercont8.2	3103654	-	CHG	CAG	1	2	6	2	MGG_01325T0(N):high mobility group protein				0.25
supercont8.2	3224285	+	CHG	CAG	1	3	16	3	MGG_01353T0(Y):cytochrome P450 monooxygenase	MGG_01354T0(N):hypothetical protein			0.157895
supercont8.2	3281572	+	CHG	CCG	1	2	4	2	MGG_15683T0(Y):hypothetical protein				0.333333
supercont8.2	3287769	+	CHG	CAG	1	2	3	2	MGG_01369T0(N):alpha/beta hydrolase fold-3 domain-containing protein				0.4
supercont8.2	3301496	+	CHG	CAG	1	3	20	3	MGG_01374T0(N):hypothetical protein				0.130435
supercont8.2	3327831	+	CHG	CCG	1	3	9	3	MGG_15687T0(N):hypothetical protein				0.25
supercont8.2	3440815	+	CHG	CAG	1	3	16	3	MGG_01414T0(N):transcriptional activator xlnR				0.157895
supercont8.2	3485706	+	CHG	CCG	1	2	4	2	MGG_01425T0(N):hypothetical protein				0.333333
supercont8.2	3526387	-	CHG	CCG	1	2	5	2	MGG_01437T0(N):cyclin domain-containing protein				0.285714
supercont8.2	3562310	+	CHG	CCG	1	3	20	3	MGG_01447T0(N):hypothetical protein	MGG_15701T0(Y):hypothetical protein			0.130435
supercont8.2	3591813	+	CHG	CCG	1	3	18	3	MGG_01457T0(Y):Spc97/Spc98 family protein				0.142857
supercont8.2	3649570	+	CHG	CTG	1	3	13	3	MGG_01467T0(Y):hypothetical protein				0.1875
supercont8.2	3687586	-	CHG	CTG	1	2	5	2	MGG_01471T0(N):import inner membrane translocase subunit tim-21				0.285714
supercont8.2	3756362	-	CHG	CAG	1	3	12	3	MGG_01488T0(N):hypothetical protein				0.2
supercont8.2	3810277	-	CHG	CAG	14.05	3	18	3	MGG_15715T0(Y):predicted protein				0.142857
supercont8.2	3829800	+	CHG	CAG	1	3	19	3	MGG_15719T0(Y):hypothetical protein				0.136364
supercont8.2	3924476	-	CHG	CCG	1	2	6	2	MGG_01534T0(Y):hypothetical protein				0.25
supercont8.2	4186553	+	CHG	CCG	1	2	6	2	MGG_01612T0(Y):hypothetical protein				0.25
supercont8.2	4249590	-	CHG	CAG	1	3	16	3	MGG_01625T1(N):hypothetical protein	MGG_01625T0(N):hypothetical protein			0.157895
supercont8.2	4269519	+	CHG	CAG	1	2	6	2	MGG_01629T0(Y):hypothetical protein				0.25
supercont8.2	4276009	+	CHG	CAG	1	4	27	4	MGG_01632T0(N):hypothetical protein				0.129032
supercont8.2	4349522	-	CHG	CAG	1	3	20	3	MGG_01654T0(Y):hypothetical protein				0.130435
supercont8.2	4387988	+	CHG	CAG	1	4	20	3	MGG_01665T0(Y):hypothetical protein				0.166667
supercont8.2	4393189	+	CHG	CTG	1	3	18	3	MGG_01668T0(N):hypothetical protein				0.142857
supercont8.2	4448670	+	CHG	CCG	1	2	4	2	MGG_01682T0(Y):ATP-dependent RNA helicase SUV3				0.333333
supercont8.2	4510048	-	CHG	CAG	1	2	2	2	MGG_01700T0(Y):cytochrome P450 monooxygenase				0.5
supercont8.2	4637202	+	CHG	CAG	57.16	2	3	2	MGG_15763T0(Y):predicted protein				0.4
supercont8.2	4734630	+	CHG	CCG	1	4	21	3	MGG_01760T0(Y):exocyst complex protein EXO70				0.16
supercont8.2	4851252	+	CHG	CAG	1	2	4	2	MGG_01791T0(N):WD repeat-containing protein				0.333333
supercont8.2	4964459	-	CHG	CCG	1	3	10	3	MGG_01818T0(Y):guanine nucleotide-binding protein alpha-3 subunit	MGG_15776T0(N):hypothetical protein			0.230769
supercont8.2	4994451	-	CHG	CAG	1	2	5	2	MGG_11130T0(N):hypothetical protein				0.285714
supercont8.2	5033213	+	CHG	CTG	1	3	15	3	MGG_01834T0(N):hypothetical protein				0.166667
supercont8.2	5105545	+	CHG	CAG	1	2	4	2	MGG_01853T0(Y):hypothetical protein				0.333333
supercont8.2	5141960	-	CHG	CAG	1	3	14	3	MGG_01862T0(Y):zinc/iron transporter				0.176471
supercont8.2	5176337	-	CHG	CCG	1	2	4	2	MGG_01873T0(N):hypothetical protein				0.333333
supercont8.2	5292050	+	CHG	CAG	1.18	4	8	3	MGG_15335T0(Y):hypothetical protein				0.333333
supercont8.2	5367171	-	CHG	CAG	1	2	6	2	MGG_07997T0(N):hypothetical protein				0.25
supercont8.2	5408531	+	CHG	CAG	1	2	5	2	MGG_08011T0(N):D-amino-acid oxidase				0.285714
supercont8.2	5590039	-	CHG	CAG	1	2	5	2	MGG_08069T0(Y):hypothetical protein				0.285714
supercont8.2	5595652	+	CHG	CTG	1	2	4	2	MGG_08072T0(N):cholesterol oxidase				0.333333
supercont8.2	5613601	-	CHG	CCG	1	2	6	2	MGG_15053T0(N):histone-lysine N-methyltransferase				0.25
supercont8.2	5885607	+	CHG	CTG	1	2	6	2	MGG_08155T0(Y):hypothetical protein				0.25
supercont8.2	5993071	-	CHG	CTG	1	2	4	2	MGG_15836T0(N):hypothetical protein				0.333333
supercont8.2	6083303	+	CHG	CAG	1	3	8	3	MGG_08208T0(Y):hypothetical protein				0.272727
supercont8.2	6111461	+	CHG	CAG	1	2	6	2	MGG_12322T0(Y):hypothetical protein				0.25
supercont8.2	6165985	-	CHG	CCG	1	2	4	2	MGG_07037T0(Y):phosphatidylserine decarboxylase				0.333333
supercont8.2	6229306	-	CHG	CAG	1	2	6	2	MGG_07062T0(N):hypothetical protein				0.25
supercont8.2	6283062	+	CHG	CAG	1	2	4	2	MGG_07077T0(Y):golgi apyrase				0.333333
supercont8.2	6304437	-	CHG	CAG	1	2	6	2	MGG_12335T0(Y):mannan polymerase II complex ANP1 subunit				0.25
supercont8.2	6326679	+	CHG	CAG	1	3	12	3	MGG_07089T0(Y):poly(A) polymerase				0.2
supercont8.2	6338950	+	CHG	CAG	1	4	28	4	MGG_15853T0(N):hypothetical protein				0.125
supercont8.2	6589292	+	CHG	CAG	1	2	4	2	MGG_07160T0(N):hypothetical protein				0.333333
supercont8.2	6593249	-	CHG	CCG	1	2	4	2	MGG_07161T0(Y):kinase isozyme 4				0.333333
supercont8.2	6663507	-	CHG	CTG	1	2	3	2	MGG_07182T0(Y):hypothetical protein				0.4
supercont8.2	6664226	-	CHG	CAG	1	2	4	2	MGG_07183T0(N):hypothetical protein				0.333333
supercont8.2	6673552	+	CHG	CAG	1	3	16	3	MGG_12369T0(Y):hypothetical protein				0.157895
supercont8.2	6683060	-	CHG	CTG	1	4	12	3	MGG_07187T0(N):glutamate synthase				0.25
supercont8.2	6744613	+	CHG	CAG	1	3	16	3	MGG_07201T0(N):mitochondrial DNA replication protein YHM2				0.157895
supercont8.2	6933513	+	CHG	CAG	1	2	6	2	MGG_07245T0(Y):hypothetical protein				0.25
supercont8.2	7018955	-	CHG	CCG	1	3	14	3	MGG_07265T0(Y):endosulphine family protein				0.176471
supercont8.2	7076413	+	CHG	CAG	1	2	6	2	MGG_07278T0(Y):hypothetical protein				0.25
supercont8.2	7187172	-	CHG	CAG	1	3	14	3	MGG_07309T0(N):Delta(3,5)-Delta(2,4)-dienoyl-CoA isomerase				0.176471
supercont8.2	7248342	+	CHG	CTG	1	2	3	2	MGG_07320T0(N):hypothetical protein				0.4
supercont8.2	7267071	-	CHG	CCG	1	2	6	2	MGG_07326T0(Y):hypothetical protein				0.25
supercont8.2	7322705	+	CHG	CTG	1	3	16	3	MGG_07340T0(Y):epoxide hydrolase				0.157895
supercont8.2	7325859	+	CHG	CAG	1	2	3	2	MGG_15090T0(Y):hypothetical protein				0.4
supercont8.2	7369269	+	CHG	CCG	1	2	6	2	MGG_07356T0(Y):hypothetical protein				0.25
supercont8.2	7425993	-	CHG	CAG	1	2	3	2	MGG_10800T0(Y):sarcosine oxidase				0.4
supercont8.2	7543589	+	CHG	CAG	1	3	18	3	MGG_08405T0(N):retinol dehydrogenase 13				0.142857
supercont8.2	7601094	+	CHG	CAG	1	4	17	3	MGG_08391T0(N):hypothetical protein				0.190476
supercont8.2	7683441	+	CHG	CAG	1	2	4	2	MGG_08367T0(Y):hypothetical protein	MGG_15932T0(N):hypothetical protein			0.333333
supercont8.2	7702017	+	CHG	CAG	1	3	19	3	MGG_15100T0(N):polyketide synthase				0.136364
supercont8.2	7739381	-	CHG	CAG	1	3	19	3	MGG_15934T0(N):hypothetical protein				0.136364
supercont8.2	7850336	-	CHG	CAG	1.35	4	29	4	MGG_15946T0(Y):predicted protein				0.121212
supercont8.2	7987107	+	CHG	CAG	1	2	6	2	MGG_12476T0(Y):hypothetical protein				0.25
supercont8.2	7997764	-	CHG	CAG	1	2	5	2	MGG_08287T1(N):hypothetical protein	MGG_08287T0(N):hypothetical protein			0.285714
supercont8.2	8094053	+	CHG	CTG	1	2	5	2	MGG_08256T0(Y):mitochondrial peroxiredoxin PRX1				0.285714
supercont8.3	53481	+	CHG	CAG	1	3	16	3	MGG_09073T0(N):minor extracellular protease vpr				0.157895
supercont8.3	70113	+	CHG	CTG	1	3	18	3	MGG_13326T0(N):hypothetical protein				0.142857
supercont8.3	164278	-	CHG	CTG	1	3	9	3	MGG_15187T0(Y):hypothetical protein				0.25
supercont8.3	235870	+	CHG	CCG	1	4	19	3	MGG_16595T0(Y):hypothetical protein				0.173913
supercont8.3	240832	+	CHG	CAG	1	3	17	3	MGG_09117T0(N):hypothetical protein				0.15
supercont8.3	269173	-	CHG	CAG	29.89	2	5	2	MGG_16598T0(Y):predicted protein				0.285714
supercont8.3	431944	-	CHG	CAG	1	2	6	2	MGG_16609T0(N):hypothetical protein				0.25
supercont8.3	581973	+	CHG	CTG	1	2	3	2	MGG_07424T0(Y):hypothetical protein				0.4
supercont8.3	748859	-	CHG	CAG	1	2	5	2	MGG_07468T0(Y):ubiquitin C-terminal hydrolase				0.285714
supercont8.3	752753	-	CHG	CAG	1	3	17	3	MGG_07470T0(N):hypothetical protein				0.15
supercont8.3	774911	+	CHG	CAG	1	2	5	2	MGG_07478T0(Y):LCCL domain-containing protein				0.285714
supercont8.3	858456	-	CHG	CAG	1	3	19	3	MGG_07502T0(Y):chaperone dnaJ 2				0.136364
supercont8.3	936852	+	CHG	CAG	1	3	14	3	MGG_07531T0(Y):hypothetical protein				0.176471
supercont8.3	1095210	-	CHG	CAG	1	3	18	3	MGG_15210T0(Y):hypothetical protein				0.142857
supercont8.3	1113051	-	CHG	CAG	1	3	11	3	MGG_16661T0(N):hypothetical protein				0.214286
supercont8.3	1202978	+	CHG	CAG	1	3	17	3	MGG_07611T0(Y):hypothetical protein				0.15
supercont8.3	1233100	+	CHG	CAG	1	3	20	3	MGG_07618T0(N):riboflavin kinase				0.130435
supercont8.3	1310300	+	CHG	CCG	1	2	6	2	MGG_07644T0(Y):hypothetical protein				0.25
supercont8.3	1459430	-	CHG	CAG	11.11	4	14	3	MGG_16683T0(Y):predicted protein				0.222222
supercont8.3	1595452	-	CHG	CAG	56.27	4	1	2	MGG_16695T0(Y):predicted protein				0.8
supercont8.3	1787923	-	CHG	CCG	1	3	13	3	MGG_16711T0(N):hypothetical protein				0.1875
supercont8.3	1826998	-	CHG	CAG	1	3	17	3	MGG_05883T0(Y):hypothetical protein	MGG_05883T1(Y):hypothetical protein			0.15
supercont8.3	1978371	+	CHG	CAG	1	4	17	3	MGG_15239T0(N):hypothetical protein				0.190476
supercont8.3	1991084	-	CHG	CAG	1	3	17	3	MGG_05926T0(Y):hypothetical protein				0.15
supercont8.3	1996938	+	CHG	CAG	1	3	17	3	MGG_13255T0(Y):hypothetical protein				0.15
supercont8.3	2004181	+	CHG	CAG	1	2	4	2	MGG_05929T0(N):hexose transporter				0.333333
supercont8.3	2018345	-	CHG	CAG	1	2	6	2	MGG_05931T0(N):NAD-binding Rossmann fold oxidoreductase				0.25
supercont8.3	2053810	-	CHG	CAG	1	2	5	2	MGG_05942T0(Y):flavin containing monooxygenase 9				0.285714
supercont8.3	2102774	+	CHG	CAG	1	3	18	3	MGG_16721T0(Y):hypothetical protein				0.142857
supercont8.3	2135414	-	CHG	CAG	1	4	19	3	MGG_05964T0(N):2Fe-2S iron-sulfur cluster binding domain-containing protein				0.173913
supercont8.3	2147900	+	CHG	CAG	1	2	5	2	MGG_05968T0(Y):endoribonuclease L-PSP				0.285714
supercont8.3	2163374	+	CHG	CAG	1	2	6	2	MGG_13239T0(N):linoleate diol synthase				0.25
supercont8.3	2230592	+	CHG	CAG	1	2	6	2	MGG_05996T0(Y):ubiquitin C-terminal hydrolase				0.25
supercont8.3	2371070	-	CHG	CAG	1	3	15	3	MGG_06041T0(Y):rhamnogalacturonan lyase				0.166667
supercont8.3	2440091	-	CHG	CTG	1	2	6	2	MGG_06063T0(Y):nonsense-mediated mRNA decay factor				0.25
supercont8.3	2456409	+	CHG	CAG	1	3	16	3	MGG_13224T0(N):Ca2+/H+ antiporter				0.157895
supercont8.3	2572809	+	CHG	CTG	1	3	13	3	MGG_06100T0(N):VPS15 protein kinase				0.1875
supercont8.3	2577857	-	CHG	CAG	1	3	19	3	MGG_06101T0(N):SH3 domain-containing protein				0.136364
supercont8.3	2623475	-	CHG	CAG	1	3	18	3	MGG_06116T0(Y):hypothetical protein				0.142857
supercont8.3	2635770	-	CHG	CAG	1	2	4	2	MGG_06118T0(N):hypothetical protein				0.333333
supercont8.3	2655586	-	CHG	CAG	1	3	10	3	MGG_06124T0(N):activating signal cointegrator 1 complex subunit 3				0.230769
supercont8.3	2668871	+	CHG	CCG	1	3	16	3	MGG_06129T0(N):hypothetical protein				0.157895
supercont8.3	2716401	-	CHG	CAG	1	2	4	2	MGG_06143T0(Y):lysophospholipase NTE1				0.333333
supercont8.3	2721525	-	CHG	CAG	1	3	15	3	MGG_06143T0(Y):lysophospholipase NTE1				0.166667
supercont8.3	2724881	+	CHG	CCG	1	3	20	3	MGG_06145T0(N):hypothetical protein				0.130435
supercont8.3	2726981	-	CHG	CTG	1	2	3	2	MGG_06145T0(N):hypothetical protein				0.4
supercont8.3	2734621	+	CHG	CTG	1	4	35	4	MGG_06146T0(N):hypothetical protein				0.102564
supercont8.3	2808254	+	CHG	CCG	1	2	5	2	MGG_06166T0(N):hypothetical protein				0.285714
supercont8.3	2842768	+	CHG	CAG	1	2	6	2	MGG_06179T0(Y):hypothetical protein				0.25
supercont8.3	2920430	-	CHG	CAG	1	2	6	2	MGG_06200T0(N):hypothetical protein				0.25
supercont8.3	2941780	-	CHG	CCG	1	3	16	3	MGG_06205T0(Y):RNA-dependent RNA polymerase				0.157895
supercont8.3	2963353	+	CHG	CCG	1	2	6	2	MGG_06214T0(N):cytidylyltransferase				0.25
supercont8.3	2973029	-	CHG	CAG	1	3	8	3	MGG_06216T0(N):hypothetical protein				0.272727
supercont8.3	2986662	+	CHG	CAG	1	2	6	2	MGG_06219T0(Y):hypothetical protein				0.25
supercont8.3	3020278	-	CHG	CAG	1	3	14	3	MGG_05803T0(N):hypothetical protein				0.176471
supercont8.3	3133557	+	CHG	CAG	1	3	3	2	MGG_16782T0(Y):predicted protein				0.5
supercont8.3	3320951	-	CHG	CTG	1	3	11	3	MGG_09545T0(Y):hypothetical protein				0.214286
supercont8.3	3348197	-	CHG	CAG	1	3	13	3	MGG_09535T0(N):ATPase GET3				0.1875
supercont8.3	3406580	-	CHG	CAG	1	3	14	3	MGG_09519T0(N):AGC/NDR protein kinase				0.176471
supercont8.3	3516386	-	CHG	CAG	1	2	5	2	MGG_09486T0(Y):HAD superfamily phosphatase				0.285714
supercont8.3	3636306	-	CHG	CCG	1	2	6	2	MGG_10961T0(N):hypothetical protein				0.25
supercont8.3	3721843	+	CHG	CTG	1	3	15	3	MGG_04853T0(N):homeoprotein				0.166667
supercont8.3	3789082	-	CHG	CAG	1	3	18	3	MGG_04872T0(Y):cysteinyl-tRNA synthetase				0.142857
supercont8.3	3806216	+	CHG	CAG	1	3	17	3	MGG_04878T0(N):Lid2 complex component lid2				0.15
supercont8.3	3824127	-	CHG	CTG	1	2	5	2	MGG_12973T0(N):hypothetical protein				0.285714
supercont8.3	3876726	-	CHG	CAG	1	3	13	3	MGG_04895T0(N):isocitrate lyase				0.1875
supercont8.3	3892979	+	CHG	CCG	1	4	19	3	MGG_04900T0(N):alkaline phosphatase				0.173913
supercont8.3	3939620	-	CHG	CTG	1	3	9	3	MGG_16825T0(N):hypothetical protein				0.25
supercont8.3	3952042	+	CHG	CAG	1	3	14	3	MGG_04917T0(N):hypothetical protein				0.176471
supercont8.3	4016286	+	CHG	CAG	1	2	6	2	MGG_04939T0(N):hypothetical protein				0.25
supercont8.3	4101073	-	CHG	CTG	1	2	4	2	MGG_04967T0(N):zinc-regulated transporter 2				0.333333
supercont8.3	4238552	-	CHG	CAG	1	2	6	2	MGG_04997T0(N):OPT family small oligopeptide transporter				0.25
supercont8.3	4248018	+	CHG	CAG	1	3	16	3	MGG_12956T0(N):hypothetical protein				0.157895
supercont8.3	4255556	-	CHG	CCG	1	2	6	2	MGG_05000T0(N):hypothetical protein				0.25
supercont8.3	4275974	+	CHG	CCG	1	2	6	2	MGG_05005T0(Y):LMBR1 domain-containing protein				0.25
supercont8.3	4481144	-	CHG	CAG	1	3	18	3	MGG_15124T0(N):hypothetical protein				0.142857
supercont8.3	4482514	+	CHG	CAG	1	3	10	3	MGG_05069T0(N):hypothetical protein				0.230769
supercont8.3	4488379	+	CHG	CAG	1	3	13	3	MGG_05071T0(Y):hypothetical protein				0.1875
supercont8.3	4541226	+	CHG	CAG	1	3	12	3	MGG_05080T0(Y):hypothetical protein				0.2
supercont8.3	4553897	-	CHG	CAG	1	3	16	3	MGG_05084T0(N):hypothetical protein				0.157895
supercont8.3	4586966	-	CHG	CCG	1	3	17	3	MGG_16867T0(N):hypothetical protein				0.15
supercont8.3	4625716	+	CHG	CCG	1	3	19	3	MGG_05109T0(N):hypothetical protein				0.136364
supercont8.3	4657750	+	CHG	CAG	1	2	5	2	MGG_05118T0(N):hypothetical protein				0.285714
supercont8.3	4668047	-	CHG	CAG	1	2	5	2	MGG_05121T0(Y):hypothetical protein				0.285714
supercont8.3	4668871	+	CHG	CCG	1	2	5	2	MGG_05122T0(N):hypothetical protein				0.285714
supercont8.3	4759866	+	CHG	CTG	1	3	20	3	MGG_05151T0(Y):NMDA receptor-regulated protein 1				0.130435
supercont8.3	4964475	+	CHG	CCG	1	3	12	3	MGG_05207T0(N):protein phosphatase 2C				0.2
supercont8.3	4972590	+	CHG	CAG	1	2	5	2	MGG_05209T0(Y):transmembrane GTPase fzo1				0.285714
supercont8.3	5011833	-	CHG	CAG	47.96	4	3	2	MGG_16885T0(N):predicted protein				0.571429
supercont8.3	5024565	+	CHG	CAG	1	2	6	2	MGG_16886T0(N):hypothetical protein	MGG_16887T0(N):hypothetical protein			0.25
supercont8.3	5217701	+	CHG	CCG	1	2	5	2	MGG_05266T0(Y):eukaryotic translation initiation factor 3				0.285714
supercont8.3	5235906	+	CHG	CAG	1	2	5	2	MGG_05272T0(Y):hypothetical protein				0.285714
supercont8.3	5310636	+	CHG	CAG	1	3	15	3	MGG_05293T0(Y):hypothetical protein				0.166667
supercont8.3	5454154	-	CHG	CAG	52.81	3	4	2	MGG_16907T0(N):predicted protein				0.428571
supercont8.3	5519623	-	CHG	CAG	1	3	19	3	MGG_07718T0(N):ATP-dependent RNA helicase DRS1				0.136364
supercont8.3	5556205	+	CHG	CAG	1	2	6	2	MGG_07732T0(Y):hypothetical protein				0.25
supercont8.3	5609377	+	CHG	CCG	1	2	6	2	MGG_07744T0(Y):cwfJ domain-containing protein				0.25
supercont8.3	5647016	-	CHG	CTG	1	3	16	3	MGG_07756T0(N):pyruvate carboxylase				0.157895
supercont8.3	5649489	-	CHG	CTG	1	2	6	2	MGG_07756T0(N):pyruvate carboxylase				0.25
supercont8.3	5727643	-	CHG	CTG	1	2	6	2	MGG_16926T0(N):hypothetical protein				0.25
supercont8.3	5762475	+	CHG	CAG	1	3	10	3	MGG_07787T0(Y):hypothetical protein				0.230769
supercont8.3	5767119	+	CHG	CAG	1	3	16	3	MGG_07789T0(N):3-phytase				0.157895
supercont8.3	5856974	-	CHG	CAG	1.58	2	5	2	MGG_07815T0(N):hypothetical protein				0.285714
supercont8.3	6149645	-	CHG	CAG	1	2	6	2	MGG_07884T0(N):ribose 5-phosphate isomerase				0.25
supercont8.3	6149965	+	CHG	CTG	1	2	5	2	MGG_07884T0(N):ribose 5-phosphate isomerase	MGG_07885T0(Y):nicotinamide mononucleotide permease			0.285714
supercont8.3	6234755	-	CHG	CAG	1	4	19	3	MGG_07913T0(N):hypothetical protein				0.173913
supercont8.3	6246577	-	CHG	CTG	1	2	5	2	MGG_07919T0(N):hypothetical protein				0.285714
supercont8.3	6296163	+	CHG	CAG	1	2	3	2	MGG_16970T0(N):hypothetical protein				0.4
supercont8.3	6473522	-	CHG	CAG	59.16	2	3	2	MGG_16980T0(N):predicted protein				0.4
supercont8.3	6473542	-	CHG	CAG	59.21	2	2	2	MGG_16980T0(N):predicted protein				0.5
supercont8.3	6507839	-	CHG	CAG	1	2	6	2	MGG_10857T0(N):anucleate primary sterigmata protein B				0.25
supercont8.3	6543320	-	CHG	CTG	1	2	5	2	MGG_16984T0(Y):hypothetical protein				0.285714
supercont8.4	159758	-	CHG	CCG	1	3	16	3	MGG_08426T0(Y):amino acid transporter				0.157895
supercont8.4	166290	+	CHG	CAG	1	2	3	2	MGG_13937T0(Y):hypothetical protein				0.4
supercont8.4	178200	-	CHG	CCG	1	2	6	2	MGG_08431T0(Y):hypothetical protein				0.25
supercont8.4	257043	+	CHG	CTG	1	3	13	3	MGG_08452T0(N):hypothetical protein				0.1875
supercont8.4	274574	+	CHG	CAG	1	4	19	3	MGG_13948T0(N):hypothetical protein				0.173913
supercont8.4	288898	-	CHG	CAG	1	3	18	3	MGG_08459T0(N):hypothetical protein				0.142857
supercont8.4	470134	+	CHG	CTG	1	2	5	2	MGG_08511T0(Y):hypothetical protein				0.285714
supercont8.4	488938	+	CHG	CCG	1	2	3	2	MGG_08516T0(Y):hypothetical protein				0.4
supercont8.4	558221	-	CHG	CAG	1	3	17	3	MGG_08536T0(Y):hypothetical protein				0.15
supercont8.4	665976	-	CHG	CAG	1	2	3	2	MGG_08559T0(Y):hypothetical protein				0.4
supercont8.4	669595	-	CHG	CAG	1	3	19	3	MGG_08561T0(Y):RING finger and CHY zinc finger domain-containing protein				0.136364
supercont8.4	669633	+	CHG	CAG	1	2	5	2	MGG_08561T0(Y):RING finger and CHY zinc finger domain-containing protein				0.285714
supercont8.4	751896	-	CHG	CAG	1	2	4	2	MGG_08580T0(N):Na(+)/H(+) antiporter				0.333333
supercont8.4	761365	-	CHG	CCG	1	3	16	3	MGG_08582T0(Y):6-phosphofructo-2-kinase 1				0.157895
supercont8.4	854142	+	CHG	CAG	1	2	5	2	MGG_03741T0(Y):hypothetical protein				0.285714
supercont8.4	871755	+	CHG	CAG	1	3	17	3	MGG_03737T0(N):hypothetical protein				0.15
supercont8.4	951283	-	CHG	CAG	1	2	6	2	MGG_03709T0(N):hypothetical protein				0.25
supercont8.4	1078321	+	CHG	CAG	1	2	6	2	MGG_03668T0(N):importin subunit beta-1				0.25
supercont8.4	1189707	+	CHG	CCG	1	2	6	2	MGG_03633T0(N):hypothetical protein				0.25
supercont8.4	1195750	+	CHG	CAG	1	2	5	2	MGG_03631T0(N):solute carrier family 25 member 40				0.285714
supercont8.4	1227083	+	CHG	CAG	1	2	3	2	MGG_03620T0(N):glucose transporter rco-3				0.4
supercont8.4	1263274	-	CHG	CTG	1	2	5	2	MGG_17061T0(N):hypothetical protein				0.285714
supercont8.4	1283287	-	CHG	CAG	1	3	9	3	MGG_03606T0(N):hypothetical protein				0.25
supercont8.4	1395829	-	CHG	CAG	1	2	5	2	MGG_03580T0(N):cysteine protease ATG4				0.285714
supercont8.4	1413671	-	CHG	CCG	1	3	19	3	MGG_15281T0(Y):hypothetical protein				0.136364
supercont8.4	1456370	+	CHG	CAG	1	2	4	2	MGG_03562T0(N):hypothetical protein				0.333333
supercont8.4	1457177	-	CHG	CAG	1	2	6	2	MGG_03562T0(N):hypothetical protein				0.25
supercont8.4	1517703	-	CHG	CTG	1	2	4	2	MGG_03545T0(Y):hypothetical protein				0.333333
supercont8.4	1519892	+	CHG	CAG	1	3	17	3	MGG_03545T0(Y):hypothetical protein				0.15
supercont8.4	1572393	+	CHG	CAG	1	3	20	3	MGG_13532T0(Y):chromatin structure-remodeling complex protein rsc1				0.130435
supercont8.4	1585431	-	CHG	CTG	1	2	6	2	MGG_03529T0(N):integral membrane protein				0.25
supercont8.4	1850224	-	CHG	CAG	1	3	17	3	MGG_03441T0(Y):trehalose-phosphatase				0.15
supercont8.4	1866500	+	CHG	CAG	1	3	13	3	MGG_03438T0(N):hypothetical protein				0.1875
supercont8.4	1874162	-	CHG	CAG	1	3	19	3	MGG_03435T0(N):hypothetical protein				0.136364
supercont8.4	1989007	-	CHG	CCG	1	3	16	3	MGG_03407T0(N):hypothetical protein				0.157895
supercont8.4	2050906	+	CHG	CAG	1	3	16	3	MGG_14883T0(Y):methyltransferase small domain-containing protein				0.157895
supercont8.4	2093071	-	CHG	CTG	1	2	6	2	MGG_03378T0(N):nuclear condensin complex subunit Smc4				0.25
supercont8.4	2248179	-	CHG	CCG	1	2	5	2	MGG_03326T0(N):hypothetical protein				0.285714
supercont8.4	2283222	+	CHG	CAG	1	3	14	3	MGG_03319T0(Y):hypothetical protein				0.176471
supercont8.4	2339388	-	CHG	CAG	1	3	17	3	MGG_03302T0(Y):hypothetical protein				0.15
supercont8.4	2396532	-	CHG	CAG	1	2	6	2	MGG_03285T0(N):hypothetical protein	MGG_03286T0(Y):hypothetical protein			0.25
supercont8.4	2406295	+	CHG	CAG	1	3	15	3	MGG_03283T0(Y):vacuolar membrane protein				0.166667
supercont8.4	2409072	+	CHG	CAG	1	4	22	4	MGG_03281T0(Y):chorismate synthase	MGG_03281T1(Y):chorismate synthase			0.153846
supercont8.4	2410104	+	CHG	CAG	1	3	18	3	MGG_03281T0(Y):chorismate synthase	MGG_03281T1(Y):chorismate synthase			0.142857
supercont8.4	2505723	+	CHG	CAG	1	2	5	2	MGG_14871T0(Y):bifunctional molybdenum cofactor biosynthesis protein				0.285714
supercont8.4	2542412	+	CHG	CAG	1	3	14	3	MGG_03252T0(N):E3 ubiquitin-protein ligase ptr1 + RNA transporter 1				0.176471
supercont8.4	2548699	-	CHG	CCG	1	2	5	2	MGG_03251T0(N):40S ribosomal protein S8				0.285714
supercont8.4	2714152	+	CHG	CAG	1	3	15	3	MGG_03201T0(Y):acetyl-coenzyme A synthetase				0.166667
supercont8.4	2767761	-	CHG	CAG	1	3	16	3	MGG_12761T0(N):hypothetical protein				0.157895
supercont8.4	2779199	-	CHG	CTG	1	2	2	2	MGG_03186T0(Y):1,4-alpha-glucan-branching enzyme				0.5
supercont8.4	2841241	-	CHG	CAG	1	3	18	3	MGG_03162T0(N):hypothetical protein				0.142857
supercont8.4	2850681	+	CHG	CAG	1	3	20	3	MGG_03159T0(Y):YdiU domain-containing protein				0.130435
supercont8.4	2852575	-	CHG	CAG	1	2	6	2	MGG_03158T0(N):pumilio-family RNA binding repeat protein				0.25
supercont8.4	2877062	+	CHG	CAG	1	3	16	3	MGG_03152T0(N):ATP synthase subunit 5				0.157895
supercont8.4	2943144	-	CHG	CTG	1	3	20	3	MGG_03136T0(N):60S ribosomal protein L10				0.130435
supercont8.4	2983682	-	CHG	CCG	1	2	6	2	MGG_03126T0(N):2,4-dichlorophenol 6-monooxygenase				0.25
supercont8.4	3075000	-	CHG	CAG	1	3	15	3	MGG_06620T0(N):hypothetical protein				0.166667
supercont8.4	3095816	+	CHG	CAG	1	3	19	3	MGG_17150T0(Y):hypothetical protein				0.136364
supercont8.4	3149231	-	CHG	CTG	1	3	20	3	MGG_12789T0(N):ent-kaurene oxidase				0.130435
supercont8.4	3159656	+	CHG	CAG	1	3	9	3	MGG_17153T0(Y):hypothetical protein				0.25
supercont8.4	3185683	-	CHG	CAG	1	2	3	2	MGG_06588T0(N):trichodiene oxygenase				0.4
supercont8.4	3226530	+	CHG	CAG	1	2	5	2	MGG_06574T0(N):hypothetical protein				0.285714
supercont8.4	3343101	+	CHG	CAG	1	3	19	3	MGG_06542T0(N):N amino acid transport system protein				0.136364
supercont8.4	3403388	-	CHG	CAG	1	3	12	3	MGG_06527T0(Y):NADPH-ferrihemoprotein reductase				0.2
supercont8.4	3485680	-	CHG	CAG	1	3	11	3	MGG_06507T0(N):zinc finger protein 58				0.214286
supercont8.4	3544457	+	CHG	CTG	1	2	3	2	MGG_06492T0(N):transcriptional activator protein DAL81				0.4
supercont8.4	3654119	-	CHG	CTG	1	3	18	3	MGG_06462T0(Y):tetratricopeptide repeat protein 1				0.142857
supercont8.4	3654846	-	CHG	CAG	1	2	4	2	MGG_06462T0(Y):tetratricopeptide repeat protein 1				0.333333
supercont8.4	3776185	+	CHG	CAG	1	3	19	3	MGG_06426T0(N):hypothetical protein				0.136364
supercont8.4	3928987	+	CHG	CCG	1	3	19	3	MGG_06388T0(N):SNF2 family ATP-dependent chromatin-remodeling factor snf21				0.136364
supercont8.4	4085428	-	CHG	CCG	1	2	5	2	MGG_06345T0(Y):prolyl-tRNA synthetase 1				0.285714
supercont8.4	4195206	+	CHG	CTG	1	3	14	3	MGG_06315T0(Y):transcription regulatory protein SNF5				0.176471
supercont8.4	4211267	-	CHG	CAG	1	2	3	2	MGG_06311T0(Y):DNA-directed RNA polymerase I and III polypeptide				0.4
supercont8.4	4322992	+	CHG	CAG	1	3	19	3	MGG_17202T0(Y):hypothetical protein				0.136364
supercont8.4	4364030	-	CHG	CTG	1	2	6	2	MGG_06261T0(N):eukaryotic translation initiation factor 3 135 kDa subunit				0.25
supercont8.4	4381125	-	CHG	CAG	1	2	6	2	MGG_06258T0(N):forkhead box protein J2				0.25
supercont8.4	4465879	+	CHG	CAG	1	2	5	2	MGG_06231T0(Y):hypothetical protein				0.285714
supercont8.4	4775507	+	CHG	CAG	1	3	11	3	MGG_10059T0(N):gelsolin repeat-containing protein				0.214286
supercont8.4	4876423	-	CHG	CAG	56.21	3	2	2	MGG_17242T0(N):predicted protein				0.6
supercont8.4	4998478	-	CHG	CAG	1	2	6	2	MGG_17248T0(N):hypothetical protein				0.25
supercont8.4	5035418	-	CHG	CAG	1	3	17	3	MGG_13622T0(Y):fungal cellulose binding domain-containing protein				0.15
supercont8.4	5047227	+	CHG	CAG	1	3	20	3	MGG_09991T0(Y):phosphatidylinositol transfer protein SFH5				0.130435
supercont8.4	5395809	-	CHG	CTG	1	3	19	3	MGG_09719T0(N):hypothetical protein				0.136364
supercont8.4	5404404	+	CHG	CAG	1	3	6	2	MGG_09717T0(N):hypothetical protein				0.333333
supercont8.4	5436675	-	CHG	CAG	1	3	14	3	MGG_13656T0(N):hypothetical protein				0.176471
supercont8.4	5459995	+	CHG	CAG	1	2	5	2	MGG_09700T0(Y):tyrosine-protein phosphatase YVH1				0.285714
supercont8.5	183628	+	CHG	CCG	1	4	20	3	MGG_10781T0(N):hypothetical protein				0.166667
supercont8.5	222544	-	CHG	CTG	1	2	4	2	MGG_10789T0(N):hypothetical protein				0.333333
supercont8.5	318349	+	CHG	CAG	1	2	2	2	MGG_14633T0(Y):KpsF/GutQ family protein				0.5
supercont8.5	358485	-	CHG	CAG	1	3	9	3	MGG_01140T0(Y):alpha-1,2 mannosyltransferase KTR1				0.25
supercont8.5	367463	-	CHG	CAG	1	2	5	2	MGG_17311T0(Y):hypothetical protein				0.285714
supercont8.5	399333	-	CHG	CAG	1	3	11	3	MGG_01129T0(N):hypothetical protein				0.214286
supercont8.5	475442	-	CHG	CCG	1	2	2	2	MGG_01115T0(N):ubiquitin-protein ligase E3A				0.5
supercont8.5	504995	-	CHG	CCG	1	3	11	3	MGG_01103T0(Y):hypothetical protein				0.214286
supercont8.5	525015	-	CHG	CCG	1	2	3	2	MGG_01096T0(N):glucoamylase				0.4
supercont8.5	525440	+	CHG	CAG	1	2	5	2	MGG_01096T0(N):glucoamylase				0.285714
supercont8.5	626591	-	CHG	CAG	1	3	18	3	MGG_01068T0(N):JmjC domain-containing protein				0.142857
supercont8.5	729717	-	CHG	CCG	1	2	5	2	MGG_01035T0(N):hypothetical protein				0.285714
supercont8.5	967964	+	CHG	CTG	1	3	16	3	MGG_00971T0(N):hypothetical protein				0.157895
supercont8.5	977804	+	CHG	CCG	1	2	6	2	MGG_00966T0(Y):hypothetical protein				0.25
supercont8.5	978834	-	CHG	CAG	1	2	5	2	MGG_00966T0(Y):hypothetical protein				0.285714
supercont8.5	985078	+	CHG	CAG	1	4	16	3	MGG_00963T0(N):hypothetical protein				0.2
supercont8.5	1025749	-	CHG	CAG	1	3	19	3	MGG_11463T0(Y):hypothetical protein				0.136364
supercont8.5	1115964	-	CHG	CCG	1	2	4	2	MGG_11467T0(N):hypothetical protein				0.333333
supercont8.5	1147393	-	CHG	CAG	1	3	18	3	MGG_00918T0(Y):RINT-1 family protein				0.142857
supercont8.5	1262160	-	CHG	CTG	1	2	6	2	MGG_11475T0(N):hypothetical protein				0.25
supercont8.5	1295672	-	CHG	CAG	1	2	5	2	MGG_00876T0(N):phenylalanyl-tRNA synthetase				0.285714
supercont8.5	1297375	-	CHG	CCG	1	2	6	2	MGG_00876T0(N):phenylalanyl-tRNA synthetase				0.25
supercont8.5	1320877	-	CHG	CTG	1	3	19	3	MGG_00868T0(Y):global transactivator				0.136364
supercont8.5	1446105	+	CHG	CTG	1	2	5	2	MGG_00838T0(N):MGMT family protein				0.285714
supercont8.5	1453085	-	CHG	CAG	1	3	17	3	MGG_00835T0(N):flotillin domain-containing protein				0.15
supercont8.5	1453606	-	CHG	CCG	1	2	4	2	MGG_00835T0(N):flotillin domain-containing protein				0.333333
supercont8.5	1530530	+	CHG	CAG	1	3	14	3	MGG_00811T0(Y):hypothetical protein				0.176471
supercont8.5	1550607	-	CHG	CAG	1	3	15	3	MGG_00806T0(Y):hypothetical protein				0.166667
supercont8.5	1647583	+	CHG	CAG	1	2	4	2	MGG_11494T0(Y):hypothetical protein				0.333333
supercont8.5	1690594	-	CHG	CAG	1	3	15	3	MGG_00771T0(Y):5-oxoprolinase				0.166667
supercont8.5	1697035	-	CHG	CAG	1	3	14	3	MGG_00769T0(N):hypothetical protein				0.176471
supercont8.5	1715594	+	CHG	CTG	1	2	6	2	MGG_17373T0(Y):hypothetical protein				0.25
supercont8.5	1762722	-	CHG	CTG	1	2	6	2	MGG_00753T0(Y):RanBPM				0.25
supercont8.5	1782764	+	CHG	CTG	1	2	3	2	MGG_00747T0(N):palmitoyltransferase PFA4				0.4
supercont8.5	1788851	-	CHG	CAG	1	2	2	2	MGG_00746T0(Y):hypothetical protein				0.5
supercont8.5	1796121	+	CHG	CCG	1	2	4	2	MGG_00743T0(Y):twin-arginine translocation pathway signal				0.333333
supercont8.5	1844600	+	CHG	CAG	1	3	17	3	MGG_00730T0(Y):RING finger protein				0.15
supercont8.5	1864420	-	CHG	CCG	1	2	4	2	MGG_17384T0(Y):hypothetical protein				0.333333
supercont8.5	1876032	+	CHG	CTG	1	2	6	2	MGG_00722T0(N):hypothetical protein				0.25
supercont8.5	1961420	-	CHG	CAG	1	3	6	2	MGG_00692T0(N):cell pattern formation-associated protein stuA				0.333333
supercont8.5	2012942	+	CHG	CAG	1	2	6	2	MGG_11512T0(Y):hypothetical protein				0.25
supercont8.5	2121687	+	CHG	CCG	1	3	16	3	MGG_00655T0(N):peroxisomal biogenesis factor 2				0.157895
supercont8.5	2168807	-	CHG	CAG	1	3	18	3	MGG_00636T0(N):GPI mannosyltransferase 2				0.142857
supercont8.5	2197537	+	CHG	CAG	1	3	20	3	MGG_11534T0(N):hypothetical protein				0.130435
supercont8.5	2255792	+	CHG	CCG	1	3	6	2	MGG_00618T0(Y):pectinesterase				0.333333
supercont8.5	2283168	-	CHG	CAG	1	3	14	3	MGG_11542T0(N):hypothetical protein				0.176471
supercont8.5	2291755	+	CHG	CTG	1	3	19	3	MGG_00611T0(N):2OG-Fe(II) oxygenase				0.136364
supercont8.5	2311368	+	CHG	CAG	1	3	15	3	MGG_11545T0(Y):hypothetical protein				0.166667
supercont8.5	2329106	-	CHG	CTG	1	2	6	2	MGG_17415T0(N):hypothetical protein				0.25
supercont8.5	2381635	+	CHG	CAG	1	3	18	3	MGG_00591T0(N):hypothetical protein				0.142857
supercont8.5	2388904	+	CHG	CAG	1	2	5	2	MGG_00588T0(N):CIA30 family protein	MGG_00589T0(Y):coiled-coil domain-containing protein 130			0.285714
supercont8.5	2430487	+	CHG	CAG	1	3	16	3	MGG_00578T0(Y):hypothetical protein				0.157895
supercont8.5	2496690	+	CHG	CTG	1	3	11	3	MGG_00554T0(Y):hypothetical protein				0.214286
supercont8.5	2529762	+	CHG	CAG	1	4	37	4	MGG_00540T0(N):hypothetical protein				0.097561
supercont8.5	2609086	-	CHG	CCG	1	2	5	2	MGG_00522T0(N):hypothetical protein				0.285714
supercont8.5	2642225	-	CHG	CTG	1	2	2	2	MGG_17442T0(N):hypothetical protein				0.5
supercont8.5	2650434	+	CHG	CAG	1	2	5	2	MGG_14676T0(Y):hypothetical protein				0.285714
supercont8.5	2823244	+	CHG	CTG	1	2	5	2	MGG_00458T0(N):caltractin				0.285714
supercont8.5	2854576	+	CHG	CCG	1	2	5	2	MGG_00451T0(Y):hypothetical protein				0.285714
supercont8.5	2878053	-	CHG	CAG	1	3	10	3	MGG_00446T0(N):casein kinase II subunit beta-1				0.230769
supercont8.5	2921421	+	CHG	CAG	1	3	18	3	MGG_00428T0(N):conidial yellow pigment biosynthesis polyketide synthase				0.142857
supercont8.5	2979658	-	CHG	CCG	1	3	15	3	MGG_00409T0(Y):hypothetical protein				0.166667
supercont8.5	2985812	+	CHG	CCG	1	3	14	3	MGG_00407T0(N):hypothetical protein				0.176471
supercont8.5	3039316	-	CHG	CAG	1	3	19	3	MGG_00387T0(N):hypothetical protein				0.136364
supercont8.5	3111941	+	CHG	CAG	1	2	5	2	MGG_00365T0(N):guanine nucleotide-binding protein subunit alpha				0.285714
supercont8.5	3120005	-	CHG	CAG	1	2	6	2	MGG_11589T0(N):hypothetical protein				0.25
supercont8.5	3120011	-	CHG	CCG	1	2	6	2	MGG_11589T0(N):hypothetical protein				0.25
supercont8.5	3156104	+	CHG	CAG	1	3	14	3	MGG_14697T0(Y):hypothetical protein				0.176471
supercont8.5	3166384	+	CHG	CCG	1	3	20	3	MGG_00351T0(N):coiled-coil domain-containing protein MTMR15				0.130435
supercont8.5	3167726	+	CHG	CTG	1	2	5	2	MGG_00350T0(Y):hypothetical protein				0.285714
supercont8.5	3207152	+	CHG	CAG	1	3	16	3	MGG_00338T0(Y):hypothetical protein				0.157895
supercont8.5	3281837	+	CHG	CCG	1	2	5	2	MGG_11599T0(Y):endoplasmic reticulum mannosyl-oligosaccharide 1,2-alpha-mannosidase				0.285714
supercont8.5	3323781	+	CHG	CAG	1	3	19	3	MGG_00309T0(N):carboxypeptidase S				0.136364
supercont8.5	3346984	+	CHG	CAG	1	2	4	2	MGG_11605T0(Y):hypothetical protein				0.333333
supercont8.5	3452898	+	CHG	CAG	1	2	6	2	MGG_11615T0(Y):hypothetical protein				0.25
supercont8.5	3454150	+	CHG	CAG	1	3	14	3	MGG_00273T0(Y):hypothetical protein				0.176471
supercont8.5	3510717	+	CHG	CAG	1	3	20	3	MGG_00256T0(N):cytosolic non-specific dipeptidase				0.130435
supercont8.5	3512790	-	CHG	CAG	1	2	4	2	MGG_00255T0(N):hypothetical protein				0.333333
supercont8.5	3516480	+	CHG	CAG	1	2	3	2	MGG_00253T0(N):imidazole glycerol phosphate synthase hisHF				0.4
supercont8.5	3526352	-	CHG	CAG	1	3	14	3	MGG_00249T0(N):hypothetical protein				0.176471
supercont8.5	3567591	-	CHG	CAG	1	3	7	2	MGG_14706T0(N):hypothetical protein				0.3
supercont8.5	3579453	+	CHG	CAG	1	3	19	3	MGG_00233T0(Y):fatty acid synthase S-acetyltransferase				0.136364
supercont8.5	3662477	-	CHG	CCG	1	3	14	3	MGG_00211T0(N):1-phosphatidylinositol-4,5-bisphosphate phosphodiesterase delta-3				0.176471
supercont8.5	3825187	-	CHG	CAG	1	2	4	2	MGG_00183T0(N):STE/STE11 protein kinase				0.333333
supercont8.5	3851127	+	CHG	CAG	1	3	18	3	MGG_11649T0(Y):PX domain-containing protein				0.142857
supercont8.5	4038834	-	CHG	CTG	1	3	9	3	MGG_00130T0(N):hypothetical protein				0.25
supercont8.5	4081324	-	CHG	CAG	1	2	4	2	MGG_00118T0(Y):hypothetical protein				0.333333
supercont8.5	4138069	-	CHG	CAG	1	3	17	3	MGG_00102T0(N):cell cycle control protein cwf19				0.15
supercont8.5	4186363	-	CHG	CTG	1	2	5	2	MGG_00081T0(N):hypothetical protein				0.285714
supercont8.5	4201328	+	CHG	CTG	1	2	2	2	MGG_00077T0(Y):hypothetical protein				0.5
supercont8.5	4311771	+	CHG	CTG	1	2	6	2	MGG_00045T0(Y):maltose permease MAL61				0.25
supercont8.5	4423657	-	CHG	CTG	1	3	15	3	MGG_00017T0(N):L-aminoadipate-semialdehyde dehydrogenase				0.166667
supercont8.6	183041	-	CHG	CCG	1	2	2	2	MGG_14134T0(N):hypothetical protein				0.5
supercont8.6	196038	-	CHG	CAG	1	3	15	3	MGG_08765T0(N):hypothetical protein				0.166667
supercont8.6	261404	+	CHG	CAG	1	3	17	3	MGG_08751T0(Y):hypothetical protein				0.15
supercont8.6	434596	+	CHG	CCG	1	3	10	3	MGG_08696T0(Y):hypothetical protein				0.230769
supercont8.6	454180	+	CHG	CAG	1	2	6	2	MGG_08689T0(Y):AGC/PKC protein kinase				0.25
supercont8.6	624151	+	CHG	CAG	1	2	6	2	MGG_17593T0(N):hypothetical protein				0.25
supercont8.6	644967	-	CHG	CAG	1	2	6	2	MGG_01920T0(N):C2H2 type zinc finger domain-containing protein				0.25
supercont8.6	709964	+	CHG	CAG	47.94	6	2	2	MGG_17598T0(Y):predicted protein				0.75
supercont8.6	765553	+	CHG	CAG	1	3	5	2	MGG_17603T0(Y):hypothetical protein				0.375
supercont8.6	993783	+	CHG	CAG	1	2	4	2	MGG_10415T0(Y):hypothetical protein				0.333333
supercont8.6	1077829	-	CHG	CCG	1	3	20	3	MGG_04349T0(Y):cytochrome P450				0.130435
supercont8.6	1125513	+	CHG	CAG	1	3	6	2	MGG_04338T0(N):potassium transporter 1				0.333333
supercont8.6	1134312	+	CHG	CAG	1	3	7	2	MGG_04336T0(Y):hypothetical protein				0.3
supercont8.6	1165230	-	CHG	CCG	1	2	5	2	MGG_04327T0(Y):hypothetical protein				0.285714
supercont8.6	1208935	-	CHG	CTG	1	3	17	3	MGG_17634T0(N):hypothetical protein				0.15
supercont8.6	1253395	+	CHG	CTG	1.3	2	6	2	MGG_04298T0(Y):hypothetical protein				0.25
supercont8.6	1538824	-	CHG	CAG	1	3	16	3	MGG_04213T0(Y):hypothetical protein				0.157895
supercont8.6	1572316	+	CHG	CAG	1	3	16	3	MGG_04209T0(N):hypothetical protein				0.157895
supercont8.6	1701774	-	CHG	CAG	1	2	6	2	MGG_04177T0(N):hypothetical protein				0.25
supercont8.6	1703180	+	CHG	CAG	1	3	15	3	MGG_04177T0(N):hypothetical protein				0.166667
supercont8.6	1753295	-	CHG	CCG	1	2	5	2	MGG_04163T0(N):hypothetical protein				0.285714
supercont8.6	1823818	+	CHG	CTG	1	3	18	3	MGG_04141T0(N):hypothetical protein				0.142857
supercont8.6	1854407	-	CHG	CTG	1	3	6	2	MGG_17683T0(Y):hypothetical protein				0.333333
supercont8.6	1941194	+	CHG	CTG	1	3	8	3	MGG_04107T0(N):SET domain-containing protein 8				0.272727
supercont8.6	1958067	-	CHG	CAG	1	4	15	3	MGG_04100T0(Y):STE/STE11/CDC15 protein kinase				0.210526
supercont8.6	2173730	+	CHG	CAG	1	2	2	2	MGG_04031T0(Y):hypothetical protein				0.5
supercont8.6	2212810	+	CHG	CCG	1	3	20	3	MGG_12130T1(N):serine/threonine protein phosphatase 2A				0.130435
supercont8.6	2218391	+	CHG	CAG	1	2	6	2	MGG_04018T0(N):mitochondrial chaperone BCS1	MGG_04019T0(Y):transcription factor tau subunit sfc1			0.25
supercont8.6	2257281	+	CHG	CAG	1	4	17	3	MGG_04006T0(N):hypothetical protein				0.190476
supercont8.6	2294900	+	CHG	CCG	1	3	11	3	MGG_03995T0(N):carboxypeptidase S1				0.214286
supercont8.6	2302915	+	CHG	CAG	1	3	14	3	MGG_03993T0(Y):hypothetical protein				0.176471
supercont8.6	2394953	+	CHG	CTG	1	3	17	3	MGG_12117T0(Y):hypothetical protein	MGG_17719T0(N):hypothetical protein			0.15
supercont8.6	2473710	+	CHG	CAG	1	2	5	2	MGG_12108T0(Y):leucine Rich Repeat domain-containing protein				0.285714
supercont8.6	2496147	+	CHG	CAG	1	2	5	2	MGG_17722T0(Y):hypothetical protein				0.285714
supercont8.6	2533209	+	CHG	CAG	1	3	17	3	MGG_03929T0(N):hypothetical protein				0.15
supercont8.6	2537137	-	CHG	CAG	1	2	6	2	MGG_03926T0(Y):cell division protease ftsH				0.25
supercont8.6	2554812	-	CHG	CTG	1	3	15	3	MGG_17726T0(N):hypothetical protein				0.166667
supercont8.6	2608064	+	CHG	CTG	1	2	4	2	MGG_17729T0(N):hypothetical protein				0.333333
supercont8.6	2612827	+	CHG	CTG	1	3	18	3	MGG_03912T0(N):hypothetical protein				0.142857
supercont8.6	2638065	-	CHG	CAG	1	4	22	4	MGG_03905T0(Y):3-oxo-5-alpha-steroid 4-dehydrogenase 2				0.153846
supercont8.6	2731435	+	CHG	CAG	1	3	13	3	MGG_03878T0(Y):asparaginase				0.1875
supercont8.6	2788679	+	CHG	CCG	1	3	8	3	MGG_03864T0(Y):hypothetical protein				0.272727
supercont8.6	2837820	-	CHG	CAG	1	3	10	3	MGG_03847T0(N):hypothetical protein				0.230769
supercont8.6	2940575	+	CHG	CAG	1	2	5	2	MGG_14943T0(Y):lovastatin nonaketide synthase				0.285714
supercont8.6	2987364	+	CHG	CAG	1	2	5	2	MGG_03807T0(Y):hypothetical protein				0.285714
supercont8.6	3128315	+	CHG	CAG	1	3	20	3	MGG_03767T0(N):hypothetical protein				0.130435
supercont8.6	3134473	+	CHG	CAG	1	3	11	3	MGG_03765T0(Y):7-dehydrocholesterol reductase				0.214286
supercont8.6	3141292	-	CHG	CTG	1	3	17	3	MGG_03763T0(Y):hypothetical protein				0.15
supercont8.6	3176411	+	CHG	CAG	1	3	4	2	MGG_14945T0(Y):polyketide synthase				0.428571
supercont8.6	3200011	-	CHG	CCG	1	3	16	3	MGG_03746T0(N):hypothetical protein				0.157895
supercont8.6	3347803	+	CHG	CAG	1	3	7	2	MGG_09418T0(Y):hypothetical protein				0.3
supercont8.6	3505342	-	CHG	CAG	1	2	5	2	MGG_09373T0(Y):CCCH zinc finger DNA binding protein				0.285714
supercont8.6	3554251	-	CHG	CAG	1	2	6	2	MGG_09361T0(N):hypothetical protein				0.25
supercont8.6	3575861	-	CHG	CAG	1	3	18	3	MGG_09355T0(Y):NACHT domain-containing protein				0.142857
supercont8.6	3663589	+	CHG	CAG	1	2	5	2	MGG_17812T0(Y):hypothetical protein				0.285714
supercont8.6	3731177	-	CHG	CTG	1	3	12	3	MGG_17821T0(Y):hypothetical protein				0.2
supercont8.6	3773030	+	CHG	CAG	1	3	18	3	MGG_14291T0(Y):beta-lactamase				0.142857
supercont8.6	3892165	-	CHG	CTG	1	3	12	3	MGG_09850T0(Y):GYF domain-containing protein				0.2
supercont8.6	3931352	-	CHG	CAG	1	3	13	3	MGG_09841T0(N):hypothetical protein				0.1875
supercont8.6	4028581	-	CHG	CAG	1	2	4	2	MGG_09814T0(N):3-isopropylmalate dehydratase large subunit 2				0.333333
supercont8.6	4040711	-	CHG	CAG	1	2	3	2	MGG_09811T0(N):XAP5 domain-containing protein				0.4
supercont8.6	4046349	-	CHG	CAG	1.27	2	6	2	MGG_17842T0(Y):hypothetical protein	MGG_17842T1(Y):hypothetical protein	MGG_17842T2(Y):hypothetical protein		0.25
supercont8.6	4105119	+	CHG	CAG	1	3	14	3	MGG_15429T0(N):hypothetical protein				0.176471
supercont8.7	62668	+	CHG	CAG	1	3	12	3	MGG_15443T0(Y):hypothetical protein				0.2
supercont8.7	111601	-	CHG	CCG	1	2	6	2	MGG_10322T0(N):cortical patch protein				0.25
supercont8.7	175164	+	CHG	CAG	1	2	6	2	MGG_10307T0(N):hypothetical protein				0.25
supercont8.7	235376	+	CHG	CAG	1	3	18	3	MGG_17865T0(N):hypothetical protein				0.142857
supercont8.7	289958	-	CHG	CCG	1	3	20	3	MGG_03107T0(N):solute carrier family 35 member F1				0.130435
supercont8.7	300946	-	CHG	CTG	1	2	5	2	MGG_03104T0(N):ent-kaurene oxidase				0.285714
supercont8.7	306768	-	CHG	CAG	1	2	6	2	MGG_03102T0(N):hypothetical protein				0.25
supercont8.7	342177	-	CHG	CAG	1	2	5	2	MGG_03089T0(Y):transmembrane BAX inhibitor domain-containing protein-containing protein 4				0.285714
supercont8.7	391399	-	CHG	CCG	1	2	3	2	MGG_03071T0(N):hypothetical protein				0.4
supercont8.7	654666	-	CHG	CAG	1	2	4	2	MGG_03012T0(N):hypothetical protein				0.333333
supercont8.7	931294	-	CHG	CAG	1	3	17	3	MGG_02940T0(N):UBX domain-containing protein 8				0.15
supercont8.7	931637	-	CHG	CCG	1	2	5	2	MGG_02940T0(N):UBX domain-containing protein 8				0.285714
supercont8.7	1017345	+	CHG	CCG	1	3	13	3	MGG_02923T0(Y):hypothetical protein				0.1875
supercont8.7	1044696	+	CHG	CCG	1	2	5	2	MGG_02916T0(Y):hypothetical protein				0.285714
supercont8.7	1137357	-	CHG	CAG	1	3	11	3	MGG_12568T0(N):serine/threonine protein kinase				0.214286
supercont8.7	1159826	-	CHG	CCG	1	3	13	3	MGG_17942T0(N):hypothetical protein				0.1875
supercont8.7	1223647	+	CHG	CAG	1	6	23	4	MGG_12580T0(Y):hypothetical protein				0.206897
supercont8.7	1247272	+	CHG	CAG	1	3	14	3	MGG_02862T0(N):short-chain-fatty-acid-CoA ligase				0.176471
supercont8.7	1469983	-	CHG	CCG	1	3	19	3	MGG_17959T0(Y):hypothetical protein				0.136364
supercont8.7	1545704	-	CHG	CTG	1	2	3	2	MGG_02777T0(Y):hypothetical protein				0.4
supercont8.7	1667440	-	CHG	CAG	1	2	6	2	MGG_02749T0(Y):hypothetical protein				0.25
supercont8.7	1779642	+	CHG	CAG	1	3	19	3	MGG_02714T0(Y):assembly factor CBP4				0.136364
supercont8.7	1825773	-	CHG	CAG	1	2	6	2	MGG_17989T0(N):hypothetical protein				0.25
supercont8.7	1905267	+	CHG	CAG	1	2	4	2	MGG_17994T0(N):hypothetical protein				0.333333
supercont8.7	1941962	-	CHG	CCG	1	2	6	2	MGG_15023T0(N):hypothetical protein				0.25
supercont8.7	1958950	-	CHG	CAG	1	3	17	3	MGG_15026T0(Y):hypothetical protein				0.15
supercont8.7	2085643	-	CHG	CCG	1	3	7	2	MGG_02644T0(N):hypothetical protein				0.3
supercont8.7	2116770	-	CHG	CAG	1	3	17	3	MGG_02633T0(Y):ethanolaminephosphotransferase				0.15
supercont8.7	2174703	+	CHG	CCG	1	2	6	2	MGG_02620T0(N):60S ribosomal protein L37	MGG_02621T0(Y):hypothetical protein	MGG_02621T1(Y):hypothetical protein		0.25
supercont8.7	2303845	-	CHG	CCG	1	3	13	3	MGG_02582T0(N):hypothetical protein				0.1875
supercont8.7	2331004	-	CHG	CCG	1	2	4	2	MGG_15033T0(Y):hypothetical protein				0.333333
supercont8.7	2406907	+	CHG	CAG	1	4	30	4	MGG_02549T0(Y):hypothetical protein				0.117647
supercont8.7	2710648	-	CHG	CCG	1	2	2	2	MGG_09012T0(N):hypothetical protein				0.5
supercont8.7	2710668	-	CHG	CAG	1	2	2	2	MGG_09012T0(N):hypothetical protein				0.5
supercont8.7	2737631	-	CHG	CAG	1	4	24	4	MGG_10601T0(Y):hypothetical protein				0.142857
supercont8.7	2747742	-	CHG	CAG	1	3	17	3	MGG_10598T0(Y):hypothetical protein				0.15
supercont8.7	2800629	+	CHG	CCG	1	3	16	3	MGG_14014T0(Y):ubiquitin homeostasis protein lub1				0.157895
supercont8.7	2834478	-	CHG	CAG	1	3	15	3	MGG_10579T0(N):hypothetical protein				0.166667
supercont8.7	2859176	+	CHG	CAG	1	3	19	3	MGG_10569T0(N):pyruvate dehydrogenase E1 component subunit beta				0.136364
supercont8.7	2865849	-	CHG	CCG	1	2	4	2	MGG_10565T0(Y):zuotin				0.333333
supercont8.7	2913063	+	CHG	CAG	1	2	2	2	MGG_10558T0(Y):hypothetical protein				0.5
supercont8.7	2979477	-	CHG	CTG	1	3	14	3	MGG_09675T0(Y):hypothetical protein				0.176471
supercont8.7	3273158	-	CHG	CAG	1	3	18	3	MGG_09599T0(N):hypothetical protein				0.142857
supercont8.8	33742	+	CHG	CCG	1	3	17	3	MGG_09160T0(Y):beta-glucosidase 1				0.15
supercont8.8	101905	-	CHG	CCG	1	3	19	3	MGG_09129T0(N):hypothetical protein				0.136364
supercont8.8	175539	+	CHG	CAG	1	3	3	2	MGG_10926T0(Y):hypothetical protein				0.5
supercont8.8	509760	+	CHG	CCG	1	2	5	2	MGG_14976T0(Y):hypothetical protein				0.285714
supercont8.1	49893	-	CHH	CAC	1	2	6	2	MGG_01951T0(N):4-coumarate-CoA ligase 2				0.25
supercont8.1	88481	+	CHH	CAA	1	3	17	3	MGG_01970T0(N):acetylornithine deacetylase				0.15
supercont8.1	88504	-	CHH	CAC	1	2	5	2	MGG_01970T0(N):acetylornithine deacetylase				0.285714
supercont8.1	88554	-	CHH	CAC	1	2	6	2	MGG_01970T0(N):acetylornithine deacetylase				0.25
supercont8.1	94520	-	CHH	CAA	1	2	6	2	MGG_01971T0(N):type-1 protein geranylgeranyltransferase subunit beta				0.25
supercont8.1	95787	+	CHH	CCC	1	2	5	2	MGG_01972T0(Y):hypothetical protein				0.285714
supercont8.1	96199	+	CHH	CTC	1	2	2	2	MGG_01972T0(Y):hypothetical protein				0.5
supercont8.1	96669	+	CHH	CTA	1	2	6	2	MGG_01972T0(Y):hypothetical protein	MGG_01973T0(N):hypothetical protein			0.25
supercont8.1	109108	+	CHH	CAC	1	3	20	3	MGG_01976T0(N):TBC1 domain family member 14				0.130435
supercont8.1	116839	+	CHH	CCT	1	3	13	3	MGG_01978T0(N):eukaryotic translation initiation factor 3 subunit B				0.1875
supercont8.1	139097	-	CHH	CAC	1	2	6	2	MGG_01985T0(Y):Delta(12) fatty acid desaturase				0.25
supercont8.1	158690	+	CHH	CTC	1	2	4	2	MGG_01989T0(Y):hypothetical protein				0.333333
supercont8.1	161373	-	CHH	CAA	1	2	3	2	MGG_01990T0(N):IDI4				0.4
supercont8.1	163978	-	CHH	CAC	1	3	10	3	MGG_01991T0(Y):betaine aldehyde dehydrogenase				0.230769
supercont8.1	174560	+	CHH	CAC	1	2	5	2	MGG_01996T0(Y):hypothetical protein	MGG_01996T1(Y):hypothetical protein			0.285714
supercont8.1	196033	+	CHH	CCA	1	2	3	2	MGG_15990T0(Y):hypothetical protein				0.4
supercont8.1	298885	-	CHH	CCA	1	2	4	2	MGG_02032T0(N):hypothetical protein				0.333333
supercont8.1	316417	-	CHH	CCA	1	3	19	3	MGG_02036T0(N):hypothetical protein				0.136364
supercont8.1	413948	+	CHH	CAC	1	4	29	4	MGG_02055T0(N):hypothetical protein				0.121212
supercont8.1	414286	-	CHH	CAT	1	3	15	3	MGG_02055T0(N):hypothetical protein				0.166667
supercont8.1	447362	-	CHH	CAA	1	4	29	4	MGG_02064T0(Y):hypothetical protein				0.121212
supercont8.1	448684	-	CHH	CAA	1	3	17	3	MGG_02064T0(Y):hypothetical protein				0.15
supercont8.1	453537	-	CHH	CCA	1	2	6	2	MGG_02065T0(N):kinesin light chain	MGG_02065T1(N):kinesin light chain			0.25
supercont8.1	474574	-	CHH	CAC	1	2	4	2	MGG_02070T0(N):hypothetical protein				0.333333
supercont8.1	514932	+	CHH	CAA	1	4	21	3	MGG_02084T0(Y):hypothetical protein				0.16
supercont8.1	525081	-	CHH	CTT	1	2	5	2	MGG_02088T0(Y):hypothetical protein				0.285714
supercont8.1	544880	+	CHH	CTT	1	3	14	3	MGG_02094T0(Y):cytochrome P450 3A19				0.176471
supercont8.1	553682	+	CHH	CAA	1	3	11	3	MGG_02096T0(Y):glycoside hydrolase				0.214286
supercont8.1	562188	+	CHH	CAA	1	3	14	3	MGG_02098T0(Y):3-ketosteroid-delta-1-dehydrogenase				0.176471
supercont8.1	562560	-	CHH	CAC	1	3	19	3	MGG_02098T0(Y):3-ketosteroid-delta-1-dehydrogenase				0.136364
supercont8.1	609771	-	CHH	CAC	1	3	16	3	MGG_02117T0(Y):hypothetical protein				0.157895
supercont8.1	637012	-	CHH	CAA	1	2	5	2	MGG_02124T0(N):potassium uptake protein				0.285714
supercont8.1	645453	+	CHH	CCA	1	2	4	2	MGG_14601T0(Y):hypothetical protein				0.333333
supercont8.1	649622	-	CHH	CAC	1	2	4	2	MGG_02127T0(N):alcohol oxidase				0.333333
supercont8.1	734489	+	CHH	CCT	1	2	6	2	MGG_14598T0(Y):hypothetical protein				0.25
supercont8.1	826966	-	CHH	CAT	1	3	11	3	MGG_16049T0(Y):hypothetical protein				0.214286
supercont8.1	1066051	+	CHH	CAC	1	2	6	2	MGG_02231T0(Y):dihydrodipicolinate synthase				0.25
supercont8.1	1075770	-	CHH	CAA	17.45	3	12	3	MGG_16073T0(N):predicted protein				0.2
supercont8.1	1109531	+	CHH	CCC	1	2	3	2	MGG_02240T0(Y):hypothetical protein				0.4
supercont8.1	1109670	-	CHH	CTT	1	4	22	4	MGG_02240T0(Y):hypothetical protein				0.153846
supercont8.1	1118764	-	CHH	CCT	1	3	17	3	MGG_02244T1(Y):glutathione S-transferase Gst3	MGG_02244T0(Y):glutathione S-transferase Gst3			0.15
supercont8.1	1215280	-	CHH	CAC	1	2	5	2	MGG_02270T0(N):hypothetical protein				0.285714
supercont8.1	1254723	+	CHH	CAC	13.54	2	5	2	MGG_16085T0(N):hypothetical protein				0.285714
supercont8.1	1426113	+	CHH	CCA	1	3	18	3	MGG_02329T0(Y):isotrichodermin C-15 hydroxylase				0.142857
supercont8.1	1426665	+	CHH	CAA	1	3	12	3	MGG_02329T0(Y):isotrichodermin C-15 hydroxylase				0.2
supercont8.1	1439899	+	CHH	CAT	1	3	13	3	MGG_02334T0(Y):hypothetical protein				0.1875
supercont8.1	1518940	-	CHH	CAA	1	2	6	2	MGG_16104T0(N):hypothetical protein				0.25
supercont8.1	1550735	+	CHH	CAA	1	3	18	3	MGG_14574T0(N):hypothetical protein				0.142857
supercont8.1	1565250	-	CHH	CAA	1	4	16	3	MGG_11936T0(Y):FAD binding domain-containing protein				0.2
supercont8.1	1570136	+	CHH	CAC	1	3	15	3	MGG_02368T0(Y):galactose oxidase				0.166667
supercont8.1	1572859	-	CHH	CAC	1	2	6	2	MGG_02369T0(Y):hypothetical protein				0.25
supercont8.1	1594436	+	CHH	CAC	1	2	6	2	MGG_02376T0(Y):hormone-sensitive lipase				0.25
supercont8.1	1691813	+	CHH	CAC	1	3	13	3	MGG_16116T0(Y):hypothetical protein				0.1875
supercont8.1	1703132	+	CHH	CAA	1	2	2	2	MGG_11917T0(Y):hypothetical protein				0.5
supercont8.1	1741033	-	CHH	CTA	1	2	5	2	MGG_02406T0(Y):Nulp1-pending protein				0.285714
supercont8.1	1759825	+	CHH	CTC	1	2	5	2	MGG_02413T0(Y):hypothetical protein	MGG_11914T0(N):hypothetical protein			0.285714
supercont8.1	1763138	-	CHH	CAT	1	2	4	2	MGG_16122T0(Y):hypothetical protein				0.333333
supercont8.1	1797506	+	CHH	CCA	1	2	3	2	MGG_16125T0(N):hypothetical protein				0.4
supercont8.1	1802119	-	CHH	CTC	1	2	6	2	MGG_02424T0(Y):ubiquitin/metalloprotease fusion protein				0.25
supercont8.1	1852611	+	CHH	CAA	1	2	6	2	MGG_02439T0(N):oxidoreductase				0.25
supercont8.1	1871072	-	CHH	CAC	1	3	13	3	MGG_02442T0(N):zinc metalloprotease				0.1875
supercont8.1	1872686	-	CHH	CAC	1	2	2	2	MGG_02442T0(N):zinc metalloprotease				0.5
supercont8.1	1899431	+	CHH	CAA	1	2	4	2	MGG_02444T0(Y):phosphoinositide-specific phospholipase C				0.333333
supercont8.1	1910152	+	CHH	CTC	1	2	6	2	MGG_02447T0(N):hypothetical protein				0.25
supercont8.1	1920853	-	CHH	CTT	1	2	5	2	MGG_02451T0(Y):cyanate hydratase				0.285714
supercont8.1	1925700	+	CHH	CAT	1	3	6	2	MGG_02453T0(Y):rRNA processing protein Ebp2				0.333333
supercont8.1	1937791	-	CHH	CAC	1	2	6	2	MGG_11903T0(Y):cation efflux family protein family				0.25
supercont8.1	1963007	-	CHH	CAA	1	3	13	3	MGG_02463T0(N):hypothetical protein				0.1875
supercont8.1	1972349	-	CHH	CAA	1	2	5	2	MGG_02466T0(N):V-type proton ATPase proteolipid subunit				0.285714
supercont8.1	1987391	+	CHH	CAC	1	2	3	2	MGG_02473T0(Y):hypothetical protein				0.4
supercont8.1	1997959	+	CHH	CAT	1	3	17	3	MGG_02476T0(N):hypothetical protein				0.15
supercont8.1	2029114	+	CHH	CCT	1	3	11	3	MGG_02482T0(N):DNA replication licensing factor mcm10				0.214286
supercont8.1	2054213	+	CHH	CAA	1	2	5	2	MGG_02488T0(Y):NAD-dependent histone deacetylase SIR2				0.285714
supercont8.1	2057168	+	CHH	CCA	1	2	6	2	MGG_11895T0(N):SCY1 protein kinase				0.25
supercont8.1	2063159	+	CHH	CAC	1	2	6	2	MGG_02489T0(Y):branched-chain-amino-acid aminotransferase	MGG_02490T0(N):hypothetical protein			0.25
supercont8.1	2066629	-	CHH	CAA	1	2	6	2	MGG_02491T0(N):DNA replication ATP-dependent helicase dna2				0.25
supercont8.1	2097434	+	CHH	CAC	1	2	6	2	MGG_02499T0(N):hypothetical protein				0.25
supercont8.1	2099563	+	CHH	CAT	1	4	31	4	MGG_02499T0(N):hypothetical protein				0.114286
supercont8.1	2126709	-	CHH	CCT	1	3	17	3	MGG_02502T0(Y):hypothetical protein				0.15
supercont8.1	2131654	-	CHH	CAC	1	2	6	2	MGG_02503T0(N):glucose-regulated protein				0.25
supercont8.1	2131678	-	CHH	CCA	1	2	5	2	MGG_02503T0(N):glucose-regulated protein				0.285714
supercont8.1	2131682	-	CHH	CTA	1	2	4	2	MGG_02503T0(N):glucose-regulated protein				0.333333
supercont8.1	2166864	+	CHH	CCT	1	3	12	3	MGG_02514T0(N):ankyrin repeat protein nuc-2				0.2
supercont8.1	2166975	+	CHH	CAC	1	3	12	3	MGG_02514T0(N):ankyrin repeat protein nuc-2				0.2
supercont8.1	2172573	+	CHH	CAC	1	2	5	2	MGG_02516T0(Y):hypothetical protein				0.285714
supercont8.1	2180074	-	CHH	CAT	1	3	19	3	MGG_02518T0(Y):ATP-dependent RNA helicase DHX8				0.136364
supercont8.1	2201437	-	CHH	CTC	1	3	11	3	MGG_02523T0(Y):hypothetical protein				0.214286
supercont8.1	2262946	-	CHH	CAT	1	3	15	3	MGG_16145T0(N):hypothetical protein				0.166667
supercont8.1	2302899	-	CHH	CAA	1	2	6	2	MGG_16148T0(N):hypothetical protein				0.25
supercont8.1	2314219	-	CHH	CAA	1	3	9	3	MGG_06661T0(N):MFS transporter				0.25
supercont8.1	2314632	+	CHH	CAA	1	3	14	3	MGG_06661T0(N):MFS transporter				0.176471
supercont8.1	2354239	-	CHH	CAC	1	3	16	3	MGG_06673T0(Y):hypothetical protein				0.157895
supercont8.1	2354402	+	CHH	CTC	1	3	6	2	MGG_06673T0(Y):hypothetical protein				0.333333
supercont8.1	2357679	+	CHH	CAA	1	3	19	3	MGG_06674T0(Y):hypothetical protein	MGG_16154T0(N):tRNA-pseudouridine synthase			0.136364
supercont8.1	2390434	+	CHH	CAT	1	3	12	3	MGG_11878T0(N):hypothetical protein				0.2
supercont8.1	2398076	-	CHH	CAA	1	2	5	2	MGG_11876T0(N):high affinity glucose transporter				0.285714
supercont8.1	2409607	-	CHH	CAC	1	3	18	3	MGG_06692T0(Y):conserved hypothetical protein				0.142857
supercont8.1	2419100	-	CHH	CAA	1	3	17	3	MGG_06695T0(Y):UDP-galactopyranose mutase				0.15
supercont8.1	2461141	-	CHH	CAT	1	3	14	3	MGG_06704T0(N):glycerophosphodiesterase GDE1				0.176471
supercont8.1	2470497	+	CHH	CAC	1	3	19	3	MGG_06706T0(Y):hypothetical protein				0.136364
supercont8.1	2479442	-	CHH	CCA	1	2	6	2	MGG_06710T0(N):hypothetical protein				0.25
supercont8.1	2500819	-	CHH	CAA	1	2	6	2	MGG_06718T0(N):hypothetical protein				0.25
supercont8.1	2505801	+	CHH	CTC	1	2	6	2	MGG_06720T0(Y):ATP-citrate synthase subunit 2				0.25
supercont8.1	2523568	+	CHH	CAT	1	2	6	2	MGG_06727T0(Y):WD domain-containing protein				0.25
supercont8.1	2568150	-	CHH	CAC	1	2	5	2	MGG_06739T0(N):hypothetical protein				0.285714
supercont8.1	2610085	-	CHH	CAC	1	3	17	3	MGG_06755T0(Y):hypothetical protein				0.15
supercont8.1	2618177	-	CHH	CAT	1	3	17	3	MGG_06758T0(Y):hypothetical protein				0.15
supercont8.1	2659303	-	CHH	CCA	1	3	18	3	MGG_06768T0(Y):hypothetical protein				0.142857
supercont8.1	2688710	+	CHH	CAA	1	2	5	2	MGG_06773T0(Y):hypothetical protein				0.285714
supercont8.1	2690861	-	CHH	CCA	1	2	6	2	MGG_06775T0(Y):hypothetical protein				0.25
supercont8.1	2691393	+	CHH	CAA	1	2	6	2	MGG_06775T0(Y):hypothetical protein				0.25
supercont8.1	2719896	+	CHH	CAT	1	2	5	2	MGG_06780T0(Y):alpha-L-fucosidase 1				0.285714
supercont8.1	2736222	-	CHH	CAC	1	3	6	2	MGG_11859T0(N):hypothetical protein				0.333333
supercont8.1	2751961	+	CHH	CAA	1	2	2	2	MGG_06789T0(Y):hypothetical protein				0.5
supercont8.1	2784365	-	CHH	CAT	1	3	12	3	MGG_06798T0(Y):hypothetical protein				0.2
supercont8.1	2833074	-	CHH	CAA	1	3	19	3	MGG_14588T0(Y):mitochondrial chaperone bcs1				0.136364
supercont8.1	2852851	+	CHH	CCT	1	2	5	2	MGG_16177T0(Y):hypothetical protein				0.285714
supercont8.1	2893561	+	CHH	CAC	1	3	15	3	MGG_16181T0(N):hypothetical protein				0.166667
supercont8.1	2907136	-	CHH	CTC	1	3	17	3	MGG_06827T0(Y):hypothetical protein				0.15
supercont8.1	2913206	+	CHH	CTC	1	2	5	2	MGG_06828T0(Y):hypothetical protein				0.285714
supercont8.1	2915871	+	CHH	CAC	1	2	4	2	MGG_11820T0(N):hypothetical protein				0.333333
supercont8.1	2915895	+	CHH	CAA	1	2	5	2	MGG_11820T0(N):hypothetical protein				0.285714
supercont8.1	2916325	-	CHH	CAC	1	2	5	2	MGG_11820T0(N):hypothetical protein				0.285714
supercont8.1	2934155	+	CHH	CAT	1	2	6	2	MGG_06836T0(N):deoxyribodipyrimidine photo-lyase				0.25
supercont8.1	2945388	+	CHH	CTC	1	2	6	2	MGG_06839T0(Y):kinesin				0.25
supercont8.1	3000447	-	CHH	CTC	1	2	6	2	MGG_06856T0(N):hypothetical protein				0.25
supercont8.1	3004195	+	CHH	CAT	1	3	10	3	MGG_06857T0(Y):tRNA guanosine-2'-O-methyltransferase TRM11				0.230769
supercont8.1	3009465	-	CHH	CCA	1	2	3	2	MGG_06859T0(N):mago nashi like 2				0.4
supercont8.1	3010949	+	CHH	CAA	1	2	4	2	MGG_06860T0(Y):coatomer subunit beta				0.333333
supercont8.1	3066207	+	CHH	CAC	1	2	3	2	MGG_06871T0(Y):hypothetical protein				0.4
supercont8.1	3076993	+	CHH	CAC	1	4	24	4	MGG_16198T0(N):hypothetical protein				0.142857
supercont8.1	3102444	-	CHH	CTC	1	2	6	2	MGG_11804T0(Y):hypothetical protein				0.25
supercont8.1	3103768	-	CHH	CCA	1	3	17	3	MGG_06880T0(Y):phytanoyl-CoA dioxygenase				0.15
supercont8.1	3104661	-	CHH	CAA	1	2	6	2	MGG_06881T0(N):hypothetical protein				0.25
supercont8.1	3142181	-	CHH	CAT	1	3	18	3	MGG_06892T0(Y):WD repeat-containing protein srw1				0.142857
supercont8.1	3151752	+	CHH	CAC	1	3	14	3	MGG_16203T0(Y):SMC1A protein				0.176471
supercont8.1	3207885	+	CHH	CTC	1	3	17	3	MGG_06905T0(N):protein transporter sec73				0.15
supercont8.1	3212768	+	CHH	CAC	1	3	11	3	MGG_06906T0(Y):hypothetical protein				0.214286
supercont8.1	3232978	-	CHH	CAC	1	3	13	3	MGG_06914T0(N):GTP-binding protein rhb1				0.1875
supercont8.1	3258406	-	CHH	CTA	1	2	4	2	MGG_16211T0(N):hypothetical protein				0.333333
supercont8.1	3265629	-	CHH	CAT	1	3	14	3	MGG_16213T0(N):hypothetical protein				0.176471
supercont8.1	3267131	-	CHH	CAC	1	3	10	3	MGG_16213T0(N):hypothetical protein				0.230769
supercont8.1	3267796	-	CHH	CAT	1	2	6	2	MGG_16213T0(N):hypothetical protein				0.25
supercont8.1	3287796	-	CHH	CAA	1	2	5	2	MGG_06929T0(N):hypothetical protein				0.285714
supercont8.1	3298205	+	CHH	CAC	1	2	4	2	MGG_06933T0(Y):calcineurin subunit B				0.333333
supercont8.1	3304834	+	CHH	CTT	1	3	16	3	MGG_06934T0(N):hypothetical protein				0.157895
supercont8.1	3310729	-	CHH	CAT	1	3	2	2	MGG_16216T0(N):hypothetical protein				0.6
supercont8.1	3320877	+	CHH	CAC	1	3	17	3	MGG_06939T0(N):ABC1 protein				0.15
supercont8.1	3327309	+	CHH	CAC	1	3	18	3	MGG_06942T0(N):hypothetical protein				0.142857
supercont8.1	3339070	-	CHH	CCT	1	2	5	2	MGG_16219T0(Y):hypothetical protein				0.285714
supercont8.1	3375037	+	CHH	CAC	1	2	6	2	MGG_06958T0(Y):hsp70-like protein				0.25
supercont8.1	3394192	-	CHH	CCT	1	2	6	2	MGG_06964T0(N):hypothetical protein				0.25
supercont8.1	3397876	-	CHH	CCT	1	3	10	3	MGG_06966T0(N):hypothetical protein				0.230769
supercont8.1	3414689	+	CHH	CCA	1	2	4	2	MGG_16227T0(N):hypothetical protein				0.333333
supercont8.1	3416816	+	CHH	CAC	1	2	6	2	MGG_16228T0(Y):hypothetical protein	MGG_16228T1(Y):hypothetical protein			0.25
supercont8.1	3417946	+	CHH	CAC	1	2	5	2	MGG_06971T0(Y):flocculation suppression protein				0.285714
supercont8.1	3448523	+	CHH	CCC	1	2	6	2	MGG_06979T0(Y):SEY1				0.25
supercont8.1	3460611	+	CHH	CAT	1	2	5	2	MGG_06981T2(Y):carnitine O-acetyltransferase	MGG_06981T0(Y):carnitine O-acetyltransferase	MGG_06981T1(Y):carnitine O-acetyltransferase	MGG_14563T0(N):RNA-binding protein	0.285714
supercont8.1	3464529	-	CHH	CAA	1	3	8	3	MGG_14563T0(N):RNA-binding protein				0.272727
supercont8.1	3494165	+	CHH	CAA	1	2	5	2	MGG_16234T0(Y):hypothetical protein				0.285714
supercont8.1	3497152	-	CHH	CAT	1	3	13	3	MGG_06991T0(Y):hypothetical protein	MGG_06992T0(N):hypothetical protein			0.1875
supercont8.1	3497309	+	CHH	CAC	1	2	5	2	MGG_06991T0(Y):hypothetical protein	MGG_06992T0(N):hypothetical protein			0.285714
supercont8.1	3513076	-	CHH	CCC	1	2	3	2	MGG_06994T0(N):hypothetical protein				0.4
supercont8.1	3515607	-	CHH	CCC	1	2	5	2	MGG_06995T0(Y):37S ribosomal protein S5				0.285714
supercont8.1	3519597	+	CHH	CCT	1	3	12	3	MGG_11779T0(Y):hypothetical protein				0.2
supercont8.1	3567601	+	CHH	CAC	1	3	17	3	MGG_07010T0(N):translation machinery-associated protein 46				0.15
supercont8.1	3575134	-	CHH	CTT	1	3	15	3	MGG_07012T0(N):AGC/RSK protein kinase				0.166667
supercont8.1	3581382	+	CHH	CAC	1	3	19	3	MGG_07014T0(N):DNA repair protein RAD16				0.136364
supercont8.1	3596945	+	CHH	CAT	1	2	5	2	MGG_07019T0(Y):4-coumaryl-CoA ligase				0.285714
supercont8.1	3624629	-	CHH	CAA	1	2	5	2	MGG_14558T0(Y):hypothetical protein				0.285714
supercont8.1	3634856	+	CHH	CCT	1	3	18	3	MGG_09177T0(Y):hypothetical protein				0.142857
supercont8.1	3652924	-	CHH	CAT	1	3	9	3	MGG_09184T0(Y):long-chain base protein 3				0.25
supercont8.1	3668015	-	CHH	CAC	1	4	19	3	MGG_09186T0(Y):hypothetical protein	MGG_09186T1(Y):hypothetical protein			0.173913
supercont8.1	3668602	+	CHH	CCA	1	2	5	2	MGG_09186T0(Y):hypothetical protein	MGG_09186T1(Y):hypothetical protein			0.285714
supercont8.1	3678299	-	CHH	CAA	1	2	3	2	MGG_09189T0(Y):cellobiose dehydrogenase				0.4
supercont8.1	3712216	-	CHH	CTC	1	2	3	2	MGG_09199T0(N):repressible acid phosphatase				0.4
supercont8.1	3712760	+	CHH	CAT	1	3	17	3	MGG_09199T0(N):repressible acid phosphatase				0.15
supercont8.1	3737772	+	CHH	CAC	1	2	3	2	MGG_09205T0(Y):E3 ubiquitin-protein ligase HRD1				0.4
supercont8.1	3744206	-	CHH	CAC	1	3	18	3	MGG_16243T0(Y):hypothetical protein	MGG_16243T1(Y):hypothetical protein			0.142857
supercont8.1	3759778	+	CHH	CAC	1	3	7	2	MGG_11764T0(Y):hypothetical protein	MGG_11764T1(Y):hypothetical protein			0.3
supercont8.1	3763028	-	CHH	CAC	1	2	3	2	MGG_11764T0(Y):hypothetical protein	MGG_11764T1(Y):hypothetical protein			0.4
supercont8.1	3776222	+	CHH	CAC	1	2	2	2	MGG_09210T0(Y):ssh-4				0.5
supercont8.1	3782291	-	CHH	CAT	1	2	5	2	MGG_09211T0(Y):FAD binding domain-containing protein				0.285714
supercont8.1	3914974	-	CHH	CAC	1	3	20	3	MGG_09247T0(Y):hypothetical protein				0.130435
supercont8.1	3916620	+	CHH	CAT	1	2	6	2	MGG_09247T0(Y):hypothetical protein				0.25
supercont8.1	3939966	+	CHH	CAC	1	3	18	3	MGG_09255T0(Y):kinesin-II 85 kDa subunit				0.142857
supercont8.1	3949540	-	CHH	CAA	1	3	10	3	MGG_16260T0(Y):hypothetical protein				0.230769
supercont8.1	3949974	+	CHH	CAC	1	2	6	2	MGG_16260T0(Y):hypothetical protein				0.25
supercont8.1	3980191	+	CHH	CAC	1	2	5	2	MGG_09263T0(N):hypothetical protein				0.285714
supercont8.1	3980588	-	CHH	CAT	1	2	4	2	MGG_09263T0(N):hypothetical protein				0.333333
supercont8.1	4069575	-	CHH	CTT	1	3	18	3	MGG_09275T0(Y):hypothetical protein	MGG_09275T1(Y):hypothetical protein			0.142857
supercont8.1	4073503	-	CHH	CAA	1	2	4	2	MGG_09276T0(Y):hypothetical protein				0.333333
supercont8.1	4074207	-	CHH	CAA	1	3	12	3	MGG_09276T0(Y):hypothetical protein				0.2
supercont8.1	4078099	-	CHH	CAT	1	3	17	3	MGG_11737T0(N):hypothetical protein				0.15
supercont8.1	4091640	+	CHH	CAC	1	3	9	3	MGG_09282T0(N):hypothetical protein				0.25
supercont8.1	4100990	-	CHH	CCT	1	2	3	2	MGG_09285T0(Y):hypothetical protein				0.4
supercont8.1	4110179	-	CHH	CCA	1	2	2	2	MGG_14629T0(N):hypothetical protein				0.5
supercont8.1	4138012	+	CHH	CCT	1	3	16	3	MGG_09297T0(Y):hypothetical protein				0.157895
supercont8.1	4150286	-	CHH	CAC	1	3	15	3	MGG_09302T0(Y):ribosome biogenesis protein				0.166667
supercont8.1	4166062	-	CHH	CAC	1	3	16	3	MGG_09306T0(N):DNA mismatch repair protein MSH3				0.157895
supercont8.1	4182308	-	CHH	CTC	1	2	4	2	MGG_09310T0(N):dolichyl pyrophosphate Man9GlcNAc2 alpha-1,3-glucosyltransferase				0.333333
supercont8.1	4186034	+	CHH	CAT	1	3	8	3	MGG_09311T0(Y):pH-response regulator protein palC	MGG_09312T0(N):hypothetical protein			0.272727
supercont8.1	4187587	+	CHH	CAT	1	3	19	3	MGG_09312T0(N):hypothetical protein				0.136364
supercont8.1	4212832	+	CHH	CTA	27.43	2	2	2	MGG_16285T0(N):predicted protein				0.5
supercont8.1	4213165	+	CHH	CTT	27.36	2	3	2	MGG_16285T0(N):predicted protein				0.4
supercont8.1	4213175	+	CHH	CAT	26.28	3	5	2	MGG_16285T0(N):predicted protein				0.375
supercont8.1	4213183	+	CHH	CAT	29.68	2	6	2	MGG_16285T0(N):predicted protein				0.25
supercont8.1	4213189	+	CHH	CAA	35.94	5	4	2	MGG_16285T0(N):predicted protein				0.555556
supercont8.1	4213205	+	CHH	CAC	26.95	4	8	3	MGG_16285T0(N):predicted protein				0.333333
supercont8.1	4217216	-	CHH	CAC	1	3	18	3	MGG_16286T0(N):hypothetical protein				0.142857
supercont8.1	4234064	+	CHH	CAT	1	2	6	2	MGG_09887T0(Y):NEDD8				0.25
supercont8.1	4249167	-	CHH	CAC	1	3	9	3	MGG_11726T0(Y):hypothetical protein				0.25
supercont8.1	4251251	+	CHH	CAC	1	3	17	3	MGG_09893T0(N):molybdopterin synthase sulfur carrier subunit				0.15
supercont8.1	4254347	+	CHH	CCC	1	3	12	3	MGG_09895T0(Y):hypothetical protein				0.2
supercont8.1	4257572	-	CHH	CAC	1	2	6	2	MGG_09896T0(Y):hypothetical protein				0.25
supercont8.1	4276252	+	CHH	CTT	1	3	18	3	MGG_09901T0(N):NAD dependent epimerase/dehydratase				0.142857
supercont8.1	4292754	-	CHH	CAT	1	2	5	2	MGG_11723T0(N):cystathionine beta-synthase				0.285714
supercont8.1	4311592	-	CHH	CAA	1	3	18	3	MGG_09910T0(Y):hypothetical protein				0.142857
supercont8.1	4330642	+	CHH	CAC	1	2	5	2	MGG_09917T0(Y):DNA topoisomerase 1				0.285714
supercont8.1	4332065	-	CHH	CAC	1	2	5	2	MGG_09917T0(Y):DNA topoisomerase 1				0.285714
supercont8.1	4332435	+	CHH	CCA	1	2	6	2	MGG_09917T0(Y):DNA topoisomerase 1				0.25
supercont8.1	4342901	-	CHH	CAT	1	3	19	3	MGG_09919T0(Y):amino transferase				0.136364
supercont8.1	4344842	-	CHH	CAA	1	2	5	2	MGG_09920T0(N):cytochrome P450 52A5				0.285714
supercont8.1	4355511	-	CHH	CCT	1	2	5	2	MGG_09923T0(Y):hypothetical protein				0.285714
supercont8.1	4373418	+	CHH	CAT	1	2	6	2	MGG_09928T0(Y):hypothetical protein				0.25
supercont8.1	4397830	+	CHH	CAC	1	2	5	2	MGG_11719T0(N):hypothetical protein				0.285714
supercont8.1	4401614	-	CHH	CAC	1	2	3	2	MGG_09935T0(N):serine/threonine-protein phosphatase 2A activator 2				0.4
supercont8.1	4408429	+	CHH	CAC	1	3	9	3	MGG_16299T0(Y):hypothetical protein				0.25
supercont8.1	4423030	-	CHH	CAA	1	3	19	3	MGG_09941T0(Y):nod factor export ATP-binding protein I				0.136364
supercont8.1	4425246	-	CHH	CAA	1	4	17	3	MGG_09941T0(Y):nod factor export ATP-binding protein I				0.190476
supercont8.1	4425923	+	CHH	CTC	1	3	17	3	MGG_09941T0(Y):nod factor export ATP-binding protein I				0.15
supercont8.1	4436853	+	CHH	CAC	1	3	8	3	MGG_09944T0(Y):ELMO/CED-12 family protein				0.272727
supercont8.1	4443905	+	CHH	CAC	1	2	6	2	MGG_09947T0(N):tricalbin-1				0.25
supercont8.1	4446039	-	CHH	CAC	1	2	6	2	MGG_09947T0(N):tricalbin-1				0.25
supercont8.1	4447551	-	CHH	CAA	1	3	18	3	MGG_09947T0(N):tricalbin-1				0.142857
supercont8.1	4465678	+	CHH	CTC	1	3	19	3	MGG_11713T0(N):hypothetical protein				0.136364
supercont8.1	4473140	+	CHH	CCC	1	3	17	3	MGG_09950T0(Y):C2H2 type zinc finger domain-containing protein				0.15
supercont8.1	4474865	+	CHH	CAC	1	2	4	2	MGG_09951T0(Y):oxidoreductase				0.333333
supercont8.1	4475794	-	CHH	CCT	1	2	6	2	MGG_09951T0(Y):oxidoreductase				0.25
supercont8.1	4504104	-	CHH	CAC	1	4	10	3	MGG_09959T0(N):hypothetical protein				0.285714
supercont8.1	4513638	+	CHH	CAT	1	4	18	3	MGG_09961T0(N):WD-40 repeat family protein				0.181818
supercont8.1	4530793	-	CHH	CAC	1	3	18	3	MGG_10647T0(Y):hypothetical protein				0.142857
supercont8.1	4543727	+	CHH	CCC	1	2	2	2	MGG_10653T0(Y):eukaryotic translation initiation factor 3 subunit F				0.5
supercont8.1	4548125	+	CHH	CAT	1	2	6	2	MGG_11709T0(N):hypothetical protein				0.25
supercont8.1	4605375	+	CHH	CAT	1	3	12	3	MGG_16308T0(Y):hypothetical protein				0.2
supercont8.1	4635397	-	CHH	CAT	1	3	20	3	MGG_10504T0(Y):coatomer beta' subunit				0.130435
supercont8.1	4636385	+	CHH	CAC	1	3	20	3	MGG_10504T0(Y):coatomer beta' subunit				0.130435
supercont8.1	4656606	-	CHH	CAC	1	2	2	2	MGG_16311T0(Y):hypothetical protein				0.5
supercont8.1	4685930	+	CHH	CAC	1	3	12	3	MGG_10516T0(Y):hypothetical protein				0.2
supercont8.1	4710186	+	CHH	CAC	1	2	6	2	MGG_16318T0(N):hypothetical protein				0.25
supercont8.1	4725602	-	CHH	CCT	1	2	4	2	MGG_10527T0(Y):ent-kaurene oxidase				0.333333
supercont8.1	4744355	-	CHH	CAA	1	2	5	2	MGG_10528T0(N):zinc binuclear cluster-type protein				0.285714
supercont8.1	4769575	-	CHH	CAC	1	2	3	2	MGG_10534T0(Y):multidrug and toxin extrusion protein 1				0.4
supercont8.1	4770623	-	CHH	CAC	1	2	2	2	MGG_10534T0(Y):multidrug and toxin extrusion protein 1				0.5
supercont8.1	4873591	+	CHH	CAC	1	3	14	3	MGG_05341T0(Y):hypothetical protein				0.176471
supercont8.1	4876077	+	CHH	CAA	1	3	14	3	MGG_05341T0(Y):hypothetical protein				0.176471
supercont8.1	4937665	-	CHH	CAC	1	3	14	3	MGG_05358T0(Y):LYR family protein				0.176471
supercont8.1	4942302	-	CHH	CAT	1	2	4	2	MGG_16336T0(N):hypothetical protein				0.333333
supercont8.1	4963006	+	CHH	CTT	1	2	4	2	MGG_16340T0(N):hypothetical protein				0.333333
supercont8.1	4981744	+	CHH	CTA	1	2	2	2	MGG_13024T0(Y):hypothetical protein				0.5
supercont8.1	4985172	+	CHH	CTA	1	3	17	3	MGG_05371T0(Y):hypothetical protein				0.15
supercont8.1	5008202	-	CHH	CTA	1	2	5	2	MGG_16341T0(N):hypothetical protein				0.285714
supercont8.1	5041150	-	CHH	CAA	1	2	5	2	MGG_05384T0(N):ankyrin repeat domain-containing protein 29				0.285714
supercont8.1	5065873	+	CHH	CCA	1	3	17	3	MGG_05390T0(N):isotrichodermin C-15 hydroxylase				0.15
supercont8.1	5102156	+	CHH	CCA	1	2	5	2	MGG_05402T0(Y):hypothetical protein				0.285714
supercont8.1	5139094	-	CHH	CAT	1	3	10	3	MGG_05413T0(Y):MFS transporter				0.230769
supercont8.1	5149404	+	CHH	CTC	1	2	4	2	MGG_05417T0(Y):hypothetical protein				0.333333
supercont8.1	5193582	+	CHH	CTA	1	2	6	2	MGG_13058T0(Y):hypothetical protein				0.25
supercont8.1	5219652	-	CHH	CAA	1	2	4	2	MGG_05439T0(Y):hypothetical protein				0.333333
supercont8.1	5247628	+	CHH	CCA	1	3	17	3	MGG_05446T0(Y):hypothetical protein				0.15
supercont8.1	5288934	+	CHH	CAA	1	3	9	3	MGG_05459T0(Y):hypothetical protein				0.25
supercont8.1	5297494	+	CHH	CAC	9.88	4	10	3	MGG_16369T0(Y):predicted protein				0.285714
supercont8.1	5297514	+	CHH	CAA	30.72	3	6	2	MGG_16369T0(Y):predicted protein				0.333333
supercont8.1	5304990	-	CHH	CAC	43.24	2	2	2	MGG_16370T0(Y):predicted protein				0.5
supercont8.1	5312006	-	CHH	CAA	1	2	3	2	MGG_05464T0(Y):endo-1,4-beta-xylanase				0.4
supercont8.1	5340632	-	CHH	CAA	1	4	17	3	MGG_05473T0(N):hypothetical protein				0.190476
supercont8.1	5340843	-	CHH	CAT	1	4	5	2	MGG_05473T0(N):hypothetical protein				0.444444
supercont8.1	5344108	-	CHH	CAT	1	2	3	2	MGG_16371T1(Y):hypothetical protein	MGG_16371T0(Y):hypothetical protein			0.4
supercont8.1	5351296	+	CHH	CAA	1	3	19	3	MGG_16372T0(N):hypothetical protein				0.136364
supercont8.1	5351314	-	CHH	CAT	1	4	13	3	MGG_16372T0(N):hypothetical protein				0.235294
supercont8.1	5368092	-	CHH	CAA	1	3	12	3	MGG_13079T0(Y):Ser/Thr protein phosphatase				0.2
supercont8.1	5376488	-	CHH	CAC	1	2	6	2	MGG_05484T0(Y):AP-2 complex subunit mu-1	MGG_16373T0(N):hypothetical protein			0.25
supercont8.1	5445795	-	CHH	CAA	1	3	7	2	MGG_05500T0(N):hypothetical protein				0.3
supercont8.1	5491939	-	CHH	CAA	1	2	4	2	MGG_05518T0(N):hypothetical protein				0.333333
supercont8.1	5491941	-	CHH	CTC	1	2	4	2	MGG_05518T0(N):hypothetical protein				0.333333
supercont8.1	5497547	+	CHH	CAC	1	3	12	3	MGG_05520T0(N):exoglucanase 2				0.2
supercont8.1	5499115	+	CHH	CAT	1	2	6	2	MGG_05521T0(N):hypothetical protein				0.25
supercont8.1	5506208	+	CHH	CAT	1	3	12	3	MGG_16389T0(Y):hypothetical protein				0.2
supercont8.1	5541499	+	CHH	CTC	1	3	11	3	MGG_16395T0(Y):ATP-dependent Zn protease				0.214286
supercont8.1	5549272	+	CHH	CAC	1	3	17	3	MGG_15457T0(N):arylsulfatase				0.15
supercont8.1	5609116	+	CHH	CAC	1	2	4	2	MGG_13110T0(Y):hypothetical protein				0.333333
supercont8.1	5625101	+	CHH	CAC	1	2	4	2	MGG_15152T0(N):hypothetical protein				0.333333
supercont8.1	5693397	-	CHH	CCC	1	2	6	2	MGG_16410T0(N):hypothetical protein				0.25
supercont8.1	5727476	-	CHH	CTC	1	3	20	3	MGG_05587T0(N):actin-like protein arp-6				0.130435
supercont8.1	5790556	-	CHH	CAC	1	3	17	3	MGG_05596T0(Y):hydrolase				0.15
supercont8.1	5791479	-	CHH	CAC	1	2	2	2	MGG_05596T0(Y):hydrolase				0.5
supercont8.1	5804935	-	CHH	CAC	1	4	29	4	MGG_05599T0(Y):beta-glucosidase 1				0.121212
supercont8.1	5823223	+	CHH	CAC	1	3	14	3	MGG_15156T0(Y):phosphatidylinositol 3-kinase tor2				0.176471
supercont8.1	5825056	-	CHH	CAA	1	3	8	3	MGG_13132T0(N):hypothetical protein				0.272727
supercont8.1	5881641	-	CHH	CAA	1	2	5	2	MGG_05622T0(Y):hypothetical protein				0.285714
supercont8.1	5889983	+	CHH	CAA	1	3	12	3	MGG_05626T0(N):cytoskeleton assembly control protein SLA1p				0.2
supercont8.1	5916393	-	CHH	CAT	1	4	32	4	MGG_05633T0(N):hypothetical protein				0.111111
supercont8.1	5922479	+	CHH	CAT	1	3	14	3	MGG_05636T0(N):hypothetical protein				0.176471
supercont8.1	5967245	+	CHH	CAT	1	4	20	3	MGG_05646T0(N):G2/mitotic-specific cyclin-B				0.166667
supercont8.1	5978659	+	CHH	CTA	1	2	4	2	MGG_05650T0(Y):PAP2 domain-containing protein				0.333333
supercont8.1	5995147	-	CHH	CAA	1	2	6	2	MGG_05655T0(Y):hypothetical protein				0.25
supercont8.1	6051580	-	CHH	CTT	1	2	6	2	MGG_13149T0(N):A-factor-processing enzyme				0.25
supercont8.1	6068937	-	CHH	CAC	1	2	6	2	MGG_05671T0(N):protein phosphatase PP2A regulatory subunit A				0.25
supercont8.1	6075898	-	CHH	CAA	1	2	5	2	MGG_16443T0(N):protein phosphatase				0.285714
supercont8.1	6077378	-	CHH	CAA	1	4	12	3	MGG_05673T0(Y):40S ribosomal protein S3				0.25
supercont8.1	6079493	-	CHH	CAC	1	2	6	2	MGG_05674T0(N):hypothetical protein				0.25
supercont8.1	6082668	+	CHH	CAC	1	2	3	2	MGG_05675T0(N):hypothetical protein				0.4
supercont8.1	6138906	-	CHH	CTC	1	2	2	2	MGG_05692T0(Y):hypothetical protein				0.5
supercont8.1	6143377	+	CHH	CTC	1	2	6	2	MGG_05694T1(Y):Gtr1/RagA G domain-containing protein				0.25
supercont8.1	6148272	-	CHH	CCC	1	2	5	2	MGG_05695T0(N):hypothetical protein				0.285714
supercont8.1	6163194	+	CHH	CAC	1	3	9	3	MGG_05699T0(Y):hypothetical protein				0.25
supercont8.1	6168705	-	CHH	CAA	1	3	16	3	MGG_05700T0(N):RecQ helicase MUSN				0.157895
supercont8.1	6176326	+	CHH	CTT	1	2	4	2	MGG_16445T0(N):hypothetical protein				0.333333
supercont8.1	6181188	+	CHH	CCC	1	2	3	2	MGG_05706T0(N):hypothetical protein				0.4
supercont8.1	6216173	-	CHH	CAC	1	2	6	2	MGG_05714T0(N):hypothetical protein				0.25
supercont8.1	6240870	-	CHH	CAA	1	2	6	2	MGG_05720T0(Y):pre-mRNA-splicing factor CLF1				0.25
supercont8.1	6274845	+	CHH	CAT	1	2	5	2	MGG_05723T0(Y):fluconazole resistance protein 1				0.285714
supercont8.1	6291416	+	CHH	CAC	1	3	11	3	MGG_05727T0(Y):ankyrin repeat protein				0.214286
supercont8.1	6302290	-	CHH	CAC	1	2	2	2	MGG_13165T0(N):hypothetical protein				0.5
supercont8.1	6323286	-	CHH	CTT	1	2	3	2	MGG_05734T0(Y):phospho-2-dehydro-3-deoxyheptonate aldolase				0.4
supercont8.1	6347302	-	CHH	CCA	1	3	19	3	MGG_05741T0(N):isochorismatase domain-containing protein 2				0.136364
supercont8.1	6361395	-	CHH	CAA	1	2	3	2	MGG_16460T0(Y):hypothetical protein				0.4
supercont8.1	6380567	-	CHH	CAA	1	4	15	3	MGG_05748T0(Y):hypothetical protein				0.210526
supercont8.1	6400171	-	CHH	CAA	1	3	9	3	MGG_05753T0(N):protein disulfide-isomerase				0.25
supercont8.1	6422114	+	CHH	CAC	1	3	14	3	MGG_16467T0(Y):hypothetical protein				0.176471
supercont8.1	6435524	+	CHH	CAA	1	2	6	2	MGG_05761T0(N):hypothetical protein				0.25
supercont8.1	6438052	-	CHH	CAT	1	2	4	2	MGG_13178T0(Y):hypothetical protein				0.333333
supercont8.1	6440194	-	CHH	CAA	1	3	20	3	MGG_13178T0(Y):hypothetical protein				0.130435
supercont8.1	6452006	-	CHH	CAA	1	3	12	3	MGG_05768T0(Y):hypothetical protein				0.2
supercont8.1	6452046	-	CHH	CCT	1	3	6	2	MGG_05768T0(Y):hypothetical protein				0.333333
supercont8.1	6455412	-	CHH	CAC	1	3	19	3	MGG_05769T0(N):hypothetical protein				0.136364
supercont8.1	6491318	+	CHH	CTC	1	2	5	2	MGG_10605T0(N):kelch repeats protein				0.285714
supercont8.1	6492265	-	CHH	CAC	1	3	17	3	MGG_10605T0(N):kelch repeats protein				0.15
supercont8.1	6508640	-	CHH	CAA	1	3	14	3	MGG_10609T0(N):DNA-(apurinic or apyrimidinic site) lyase 1				0.176471
supercont8.1	6543137	-	CHH	CAA	1	2	5	2	MGG_10619T0(N):hypothetical protein				0.285714
supercont8.1	6568497	+	CHH	CAC	1	2	4	2	MGG_10632T0(N):hypothetical protein				0.333333
supercont8.1	6575956	-	CHH	CAC	1	3	9	3	MGG_10634T0(Y):chromate ion transporter	MGG_16477T0(N):hypothetical protein			0.25
supercont8.1	6589144	-	CHH	CCA	1	3	17	3	MGG_10638T0(Y):hypothetical protein				0.15
supercont8.1	6615073	-	CHH	CAT	1	2	4	2	MGG_10893T0(N):hypothetical protein				0.333333
supercont8.1	6615647	-	CHH	CCT	1	2	5	2	MGG_10893T0(N):hypothetical protein				0.285714
supercont8.1	6631055	-	CHH	CAA	1	3	17	3	MGG_16481T0(N):hypothetical protein				0.15
supercont8.1	6670009	-	CHH	CAC	1	3	19	3	MGG_04810T0(N):hypothetical protein				0.136364
supercont8.1	6746841	-	CHH	CTT	1	3	19	3	MGG_13762T0(Y):multidrug resistance protein 3				0.136364
supercont8.1	6749347	-	CHH	CAC	1	3	12	3	MGG_13763T0(Y):glycerate kinase				0.2
supercont8.1	6776401	-	CHH	CAC	1	3	16	3	MGG_13767T0(N):lovastatin nonaketide synthase				0.157895
supercont8.1	6782380	+	CHH	CAT	1	2	6	2	MGG_13768T0(Y):hypothetical protein				0.25
supercont8.1	6823432	-	CHH	CAA	1	4	35	4	MGG_16501T0(Y):hypothetical protein				0.102564
supercont8.1	6841815	+	CHH	CAA	1	2	6	2	MGG_04734T0(Y):hypothetical protein				0.25
supercont8.1	6846581	-	CHH	CAA	1	2	6	2	MGG_04732T0(N):acidic mammalian chitinase				0.25
supercont8.1	6861276	+	CHH	CCC	1	3	14	3	MGG_04726T0(N):isochorismatase family protein				0.176471
supercont8.1	6880553	+	CHH	CCA	1	3	20	3	MGG_04714T0(N):DNA-directed RNA polymerase II subunit RPB2				0.130435
supercont8.1	6906827	+	CHH	CTT	1	2	3	2	MGG_04710T0(N):translational activator GCN1				0.4
supercont8.1	6911248	-	CHH	CAC	1	3	16	3	MGG_04710T0(N):translational activator GCN1				0.157895
supercont8.1	6915780	+	CHH	CAC	1	2	6	2	MGG_04709T0(Y):hypothetical protein				0.25
supercont8.1	6915821	+	CHH	CAA	1	2	6	2	MGG_04709T0(Y):hypothetical protein				0.25
supercont8.1	6915865	+	CHH	CAC	1	2	5	2	MGG_04709T0(Y):hypothetical protein				0.285714
supercont8.1	6928267	+	CHH	CAA	1	3	11	3	MGG_04694T0(N):BET3 family protein				0.214286
supercont8.1	6938423	+	CHH	CAC	1	3	18	3	MGG_13778T0(Y):zinc finger protein GIS2				0.142857
supercont8.1	6953435	+	CHH	CAC	1	2	5	2	MGG_04686T0(Y):GTP-binding protein LepA				0.285714
supercont8.1	6983004	+	CHH	CCT	1	3	15	3	MGG_13783T0(N):aspartyl-tRNA synthetase				0.166667
supercont8.1	6995202	+	CHH	CTC	1	3	19	3	MGG_04679T0(N):ssgprc1				0.136364
supercont8.1	7010980	-	CHH	CCT	1	2	3	2	MGG_04676T0(N):mitotic check point protein BUB2				0.4
supercont8.1	7018976	+	CHH	CAA	1	2	4	2	MGG_04639T0(Y):phenol 2-monooxygenase				0.333333
supercont8.1	7064194	-	CHH	CAA	1	3	18	3	MGG_04625T0(N):hypothetical protein				0.142857
supercont8.1	7096195	-	CHH	CTT	1	2	3	2	MGG_04610T0(N):hypothetical protein				0.4
supercont8.1	7129060	-	CHH	CTC	1	2	3	2	MGG_13798T0(N):hypothetical protein				0.4
supercont8.1	7145459	+	CHH	CAA	1	3	20	3	MGG_04590T0(Y):acetyl-coenzyme A synthetase				0.130435
supercont8.1	7183817	+	CHH	CAC	1	2	5	2	MGG_16515T0(Y):hypothetical protein				0.285714
supercont8.1	7193819	-	CHH	CAA	1	2	4	2	MGG_04563T0(N):hypothetical protein				0.333333
supercont8.1	7202514	+	CHH	CAC	1	4	20	3	MGG_04559T0(Y):exocyst complex component protein				0.166667
supercont8.1	7205716	+	CHH	CCT	1	3	10	3	MGG_04558T1(Y):pre-mRNA-processing factor 39	MGG_04558T0(Y):pre-mRNA-processing factor 39			0.230769
supercont8.1	7213390	-	CHH	CCA	1	3	17	3	MGG_13806T0(N):14-3-3 family protein				0.15
supercont8.1	7241094	+	CHH	CAT	1	2	6	2	MGG_04549T0(Y):synaptojanin 2				0.25
supercont8.1	7249186	-	CHH	CAC	1	2	4	2	MGG_04547T0(N):endoglucanase II				0.333333
supercont8.1	7288564	+	CHH	CAC	1	3	20	3	MGG_04503T0(Y):carbamoyl-phosphate synthase subunit arginine-specific large				0.130435
supercont8.1	7293719	-	CHH	CTC	1	2	5	2	MGG_04501T0(N):hypothetical protein				0.285714
supercont8.1	7343136	-	CHH	CAC	1	2	6	2	MGG_04483T0(N):mitochondrial carrier protein				0.25
supercont8.1	7348625	-	CHH	CAC	1	2	3	2	MGG_04481T0(N):hypothetical protein				0.4
supercont8.1	7357364	-	CHH	CAA	1	3	19	3	MGG_04478T0(N):fimbrin				0.136364
supercont8.1	7398466	+	CHH	CAT	1	2	3	2	MGG_04468T0(N):hypothetical protein				0.4
supercont8.1	7412795	+	CHH	CAC	1	2	6	2	MGG_04464T0(Y):alpha-mannosidase				0.25
supercont8.1	7440187	-	CHH	CAC	1	3	17	3	MGG_04418T0(N):hypothetical protein				0.15
supercont8.1	7471378	+	CHH	CAA	1	3	10	3	MGG_04400T0(Y):ATP-dependent RNA helicase eIF4A				0.230769
supercont8.1	7572714	+	CHH	CAC	1	2	6	2	MGG_08612T0(Y):hypothetical protein				0.25
supercont8.1	7574939	-	CHH	CAC	1	3	19	3	MGG_08613T0(N):polymerase 2 ADP-ribosyltransferase 2				0.136364
supercont8.1	7597276	+	CHH	CCA	1	3	12	3	MGG_08621T0(Y):hypothetical protein				0.2
supercont8.1	7601381	+	CHH	CAT	1	3	14	3	MGG_08623T0(Y):neutral alpha-glucosidase AB				0.176471
supercont8.1	7602535	+	CHH	CAT	1	3	20	3	MGG_08623T0(Y):neutral alpha-glucosidase AB				0.130435
supercont8.1	7602545	+	CHH	CCC	1	4	17	3	MGG_08623T0(Y):neutral alpha-glucosidase AB				0.190476
supercont8.1	7627830	+	CHH	CCA	1	2	6	2	MGG_14266T0(N):ubiquitin-conjugating enzyme				0.25
supercont8.1	7628701	-	CHH	CAC	1	2	6	2	MGG_14266T0(N):ubiquitin-conjugating enzyme				0.25
supercont8.1	7628768	-	CHH	CAA	1	2	6	2	MGG_14266T0(N):ubiquitin-conjugating enzyme				0.25
supercont8.1	7637139	-	CHH	CAA	1	3	14	3	MGG_08638T0(Y):ubiquitin C-terminal hydrolase				0.176471
supercont8.1	7641043	+	CHH	CAT	1	3	12	3	MGG_08639T0(Y):hypothetical protein				0.2
supercont8.1	7645261	+	CHH	CAC	1	3	19	3	MGG_14268T0(N):urease accessory protein UreF				0.136364
supercont8.1	7668556	+	CHH	CAC	1	2	6	2	MGG_08647T0(Y):hypothetical protein				0.25
supercont8.1	7680040	+	CHH	CTA	1	2	3	2	MGG_08651T0(Y):ankyrin repeatl protein				0.4
supercont8.1	7680087	+	CHH	CCC	1	2	5	2	MGG_08651T0(Y):ankyrin repeatl protein				0.285714
supercont8.1	7680454	-	CHH	CTA	1	3	17	3	MGG_08651T0(Y):ankyrin repeatl protein				0.15
supercont8.1	7700768	-	CHH	CAA	1	2	6	2	MGG_16544T0(N):predicted protein				0.25
supercont8.1	7714357	-	CHH	CAT	1	3	3	2	MGG_14270T0(N):hypothetical protein				0.5
supercont8.1	7720922	+	CHH	CTC	1	3	7	2	MGG_08663T0(Y):hypothetical protein				0.3
supercont8.1	7786782	+	CHH	CAC	1	2	6	2	MGG_08683T0(Y):hypothetical protein				0.25
supercont8.1	7975642	+	CHH	CAA	1	4	19	3	MGG_16580T0(Y):predicted protein				0.173913
supercont8.2	44397	+	CHH	CCT	1	3	11	3	MGG_10751T0(N):peroxisomal copper amine oxidase				0.214286
supercont8.2	64240	+	CHH	CAC	1	2	2	2	MGG_10993T0(Y):3-(3-hydroxy-phenyl)propionate hydroxylase				0.5
supercont8.2	78445	-	CHH	CTT	1	3	12	3	MGG_10747T0(Y):hypothetical protein				0.2
supercont8.2	86150	-	CHH	CAC	1	2	5	2	MGG_10744T0(N):beta-lactamase				0.285714
supercont8.2	93402	-	CHH	CAT	1	2	4	2	MGG_10741T0(N):hypothetical protein				0.333333
supercont8.2	207340	+	CHH	CAT	1	2	4	2	MGG_15506T0(N):hypothetical protein				0.333333
supercont8.2	211014	-	CHH	CTT	1	2	6	2	MGG_15508T0(N):hypothetical protein				0.25
supercont8.2	217743	-	CHH	CAT	1	3	18	3	MGG_11047T0(Y):DNA repair and recombination protein RAD5C				0.142857
supercont8.2	223744	-	CHH	CAA	1	2	2	2	MGG_14087T0(Y):beta 1,3 exoglucanase				0.5
supercont8.2	261506	+	CHH	CCA	1	3	19	3	MGG_10443T0(Y):hypothetical protein				0.136364
supercont8.2	312972	+	CHH	CAC	1	3	11	3	MGG_15517T0(N):hypothetical protein				0.214286
supercont8.2	324216	-	CHH	CAC	14	2	3	2	MGG_10463T0(N):hypothetical protein				0.4
supercont8.2	346534	-	CHH	CCA	1	3	20	3	MGG_10469T0(Y):hypothetical protein				0.130435
supercont8.2	383765	+	CHH	CAC	1	3	15	3	MGG_10481T0(N):NACHT and WD domain-containing protein	MGG_10481T1(N):NACHT and WD domain-containing protein			0.166667
supercont8.2	420740	-	CHH	CAT	1	3	4	2	MGG_10493T0(N):cation efflux protein/zinc transporter				0.428571
supercont8.2	477429	-	CHH	CAT	1	3	16	3	MGG_10380T0(Y):cystathionine-gamma-lyase				0.157895
supercont8.2	477460	-	CHH	CAA	1	3	13	3	MGG_10380T0(Y):cystathionine-gamma-lyase				0.1875
supercont8.2	509641	+	CHH	CAC	1	2	6	2	MGG_10837T0(Y):hypothetical protein				0.25
supercont8.2	510337	+	CHH	CAC	1	2	2	2	MGG_10837T0(Y):hypothetical protein				0.5
supercont8.2	527225	-	CHH	CAC	1	3	17	3	MGG_10831T0(Y):transmembrane protein 111				0.15
supercont8.2	568628	-	CHH	CCT	1	3	10	3	MGG_10957T0(N):hypothetical protein				0.230769
supercont8.2	577940	-	CHH	CCA	1	3	12	3	MGG_14736T0(N):hypothetical protein				0.2
supercont8.2	586664	+	CHH	CAA	1	2	6	2	MGG_11061T0(Y):hypothetical protein				0.25
supercont8.2	616415	-	CHH	CAC	1	2	5	2	MGG_04359T0(N):phosphorus acquisition-controlling protein				0.285714
supercont8.2	642215	+	CHH	CAC	1	4	32	4	MGG_04366T0(N):kinesin-II 85 kDa subunit				0.111111
supercont8.2	646094	-	CHH	CTC	1	3	12	3	MGG_15530T0(Y):hypothetical protein				0.2
supercont8.2	650560	+	CHH	CAC	1	4	21	3	MGG_04368T0(N):stage V sporulation protein K				0.16
supercont8.2	664097	+	CHH	CAC	1	3	17	3	MGG_04372T0(N):hypothetical protein				0.15
supercont8.2	686616	-	CHH	CAC	1	2	6	2	MGG_04378T0(N):integral membrane protein				0.25
supercont8.2	728530	+	CHH	CAA	1	2	5	2	MGG_15536T0(Y):hypothetical protein				0.285714
supercont8.2	730142	-	CHH	CCT	1	3	18	3	MGG_15536T0(Y):hypothetical protein				0.142857
supercont8.2	731315	-	CHH	CAA	1	2	3	2	MGG_15536T0(Y):hypothetical protein				0.4
supercont8.2	747121	+	CHH	CAA	1	3	16	3	MGG_04414T0(Y):hypothetical protein				0.157895
supercont8.2	768189	+	CHH	CTC	1	3	16	3	MGG_04428T0(N):zinc finger transcription factor ace1				0.157895
supercont8.2	792574	+	CHH	CAA	1	3	20	3	MGG_04433T0(N):sulfate transporter				0.130435
supercont8.2	803891	-	CHH	CAA	1	3	17	3	MGG_04437T0(Y):heat shock protein 78				0.15
supercont8.2	814848	-	CHH	CAT	1	2	6	2	MGG_04440T0(N):hypothetical protein				0.25
supercont8.2	826313	-	CHH	CAC	1	2	3	2	MGG_04445T0(N):dipeptidyl-peptidase 3				0.4
supercont8.2	844862	+	CHH	CAA	1	2	3	2	MGG_04453T0(Y):mitochondrial ATPase complex subunit ATP10				0.4
supercont8.2	846196	+	CHH	CAA	1	2	4	2	MGG_04453T0(Y):mitochondrial ATPase complex subunit ATP10	MGG_04454T0(N):transporter GOS1			0.333333
supercont8.2	856423	-	CHH	CAA	1	3	9	3	MGG_04458T0(N):thymidylate synthase				0.25
supercont8.2	859779	-	CHH	CAC	1	2	5	2	MGG_04459T0(N):hypothetical protein				0.285714
supercont8.2	874666	+	CHH	CAA	1	3	20	3	MGG_04514T0(Y):glycolipid 2-alpha-mannosyltransferase				0.130435
supercont8.2	883210	-	CHH	CAC	1	2	6	2	MGG_04517T0(N):hypothetical protein				0.25
supercont8.2	887513	-	CHH	CAA	1	2	6	2	MGG_04518T0(Y):sporulation protein RMD5				0.25
supercont8.2	890565	+	CHH	CTA	1	3	18	3	MGG_04519T0(N):hypothetical protein				0.142857
supercont8.2	902001	-	CHH	CTC	1	2	2	2	MGG_11387T0(N):DNA repair protein RAD50				0.5
supercont8.2	1025079	-	CHH	CTT	1	3	11	3	MGG_04576T0(Y):high affinity ammonium transporter				0.214286
supercont8.2	1025716	+	CHH	CTT	1	2	6	2	MGG_04577T0(Y):hypothetical protein				0.25
supercont8.2	1030302	+	CHH	CAC	1	4	10	3	MGG_04584T0(Y):HNRNP arginine N-methyltransferase				0.285714
supercont8.2	1045023	-	CHH	CAC	1	3	6	2	MGG_04588T0(Y):Sir2 family histone deacetylase Hst4				0.333333
supercont8.2	1050617	+	CHH	CTC	1	2	2	2	MGG_04589T0(N):chromodomain helicase DNA binding protein				0.5
supercont8.2	1072450	-	CHH	CCA	1	2	6	2	MGG_04603T0(N):hypothetical protein	MGG_15548T0(Y):hypothetical protein			0.25
supercont8.2	1087626	+	CHH	CAC	1	2	2	2	MGG_04611T0(N):carbonic anhydrase Nce103				0.5
supercont8.2	1090946	-	CHH	CTT	1	4	26	4	MGG_04613T0(Y):ATP-binding domain-containing protein 3				0.133333
supercont8.2	1097059	+	CHH	CAA	1	2	4	2	MGG_04615T0(Y):histone acetyltransferase				0.333333
supercont8.2	1102278	+	CHH	CAA	1	3	12	3	MGG_04617T0(Y):hypothetical protein				0.2
supercont8.2	1102774	-	CHH	CAA	1	3	19	3	MGG_04617T0(Y):hypothetical protein				0.136364
supercont8.2	1134347	+	CHH	CAA	1	3	14	3	MGG_14742T0(N):tRNA(His) guanylyltransferase				0.176471
supercont8.2	1142332	+	CHH	CAA	1	3	13	3	MGG_04652T0(Y):DNA-directed RNA polymerase II largest subunit				0.1875
supercont8.2	1182945	-	CHH	CAT	1	3	18	3	MGG_04659T0(Y):hypothetical protein				0.142857
supercont8.2	1194605	+	CHH	CAA	1	2	5	2	MGG_04664T0(Y):hypothetical protein				0.285714
supercont8.2	1220416	+	CHH	CAC	1	3	17	3	MGG_15554T0(N):hypothetical protein				0.15
supercont8.2	1223193	-	CHH	CTT	1	3	7	2	MGG_04672T0(N):hypothetical protein				0.3
supercont8.2	1241852	-	CHH	CCA	1	2	2	2	MGG_04675T0(N):hypothetical protein				0.5
supercont8.2	1276013	-	CHH	CCT	1	2	3	2	MGG_04699T0(N):C2H2 finger domain-containing protein FlbC				0.4
supercont8.2	1276018	-	CHH	CTA	1	2	4	2	MGG_04699T0(N):C2H2 finger domain-containing protein FlbC				0.333333
supercont8.2	1276021	-	CHH	CAT	1	2	4	2	MGG_04699T0(N):C2H2 finger domain-containing protein FlbC				0.333333
supercont8.2	1276029	-	CHH	CTC	1	2	3	2	MGG_04699T0(N):C2H2 finger domain-containing protein FlbC				0.4
supercont8.2	1276033	-	CHH	CAA	1	2	3	2	MGG_04699T0(N):C2H2 finger domain-containing protein FlbC				0.4
supercont8.2	1276037	-	CHH	CAT	1	2	2	2	MGG_04699T0(N):C2H2 finger domain-containing protein FlbC				0.5
supercont8.2	1276045	-	CHH	CAC	1	2	2	2	MGG_04699T0(N):C2H2 finger domain-containing protein FlbC				0.5
supercont8.2	1276046	-	CHH	CCA	1	2	2	2	MGG_04699T0(N):C2H2 finger domain-containing protein FlbC				0.5
supercont8.2	1276048	-	CHH	CAC	1	2	2	2	MGG_04699T0(N):C2H2 finger domain-containing protein FlbC				0.5
supercont8.2	1276049	-	CHH	CCA	1	2	2	2	MGG_04699T0(N):C2H2 finger domain-containing protein FlbC				0.5
supercont8.2	1294142	-	CHH	CAA	1	2	6	2	MGG_04703T0(Y):hypothetical protein				0.25
supercont8.2	1298503	+	CHH	CTC	1	2	5	2	MGG_04703T0(Y):hypothetical protein				0.285714
supercont8.2	1299266	-	CHH	CAA	1	3	19	3	MGG_04703T0(Y):hypothetical protein				0.136364
supercont8.2	1304086	+	CHH	CAC	1	3	13	3	MGG_15563T0(Y):hypothetical protein				0.1875
supercont8.2	1310723	+	CHH	CAA	1	3	19	3	MGG_15566T0(Y):hypothetical protein				0.136364
supercont8.2	1327810	+	CHH	CAC	1	3	18	3	MGG_04724T0(N):anaphase-promoting complex subunit 2				0.142857
supercont8.2	1334681	-	CHH	CAT	1	2	3	2	MGG_04729T0(N):hypothetical protein				0.4
supercont8.2	1351962	-	CHH	CTA	1	2	5	2	MGG_04740T0(Y):hypothetical protein				0.285714
supercont8.2	1355179	+	CHH	CAC	1	3	11	3	MGG_04743T0(N):PKHD-type hydroxylase TPA1				0.214286
supercont8.2	1385951	-	CHH	CAT	1	2	4	2	MGG_04759T0(N):hypothetical protein				0.333333
supercont8.2	1391015	-	CHH	CCA	1	2	6	2	MGG_04761T0(Y):hypothetical protein				0.25
supercont8.2	1409528	+	CHH	CAC	1	3	11	3	MGG_04773T0(Y):oligosaccharyl transferase STT3 subunit				0.214286
supercont8.2	1410291	-	CHH	CCA	1	3	16	3	MGG_04773T0(Y):oligosaccharyl transferase STT3 subunit				0.157895
supercont8.2	1413297	+	CHH	CTC	1	2	5	2	MGG_14745T0(Y):hypothetical protein				0.285714
supercont8.2	1418088	+	CHH	CTA	1	3	9	3	MGG_04788T0(N):hypothetical protein				0.25
supercont8.2	1438969	+	CHH	CCC	1	3	13	3	MGG_14746T0(Y):PH domain-containing protein				0.1875
supercont8.2	1456760	+	CHH	CAA	1	4	24	4	MGG_11351T0(Y):pre-mRNA-splicing factor ATP-dependent RNA helicase prp16				0.142857
supercont8.2	1458652	-	CHH	CAC	1	4	18	3	MGG_04803T0(Y):transmembrane and coiled-coil domain-containing protein 4				0.181818
supercont8.2	1462200	-	CHH	CAA	1	4	24	4	MGG_04803T0(Y):transmembrane and coiled-coil domain-containing protein 4				0.142857
supercont8.2	1462741	-	CHH	CTA	1	2	6	2	MGG_04803T0(Y):transmembrane and coiled-coil domain-containing protein 4				0.25
supercont8.2	1467559	+	CHH	CAA	1	3	10	3	MGG_04805T0(N):citrate lyase subunit beta				0.230769
supercont8.2	1479599	+	CHH	CCA	1	3	16	3	MGG_04817T0(N):cation transport regulator-like protein 2				0.157895
supercont8.2	1486745	-	CHH	CTC	1	2	4	2	MGG_04819T0(N):hypothetical protein				0.333333
supercont8.2	1501951	-	CHH	CCC	1	2	3	2	MGG_04825T0(N):endopolyphosphatase				0.4
supercont8.2	1505358	-	CHH	CAC	1	2	4	2	MGG_04826T0(N):glycine cleavage system T protein				0.333333
supercont8.2	1516279	-	CHH	CAT	1	2	5	2	MGG_04831T0(N):hypothetical protein				0.285714
supercont8.2	1550609	-	CHH	CAC	1	3	13	3	MGG_04839T0(N):peroxisomal dehydratase				0.1875
supercont8.2	1551468	-	CHH	CCA	1	2	2	2	MGG_04839T0(N):peroxisomal dehydratase				0.5
supercont8.2	1568146	+	CHH	CAA	1	3	11	3	MGG_11346T0(N):hypothetical protein				0.214286
supercont8.2	1582340	-	CHH	CAA	1	3	9	3	MGG_10126T0(Y):aspartyl aminopeptidase				0.25
supercont8.2	1583987	+	CHH	CAA	1	3	19	3	MGG_10127T0(N):exportin-T				0.136364
supercont8.2	1585019	+	CHH	CAC	1	3	11	3	MGG_10127T0(N):exportin-T				0.214286
supercont8.2	1586679	-	CHH	CTT	1	2	6	2	MGG_10127T0(N):exportin-T				0.25
supercont8.2	1590295	-	CHH	CAC	1	3	16	3	MGG_14752T0(N):hypothetical protein				0.157895
supercont8.2	1599205	+	CHH	CCA	1	2	6	2	MGG_11343T0(Y):phosphoribosylformylglycinamidine cyclo-ligase				0.25
supercont8.2	1625148	+	CHH	CAT	1	3	5	2	MGG_10153T0(N):hypothetical protein				0.375
supercont8.2	1642885	+	CHH	CCA	1	2	6	2	MGG_10158T0(Y):QDE-2-interacting protein				0.25
supercont8.2	1642959	+	CHH	CTT	1	2	6	2	MGG_10158T0(Y):QDE-2-interacting protein				0.25
supercont8.2	1643591	-	CHH	CAC	1	4	18	3	MGG_10158T0(Y):QDE-2-interacting protein				0.181818
supercont8.2	1643895	-	CHH	CAT	1	2	5	2	MGG_10158T0(Y):QDE-2-interacting protein				0.285714
supercont8.2	1683896	+	CHH	CCT	1	2	4	2	MGG_10184T0(N):hypothetical protein				0.333333
supercont8.2	1703180	-	CHH	CAC	1	2	4	2	MGG_11336T0(N):hypothetical protein				0.333333
supercont8.2	1716986	+	CHH	CCT	1	2	2	2	MGG_10194T0(Y):hypothetical protein				0.5
supercont8.2	1730093	+	CHH	CTT	1	2	5	2	MGG_10197T0(N):hypothetical protein				0.285714
supercont8.2	1747261	+	CHH	CCA	1	3	19	3	MGG_10199T0(Y):leucine Rich Repeat domain-containing protein				0.136364
supercont8.2	1762658	+	CHH	CAA	1	4	21	3	MGG_08820T0(N):hypothetical protein				0.16
supercont8.2	1786192	-	CHH	CAC	1	2	6	2	MGG_15592T0(Y):hypothetical protein				0.25
supercont8.2	1824559	+	CHH	CAC	1	3	10	3	MGG_08839T0(Y):hypothetical protein				0.230769
supercont8.2	1850047	-	CHH	CAC	1	3	17	3	MGG_08847T0(Y):tyrosyl-DNA phosphodiesterase domain-containing protein				0.15
supercont8.2	1876634	+	CHH	CAA	1	4	24	4	MGG_14755T0(N):vacuolar protein sorting-associated protein 45				0.142857
supercont8.2	1892614	-	CHH	CAA	1	3	9	3	MGG_08856T0(N):membrane-bound O-acyltransferase domain-containing protein 1				0.25
supercont8.2	1915229	+	CHH	CAC	1	2	6	2	MGG_11326T0(Y):NAK protein kinase				0.25
supercont8.2	1921758	+	CHH	CCT	1	2	2	2	MGG_08866T0(Y):eukaryotic translation initiation factor 5				0.5
supercont8.2	1960298	-	CHH	CAT	1	3	8	3	MGG_15601T0(N):TATA-box-binding protein				0.272727
supercont8.2	1964747	-	CHH	CAA	1	2	6	2	MGG_08880T0(N):hypothetical protein				0.25
supercont8.2	1972589	+	CHH	CAA	1	2	6	2	MGG_11322T0(N):dephospho-CoA kinase				0.25
supercont8.2	1978140	-	CHH	CAC	1	2	4	2	MGG_08883T0(Y):hypothetical protein				0.333333
supercont8.2	1984904	+	CHH	CTT	1	4	20	3	MGG_08884T0(N):hypothetical protein				0.166667
supercont8.2	2016429	+	CHH	CTT	1	2	6	2	MGG_08891T0(N):maltose permease				0.25
supercont8.2	2021167	-	CHH	CAT	1	2	6	2	MGG_08893T0(Y):hypothetical protein				0.25
supercont8.2	2045316	+	CHH	CAC	1	4	32	4	MGG_08900T0(N):WD40 domain-containing protein				0.111111
supercont8.2	2056758	+	CHH	CCC	1	2	4	2	MGG_08904T0(N):hypothetical protein				0.333333
supercont8.2	2071847	-	CHH	CCT	1	2	5	2	MGG_14763T0(N):Cullin-4B				0.285714
supercont8.2	2131594	-	CHH	CCT	1	3	15	3	MGG_08922T0(Y):hypothetical protein				0.166667
supercont8.2	2160490	+	CHH	CAC	1	3	20	3	MGG_11311T0(N):hypothetical protein				0.130435
supercont8.2	2164068	-	CHH	CAT	1	3	20	3	MGG_08932T0(Y):hypothetical protein				0.130435
supercont8.2	2179086	-	CHH	CAC	1	2	3	2	MGG_08935T0(N):hypothetical protein				0.4
supercont8.2	2182548	-	CHH	CTC	1	2	4	2	MGG_08936T0(Y):hypothetical protein				0.333333
supercont8.2	2189823	-	CHH	CAC	1	2	2	2	MGG_08938T0(Y):hypothetical protein				0.5
supercont8.2	2203003	+	CHH	CCC	1	2	6	2	MGG_15612T0(N):hypothetical protein				0.25
supercont8.2	2263723	-	CHH	CAC	1	3	11	3	MGG_08954T0(Y):glycosyltransferase family 28 domain-containing protein	MGG_08954T1(Y):glycosyltransferase family 28 domain-containing protein			0.214286
supercont8.2	2318596	+	CHH	CAC	1	4	25	4	MGG_14767T0(N):non-ribosomal peptide synthetase				0.137931
supercont8.2	2337970	+	CHH	CAC	1	2	2	2	MGG_11286T0(Y):oxidoreductase				0.5
supercont8.2	2346387	+	CHH	CAT	1	4	22	4	MGG_08975T0(N):3-hydroxy-3-methylglutaryl-coenzyme A reductase				0.153846
supercont8.2	2380923	-	CHH	CAA	1	4	16	3	MGG_08987T0(N):hypothetical protein				0.2
supercont8.2	2460941	-	CHH	CTT	1	3	19	3	MGG_01163T0(N):hypothetical protein				0.136364
supercont8.2	2463570	+	CHH	CAC	1	2	5	2	MGG_11284T0(Y):hypothetical protein				0.285714
supercont8.2	2467911	-	CHH	CAA	1	2	5	2	MGG_01165T0(N):isoleucyl-tRNA synthetase				0.285714
supercont8.2	2469912	-	CHH	CAT	1	3	18	3	MGG_01166T0(Y):hypothetical protein				0.142857
supercont8.2	2471378	+	CHH	CCA	1	2	3	2	MGG_01166T0(Y):hypothetical protein				0.4
supercont8.2	2503814	+	CHH	CAA	1	3	19	3	MGG_01171T0(Y):hypothetical protein				0.136364
supercont8.2	2514684	-	CHH	CAC	1	3	18	3	MGG_01174T0(N):hypothetical protein				0.142857
supercont8.2	2532361	-	CHH	CAT	1	3	16	3	MGG_01180T0(Y):3-hydroxyacyl-CoA dehydrogenase type-2				0.157895
supercont8.2	2551138	-	CHH	CAT	1	2	4	2	MGG_11278T0(Y):mitochondrion protein				0.333333
supercont8.2	2634563	+	CHH	CAT	1	3	11	3	MGG_11267T0(Y):tetrahydrofolylpolyglutamate synthase				0.214286
supercont8.2	2664824	+	CHH	CAC	1	4	23	4	MGG_01209T0(N):hypothetical protein				0.148148
supercont8.2	2665738	-	CHH	CAC	1	3	13	3	MGG_01209T0(N):hypothetical protein				0.1875
supercont8.2	2679114	-	CHH	CTC	1	2	6	2	MGG_01211T0(N):hypothetical protein				0.25
supercont8.2	2701962	-	CHH	CAT	1	3	16	3	MGG_15645T2(N):hypothetical protein	MGG_15645T0(N):hypothetical protein	MGG_15645T1(N):hypothetical protein		0.157895
supercont8.2	2706101	-	CHH	CAA	1	3	19	3	MGG_01217T0(Y):multiple RNA-binding domain-containing protein 1				0.136364
supercont8.2	2719213	+	CHH	CCT	1	3	19	3	MGG_01219T0(Y):hypothetical protein				0.136364
supercont8.2	2791666	+	CHH	CAA	1	3	20	3	MGG_01236T0(N):WD repeat-containing protein slp1				0.130435
supercont8.2	2802970	+	CHH	CAA	1	3	19	3	MGG_01238T0(N):hypothetical protein				0.136364
supercont8.2	2807509	-	CHH	CAC	1	3	18	3	MGG_01240T0(N):RING-8 protein				0.142857
supercont8.2	2808224	-	CHH	CCC	1	2	2	2	MGG_01240T0(N):RING-8 protein				0.5
supercont8.2	2815828	-	CHH	CAC	1	3	19	3	MGG_11256T0(N):actl6a protein				0.136364
supercont8.2	2820147	+	CHH	CTC	1	2	6	2	MGG_01243T0(N):hypothetical protein				0.25
supercont8.2	2820150	+	CHH	CTC	1	2	6	2	MGG_01243T0(N):hypothetical protein				0.25
supercont8.2	2820152	+	CHH	CTC	1	2	6	2	MGG_01243T0(N):hypothetical protein				0.25
supercont8.2	2820154	+	CHH	CCC	1	2	6	2	MGG_01243T0(N):hypothetical protein				0.25
supercont8.2	2820161	+	CHH	CCC	1	2	4	2	MGG_01243T0(N):hypothetical protein				0.333333
supercont8.2	2820163	+	CHH	CCC	1	2	5	2	MGG_01243T0(N):hypothetical protein				0.285714
supercont8.2	2824506	-	CHH	CAT	1	2	5	2	MGG_01244T0(N):hypothetical protein				0.285714
supercont8.2	2824522	-	CHH	CCC	1	2	5	2	MGG_01244T0(N):hypothetical protein				0.285714
supercont8.2	2898543	+	CHH	CAC	1	2	6	2	MGG_01266T0(Y):hypothetical protein				0.25
supercont8.2	2898696	+	CHH	CTC	1	2	5	2	MGG_01266T0(Y):hypothetical protein				0.285714
supercont8.2	2901718	-	CHH	CAC	1	2	2	2	MGG_11244T0(N):hypothetical protein				0.5
supercont8.2	2931028	+	CHH	CAC	1	3	11	3	MGG_01274T0(N):RNA-binding protein				0.214286
supercont8.2	2933533	+	CHH	CAC	1	2	3	2	MGG_01275T0(N):hypothetical protein				0.4
supercont8.2	2954102	+	CHH	CTA	1	2	3	2	MGG_01279T0(Y):CAMK/CAMKL/KIN1 protein kinase				0.4
supercont8.2	2955733	-	CHH	CAT	1	4	34	4	MGG_01281T0(Y):glycerol kinase				0.105263
supercont8.2	2956291	-	CHH	CTT	1	3	18	3	MGG_01281T0(Y):glycerol kinase				0.142857
supercont8.2	2999282	-	CHH	CAC	1	2	5	2	MGG_01291T0(N):glycerol-3-phosphate O-acyltransferase 1				0.285714
supercont8.2	2999288	-	CHH	CAC	1	2	6	2	MGG_01291T0(N):glycerol-3-phosphate O-acyltransferase 1				0.25
supercont8.2	3001139	-	CHH	CAT	1	2	2	2	MGG_01292T0(N):nucleolar protein NOP2				0.5
supercont8.2	3004553	-	CHH	CAC	1	2	3	2	MGG_01294T0(N):hypothetical protein				0.4
supercont8.2	3027029	-	CHH	CAT	1	3	19	3	MGG_01299T0(Y):hypothetical protein				0.136364
supercont8.2	3028891	+	CHH	CAC	1	3	20	3	MGG_01299T0(Y):hypothetical protein				0.130435
supercont8.2	3037765	-	CHH	CAC	1	2	5	2	MGG_01302T0(N):hypothetical protein				0.285714
supercont8.2	3042740	+	CHH	CTT	1	3	15	3	MGG_01304T0(N):hypothetical protein				0.166667
supercont8.2	3059486	-	CHH	CCA	1	3	14	3	MGG_01309T0(N):histidine biosynthesis trifunctional protein				0.176471
supercont8.2	3079078	+	CHH	CTC	1	3	19	3	MGG_15668T0(N):hypothetical protein				0.136364
supercont8.2	3094767	-	CHH	CAA	1	3	19	3	MGG_15672T0(N):threonyl-tRNA synthetase				0.136364
supercont8.2	3097039	-	CHH	CTT	1	3	20	3	MGG_01323T0(Y):hypothetical protein				0.130435
supercont8.2	3100778	-	CHH	CCA	1	2	6	2	MGG_01324T0(Y):urease				0.25
supercont8.2	3125912	+	CHH	CCA	1	2	3	2	MGG_11231T0(Y):hypothetical protein				0.4
supercont8.2	3126061	+	CHH	CAA	1	2	5	2	MGG_11231T0(Y):hypothetical protein				0.285714
supercont8.2	3181314	+	CHH	CTT	1	3	20	3	MGG_01342T0(Y):sensory/regulatory protein rpfC				0.130435
supercont8.2	3182336	-	CHH	CAC	1	2	6	2	MGG_01342T0(Y):sensory/regulatory protein rpfC				0.25
supercont8.2	3188139	-	CHH	CAA	1	2	6	2	MGG_01344T0(Y):BUD32 protein kinase				0.25
supercont8.2	3194062	+	CHH	CAA	1	3	13	3	MGG_15675T0(Y):mitogen-activated protein kinase MAF1				0.1875
supercont8.2	3241952	+	CHH	CCT	1	2	5	2	MGG_01359T0(N):saccharopine dehydrogenase				0.285714
supercont8.2	3249749	-	CHH	CCA	1	2	3	2	MGG_01361T0(N):PHO85 cyclin-1				0.4
supercont8.2	3264216	-	CHH	CAC	1	3	20	3	MGG_01364T0(Y):hypothetical protein				0.130435
supercont8.2	3270130	+	CHH	CAA	1	3	10	3	MGG_11223T0(N):enoyl-CoA hydratase/isomerase				0.230769
supercont8.2	3285765	-	CHH	CCT	1	3	5	2	MGG_01368T0(Y):hypothetical protein	MGG_01369T0(N):alpha/beta hydrolase fold-3 domain-containing protein			0.375
supercont8.2	3289034	-	CHH	CCC	1	2	6	2	MGG_01370T0(Y):vacuolar protein sorting-associated protein 70				0.25
supercont8.2	3298959	+	CHH	CAT	1	2	5	2	MGG_01373T0(N):arabinose-proton symporter				0.285714
supercont8.2	3331109	+	CHH	CTA	1	3	4	2	MGG_01381T0(Y):calcium permease				0.428571
supercont8.2	3337243	+	CHH	CAA	1	2	6	2	MGG_14778T0(Y):leptomycin B resistance protein pmd1				0.25
supercont8.2	3338265	+	CHH	CAT	1	3	10	3	MGG_14778T0(Y):leptomycin B resistance protein pmd1				0.230769
supercont8.2	3339130	+	CHH	CTT	1	3	15	3	MGG_14778T0(Y):leptomycin B resistance protein pmd1				0.166667
supercont8.2	3346636	+	CHH	CAT	1	2	4	2	MGG_15688T0(Y):hypothetical protein				0.333333
supercont8.2	3355064	-	CHH	CAC	1	3	6	2	MGG_01385T0(Y):choline transporter				0.333333
supercont8.2	3427271	-	CHH	CAA	1	3	15	3	MGG_01409T0(Y):ubiquitin-activating enzyme E1 1				0.166667
supercont8.2	3435550	+	CHH	CAC	1	3	11	3	MGG_01412T0(N):hypothetical protein				0.214286
supercont8.2	3454820	+	CHH	CTT	1	2	6	2	MGG_01417T0(Y):hypothetical protein				0.25
supercont8.2	3499218	+	CHH	CAC	1	2	6	2	MGG_01430T0(Y):hypothetical protein				0.25
supercont8.2	3500056	+	CHH	CCC	1	3	7	2	MGG_01430T0(Y):hypothetical protein				0.3
supercont8.2	3515420	-	CHH	CCT	1	2	5	2	MGG_01435T0(Y):hypothetical protein				0.285714
supercont8.2	3528407	+	CHH	CAT	1	3	16	3	MGG_01438T0(Y):cyclohexadienyl dehydratase				0.157895
supercont8.2	3540107	+	CHH	CAA	1	2	3	2	MGG_01442T0(N):hypothetical protein	MGG_11210T0(Y):beta-glucosidase 1			0.4
supercont8.2	3589730	-	CHH	CAT	1	2	3	2	MGG_01456T0(Y):hypothetical protein				0.4
supercont8.2	3611097	+	CHH	CAC	1	2	4	2	MGG_11205T0(Y):dynein heavy chain				0.333333
supercont8.2	3612048	+	CHH	CAC	1	4	24	4	MGG_11205T0(Y):dynein heavy chain				0.142857
supercont8.2	3617613	-	CHH	CTT	1	3	16	3	MGG_01461T0(N):hypothetical protein				0.157895
supercont8.2	3637084	-	CHH	CTC	1	3	15	3	MGG_15705T0(Y):hypothetical protein				0.166667
supercont8.2	3638746	-	CHH	CAT	1	3	6	2	MGG_15705T0(Y):hypothetical protein				0.333333
supercont8.2	3662460	-	CHH	CAC	1	3	14	3	MGG_01469T0(Y):homoserine O-acetyltransferase				0.176471
supercont8.2	3687511	-	CHH	CAA	1	3	18	3	MGG_01471T0(N):import inner membrane translocase subunit tim-21				0.142857
supercont8.2	3714239	+	CHH	CAA	1	3	11	3	MGG_14783T0(Y):hypothetical protein				0.214286
supercont8.2	3718368	+	CHH	CCT	1	3	14	3	MGG_01478T0(Y):hypothetical protein				0.176471
supercont8.2	3742749	+	CHH	CAC	1	3	14	3	MGG_15711T0(N):hypothetical protein				0.176471
supercont8.2	3747023	-	CHH	CAA	1	2	5	2	MGG_01485T0(Y):hypothetical protein				0.285714
supercont8.2	3810243	-	CHH	CAC	15.04	7	21	3	MGG_15715T0(Y):predicted protein				0.25
supercont8.2	3833911	+	CHH	CAC	1	2	2	2	MGG_15721T0(N):hypothetical protein				0.5
supercont8.2	3847835	+	CHH	CAA	1	3	14	3	MGG_01504T0(Y):arv1 superfamily protein				0.176471
supercont8.2	3853352	-	CHH	CAT	1	3	7	2	MGG_01507T0(Y):acetylglutamate synthase				0.3
supercont8.2	3864705	-	CHH	CCT	1	4	12	3	MGG_11192T0(N):hypothetical protein				0.25
supercont8.2	3868443	-	CHH	CAA	1	3	20	3	MGG_01512T0(N):hypothetical protein				0.130435
supercont8.2	3872146	+	CHH	CAA	1	3	15	3	MGG_15723T0(Y):ferrochelatase				0.166667
supercont8.2	3879245	+	CHH	CTT	1	3	14	3	MGG_01516T0(Y):hypothetical protein				0.176471
supercont8.2	3899001	-	CHH	CTA	1	3	14	3	MGG_01523T0(Y):cytosolic phospholipase A2 zeta				0.176471
supercont8.2	3905072	-	CHH	CAA	1	3	12	3	MGG_15728T0(Y):hypothetical protein				0.2
supercont8.2	3925657	+	CHH	CAT	1	2	5	2	MGG_01534T0(Y):hypothetical protein				0.285714
supercont8.2	3927939	+	CHH	CAC	1	2	6	2	MGG_01535T0(N):pyridoxamine 5'-phosphate oxidase				0.25
supercont8.2	3939813	+	CHH	CAT	1	2	2	2	MGG_01538T0(Y):hypothetical protein				0.5
supercont8.2	3949608	+	CHH	CTC	1	2	2	2	MGG_01540T0(N):hypothetical protein				0.5
supercont8.2	3951869	-	CHH	CAC	1	3	20	3	MGG_01541T0(Y):dicer-like protein 1				0.130435
supercont8.2	3963101	-	CHH	CAC	1	3	20	3	MGG_01544T0(N):hypothetical protein				0.130435
supercont8.2	3979418	-	CHH	CAA	1	2	6	2	MGG_01549T0(Y):DNA replication initiation factor Cdc45				0.25
supercont8.2	3982415	-	CHH	CAT	1	2	6	2	MGG_01550T0(Y):calcium-binding protein NCS-1				0.25
supercont8.2	4026340	-	CHH	CAC	1	3	18	3	MGG_14797T0(Y):elongation factor G				0.142857
supercont8.2	4042665	+	CHH	CAA	1	2	5	2	MGG_01570T0(Y):hypothetical protein				0.285714
supercont8.2	4047646	-	CHH	CAT	1	4	8	3	MGG_01570T0(Y):hypothetical protein				0.333333
supercont8.2	4060388	-	CHH	CAC	1	3	17	3	MGG_01574T0(Y):ADP-ribosylation factor				0.15
supercont8.2	4068072	-	CHH	CAT	1	3	13	3	MGG_01577T0(Y):hypothetical protein				0.1875
supercont8.2	4070755	+	CHH	CAC	1	3	17	3	MGG_01578T0(N):hypothetical protein				0.15
supercont8.2	4097089	+	CHH	CCC	1	3	9	3	MGG_01584T0(Y):amino-acid transporter Arg-13				0.25
supercont8.2	4102110	+	CHH	CAA	1	2	6	2	MGG_01586T0(Y):arsenite resistance protein Ars2				0.25
supercont8.2	4102709	-	CHH	CTA	1	2	6	2	MGG_01586T0(Y):arsenite resistance protein Ars2				0.25
supercont8.2	4103195	-	CHH	CTA	1	3	17	3	MGG_15736T0(Y):diphthamide biosynthesis protein 4				0.15
supercont8.2	4105639	-	CHH	CAC	1	2	5	2	MGG_01588T0(N):14-3-3 family protein				0.285714
supercont8.2	4134533	+	CHH	CAT	1	3	20	3	MGG_01597T0(N):ARF GTPase activator				0.130435
supercont8.2	4144727	+	CHH	CCA	1	3	6	2	MGG_11181T0(Y):hypothetical protein				0.333333
supercont8.2	4157748	+	CHH	CCA	1	2	6	2	MGG_14800T0(N):hypothetical protein				0.25
supercont8.2	4163778	+	CHH	CAA	1	2	2	2	MGG_01603T0(Y):hypothetical protein	MGG_01604T0(N):epidermal retinal dehydrogenase 2			0.5
supercont8.2	4168947	-	CHH	CAA	1	3	11	3	MGG_01605T0(Y):FAD binding domain-containing protein				0.214286
supercont8.2	4197036	+	CHH	CCT	1	2	2	2	MGG_01615T0(Y):pH-response regulator protein palF/RIM8				0.5
supercont8.2	4229804	+	CHH	CAT	1	3	16	3	MGG_01622T0(N):uroporphyrinogen decarboxylase				0.157895
supercont8.2	4262044	+	CHH	CAA	1	2	4	2	MGG_01626T0(N):2-dehydropantoate 2-reductase				0.333333
supercont8.2	4279615	-	CHH	CCC	1	2	3	2	MGG_01633T0(Y):histone deacetylase phd1				0.4
supercont8.2	4290151	-	CHH	CTT	1	2	5	2	MGG_01637T0(N):phosphomannomutase				0.285714
supercont8.2	4334717	+	CHH	CAA	1	2	6	2	MGG_14806T0(N):hypothetical protein				0.25
supercont8.2	4346670	+	CHH	CAA	1	2	6	2	MGG_01653T0(Y):nuclear transcription factor Y subunit B-3				0.25
supercont8.2	4380799	-	CHH	CAC	1	2	2	2	MGG_01662T0(N):4-aminobutyrate aminotransferase				0.5
supercont8.2	4392450	+	CHH	CAA	1	2	6	2	MGG_01668T0(N):hypothetical protein				0.25
supercont8.2	4413447	+	CHH	CAC	1	2	2	2	MGG_01673T0(N):hypothetical protein				0.5
supercont8.2	4418744	-	CHH	CAT	1	2	3	2	MGG_01673T0(N):hypothetical protein				0.4
supercont8.2	4443933	+	CHH	CAC	1	2	6	2	MGG_01680T0(Y):retinol dehydrogenase 13				0.25
supercont8.2	4448727	+	CHH	CCC	1	2	4	2	MGG_01682T0(Y):ATP-dependent RNA helicase SUV3				0.333333
supercont8.2	4451516	+	CHH	CAC	1	2	5	2	MGG_01683T0(Y):ubiquitin carboxyl-terminal hydrolase				0.285714
supercont8.2	4456501	+	CHH	CCA	1	2	5	2	MGG_11168T0(Y):hypothetical protein				0.285714
supercont8.2	4466882	+	CHH	CCA	1	2	3	2	MGG_01689T0(Y):rho GDP dissociation inhibitor				0.4
supercont8.2	4474679	+	CHH	CCT	1	2	5	2	MGG_01691T0(Y):hypothetical protein				0.285714
supercont8.2	4488541	-	CHH	CAC	1	4	30	4	MGG_01694T0(Y):hypothetical protein				0.117647
supercont8.2	4490078	+	CHH	CTC	1	2	3	2	MGG_01695T0(N):hypothetical protein				0.4
supercont8.2	4490805	+	CHH	CAC	1	3	12	3	MGG_01695T0(N):hypothetical protein				0.2
supercont8.2	4492538	+	CHH	CTT	1	3	17	3	MGG_01695T0(N):hypothetical protein				0.15
supercont8.2	4513330	+	CHH	CAT	1	2	4	2	MGG_01701T0(Y):hypothetical protein				0.333333
supercont8.2	4529328	+	CHH	CCA	1	2	4	2	MGG_01705T0(N):sequence orphan				0.333333
supercont8.2	4529397	+	CHH	CAT	1	2	5	2	MGG_01705T0(N):sequence orphan				0.285714
supercont8.2	4536677	+	CHH	CAA	1	3	5	2	MGG_01709T0(Y):hypothetical protein				0.375
supercont8.2	4542246	-	CHH	CTT	1	3	19	3	MGG_01712T0(N):isocitrate dehydrogenase subunit 2				0.136364
supercont8.2	4551213	+	CHH	CAC	1	2	5	2	MGG_14813T0(N):quinate repressor				0.285714
supercont8.2	4562124	+	CHH	CAC	1	3	17	3	MGG_01717T0(N):hypothetical protein				0.15
supercont8.2	4573385	-	CHH	CAT	1	2	6	2	MGG_01721T0(Y):carnitine O-acetyltransferase				0.25
supercont8.2	4586036	+	CHH	CTT	1	3	18	3	MGG_01726T0(Y):hypothetical protein				0.142857
supercont8.2	4586762	+	CHH	CAT	1	3	17	3	MGG_01726T0(Y):hypothetical protein				0.15
supercont8.2	4615877	-	CHH	CAA	1	3	18	3	MGG_01732T0(Y):3-carboxymuconate cyclase				0.142857
supercont8.2	4625243	-	CHH	CTA	1	3	20	3	MGG_01734T0(Y):C6 zinc finger domain-containing protein				0.130435
supercont8.2	4637142	+	CHH	CAA	29.25	3	4	2	MGG_15763T0(Y):predicted protein				0.428571
supercont8.2	4637523	-	CHH	CAC	30.95	4	5	2	MGG_15763T0(Y):predicted protein				0.444444
supercont8.2	4659335	+	CHH	CTT	1	3	14	3	MGG_01741T0(Y):hypothetical protein				0.176471
supercont8.2	4665453	+	CHH	CAC	1	3	20	3	MGG_01741T0(Y):hypothetical protein				0.130435
supercont8.2	4670439	-	CHH	CAT	1	2	3	2	MGG_01742T0(Y):elongation factor 2				0.4
supercont8.2	4684956	-	CHH	CAA	1	2	2	2	MGG_01748T0(N):hypothetical protein				0.5
supercont8.2	4692176	-	CHH	CAC	1	4	20	3	MGG_01750T0(Y):hypothetical protein				0.166667
supercont8.2	4693774	+	CHH	CAA	1	2	4	2	MGG_01750T0(Y):hypothetical protein				0.333333
supercont8.2	4695606	+	CHH	CAC	1	2	4	2	MGG_01750T0(Y):hypothetical protein				0.333333
supercont8.2	4699184	+	CHH	CCA	1	3	17	3	MGG_01751T0(N):F-box and WD domain-containing protein				0.15
supercont8.2	4723020	+	CHH	CAC	1	2	6	2	MGG_01757T0(Y):kinesin heavy chain				0.25
supercont8.2	4748676	-	CHH	CTC	1	2	6	2	MGG_15323T0(Y):vacuolar protein-sorting protein bro-1				0.25
supercont8.2	4755118	-	CHH	CTT	1	2	6	2	MGG_01764T0(Y):hypothetical protein	MGG_01765T0(N):hypothetical protein			0.25
supercont8.2	4755196	-	CHH	CTT	1	2	6	2	MGG_01765T0(N):hypothetical protein				0.25
supercont8.2	4766923	-	CHH	CAC	1	3	19	3	MGG_01769T0(N):plasma membrane channel protein	MGG_01769T1(N):plasma membrane channel protein			0.136364
supercont8.2	4769529	+	CHH	CCT	1	2	5	2	MGG_01770T0(Y):hypothetical protein				0.285714
supercont8.2	4778222	-	CHH	CAA	1	3	18	3	MGG_11144T0(N):chaperone dnaJ				0.142857
supercont8.2	4794108	-	CHH	CCA	1	3	9	3	MGG_01777T0(N):C6 zinc finger domain-containing protein				0.25
supercont8.2	4806276	-	CHH	CCA	1	2	6	2	MGG_01780T0(N):hypothetical protein				0.25
supercont8.2	4852049	-	CHH	CAT	1	3	20	3	MGG_01791T0(N):WD repeat-containing protein				0.130435
supercont8.2	4898318	+	CHH	CCC	1	2	6	2	MGG_15773T0(Y):hypothetical protein				0.25
supercont8.2	4905985	-	CHH	CAC	1	2	3	2	MGG_01804T0(N):endoribonuclease YSH1				0.4
supercont8.2	4922585	-	CHH	CCT	1	2	6	2	MGG_01811T0(N):hypothetical protein				0.25
supercont8.2	4942950	-	CHH	CCC	1	3	16	3	MGG_01816T0(N):WEE protein kinase				0.157895
supercont8.2	4946051	-	CHH	CAC	1	2	5	2	MGG_01816T0(N):WEE protein kinase				0.285714
supercont8.2	4955220	-	CHH	CCA	1	3	7	2	MGG_01817T0(N):hypothetical protein				0.3
supercont8.2	4961472	+	CHH	CAC	1	2	6	2	MGG_01818T0(Y):guanine nucleotide-binding protein alpha-3 subunit				0.25
supercont8.2	4979933	+	CHH	CTA	1	2	5	2	MGG_01823T0(Y):LAlv9 family protein				0.285714
supercont8.2	4995659	+	CHH	CTC	1	2	4	2	MGG_11130T0(N):hypothetical protein				0.333333
supercont8.2	5004637	-	CHH	CAC	1	3	18	3	MGG_01827T0(Y):hypothetical protein				0.142857
supercont8.2	5006542	+	CHH	CTC	1	3	12	3	MGG_01828T0(N):ribose-phosphate pyrophosphokinase 1				0.2
supercont8.2	5009816	+	CHH	CTC	1	3	11	3	MGG_01829T0(Y):hypothetical protein				0.214286
supercont8.2	5012058	+	CHH	CTT	1	2	6	2	MGG_01831T0(N):hypothetical protein				0.25
supercont8.2	5014931	+	CHH	CTC	1	2	5	2	MGG_01832T0(Y):hypothetical protein				0.285714
supercont8.2	5022682	+	CHH	CTC	1	2	4	2	MGG_01833T0(Y):hypothetical protein				0.333333
[truncated: 1,540 more rows]

## Sheet: Intron
Chr	Pos	Strand	Type	Context	RepRate	# mC reads	# non-mC reads	T-value	Loci	Loci	Loci	MethylationLevel
supercont8.1	827401	+	CG	CGC	1	3	16	3	MGG_16049T0(Y):hypothetical protein			0.157895
supercont8.1	827502	-	CG	CGG	1	4	13	3	MGG_16049T0(Y):hypothetical protein			0.235294
supercont8.1	827531	+	CG	CGG	1	3	17	3	MGG_16049T0(Y):hypothetical protein			0.15
supercont8.1	986417	+	CG	CGT	1.21	3	12	3	MGG_16065T0(Y):hypothetical protein			0.2
supercont8.1	1129433	+	CG	CGG	1	2	3	2	MGG_02247T0(N):SAM-dependent methyltransferase			0.4
supercont8.1	1519011	+	CG	CGG	1.73	2	4	2	MGG_16104T0(N):hypothetical protein			0.333333
supercont8.1	1587034	+	CG	CGA	1	6	51	5	MGG_16107T0(N):hypothetical protein			0.105263
supercont8.1	1587044	+	CG	CGG	1	7	79	6	MGG_16107T0(N):hypothetical protein			0.0813953
supercont8.1	1587103	-	CG	CGA	1	13	84	6	MGG_16107T0(N):hypothetical protein			0.134021
supercont8.1	1876444	+	CG	CGT	1	3	18	3	MGG_02443T0(Y):hypothetical protein			0.142857
supercont8.1	2512025	-	CG	CGC	1	4	37	4	MGG_06722T0(Y):1,3-beta-glucanosyltransferase gel2			0.097561
supercont8.1	4082081	-	CG	CGC	1	2	4	2	MGG_16270T0(N):hypothetical protein			0.333333
supercont8.1	4108732	+	CG	CGC	1	3	20	3	MGG_11731T0(N):sphingolipid long chain base-responsive protein LSP1			0.130435
supercont8.1	4213089	+	CG	CGG	22.38	2	5	2	MGG_16285T0(N):predicted protein			0.285714
supercont8.1	4664150	-	CG	CGG	52.09	2	2	2	MGG_16312T0(Y):predicted protein			0.5
supercont8.1	4828473	-	CG	CGA	1	2	6	2	MGG_16326T0(N):hypothetical protein			0.25
supercont8.1	5263798	-	CG	CGG	1	4	33	4	MGG_16362T0(N):hypothetical protein			0.108108
supercont8.1	5350526	+	CG	CGA	1	2	6	2	MGG_16372T0(N):hypothetical protein			0.25
supercont8.1	5350612	+	CG	CGC	1	2	5	2	MGG_16372T0(N):hypothetical protein			0.285714
supercont8.1	5350629	+	CG	CGA	1	2	6	2	MGG_16372T0(N):hypothetical protein			0.25
supercont8.1	5350672	+	CG	CGG	1	4	5	2	MGG_16372T0(N):hypothetical protein			0.444444
supercont8.1	5350730	+	CG	CGA	1	3	5	2	MGG_16372T0(N):hypothetical protein			0.375
supercont8.1	5350878	-	CG	CGA	1	3	17	3	MGG_16372T0(N):hypothetical protein			0.15
supercont8.1	5350930	-	CG	CGC	1	3	8	3	MGG_16372T0(N):hypothetical protein			0.272727
supercont8.1	5350957	+	CG	CGG	1	2	4	2	MGG_16372T0(N):hypothetical protein			0.333333
supercont8.1	5731218	+	CG	CGA	1	3	9	3	MGG_16414T0(Y):hypothetical protein			0.25
supercont8.1	5731309	+	CG	CGA	1	4	18	3	MGG_16414T0(Y):hypothetical protein			0.181818
supercont8.1	5731358	+	CG	CGT	1	4	8	3	MGG_16414T0(Y):hypothetical protein			0.333333
supercont8.1	5850440	-	CG	CGG	1	2	2	2	MGG_16422T0(N):hypothetical protein			0.5
supercont8.2	780314	-	CG	CGA	1	2	5	2	MGG_15539T0(N):hypothetical protein			0.285714
supercont8.2	1966510	-	CG	CGC	1	3	12	3	MGG_08880T0(N):hypothetical protein			0.2
supercont8.2	2110688	+	CG	CGA	1	3	14	3	MGG_08918T0(Y):ATP-binding cassette sub-family G member 2			0.176471
supercont8.2	3980934	-	CG	CGA	1	3	12	3	MGG_01550T0(Y):calcium-binding protein NCS-1			0.2
supercont8.2	4272589	-	CG	CGG	1	2	6	2	MGG_01631T0(Y):UTP-glucose-1-phosphate uridylyltransferase			0.25
supercont8.2	4637249	+	CG	CGG	45.86	4	5	2	MGG_15763T0(Y):predicted protein			0.444444
supercont8.2	4637319	+	CG	CGT	40.27	4	6	2	MGG_15763T0(Y):predicted protein			0.4
supercont8.2	5868564	-	CG	CGG	1	3	10	3	MGG_15829T0(N):hypothetical protein			0.230769
supercont8.2	7087890	-	CG	CGC	1	3	12	3	MGG_15895T0(Y):cytochrome c oxidase polypeptide VI,variant2			0.2
supercont8.2	7164269	-	CG	CGT	1	2	5	2	MGG_12397T0(Y):hypothetical protein			0.285714
supercont8.2	7353866	+	CG	CGT	1	3	14	3	MGG_07350T0(N):hypothetical protein			0.176471
supercont8.2	8058478	+	CG	CGT	1	4	34	4	MGG_08269T0(N):mitotic spindle checkpoint component mad2			0.105263
supercont8.2	8318327	+	CG	CGG	1	2	4	2	MGG_15485T0(N):TKL protein kinase			0.333333
supercont8.3	561463	+	CG	CGC	1	3	14	3	MGG_07419T0(N):hypothetical protein			0.176471
supercont8.3	643742	-	CG	CGG	1	2	4	2	MGG_16636T0(N):hypothetical protein			0.333333
supercont8.3	1459193	-	CG	CGT	62.16	2	3	2	MGG_16683T0(Y):predicted protein			0.4
supercont8.3	2602088	-	CG	CGG	1	2	5	2	MGG_13208T0(N):hypothetical protein			0.285714
supercont8.3	3262272	+	CG	CGT	1	2	6	2	MGG_09563T0(Y):hypothetical protein			0.25
supercont8.3	3676646	-	CG	CGT	4.08	3	7	2	MGG_16815T1(N):hypothetical protein	MGG_16815T0(N):hypothetical protein		0.3
supercont8.3	4027514	+	CG	CGC	1	3	16	3	MGG_04943T0(Y):CMGC/MAPK protein kinase			0.157895
supercont8.3	5296581	+	CG	CGG	1	2	6	2	MGG_05287T0(Y):hypothetical protein			0.25
supercont8.3	5503623	+	CG	CGT	1	3	18	3	MGG_07713T0(Y):hypothetical protein			0.142857
supercont8.3	6542442	-	CG	CGT	1	2	5	2	MGG_16984T0(Y):hypothetical protein			0.285714
supercont8.3	6543172	-	CG	CGT	1	4	15	3	MGG_16984T0(Y):hypothetical protein			0.210526
supercont8.3	6543189	+	CG	CGT	1	3	2	2	MGG_16984T0(Y):hypothetical protein			0.6
supercont8.3	6543202	+	CG	CGA	1	2	5	2	MGG_16984T0(Y):hypothetical protein			0.285714
supercont8.3	6543292	-	CG	CGT	1	4	5	2	MGG_16984T0(Y):hypothetical protein			0.444444
supercont8.4	3501343	-	CG	CGC	1	3	11	3	MGG_12819T0(N):hypothetical protein			0.214286
supercont8.4	4323109	+	CG	CGG	1	4	18	3	MGG_17202T0(Y):hypothetical protein			0.181818
supercont8.4	4323110	-	CG	CGT	1	4	11	3	MGG_17202T0(Y):hypothetical protein			0.266667
supercont8.4	4323298	-	CG	CGG	1	4	9	3	MGG_17202T0(Y):hypothetical protein			0.307692
supercont8.4	4816765	+	CG	CGG	1	3	7	2	MGG_17237T0(Y):hypothetical protein			0.3
supercont8.4	5510738	-	CG	CGG	42.2	2	6	2	MGG_17285T0(Y):hypothetical protein			0.25
supercont8.5	496050	+	CG	CGA	1	3	17	3	MGG_01106T0(N):dDENN domain-containing protein			0.15
supercont8.5	625427	+	CG	CGT	1	2	5	2	MGG_01069T0(Y):hypothetical protein			0.285714
supercont8.5	1764715	-	CG	CGG	1	3	17	3	MGG_00752T0(N):hypothetical protein			0.15
supercont8.5	2382452	-	CG	CGG	1	2	4	2	MGG_00591T0(N):hypothetical protein			0.333333
supercont8.5	2814809	+	CG	CGC	1	7	20	3	MGG_17450T0(N):mitochondrial 2-oxoglutarate/malate carrier protein			0.259259
supercont8.5	3495532	-	CG	CGC	1	2	5	2	MGG_11620T0(Y):hypothetical protein			0.285714
supercont8.5	3849955	+	CG	CGC	1	2	6	2	MGG_11649T0(Y):PX domain-containing protein			0.25
supercont8.6	710081	+	CG	CGT	46	2	3	2	MGG_17598T0(Y):predicted protein			0.4
supercont8.6	3796609	-	CG	CGT	1	2	6	2	MGG_10694T0(N):hypothetical protein			0.25
supercont8.6	3906635	+	CG	CGT	1	2	6	2	MGG_09847T0(N):medusa			0.25
supercont8.7	514563	-	CG	CGG	1	3	15	3	MGG_17879T0(Y):hypothetical protein			0.166667
supercont8.7	709001	+	CG	CGA	1	2	4	2	MGG_17894T0(N):predicted protein			0.333333
supercont8.7	797518	-	CG	CGA	1	3	19	3	MGG_17903T0(Y):hypothetical protein			0.136364
supercont8.7	2317520	-	CG	CGT	1	3	12	3	MGG_15032T0(Y):hypothetical protein			0.2
supercont8.7	2317652	+	CG	CGG	1	3	5	2	MGG_15032T0(Y):hypothetical protein			0.375
supercont8.7	2317653	-	CG	CGG	1	3	8	3	MGG_15032T0(Y):hypothetical protein			0.272727
supercont8.7	3128710	-	CG	CGT	1	2	3	2	MGG_14042T0(N):hypothetical protein			0.4
supercont8.8	91866	+	CG	CGT	1	2	3	2	MGG_18109T0(N):hypothetical protein			0.4
supercont8.8	138903	-	CG	CGT	1.33	3	8	3	MGG_18113T0(Y):hypothetical protein			0.272727
supercont8.8	138962	-	CG	CGT	1.56	3	3	2	MGG_18113T0(Y):hypothetical protein			0.5
supercont8.8	138972	-	CG	CGT	1.62	2	3	2	MGG_18113T0(Y):hypothetical protein			0.4
supercont8.1	68245	-	CHG	CAG	1	2	2	2	MGG_14623T0(N):hypothetical protein			0.5
supercont8.1	3456790	+	CHG	CTG	1	2	6	2	MGG_06981T2(Y):carnitine O-acetyltransferase	MGG_06981T1(Y):carnitine O-acetyltransferase	MGG_06981T0(Y):carnitine O-acetyltransferase	0.25
supercont8.1	4282213	+	CHG	CCG	1	4	29	4	MGG_09902T0(N):F-actin-capping protein subunit beta			0.121212
supercont8.1	5866228	-	CHG	CTG	1	3	15	3	MGG_05617T0(Y):ankyrin repeat domain-containing protein			0.166667
supercont8.1	6303924	+	CHG	CAG	1	3	8	3	MGG_13165T0(N):hypothetical protein			0.272727
supercont8.1	6320573	+	CHG	CAG	1	4	16	3	MGG_05732T0(Y):hypothetical protein			0.2
supercont8.1	7079699	+	CHG	CAG	1	3	17	3	MGG_13790T0(N):phosphatidylinositol 4-kinase			0.15
supercont8.2	559661	-	CHG	CAG	1	3	17	3	MGG_11064T0(N):hypothetical protein			0.15
supercont8.2	956775	+	CHG	CCG	1	2	4	2	MGG_15545T0(Y):hypothetical protein			0.333333
supercont8.2	1978228	-	CHG	CAG	1	2	6	2	MGG_08883T0(Y):hypothetical protein			0.25
supercont8.2	2745125	-	CHG	CTG	1	2	3	2	MGG_15648T0(Y):hypothetical protein			0.4
supercont8.2	3112221	+	CHG	CTG	1	2	6	2	MGG_01327T0(N):hypothetical protein			0.25
supercont8.2	3559111	+	CHG	CAG	1	2	5	2	MGG_15700T0(Y):hypothetical protein			0.285714
supercont8.2	3714789	-	CHG	CAG	1	2	6	2	MGG_15710T0(N):hypothetical protein			0.25
supercont8.2	3970451	-	CHG	CAG	1	2	4	2	MGG_01546T0(Y):hypothetical protein			0.333333
supercont8.2	4687439	+	CHG	CAG	1	3	11	3	MGG_01748T0(N):hypothetical protein			0.214286
supercont8.2	5484084	+	CHG	CAG	1	4	26	4	MGG_12264T0(N):hypothetical protein			0.133333
supercont8.2	5704415	+	CHG	CTG	1	2	4	2	MGG_08102T0(Y):D-tyrosyl-tRNA(Tyr) deacylase			0.333333
supercont8.2	6744464	+	CHG	CAG	1	3	14	3	MGG_07201T0(N):mitochondrial DNA replication protein YHM2			0.176471
supercont8.2	7122980	-	CHG	CAG	1	3	15	3	MGG_07290T0(Y):hypothetical protein			0.166667
supercont8.2	7484628	-	CHG	CAG	1	2	5	2	MGG_10812T0(Y):hypothetical protein			0.285714
supercont8.2	7783819	-	CHG	CTG	1	2	4	2	MGG_15938T0(N):hypothetical protein			0.333333
supercont8.2	8024004	-	CHG	CTG	1	2	6	2	MGG_12480T0(Y):hypothetical protein			0.25
supercont8.3	411190	+	CHG	CCG	1	3	20	3	MGG_16608T0(N):hypothetical protein			0.130435
supercont8.3	2323080	-	CHG	CAG	1	2	6	2	MGG_16741T0(N):hypothetical protein			0.25
supercont8.3	3012310	-	CHG	CAG	1	3	8	3	MGG_05800T0(Y):hypothetical protein			0.272727
supercont8.3	3572805	+	CHG	CAG	1	3	15	3	MGG_09470T0(Y):myosin regulatory light chain cdc4			0.166667
supercont8.3	3818346	-	CHG	CAG	1	2	3	2	MGG_04882T0(N):hypothetical protein			0.4
supercont8.3	4613661	+	CHG	CTG	1	3	10	3	MGG_16870T0(Y):hypothetical protein			0.230769
supercont8.3	5147770	-	CHG	CAG	1	2	4	2	MGG_05248T0(Y):60S ribosomal protein L32			0.333333
supercont8.4	677849	+	CHG	CAG	1	2	5	2	MGG_17041T0(N):saccharopine dehydrogenase			0.285714
supercont8.4	816538	-	CHG	CAG	1	2	6	2	MGG_08598T0(N):hypothetical protein			0.25
supercont8.4	1452913	+	CHG	CAG	1	4	29	4	MGG_03564T0(N):mitochondrial RNA-splicing protein MRS3			0.121212
supercont8.4	1581185	-	CHG	CAG	1	4	20	3	MGG_03530T0(Y):hypothetical protein			0.166667
supercont8.4	2836383	-	CHG	CAG	1	3	12	3	MGG_03164T0(Y):cofilin			0.2
supercont8.4	2906809	-	CHG	CAG	1	3	14	3	MGG_17138T0(N):hypothetical protein			0.176471
supercont8.4	3165316	+	CHG	CCG	1	2	5	2	MGG_17157T0(Y):hypothetical protein			0.285714
supercont8.4	4323156	-	CHG	CAG	1	3	14	3	MGG_17202T0(Y):hypothetical protein			0.176471
supercont8.4	4323312	-	CHG	CAG	1	3	12	3	MGG_17202T0(Y):hypothetical protein			0.2
supercont8.4	5448934	-	CHG	CCG	1	2	2	2	MGG_17282T0(N):hypothetical protein			0.5
supercont8.5	362962	+	CHG	CAG	1	3	19	3	MGG_01139T0(N):dihydroxy-acid dehydratase			0.136364
supercont8.5	863545	+	CHG	CAG	1	2	4	2	MGG_01001T0(Y):endo-1,3(4)-beta-glucanase 1			0.333333
supercont8.5	2438274	-	CHG	CAG	1	3	13	3	MGG_00575T0(Y):hypothetical protein			0.1875
supercont8.5	2442212	+	CHG	CAG	1	2	5	2	MGG_00574T0(Y):galactan 1,3-beta-galactosidase			0.285714
supercont8.5	2512958	-	CHG	CAG	1	2	6	2	MGG_00547T0(N):NUDIX domain-containing protein			0.25
supercont8.5	2649040	+	CHG	CCG	1	2	4	2	MGG_14676T0(Y):hypothetical protein			0.333333
supercont8.5	3275837	-	CHG	CAG	1	3	19	3	MGG_00321T0(Y):hypothetical protein			0.136364
supercont8.5	3533175	-	CHG	CAG	1	2	5	2	MGG_17493T0(Y):hypothetical protein			0.285714
supercont8.5	3543855	-	CHG	CTG	1	3	16	3	MGG_00243T0(Y):hypothetical protein			0.157895
supercont8.5	3857799	-	CHG	CAG	1	4	27	4	MGG_11650T0(Y):hypothetical protein			0.129032
supercont8.6	2893607	+	CHG	CAG	1	3	19	3	MGG_03833T0(N):hypothetical protein			0.136364
supercont8.7	709036	+	CHG	CAG	1	3	5	2	MGG_17894T0(N):predicted protein			0.375
supercont8.7	1031812	-	CHG	CAG	1	3	11	3	MGG_02918T0(Y):hypothetical protein			0.214286
supercont8.7	1304586	-	CHG	CAG	1	3	13	3	MGG_17953T0(Y):hypothetical protein			0.1875
supercont8.7	2116273	-	CHG	CAG	1	3	10	3	MGG_02633T0(Y):ethanolaminephosphotransferase			0.230769
supercont8.7	2317571	-	CHG	CAG	1	3	7	2	MGG_15032T0(Y):hypothetical protein			0.3
supercont8.7	2521489	-	CHG	CAG	1	3	20	3	MGG_09063T0(N):urea active transporter			0.130435
supercont8.8	383644	-	CHG	CAG	1	2	3	2	MGG_18124T0(Y):hypothetical protein			0.4
supercont8.1	519545	+	CHH	CTT	1	2	6	2	MGG_16032T0(Y):hypothetical protein			0.25
supercont8.1	569856	-	CHH	CAA	1	3	9	3	MGG_02101T0(Y):hypothetical protein			0.25
supercont8.1	775127	+	CHH	CCA	1	2	6	2	MGG_02165T0(Y):hypothetical protein			0.25
supercont8.1	782972	-	CHH	CAC	1	2	4	2	MGG_02168T0(Y):hypothetical protein			0.333333
supercont8.1	986568	+	CHH	CAA	1	2	2	2	MGG_16065T0(Y):hypothetical protein			0.5
supercont8.1	987591	+	CHH	CAT	1	3	2	2	MGG_16065T0(Y):hypothetical protein			0.6
supercont8.1	1069471	+	CHH	CAC	1	3	14	3	MGG_16072T0(Y):hypothetical protein			0.176471
supercont8.1	1069517	-	CHH	CAA	1	2	6	2	MGG_16072T0(Y):hypothetical protein			0.25
supercont8.1	1069785	-	CHH	CAA	1.73	3	4	2	MGG_16072T0(Y):hypothetical protein			0.428571
supercont8.1	1221018	+	CHH	CAA	1	3	14	3	MGG_14593T0(N):hypothetical protein			0.176471
supercont8.1	1441903	+	CHH	CAC	1	3	4	2	MGG_16100T0(N):hypothetical protein			0.428571
supercont8.1	1474597	-	CHH	CAC	1	2	6	2	MGG_14589T0(N):hypothetical protein			0.25
supercont8.1	1587038	-	CHH	CAT	1	10	93	6	MGG_16107T0(N):hypothetical protein			0.0970874
supercont8.1	1587063	+	CHH	CAT	1	6	76	6	MGG_16107T0(N):hypothetical protein			0.0731707
supercont8.1	1587067	-	CHH	CAA	1	10	93	6	MGG_16107T0(N):hypothetical protein			0.0970874
supercont8.1	1587079	+	CHH	CAC	1	10	72	5	MGG_16107T0(N):hypothetical protein			0.121951
supercont8.1	1846617	-	CHH	CAT	1	3	16	3	MGG_02437T0(Y):palmitoyltransferase PFA3			0.157895
supercont8.1	1962927	+	CHH	CAC	1	4	23	4	MGG_02463T0(N):hypothetical protein			0.148148
supercont8.1	1993871	-	CHH	CAC	1	3	20	3	MGG_02475T0(Y):vitamin H transporter 1/biotin symporter vht1			0.130435
supercont8.1	2023836	+	CHH	CAT	1	2	2	2	MGG_02481T0(Y):hypothetical protein			0.5
supercont8.1	2177555	-	CHH	CAC	1	2	6	2	MGG_02517T0(N):hypothetical protein			0.25
supercont8.1	2287690	-	CHH	CAC	1	2	4	2	MGG_06650T0(N):tubulin alpha-B chain			0.333333
supercont8.1	2380570	-	CHH	CAC	1	2	6	2	MGG_06682T0(N):hypothetical protein			0.25
supercont8.1	2516721	+	CHH	CAC	1	2	6	2	MGG_06724T0(N):hypothetical protein			0.25
supercont8.1	2589447	+	CHH	CAA	1	3	15	3	MGG_06747T0(Y):glutathione S-transferase			0.166667
supercont8.1	2638391	+	CHH	CTT	1	3	18	3	MGG_06763T0(Y):DNA primase large subunit			0.142857
supercont8.1	2772471	-	CHH	CAC	1	3	19	3	MGG_06794T0(Y):puromycin resistance protein pur8			0.136364
supercont8.1	2981492	+	CHH	CAT	1	2	5	2	MGG_06850T0(Y):hypothetical protein			0.285714
supercont8.1	3138072	-	CHH	CAA	1	3	20	3	MGG_06891T0(N):hypothetical protein			0.130435
supercont8.1	3248206	-	CHH	CAA	1	3	18	3	MGG_14565T0(N):hypothetical protein			0.142857
supercont8.1	3248359	-	CHH	CAA	1	2	6	2	MGG_14565T0(N):hypothetical protein			0.25
supercont8.1	3356424	-	CHH	CTA	1	3	6	2	MGG_06953T0(N):hypothetical protein			0.333333
supercont8.1	3452881	-	CHH	CAA	1	2	2	2	MGG_06980T0(N):hypothetical protein			0.5
supercont8.1	3486988	+	CHH	CTT	1	2	6	2	MGG_11784T0(N):hypothetical protein			0.25
supercont8.1	3493758	+	CHH	CCT	1	3	13	3	MGG_16234T0(Y):hypothetical protein			0.1875
supercont8.1	3880669	-	CHH	CAT	1	2	5	2	MGG_16253T0(N):hypothetical protein			0.285714
supercont8.1	4050505	+	CHH	CAA	1	2	5	2	MGG_09273T0(Y):hypothetical protein			0.285714
supercont8.1	4177343	+	CHH	CCA	1	2	5	2	MGG_11728T0(N):hypothetical protein			0.285714
supercont8.1	4213021	+	CHH	CAC	26.52	2	2	2	MGG_16285T0(N):predicted protein			0.5
supercont8.1	4213042	+	CHH	CAT	24.16	2	3	2	MGG_16285T0(N):predicted protein			0.4
supercont8.1	4213056	+	CHH	CAT	22.44	2	5	2	MGG_16285T0(N):predicted protein			0.285714
supercont8.1	4324438	-	CHH	CAT	1	3	17	3	MGG_09915T0(Y):lysine-specific histone demethylase 1			0.15
supercont8.1	4366417	-	CHH	CTA	1	3	16	3	MGG_09926T0(N):glucose-6-phosphate 1-dehydrogenase			0.157895
supercont8.1	4424501	-	CHH	CAC	1	3	18	3	MGG_09941T0(Y):nod factor export ATP-binding protein I			0.142857
supercont8.1	4506911	+	CHH	CAC	1	2	6	2	MGG_09960T0(Y):PLK protein kinase			0.25
supercont8.1	4625616	+	CHH	CAC	1	3	10	3	MGG_15143T0(Y):hypothetical protein			0.230769
supercont8.1	4823957	+	CHH	CTT	1	2	3	2	MGG_10551T0(Y):hypothetical protein			0.4
supercont8.1	4823967	+	CHH	CCT	1	2	4	2	MGG_10551T0(Y):hypothetical protein			0.333333
supercont8.1	4851307	+	CHH	CTA	1	2	6	2	MGG_13016T0(Y):hypothetical protein			0.25
supercont8.1	4963682	+	CHH	CAT	1	2	4	2	MGG_16340T0(N):hypothetical protein			0.333333
supercont8.1	5074922	-	CHH	CTT	1	2	5	2	MGG_16349T0(N):hypothetical protein			0.285714
supercont8.1	5174629	+	CHH	CAC	1	2	4	2	MGG_05423T0(Y):hypothetical protein			0.333333
supercont8.1	5227920	+	CHH	CAC	1	3	9	3	MGG_05442T0(Y):endo alpha-1,4 polygalactosaminidase precusor			0.25
supercont8.1	5232420	+	CHH	CAC	1	3	19	3	MGG_16360T0(N):hypothetical protein			0.136364
supercont8.1	5274339	+	CHH	CAA	1	3	4	2	MGG_16365T0(Y):hypothetical protein			0.428571
supercont8.1	5304930	-	CHH	CAT	55	2	3	2	MGG_16370T0(Y):predicted protein			0.4
supercont8.1	5304945	+	CHH	CAA	46.42	2	2	2	MGG_16370T0(Y):predicted protein			0.5
supercont8.1	5324161	-	CHH	CCC	1	2	6	2	MGG_05469T0(N):hypothetical protein			0.25
supercont8.1	5324317	-	CHH	CAA	1	2	3	2	MGG_05469T0(N):hypothetical protein			0.4
supercont8.1	5328666	-	CHH	CTC	1	2	6	2	MGG_15181T0(N):hypothetical protein			0.25
supercont8.1	5350571	+	CHH	CAA	1	2	4	2	MGG_16372T0(N):hypothetical protein			0.333333
supercont8.1	5350615	+	CHH	CAA	1	3	4	2	MGG_16372T0(N):hypothetical protein			0.428571
supercont8.1	5350751	+	CHH	CAA	1	3	6	2	MGG_16372T0(N):hypothetical protein			0.333333
supercont8.1	5350767	+	CHH	CAC	1	4	4	2	MGG_16372T0(N):hypothetical protein			0.5
supercont8.1	5350789	+	CHH	CAC	1	3	6	2	MGG_16372T0(N):hypothetical protein			0.333333
supercont8.1	5350986	+	CHH	CAT	1	4	5	2	MGG_16372T0(N):hypothetical protein			0.444444
supercont8.1	5639094	-	CHH	CAT	54.77	2	3	2	MGG_16405T0(Y):predicted protein			0.4
supercont8.1	5723390	-	CHH	CAC	1	2	6	2	MGG_13121T0(Y):hypothetical protein			0.25
supercont8.1	5731092	+	CHH	CAC	1	2	2	2	MGG_16414T0(Y):hypothetical protein			0.5
supercont8.1	5731112	+	CHH	CAA	1	2	2	2	MGG_16414T0(Y):hypothetical protein			0.5
supercont8.1	5731166	+	CHH	CAC	1	2	3	2	MGG_16414T0(Y):hypothetical protein			0.4
supercont8.1	5731371	-	CHH	CAA	1	2	4	2	MGG_16414T0(Y):hypothetical protein			0.333333
supercont8.1	5856155	+	CHH	CAA	1	2	2	2	MGG_16423T0(N):hypothetical protein			0.5
supercont8.1	6196057	+	CHH	CAT	1	2	4	2	MGG_05709T0(Y):hypothetical protein			0.333333
supercont8.1	6197873	+	CHH	CCA	1	2	5	2	MGG_05709T0(Y):hypothetical protein			0.285714
supercont8.1	6299390	+	CHH	CAC	1	2	3	2	MGG_16455T0(Y):hypothetical protein			0.4
supercont8.1	6431637	+	CHH	CAC	1	2	6	2	MGG_05759T0(Y):molybdenum cofactor sulfurase			0.25
supercont8.1	6490877	+	CHH	CAC	1	2	5	2	MGG_10605T0(N):kelch repeats protein			0.285714
supercont8.1	6632289	+	CHH	CAA	1	3	17	3	MGG_15320T0(N):hypothetical protein			0.15
supercont8.1	6967878	-	CHH	CAC	1	2	4	2	MGG_04684T0(N):phenylacetate hydroxylase			0.333333
supercont8.1	6967888	-	CHH	CAC	1	2	2	2	MGG_04684T0(N):phenylacetate hydroxylase			0.5
supercont8.1	6981816	-	CHH	CCA	1	2	3	2	MGG_13782T0(N):60S ribosomal protein L19			0.4
supercont8.1	7413437	+	CHH	CAC	1	2	5	2	MGG_04464T0(Y):alpha-mannosidase			0.285714
supercont8.2	246880	-	CHH	CAC	1	3	9	3	MGG_10438T0(Y):hypothetical protein			0.25
supercont8.2	371202	-	CHH	CAC	1	3	17	3	MGG_14073T0(Y):FAD binding domain-containing protein			0.15
supercont8.2	624762	+	CHH	CCA	1	2	6	2	MGG_04361T0(Y):hypothetical protein			0.25
supercont8.2	904644	-	CHH	CAT	1	3	12	3	MGG_04521T0(Y):white collar 2			0.2
supercont8.2	945474	-	CHH	CTT	1	3	6	2	MGG_04534T0(N):chitinase			0.333333
supercont8.2	1336320	-	CHH	CCC	1	2	6	2	MGG_04729T0(N):hypothetical protein			0.25
supercont8.2	1495523	-	CHH	CCA	1	2	5	2	MGG_04822T0(N):hypothetical protein			0.285714
supercont8.2	1536274	+	CHH	CAC	1	3	9	3	MGG_04837T0(Y):hypothetical protein			0.25
supercont8.2	1655907	-	CHH	CAA	1	3	17	3	MGG_10163T0(Y):hypothetical protein			0.15
supercont8.2	2160676	+	CHH	CAC	1	2	6	2	MGG_11311T0(N):hypothetical protein			0.25
supercont8.2	2679362	-	CHH	CAT	1	2	2	2	MGG_01211T0(N):hypothetical protein			0.5
supercont8.2	2710429	+	CHH	CAC	1	4	4	2	MGG_01218T0(Y):hypothetical protein			0.5
supercont8.2	2975573	+	CHH	CAC	1	2	6	2	MGG_01287T0(Y):farnesyltransferase subunit beta			0.25
supercont8.2	3244030	+	CHH	CAT	1	3	19	3	MGG_15677T0(Y):hypothetical protein	MGG_15678T0(Y):hypothetical protein		0.136364
supercont8.2	3337937	+	CHH	CAC	1	2	6	2	MGG_14778T0(Y):leptomycin B resistance protein pmd1			0.25
supercont8.2	3407575	+	CHH	CAA	1	2	4	2	MGG_01401T0(N):hypothetical protein			0.333333
supercont8.2	3542329	-	CHH	CAC	1	3	17	3	MGG_01443T0(Y):hypothetical protein			0.15
supercont8.2	3640452	+	CHH	CAC	1	2	4	2	MGG_01465T0(N):hypothetical protein			0.333333
supercont8.2	4046444	-	CHH	CAA	1	3	12	3	MGG_01570T0(Y):hypothetical protein			0.2
supercont8.2	4099816	+	CHH	CTA	1	3	14	3	MGG_01586T0(Y):arsenite resistance protein Ars2			0.176471
supercont8.2	4101891	-	CHH	CAT	1	3	20	3	MGG_01586T0(Y):arsenite resistance protein Ars2			0.130435
supercont8.2	4342150	+	CHH	CTT	1	3	12	3	MGG_01652T0(Y):hypothetical protein			0.2
supercont8.2	4366388	-	CHH	CAT	1	2	4	2	MGG_15750T0(N):hypothetical protein			0.333333
supercont8.2	4546117	-	CHH	CCT	1	2	4	2	MGG_01713T0(Y):norsolorinic acid reductase			0.333333
supercont8.2	4611858	-	CHH	CAC	1	2	6	2	MGG_11160T0(N):hypothetical protein			0.25
supercont8.2	4637329	+	CHH	CAA	45.48	3	4	2	MGG_15763T0(Y):predicted protein			0.428571
supercont8.2	4689078	+	CHH	CTC	1	2	5	2	MGG_15322T0(Y):hypothetical protein			0.285714
supercont8.2	4711887	+	CHH	CCC	1	2	2	2	MGG_11149T0(Y):hypothetical protein			0.5
supercont8.2	4886755	-	CHH	CAT	1	3	8	3	MGG_01802T0(N):chitin synthase 1			0.272727
supercont8.2	5291782	-	CHH	CAA	1.21	2	6	2	MGG_15335T0(Y):hypothetical protein			0.25
supercont8.2	5565000	-	CHH	CAA	1	2	6	2	MGG_08060T0(Y):cycloheximide resistance protein			0.25
supercont8.2	6036892	-	CHH	CAA	1	2	6	2	MGG_08199T0(N):cutinase transcription factor 1 beta			0.25
supercont8.2	6155875	+	CHH	CAC	1	3	20	3	MGG_15840T0(N):hypothetical protein			0.130435
supercont8.2	6161496	-	CHH	CAA	1	2	4	2	MGG_07034T0(N):TPR repeat protein			0.333333
supercont8.2	6236672	-	CHH	CAT	1	2	3	2	MGG_07063T0(N):C6 finger domain-containing protein			0.4
supercont8.2	6349436	+	CHH	CAA	1	3	19	3	MGG_15077T0(N):hypothetical protein			0.136364
supercont8.2	6688752	-	CHH	CAC	1	2	6	2	MGG_07187T0(N):glutamate synthase			0.25
supercont8.2	6696024	-	CHH	CAT	1	2	4	2	MGG_07189T0(N):V-SNARE			0.333333
supercont8.2	6984331	-	CHH	CCC	1	2	4	2	MGG_07259T0(Y):hypothetical protein			0.333333
supercont8.2	7317161	+	CHH	CTT	1	2	6	2	MGG_07339T0(Y):hypothetical protein			0.25
supercont8.2	7474795	+	CHH	CAT	1	2	5	2	MGG_10806T0(Y):hypothetical protein			0.285714
supercont8.2	7577352	-	CHH	CAA	1	2	6	2	MGG_12445T0(Y):hypothetical protein			0.25
supercont8.2	7642551	+	CHH	CAA	1	3	10	3	MGG_15097T0(Y):polyketide synthase			0.230769
supercont8.2	7896043	-	CHH	CAT	1	2	2	2	MGG_08316T0(N):hypothetical protein			0.5
supercont8.2	7979360	+	CHH	CAA	1	2	6	2	MGG_15957T0(Y):hypothetical protein			0.25
supercont8.3	14443	-	CHH	CAA	1	2	2	2	MGG_16582T0(Y):hypothetical protein			0.5
supercont8.3	106865	-	CHH	CTT	1	2	5	2	MGG_16588T0(Y):hypothetical protein			0.285714
supercont8.3	180597	+	CHH	CTT	1	2	4	2	MGG_09103T0(Y):hypothetical protein			0.333333
supercont8.3	223407	-	CHH	CAC	1	3	14	3	MGG_13346T0(Y):hypothetical protein			0.176471
supercont8.3	269079	-	CHH	CAT	54.94	2	4	2	MGG_16598T0(Y):predicted protein			0.333333
supercont8.3	695572	+	CHH	CAC	1	2	6	2	MGG_07454T0(Y):trimethyllysine dioxygenase			0.25
supercont8.3	848561	+	CHH	CAT	1	2	6	2	MGG_07500T0(N):bilirubin oxidase			0.25
supercont8.3	1009184	+	CHH	CCT	1	2	4	2	MGG_16654T0(Y):hypothetical protein			0.333333
supercont8.3	1165151	+	CHH	CCA	1	2	4	2	MGG_13428T0(N):mitochondrial phosphate carrier protein			0.333333
supercont8.3	1252791	-	CHH	CAC	1	2	5	2	MGG_07626T0(Y):cytochrome P450 monooxygenase			0.285714
supercont8.3	1347029	-	CHH	CAT	60.04	3	2	2	MGG_16676T0(Y):predicted protein			0.6
supercont8.3	1347034	-	CHH	CAA	58.92	2	3	2	MGG_16676T0(Y):predicted protein			0.4
supercont8.3	1347038	-	CHH	CAT	60.12	2	3	2	MGG_16676T0(Y):predicted protein			0.4
supercont8.3	1391072	-	CHH	CTT	1	2	6	2	MGG_07657T0(N):hypothetical protein			0.25
supercont8.3	1431288	+	CHH	CAC	1	3	14	3	MGG_16681T0(N):hypothetical protein			0.176471
supercont8.3	1459201	-	CHH	CAT	59.72	2	3	2	MGG_16683T0(Y):predicted protein			0.4
supercont8.3	1459215	-	CHH	CAT	62.22	2	2	2	MGG_16683T0(Y):predicted protein			0.5
supercont8.3	1595487	-	CHH	CAT	56.04	2	3	2	MGG_16695T0(Y):predicted protein			0.4
supercont8.3	1632375	-	CHH	CCA	1	2	4	2	MGG_05829T0(N):hypothetical protein			0.333333
supercont8.3	1725452	-	CHH	CAC	1	3	13	3	MGG_05854T0(Y):cytochrome P450 3A24			0.1875
supercont8.3	1796074	+	CHH	CTC	1	3	18	3	MGG_05871T0(Y):hypothetical protein			0.142857
supercont8.3	1908085	+	CHH	CAA	1	2	4	2	MGG_13277T0(Y):hypothetical protein			0.333333
supercont8.3	1928386	-	CHH	CAC	1	2	4	2	MGG_05915T0(N):fumarylacetoacetate hydrolase domain-containing protein 2A			0.333333
supercont8.3	2189894	-	CHH	CAC	1	2	6	2	MGG_05984T0(N):levo-lactonase			0.25
supercont8.3	2271394	+	CHH	CCT	1	2	5	2	MGG_06010T0(N):hypothetical protein			0.285714
supercont8.3	2376734	+	CHH	CCT	1	2	3	2	MGG_16746T0(Y):hypothetical protein			0.4
supercont8.3	2752557	+	CHH	CAT	1	3	19	3	MGG_06153T0(Y):molybdopterin binding domain-containing protein			0.136364
supercont8.3	2828918	+	CHH	CCC	1	3	9	3	MGG_06174T0(Y):phospholipase D active site-containing protein			0.25
supercont8.3	3179160	+	CHH	CAA	1	3	19	3	MGG_15243T0(Y):hypothetical protein			0.136364
supercont8.3	3287887	-	CHH	CAT	1	3	9	3	MGG_09556T0(N):mitochondrial 37S ribosomal protein S17			0.25
supercont8.3	3300333	+	CHH	CAC	1	4	18	3	MGG_09553T0(N):hypothetical protein			0.181818
supercont8.3	3308041	-	CHH	CTC	1	2	4	2	MGG_09551T0(N):chitin synthase 3			0.333333
supercont8.3	3414591	+	CHH	CAT	1	3	9	3	MGG_09517T0(Y):vacuolar protein sorting-associated protein 1			0.25
supercont8.3	3435679	+	CHH	CCT	1	2	2	2	MGG_15109T0(N):hypothetical protein			0.5
supercont8.3	3530842	+	CHH	CTA	1	2	4	2	MGG_16800T0(N):hypothetical protein			0.333333
supercont8.3	3571060	+	CHH	CAC	1	3	16	3	MGG_09471T0(Y):neutral trehalase			0.157895
supercont8.3	3575728	-	CHH	CAA	1	4	9	3	MGG_09469T0(Y):hypothetical protein			0.307692
supercont8.3	3676656	+	CHH	CAA	4.17	2	2	2	MGG_16815T1(N):hypothetical protein	MGG_16815T0(N):hypothetical protein		0.5
supercont8.3	3704706	+	CHH	CCA	1	2	4	2	MGG_12978T0(Y):kynurenine 3-monooxygenase			0.333333
supercont8.3	3980907	-	CHH	CAC	1	3	13	3	MGG_04927T0(Y):high-affinity nicotinic acid transporter			0.1875
supercont8.3	4354386	-	CHH	CTT	1	3	12	3	MGG_05030T0(Y):arrestin			0.2
supercont8.3	4583008	+	CHH	CAT	1	2	3	2	MGG_16865T0(N):hypothetical protein			0.4
supercont8.3	4870911	+	CHH	CCT	1	3	19	3	MGG_12923T0(Y):hypothetical protein			0.136364
supercont8.3	5083995	+	CHH	CCA	1	2	5	2	MGG_05233T0(Y):hypothetical protein			0.285714
supercont8.3	5280042	+	CHH	CCT	1	2	5	2	MGG_16901T0(Y):ATP-dependent RNA helicase DBP2			0.285714
supercont8.3	5974326	-	CHH	CTC	1	2	3	2	MGG_07832T0(N):high affinity copper transporter			0.4
supercont8.3	6036503	-	CHH	CAA	1	2	5	2	MGG_07855T0(Y):hypothetical protein			0.285714
supercont8.3	6281186	-	CHH	CAT	1	2	6	2	MGG_07931T0(Y):hypothetical protein			0.25
supercont8.3	6404378	-	CHH	CAC	1	2	6	2	MGG_07964T0(Y):hypothetical protein			0.25
supercont8.3	6473506	-	CHH	CTA	54.84	2	3	2	MGG_16980T0(N):predicted protein			0.4
supercont8.3	6490212	-	CHH	CAA	1	2	6	2	MGG_10860T0(Y):sterol 24-C-methyltransferase			0.25
supercont8.3	6537598	+	CHH	CCT	1	2	3	2	MGG_10847T0(Y):hypothetical protein			0.4
supercont8.3	6543109	-	CHH	CTA	1	3	14	3	MGG_16984T0(Y):hypothetical protein			0.176471
supercont8.4	81235	+	CHH	CAC	1	2	5	2	MGG_10677T0(Y):mannose-6-phosphate isomerase			0.285714
supercont8.4	153243	+	CHH	CAC	1	2	4	2	MGG_08423T0(Y):dynactin subunit 5			0.333333
supercont8.4	364461	-	CHH	CAC	1	2	6	2	MGG_17022T0(Y):hypothetical protein			0.25
supercont8.4	411555	-	CHH	CCT	1	3	12	3	MGG_08492T0(N):hypothetical protein			0.2
supercont8.4	797342	+	CHH	CCA	1	2	6	2	MGG_08592T0(Y):hypothetical protein			0.25
supercont8.4	1247778	-	CHH	CAT	1	2	3	2	MGG_13500T0(Y):U5 small nuclear ribonucleoprotein component			0.4
supercont8.4	1305884	-	CHH	CAT	50.24	2	5	2	MGG_17065T0(Y):predicted protein			0.285714
supercont8.4	1366203	+	CHH	CAT	1	3	11	3	MGG_03588T0(N):hypothetical protein			0.214286
supercont8.4	1505015	-	CHH	CAT	1	3	12	3	MGG_13530T0(N):metacaspase-1			0.2
supercont8.4	1589932	-	CHH	CCT	1	3	18	3	MGG_03528T0(N):lactamase			0.142857
supercont8.4	1996846	+	CHH	CCT	1	2	4	2	MGG_17099T0(Y):hypothetical protein			0.333333
supercont8.4	2042088	-	CHH	CCC	1	2	6	2	MGG_03393T0(N):hypothetical protein			0.25
supercont8.4	2228595	-	CHH	CAA	1	2	4	2	MGG_03333T0(N):hypothetical protein			0.333333
supercont8.4	2350764	+	CHH	CAT	1	2	5	2	MGG_03298T0(N):hypothetical protein			0.285714
supercont8.4	2712719	-	CHH	CAT	1	2	6	2	MGG_03201T0(Y):acetyl-coenzyme A synthetase			0.25
supercont8.4	2771074	+	CHH	CCA	1	3	11	3	MGG_12761T0(N):hypothetical protein			0.214286
supercont8.4	2832733	+	CHH	CAA	1	3	20	3	MGG_03165T0(Y):heat shock protein 60			0.130435
supercont8.4	2968990	-	CHH	CAC	1	3	7	2	MGG_17141T0(N):hypothetical protein			0.3
supercont8.4	3022737	-	CHH	CAC	1	3	16	3	MGG_03116T0(N):spliceosome component			0.157895
supercont8.4	3066507	+	CHH	CAC	1	3	12	3	MGG_06624T0(N):hypothetical protein			0.2
supercont8.4	3218275	-	CHH	CAC	1	3	19	3	MGG_12793T0(N):DNA repair and recombination protein RAD5C			0.136364
supercont8.4	3374343	+	CHH	CAC	1	2	5	2	MGG_06535T0(Y):hypothetical protein			0.285714
supercont8.4	3398115	-	CHH	CAA	1	3	14	3	MGG_17174T0(N):hypothetical protein			0.176471
supercont8.4	3611914	-	CHH	CTC	1	2	5	2	MGG_06473T0(N):hypothetical protein			0.285714
supercont8.4	3821342	-	CHH	CAA	1	3	18	3	MGG_06416T0(N):hypothetical protein			0.142857
supercont8.4	3831918	+	CHH	CAA	1	3	16	3	MGG_06412T0(N):hypothetical protein			0.157895
supercont8.4	4250449	-	CHH	CAT	1	2	3	2	MGG_12863T0(Y):hypothetical protein			0.4
supercont8.4	4290513	-	CHH	CAC	1	3	7	2	MGG_17198T0(Y):hypothetical protein			0.3
supercont8.4	4323102	-	CHH	CAT	1	4	13	3	MGG_17202T0(Y):hypothetical protein			0.235294
supercont8.4	4323159	-	CHH	CTA	1	3	13	3	MGG_17202T0(Y):hypothetical protein			0.1875
supercont8.4	4323162	+	CHH	CAT	1	3	15	3	MGG_17202T0(Y):hypothetical protein			0.166667
supercont8.4	4323263	+	CHH	CAA	1	3	9	3	MGG_17202T0(Y):hypothetical protein			0.25
supercont8.4	4323276	-	CHH	CAA	1	3	8	3	MGG_17202T0(Y):hypothetical protein			0.272727
supercont8.4	4323291	-	CHH	CCA	1	3	10	3	MGG_17202T0(Y):hypothetical protein			0.230769
supercont8.4	4323383	-	CHH	CAT	1	3	1	2	MGG_17202T0(Y):hypothetical protein			0.75
supercont8.4	4323541	-	CHH	CAC	1	2	6	2	MGG_17202T0(Y):hypothetical protein			0.25
supercont8.4	4348198	-	CHH	CCA	1	2	5	2	MGG_06268T0(Y):hypothetical protein			0.285714
supercont8.4	4410003	+	CHH	CAT	1	2	6	2	MGG_06249T0(Y):translationally controlled tumor protein			0.25
supercont8.4	4621596	+	CHH	CCC	1	3	18	3	MGG_10106T0(Y):hypothetical protein			0.142857
[truncated: 113 more rows]

## Sheet: Upsteam-1.5kb
Chr	Pos	Strand	Type	Context	RepRate	# mC reads	# non-mC reads	T-value	Loci	Loci	Loci	Loci	MethylationLevel
[truncated: 2,747 more rows]

[truncated: 3 more sheets: Downstream-1kb, UpDownStreams, Intergenic]
