# Supplementary material for: Genome-wide profiling of DNA methylation provides insights into epigenetic regulation of fungal development in a plant pathogenic fungus, Magnaporthe oryzae
Source: Sci Rep. 2015 Feb 24;5:8567. doi: 10.1038/srep08567 (PMC4338423; doi:10.1038/srep08567)
Supplement: Supplementary Information — Supplementary Dataset 4 - List of genes with methylation in dim-2 [file srep08567-s5.xls]

## Sheet: Note
List of methylation sites in dim-2
each tab shows methylation sites identified in different genomic features.
Below is the brief description of columns
Chr	Pos	Strand	Type	Context	RepRate	# mC reads	# non-mC reads	T-value	Loci	Methylation level
positional informations						read information: reads calling cytosine methylation vs. reads calling no cytosine methylation			Given loci number(s) indicates methylation in ORF. Loci numbers that start with 5 or 3 indicate methylation sites in upstream or downstream regions of genes. No loci number indicates methylation in intergenic regions.	(mC reads)/(mC reads + non-mC reads)

## Sheet: Genome
Chr	Pos	Strand	Type	Context	RepRate	# mC reads	# non-mC reads	T-value	Loci	Loci	Loci	Loci	MethylationLevel
supercont8.1	145821	-	CG	CGT	1	2	5	2	MGG_13669T0(Y):peptide transporter PTR2				0.285714
supercont8.1	159279	-	CG	CGG	1	3	10	3	MGG_01989T0(Y):hypothetical protein				0.230769
supercont8.1	204110	+	CG	CGA	1	3	11	3	MGG_02006T0(Y):hypothetical protein				0.214286
supercont8.1	392086	-	CG	CGG	1	2	5	2	MGG_02050T0(N):hypothetical protein				0.285714
supercont8.1	562884	+	CG	CGA	1	2	4	2	MGG_02098T0(Y):3-ketosteroid-delta-1-dehydrogenase				0.333333
supercont8.1	635797	-	CG	CGC	1	2	2	2	MGG_02124T0(N):potassium uptake protein				0.5
supercont8.1	732970	-	CG	CGG	1	3	15	3	MGG_14598T0(Y):hypothetical protein				0.166667
supercont8.1	1029816	+	CG	CGC	1	2	4	2	MGG_02225T0(Y):2,3-dihydro-2,3-dihydroxybenzoate dehydrogenase	MGG_02226T0(N):hypothetical protein			0.333333
supercont8.1	1166135	-	CG	CGT	1	2	6	2	MGG_02256T0(N):FAD binding domain-containing protein				0.25
supercont8.1	1354680	-	CG	CGC	1	3	15	3	MGG_16093T0(Y):hypothetical protein				0.166667
supercont8.1	1499943	+	CG	CGC	1	2	6	2	MGG_02351T0(Y):tyrocidine synthetase 1				0.25
supercont8.1	1510357	-	CG	CGC	1	2	5	2	MGG_02351T0(Y):tyrocidine synthetase 1				0.285714
supercont8.1	1533030	+	CG	CGC	1	2	6	2	MGG_02355T0(Y):hypothetical protein				0.25
supercont8.1	1547948	-	CG	CGA	1	3	10	3	MGG_14573T0(N):hypothetical protein				0.230769
supercont8.1	1570064	-	CG	CGA	1	3	13	3	MGG_02368T0(Y):galactose oxidase				0.1875
supercont8.1	1578537	-	CG	CGA	1	2	5	2	MGG_02371T0(N):alcohol dehydrogenase				0.285714
supercont8.1	1586645	+	CG	CGG	1	2	6	2	MGG_16107T0(N):hypothetical protein				0.25
supercont8.1	1634095	+	CG	CGA	1	2	2	2	MGG_02385T0(Y):hypothetical protein				0.5
supercont8.1	2089881	+	CG	CGA	1	2	6	2	MGG_11893T0(Y):hypothetical protein				0.25
supercont8.1	2161756	+	CG	CGC	1	2	4	2	MGG_02511T0(Y):50S ribosomal protein L3				0.333333
supercont8.1	2176697	-	CG	CGA	1	3	13	3	MGG_02517T0(N):hypothetical protein				0.1875
supercont8.1	2180995	+	CG	CGA	1	4	18	3	MGG_02518T0(Y):ATP-dependent RNA helicase DHX8				0.181818
supercont8.1	2184465	-	CG	CGG	1	2	6	2	MGG_02519T0(Y):hypothetical protein				0.25
supercont8.1	2203762	+	CG	CGC	1	2	5	2	MGG_02524T0(N):vacuolar protein sorting-associated protein 29				0.285714
supercont8.1	2297828	+	CG	CGT	1	2	5	2	MGG_06653T0(Y):hypothetical protein				0.285714
supercont8.1	2332528	+	CG	CGG	1	2	6	2	MGG_06670T0(Y):charged multivesicular body protein 3				0.25
supercont8.1	2368347	+	CG	CGA	1	4	25	4	MGG_06679T0(N):hypothetical protein				0.137931
supercont8.1	2373729	-	CG	CGC	1	2	4	2	MGG_06680T0(N):nudix/MutT family protein				0.333333
supercont8.1	2520247	+	CG	CGG	1	2	6	2	MGG_06725T0(N):hypothetical protein				0.25
supercont8.1	2634811	+	CG	CGT	1	2	6	2	MGG_06762T0(N):hypothetical protein				0.25
supercont8.1	2790916	+	CG	CGG	27.14	2	4	2	MGG_06799T0(Y):hypothetical protein				0.333333
supercont8.1	2978036	-	CG	CGC	1	2	6	2	MGG_06849T0(Y):amidohydrolase 3				0.25
supercont8.1	3077805	+	CG	CGC	1	3	13	3	MGG_16198T0(N):hypothetical protein				0.1875
supercont8.1	3103723	-	CG	CGG	1	2	4	2	MGG_06880T0(Y):phytanoyl-CoA dioxygenase				0.333333
supercont8.1	3210200	-	CG	CGA	1	2	6	2	MGG_06905T0(N):protein transporter sec73				0.25
supercont8.1	3288365	-	CG	CGC	1	2	6	2	MGG_06929T0(N):hypothetical protein				0.25
supercont8.1	3317651	-	CG	CGC	1	2	3	2	MGG_06937T0(N):NIF domain-containing protein				0.4
supercont8.1	3546280	-	CG	CGT	1	3	13	3	MGG_07003T0(Y):CAMKK/META protein kinase				0.1875
supercont8.1	3568394	-	CG	CGC	1	2	2	2	MGG_07010T0(N):translation machinery-associated protein 46				0.5
supercont8.1	3584093	+	CG	CGG	1	3	17	3	MGG_07015T0(Y):DNA repair protein Rad7				0.15
supercont8.1	3647050	-	CG	CGA	1	2	6	2	MGG_09182T0(N):hypothetical protein				0.25
supercont8.1	3717347	-	CG	CGA	1	2	6	2	MGG_09200T0(N):zinc finger protein				0.25
supercont8.1	3948046	-	CG	CGA	1	3	14	3	MGG_16259T0(Y):hypothetical protein				0.176471
supercont8.1	3962059	+	CG	CGC	1	3	12	3	MGG_09259T0(Y):hypothetical protein				0.2
supercont8.1	3974845	+	CG	CGC	1	2	4	2	MGG_09262T0(Y):autophagy protein 5				0.333333
supercont8.1	3975462	-	CG	CGG	1	2	6	2	MGG_09262T0(Y):autophagy protein 5				0.25
supercont8.1	4066613	-	CG	CGA	1	2	6	2	MGG_09275T0(Y):hypothetical protein	MGG_09275T1(Y):hypothetical protein			0.25
supercont8.1	4069732	-	CG	CGG	1	3	15	3	MGG_09275T0(Y):hypothetical protein	MGG_09275T1(Y):hypothetical protein			0.166667
supercont8.1	4228422	-	CG	CGT	1	3	16	3	MGG_09884T0(Y):manganese resistance protein MNR2				0.157895
supercont8.1	4285945	-	CG	CGA	1	3	10	3	MGG_09904T0(N):autophagy-like protein 22				0.230769
supercont8.1	4408347	-	CG	CGC	1	2	6	2	MGG_16299T0(Y):hypothetical protein				0.25
supercont8.1	4436963	+	CG	CGC	1	2	6	2	MGG_09944T0(Y):ELMO/CED-12 family protein				0.25
supercont8.1	4478948	+	CG	CGA	1	2	5	2	MGG_11712T0(N):hypothetical protein				0.285714
supercont8.1	4539261	-	CG	CGG	1	3	11	3	MGG_11710T0(N):hypothetical protein				0.214286
supercont8.1	4582286	-	CG	CGC	1	2	6	2	MGG_10663T0(N):cAMP-regulated D2 protein				0.25
supercont8.1	4648033	-	CG	CGC	1	3	16	3	MGG_10508T0(Y):glucose transporter HXT1				0.157895
supercont8.1	4690915	-	CG	CGC	1	2	4	2	MGG_16316T0(Y):hypothetical protein				0.333333
supercont8.1	4693926	+	CG	CGT	1	2	6	2	MGG_10519T0(Y):maltose permease MAL31				0.25
supercont8.1	4705519	+	CG	CGC	1	2	4	2	MGG_10522T0(N):hypothetical protein				0.333333
supercont8.1	4714379	-	CG	CGA	1	3	10	3	MGG_10525T0(N):hypothetical protein				0.230769
supercont8.1	4929198	+	CG	CGT	1	3	13	3	MGG_16334T0(N):hypothetical protein				0.1875
supercont8.1	5192534	+	CG	CGC	1	2	6	2	MGG_13058T0(Y):hypothetical protein				0.25
supercont8.1	5256679	-	CG	CGG	1	2	4	2	MGG_05450T0(N):NADH kinase POS5				0.333333
supercont8.1	5371173	-	CG	CGC	1	2	5	2	MGG_05483T0(N):hypothetical protein				0.285714
supercont8.1	5456899	-	CG	CGA	1	2	5	2	MGG_05505T0(Y):autophagy protein				0.285714
supercont8.1	5504615	+	CG	CGA	1	2	4	2	MGG_16389T0(Y):hypothetical protein				0.333333
supercont8.1	5526647	-	CG	CGT	1	2	6	2	MGG_05532T0(N):hypothetical protein				0.25
supercont8.1	5538835	+	CG	CGT	1	2	3	2	MGG_15176T0(Y):cyclin-H				0.4
supercont8.1	5540151	-	CG	CGG	1	2	2	2	MGG_13107T0(N):hypothetical protein				0.5
supercont8.1	5625355	-	CG	CGA	1	2	2	2	MGG_15152T0(N):hypothetical protein				0.5
supercont8.1	5729259	+	CG	CGG	1	2	5	2	MGG_05587T0(N):actin-like protein arp-6				0.285714
supercont8.1	5786621	+	CG	CGA	1	2	4	2	MGG_05595T0(Y):spermidine/putrescine import ATP-binding protein potA				0.333333
supercont8.1	5796141	-	CG	CGC	1	4	13	3	MGG_05598T0(N):hypothetical protein				0.235294
supercont8.1	5953743	+	CG	CGA	1	2	5	2	MGG_05643T0(Y):hypothetical protein				0.285714
supercont8.1	5999819	+	CG	CGA	1	2	3	2	MGG_05656T0(N):ankyrin repeat protein				0.4
supercont8.1	6068103	-	CG	CGC	1	3	20	3	MGG_05671T0(N):protein phosphatase PP2A regulatory subunit A				0.130435
supercont8.1	6133405	-	CG	CGG	1	3	14	3	MGG_05690T0(Y):hypothetical protein				0.176471
supercont8.1	6144913	-	CG	CGT	1	3	14	3	MGG_05694T0(Y):Gtr1/RagA G domain-containing protein				0.176471
supercont8.1	6277962	+	CG	CGA	1	2	5	2	MGG_05724T0(Y):hypothetical protein				0.285714
supercont8.1	6350086	+	CG	CGG	1	5	11	3	MGG_13168T0(N):hypothetical protein				0.3125
supercont8.1	6373274	-	CG	CGT	1	2	5	2	MGG_05746T0(Y):multidrug resistance protein 1				0.285714
supercont8.1	6397590	+	CG	CGC	1	3	18	3	MGG_13172T0(N):WLM domain-containing protein				0.142857
supercont8.1	6560579	-	CG	CGT	1	2	5	2	MGG_14302T0(Y):hypothetical protein				0.285714
supercont8.1	6671024	+	CG	CGG	1	2	6	2	MGG_16487T0(Y):hypothetical protein				0.25
supercont8.1	6726592	+	CG	CGG	1	3	5	2	MGG_04780T1(Y):sugar transporter STL1	MGG_04780T0(Y):sugar transporter STL1			0.375
supercont8.1	6737706	+	CG	CGG	1	2	4	2	MGG_04775T0(N):fatty acid synthase S-acetyltransferase	MGG_04775T1(N):fatty acid synthase S-acetyltransferase			0.333333
supercont8.1	6846451	+	CG	CGC	1	2	5	2	MGG_04732T0(N):acidic mammalian chitinase				0.285714
supercont8.1	6876404	+	CG	CGC	1	2	6	2	MGG_04717T0(Y):hypothetical protein				0.25
supercont8.1	6970901	-	CG	CGG	1	3	11	3	MGG_04683T0(N):15-hydroxyprostaglandin dehydrogenase				0.214286
supercont8.1	6974815	-	CG	CGG	1	3	6	2	MGG_04682T0(Y):hypothetical protein				0.333333
supercont8.1	7219301	-	CG	CGA	1	2	6	2	MGG_04557T0(Y):hypothetical protein				0.25
supercont8.1	7268768	+	CG	CGG	1	2	2	2	MGG_04544T0(Y):F1F0 ATP synthase assembly protein Atp11				0.5
supercont8.1	7298379	-	CG	CGG	1	2	5	2	MGG_04499T0(Y):exoglucanase-6A				0.285714
supercont8.1	7570041	+	CG	CGT	1	2	4	2	MGG_08611T0(Y):hypothetical protein				0.333333
supercont8.1	7630036	-	CG	CGG	1	2	4	2	MGG_08636T0(N):6-phosphofructo-2-kinase/fructose-2,6-bisphosphatase				0.333333
supercont8.1	7630042	-	CG	CGA	1	2	4	2	MGG_08636T0(N):6-phosphofructo-2-kinase/fructose-2,6-bisphosphatase				0.333333
supercont8.1	7657658	-	CG	CGC	1	2	4	2	MGG_08644T0(Y):DNase1 protein				0.333333
supercont8.1	7699419	-	CG	CGT	1	2	3	2	MGG_08656T0(N):hypothetical protein				0.4
supercont8.1	7838819	-	CG	CGA	1	2	4	2	MGG_16557T0(Y):hypothetical protein				0.333333
supercont8.2	92943	+	CG	CGG	1	2	6	2	MGG_10741T0(N):hypothetical protein				0.25
supercont8.2	102832	-	CG	CGC	1	2	6	2	MGG_10736T0(N):hypothetical protein				0.25
supercont8.2	384514	+	CG	CGA	1	2	6	2	MGG_10481T0(N):NACHT and WD domain-containing protein	MGG_10481T1(N):NACHT and WD domain-containing protein			0.25
supercont8.2	605801	-	CG	CGG	1	2	6	2	MGG_15527T0(N):hypothetical protein				0.25
supercont8.2	683870	+	CG	CGG	1	3	19	3	MGG_04377T0(N):rho-type GTPase-activating protein 1				0.136364
supercont8.2	701045	-	CG	CGT	1	3	1	2	MGG_04383T0(Y):hypothetical protein				0.75
supercont8.2	730330	+	CG	CGA	1	2	6	2	MGG_15536T0(Y):hypothetical protein				0.25
supercont8.2	784250	+	CG	CGC	1	2	3	2	MGG_04431T0(Y):hypothetical protein				0.4
supercont8.2	825876	-	CG	CGA	1	3	10	3	MGG_04445T0(N):dipeptidyl-peptidase 3				0.230769
supercont8.2	938702	-	CG	CGC	1	2	6	2	MGG_04531T0(Y):rhomboid protein 1				0.25
supercont8.2	1118772	+	CG	CGA	1	2	4	2	MGG_04643T0(Y):chalcone synthase C				0.333333
supercont8.2	1178360	-	CG	CGG	1	3	12	3	MGG_04657T0(N):general alpha-glucoside permease	MGG_11374T0(Y):alpha-galactosidase			0.2
supercont8.2	1195968	+	CG	CGA	1	2	5	2	MGG_04664T0(Y):hypothetical protein				0.285714
supercont8.2	1196842	+	CG	CGC	1	3	12	3	MGG_04665T0(N):hypothetical protein				0.2
supercont8.2	1210934	+	CG	CGT	1	2	6	2	MGG_04667T0(Y):hypothetical protein				0.25
supercont8.2	1250900	+	CG	CGA	1	2	6	2	MGG_11370T0(N):hypothetical protein				0.25
supercont8.2	1397887	+	CG	CGT	1	3	10	3	MGG_04768T0(Y):hypothetical protein				0.230769
supercont8.2	1573810	+	CG	CGA	1	2	5	2	MGG_11346T0(N):hypothetical protein				0.285714
supercont8.2	1652993	-	CG	CGC	1	2	6	2	MGG_10162T0(Y):hypothetical protein				0.25
supercont8.2	1655525	-	CG	CGC	1	2	6	2	MGG_10163T0(Y):hypothetical protein				0.25
supercont8.2	1727912	-	CG	CGC	1	2	5	2	MGG_10196T0(N):bromodomain containing 1				0.285714
supercont8.2	1887252	-	CG	CGG	1	2	4	2	MGG_08855T0(Y):hypothetical protein				0.333333
supercont8.2	1901895	-	CG	CGC	1	4	25	4	MGG_08861T0(Y):hypothetical protein				0.137931
supercont8.2	2001822	-	CG	CGC	1	3	18	3	MGG_08888T0(Y):hypothetical protein				0.142857
supercont8.2	2112673	-	CG	CGC	1	3	11	3	MGG_08918T0(Y):ATP-binding cassette sub-family G member 2				0.214286
supercont8.2	2121473	+	CG	CGC	1	3	9	3	MGG_08920T0(N):hypothetical protein				0.25
supercont8.2	2223532	-	CG	CGA	1	2	3	2	MGG_15614T0(N):hypothetical protein				0.4
supercont8.2	2224717	+	CG	CGG	1	2	4	2	MGG_08944T0(Y):hypothetical protein				0.333333
supercont8.2	2264816	+	CG	CGC	1	2	5	2	MGG_08954T0(Y):glycosyltransferase family 28 domain-containing protein	MGG_08954T1(Y):glycosyltransferase family 28 domain-containing protein			0.285714
supercont8.2	2298794	+	CG	CGT	1	2	6	2	MGG_11289T0(Y):hypothetical protein				0.25
supercont8.2	2314937	+	CG	CGG	1	2	3	2	MGG_15624T0(Y):MFS transporter				0.4
supercont8.2	2319943	+	CG	CGA	1	2	3	2	MGG_14767T0(N):non-ribosomal peptide synthetase				0.4
supercont8.2	2321975	+	CG	CGC	1	2	4	2	MGG_14767T0(N):non-ribosomal peptide synthetase				0.333333
supercont8.2	2363336	+	CG	CGA	1	2	6	2	MGG_08982T0(N):hypothetical protein				0.25
supercont8.2	2526528	+	CG	CGA	1	2	6	2	MGG_01178T0(N):beta-mannosidase				0.25
supercont8.2	2624507	+	CG	CGC	1	2	6	2	MGG_11269T0(N):hypothetical protein				0.25
supercont8.2	2791457	-	CG	CGG	1	3	7	2	MGG_01236T0(N):WD repeat-containing protein slp1				0.3
supercont8.2	2798667	-	CG	CGT	1	2	5	2	MGG_01238T0(N):hypothetical protein				0.285714
supercont8.2	2844751	-	CG	CGA	1	3	15	3	MGG_14773T0(N):AGC/AKT protein kinase				0.166667
supercont8.2	2883993	-	CG	CGC	1	2	6	2	MGG_01260T0(Y):AGC/RSK/P70 protein kinase				0.25
supercont8.2	2952499	+	CG	CGG	1	2	5	2	MGG_01279T0(Y):CAMK/CAMKL/KIN1 protein kinase				0.285714
supercont8.2	2955979	-	CG	CGA	1	2	6	2	MGG_01281T0(Y):glycerol kinase				0.25
supercont8.2	3055756	-	CG	CGC	1	3	19	3	MGG_11236T0(Y):hypothetical protein				0.136364
supercont8.2	3074368	+	CG	CGG	1	2	6	2	MGG_01312T0(Y):hypothetical protein	MGG_15667T0(N):hypothetical protein			0.25
supercont8.2	3100002	+	CG	CGC	1	2	6	2	MGG_01324T0(Y):urease				0.25
supercont8.2	3145491	+	CG	CGC	1	2	5	2	MGG_01336T0(Y):bacteriodes thetaiotaomicron symbiotic chitinase				0.285714
supercont8.2	3195906	+	CG	CGA	1	2	6	2	MGG_01347T0(N):4-carboxymuconolactone decarboxylase				0.25
supercont8.2	3328401	-	CG	CGA	1	2	4	2	MGG_01381T0(Y):calcium permease				0.333333
supercont8.2	3361277	+	CG	CGC	1	2	2	2	MGG_01388T0(N):hypothetical protein				0.5
supercont8.2	3388699	+	CG	CGC	1	2	5	2	MGG_01396T0(N):periplasmic beta-glucosidase				0.285714
supercont8.2	3421862	+	CG	CGC	1	3	17	3	MGG_01407T0(Y):PQ loop repeat protein				0.15
supercont8.2	3461967	-	CG	CGA	1	2	4	2	MGG_01418T0(Y):glycosyl hydrolase				0.333333
supercont8.2	3490053	-	CG	CGG	1	3	6	2	MGG_01426T0(N):pre-mRNA-splicing factor CEF1				0.333333
supercont8.2	3499196	-	CG	CGT	1	3	19	3	MGG_01430T0(Y):hypothetical protein				0.136364
supercont8.2	3520554	+	CG	CGG	1	3	15	3	MGG_11211T0(N):GRAM domain-containing protein YSP2				0.166667
supercont8.2	3548230	+	CG	CGC	1	2	5	2	MGG_01444T0(Y):hypothetical protein				0.285714
supercont8.2	3565486	+	CG	CGC	1	2	6	2	MGG_01447T0(N):hypothetical protein				0.25
supercont8.2	3862425	+	CG	CGG	1	2	6	2	MGG_01511T0(Y):benomyl/methotrexate resistance protein				0.25
supercont8.2	3906086	-	CG	CGA	1	3	17	3	MGG_01528T0(N):serine/threonine-protein phosphatase PP2A catalytic subunit				0.15
supercont8.2	3920991	-	CG	CGA	1	3	9	3	MGG_14792T0(Y):hypothetical protein				0.25
supercont8.2	4003469	+	CG	CGC	1	3	15	3	MGG_01558T0(Y):hypothetical protein				0.166667
supercont8.2	4080748	-	CG	CGG	1	2	6	2	MGG_01582T0(Y):T-complex protein 1 subunit delta				0.25
supercont8.2	4125259	+	CG	CGA	1	2	3	2	MGG_01594T0(Y):uridylate kinase				0.4
supercont8.2	4127910	-	CG	CGC	1	3	9	3	MGG_01595T0(N):eukaryotic translation initiation factor 3 subunit M				0.25
supercont8.2	4145014	-	CG	CGC	1	3	15	3	MGG_11181T0(Y):hypothetical protein				0.166667
supercont8.2	4182755	-	CG	CGT	1	2	4	2	MGG_01611T0(N):DNA replication complex GINS protein SLD5				0.333333
supercont8.2	4192367	+	CG	CGG	1	3	10	3	MGG_01614T0(Y):cell division control protein 18				0.230769
supercont8.2	4278896	+	CG	CGA	1	2	4	2	MGG_01633T0(Y):histone deacetylase phd1				0.333333
supercont8.2	4369869	-	CG	CGC	1	2	6	2	MGG_01659T0(N):hypothetical protein				0.25
supercont8.2	4396249	-	CG	CGT	1	2	6	2	MGG_01669T0(N):DNA damage tolerance protein rad31				0.25
supercont8.2	4461014	-	CG	CGG	1	2	5	2	MGG_01687T0(N):3-hydroxyisobutyrate dehydrogenase				0.285714
supercont8.2	4679220	-	CG	CGA	1	2	5	2	MGG_01746T0(N):hypothetical protein				0.285714
supercont8.2	4726516	-	CG	CGA	1	2	6	2	MGG_11148T0(N):hypothetical protein				0.25
supercont8.2	4754282	-	CG	CGT	1	2	6	2	MGG_01764T0(Y):hypothetical protein				0.25
supercont8.2	4904525	-	CG	CGT	1	3	4	2	MGG_01804T0(N):endoribonuclease YSH1				0.428571
supercont8.2	4941175	+	CG	CGC	1	2	4	2	MGG_01815T0(Y):spindle pole body component alp6				0.333333
supercont8.2	4957552	+	CG	CGG	1	3	13	3	MGG_11132T0(Y):hypothetical protein				0.1875
supercont8.2	5021895	+	CG	CGT	1	2	6	2	MGG_01833T0(Y):hypothetical protein				0.25
supercont8.2	5066031	+	CG	CGT	1	2	6	2	MGG_01842T0(Y):hypothetical protein				0.25
supercont8.2	5087849	+	CG	CGC	1	2	4	2	MGG_01849T0(Y):hypothetical protein				0.333333
supercont8.2	5173935	-	CG	CGT	1	3	8	3	MGG_01872T0(N):hypothetical protein				0.272727
supercont8.2	5280943	-	CG	CGA	1	4	36	4	MGG_15334T0(Y):multidrug resistance protein 11				0.1
supercont8.2	5397474	-	CG	CGG	1	2	3	2	MGG_08005T0(N):phosphoinositide 3-phosphate phosphatase				0.4
supercont8.2	5404581	+	CG	CGA	1	2	6	2	MGG_08008T0(Y):formyltetrahydrofolate deformylase				0.25
supercont8.2	5404713	+	CG	CGA	1	2	5	2	MGG_08008T0(Y):formyltetrahydrofolate deformylase				0.285714
supercont8.2	5534438	+	CG	CGG	1	2	3	2	MGG_08050T0(N):hypothetical protein				0.4
supercont8.2	5586734	+	CG	CGC	1	3	18	3	MGG_15810T0(N):hypothetical protein				0.142857
supercont8.2	5626221	-	CG	CGG	1	3	11	3	MGG_08083T0(N):hypothetical protein				0.214286
supercont8.2	5678256	-	CG	CGT	1	3	18	3	MGG_08093T0(Y):nodulation protein L				0.142857
supercont8.2	5723961	-	CG	CGG	1	2	4	2	MGG_08111T0(N):hypothetical protein				0.333333
supercont8.2	5789903	+	CG	CGC	1	2	6	2	MGG_08129T0(N):lysine-specific permease				0.25
supercont8.2	5807977	+	CG	CGA	1	2	2	2	MGG_08133T0(Y):pre-mRNA-processing factor 17				0.5
supercont8.2	5852582	+	CG	CGA	1	2	6	2	MGG_15825T0(Y):hypothetical protein				0.25
supercont8.2	5910978	+	CG	CGG	1	3	8	3	MGG_08163T0(N):30S ribosomal protein S14p/S29e				0.272727
supercont8.2	5956502	-	CG	CGC	1	2	6	2	MGG_08177T0(N):hypothetical protein				0.25
supercont8.2	6034892	+	CG	CGC	1	3	15	3	MGG_08199T0(N):cutinase transcription factor 1 beta				0.166667
supercont8.2	6062514	-	CG	CGA	1	3	15	3	MGG_12315T0(Y):hypothetical protein				0.166667
supercont8.2	6090785	+	CG	CGG	1	3	12	3	MGG_08211T0(N):hypothetical protein				0.2
supercont8.2	6222493	-	CG	CGC	1	2	6	2	MGG_15072T0(N):importin subunit alpha-1				0.25
supercont8.2	6236265	-	CG	CGC	1	3	10	3	MGG_07063T0(N):C6 finger domain-containing protein				0.230769
supercont8.2	6335751	-	CG	CGG	1	2	6	2	MGG_15852T0(N):hypothetical protein				0.25
supercont8.2	6388611	-	CG	CGG	1	2	5	2	MGG_12345T0(N):Sec1 family superfamily protein				0.285714
supercont8.2	6462091	-	CG	CGG	1	3	18	3	MGG_07123T0(N):lon protease like protein 2				0.142857
supercont8.2	6505194	-	CG	CGG	1	2	6	2	MGG_15860T0(N):54S ribosomal protein L4				0.25
supercont8.2	6547678	+	CG	CGT	1	3	9	3	MGG_07148T0(N):ribose-phosphate pyrophosphokinase 3				0.25
supercont8.2	6552167	+	CG	CGG	1	2	6	2	MGG_07149T0(Y):hypothetical protein				0.25
supercont8.2	6557046	-	CG	CGG	1	2	3	2	MGG_07150T0(N):hypothetical protein				0.4
supercont8.2	6648169	-	CG	CGC	1	2	6	2	MGG_07176T0(Y):GTP-binding protein rhoA				0.25
supercont8.2	6662905	+	CG	CGC	1	4	1	2	MGG_07182T0(Y):hypothetical protein				0.8
supercont8.2	6697526	+	CG	CGG	1	2	6	2	MGG_07190T0(Y):dolichyl-phosphate-mannose-protein mannosyltransferase 2				0.25
supercont8.2	6768733	-	CG	CGC	1	3	20	3	MGG_12377T0(Y):phytochrome-1				0.130435
supercont8.2	6859842	-	CG	CGC	1	2	6	2	MGG_07222T0(Y):DNA polymerase epsilon subunit B				0.25
supercont8.2	6982545	-	CG	CGC	1	3	19	3	MGG_15889T0(Y):hypothetical protein				0.136364
supercont8.2	7020212	+	CG	CGC	1	2	5	2	MGG_07266T0(N):MYG1 protein				0.285714
supercont8.2	7036882	+	CG	CGC	1	2	5	2	MGG_15891T0(Y):hypothetical protein				0.285714
supercont8.2	7198804	-	CG	CGG	1	3	15	3	MGG_07312T0(Y):osmosensing histidine protein kinase SLN1				0.166667
supercont8.2	7201407	-	CG	CGC	1	2	6	2	MGG_07312T0(Y):osmosensing histidine protein kinase SLN1				0.25
supercont8.2	7512608	+	CG	CGA	1	2	4	2	MGG_08415T0(Y):serin endopeptidase				0.333333
supercont8.2	7702217	+	CG	CGT	1	2	6	2	MGG_15100T0(N):polyketide synthase				0.25
supercont8.2	7705108	+	CG	CGG	1	2	5	2	MGG_15100T0(N):polyketide synthase				0.285714
supercont8.2	7823382	+	CG	CGG	1	2	5	2	MGG_08323T0(Y):mitochondrial large ribosomal subunit				0.285714
supercont8.2	7886112	+	CG	CGG	1	2	6	2	MGG_15950T0(Y):hypothetical protein				0.25
supercont8.2	7995660	+	CG	CGG	1	2	6	2	MGG_08288T0(N):short-chain-fatty-acid-CoA ligase				0.25
supercont8.2	8009405	-	CG	CGA	1	2	5	2	MGG_08285T0(N):mycocerosic acid synthase				0.285714
supercont8.2	8045665	+	CG	CGC	1	2	6	2	MGG_08274T0(N):glycosyl hydrolase				0.25
supercont8.2	8152984	+	CG	CGC	1	3	9	3	MGG_08239T0(N):hypothetical protein				0.25
supercont8.3	96522	-	CG	CGG	1	2	5	2	MGG_13328T0(Y):RING finger membrane protein				0.285714
supercont8.3	133976	-	CG	CGG	1	3	9	3	MGG_16590T0(Y):hypothetical protein				0.25
supercont8.3	146729	-	CG	CGG	1	2	5	2	MGG_09096T0(Y):hypothetical protein				0.285714
supercont8.3	609349	-	CG	CGA	1	2	5	2	MGG_07431T0(N):hypothetical protein				0.285714
supercont8.3	617285	+	CG	CGT	1	2	6	2	MGG_07434T0(Y):transmembrane 9 superfamily protein member 2				0.25
supercont8.3	660740	+	CG	CGC	1	3	19	3	MGG_07443T0(Y):hypothetical protein				0.136364
supercont8.3	728942	-	CG	CGG	1	2	6	2	MGG_07462T0(N):dihydrodipicolinate synthase				0.25
supercont8.3	740587	-	CG	CGG	1	3	9	3	MGG_07466T0(Y):cell division control protein 12				0.25
supercont8.3	778940	+	CG	CGC	1	2	3	2	MGG_07479T0(N):hypothetical protein				0.4
supercont8.3	783510	-	CG	CGT	1	2	5	2	MGG_07480T0(N):tetratricopeptide repeat domain-containing protein				0.285714
supercont8.3	833597	-	CG	CGT	1	2	6	2	MGG_07497T0(N):averantin oxidoreductase				0.25
supercont8.3	967251	+	CG	CGG	1	3	13	3	MGG_07543T0(Y):CDP-diacylglycerol-glycerol-3-phosphate 3-phosphatidyltransferase				0.1875
supercont8.3	1061517	+	CG	CGG	1	2	4	2	MGG_07568T0(N):hypothetical protein				0.333333
supercont8.3	1121039	-	CG	CGC	1	2	4	2	MGG_07585T0(Y):hypothetical protein				0.333333
supercont8.3	1258889	-	CG	CGG	1	2	5	2	MGG_13439T0(N):hypothetical protein				0.285714
supercont8.3	1313789	-	CG	CGG	1	2	4	2	MGG_07645T0(Y):carboxypeptidase A				0.333333
supercont8.3	1313990	+	CG	CGC	1	2	4	2	MGG_07645T0(Y):carboxypeptidase A				0.333333
supercont8.3	1442384	+	CG	CGT	1	2	6	2	MGG_13448T0(N):hypothetical protein				0.25
supercont8.3	1509873	+	CG	CGA	1	3	18	3	MGG_13454T0(Y):podosporapepsin				0.142857
supercont8.3	1642538	-	CG	CGT	1	2	5	2	MGG_05833T0(N):vacuolar basic amino acid transporter 1				0.285714
supercont8.3	1777833	-	CG	CGC	1	3	6	2	MGG_05865T0(Y):glyoxal oxidase				0.333333
supercont8.3	1839628	+	CG	CGA	1	2	6	2	MGG_05888T0(N):hypothetical protein				0.25
supercont8.3	1875895	+	CG	CGA	1	3	14	3	MGG_05899T0(Y):UDP-galactose transporter				0.176471
supercont8.3	1978118	-	CG	CGG	1	2	3	2	MGG_15239T0(N):hypothetical protein				0.4
supercont8.3	1991038	+	CG	CGG	1	2	3	2	MGG_05926T0(Y):hypothetical protein				0.4
supercont8.3	2051791	-	CG	CGT	1	3	11	3	MGG_05942T0(Y):flavin containing monooxygenase 9				0.214286
supercont8.3	2157993	-	CG	CGA	1	3	9	3	MGG_05972T0(Y):hypothetical protein				0.25
supercont8.3	2230676	+	CG	CGT	1	2	5	2	MGG_05996T0(Y):ubiquitin C-terminal hydrolase				0.285714
supercont8.3	2307581	-	CG	CGC	1	3	12	3	MGG_06023T0(N):GPI-anchored cell wall beta-1,3-endoglucanase EglC				0.2
supercont8.3	2329522	+	CG	CGG	1	2	4	2	MGG_06029T0(N):hypothetical protein				0.333333
supercont8.3	2459729	+	CG	CGC	1	2	4	2	MGG_13223T0(N):hypothetical protein				0.333333
supercont8.3	2652391	+	CG	CGT	1	3	13	3	MGG_06124T0(N):activating signal cointegrator 1 complex subunit 3				0.1875
supercont8.3	2660754	-	CG	CGA	1	2	5	2	MGG_06126T0(N):hypothetical protein				0.285714
supercont8.3	2715161	+	CG	CGC	1	2	6	2	MGG_13200T0(N):eukaryotic translation initiation factor 2 subunit alpha				0.25
supercont8.3	2852682	-	CG	CGG	1	2	6	2	MGG_13187T0(Y):dihydroceramide delta(4)-desaturase				0.25
supercont8.3	2900598	-	CG	CGT	1	2	5	2	MGG_06197T0(N):spermidine synthase				0.285714
supercont8.3	3017512	-	CG	CGC	1	2	4	2	MGG_05802T0(Y):hypothetical protein				0.333333
supercont8.3	3307637	-	CG	CGC	1	2	4	2	MGG_09551T0(N):chitin synthase 3				0.333333
supercont8.3	3340440	+	CG	CGC	1	2	6	2	MGG_09537T0(N):MSF1 domain-containing protein				0.25
supercont8.3	3347023	+	CG	CGC	1	3	11	3	MGG_09535T0(N):ATPase GET3				0.214286
supercont8.3	3553798	-	CG	CGA	1	3	10	3	MGG_09476T0(N):hypothetical protein				0.230769
supercont8.3	3563391	+	CG	CGA	1	2	6	2	MGG_16806T0(N):hypothetical protein				0.25
supercont8.3	3585579	-	CG	CGA	1	2	6	2	MGG_09465T0(N):hypothetical protein	MGG_09466T0(Y):hypothetical protein			0.25
supercont8.3	3686420	-	CG	CGA	1	2	5	2	MGG_04843T0(Y):hypothetical protein				0.285714
supercont8.3	3788132	+	CG	CGC	1	3	8	3	MGG_04872T0(Y):cysteinyl-tRNA synthetase				0.272727
supercont8.3	3930715	-	CG	CGA	1	2	3	2	MGG_04912T0(N):hypothetical protein				0.4
supercont8.3	3960250	-	CG	CGA	1	2	5	2	MGG_04921T0(Y):60S ribosomal protein L23				0.285714
supercont8.3	3966335	-	CG	CGC	1	2	5	2	MGG_04923T0(N):hypothetical protein				0.285714
supercont8.3	4009379	+	CG	CGA	1	2	3	2	MGG_04936T0(N):hypothetical protein				0.4
supercont8.3	4146249	+	CG	CGT	1	2	6	2	MGG_04982T0(Y):HEAT repeat protein				0.25
supercont8.3	4244737	-	CG	CGG	1	3	9	3	MGG_04998T0(Y):phosphoribosylformimino-5-aminoimidazole carboxamide ribotide isomerase HisA				0.25
supercont8.3	4249625	+	CG	CGT	1	2	6	2	MGG_12956T0(N):hypothetical protein				0.25
supercont8.3	4263030	+	CG	CGT	1	3	10	3	MGG_05002T0(Y):ubiquitin carboxyl-terminal hydrolase				0.230769
supercont8.3	4286835	-	CG	CGG	1	3	19	3	MGG_05008T0(Y):aldehyde dehydrogenase				0.136364
supercont8.3	4327507	+	CG	CGG	1	3	12	3	MGG_05017T0(N):hypothetical protein				0.2
supercont8.3	4364883	+	CG	CGC	1	2	3	2	MGG_05033T0(N):hypothetical protein				0.4
supercont8.3	4472601	+	CG	CGA	1	2	6	2	MGG_05065T0(Y):mitochondrial outer membrane protein IML2				0.25
supercont8.3	4555291	-	CG	CGA	1	2	6	2	MGG_05085T0(Y):hypothetical protein				0.25
supercont8.3	4616769	-	CG	CGT	1	2	6	2	MGG_05105T0(Y):hypothetical protein				0.25
supercont8.3	4642845	+	CG	CGA	1	2	5	2	MGG_05113T1(Y):hypothetical protein	MGG_05113T0(Y):hypothetical protein			0.285714
supercont8.3	4666862	-	CG	CGG	1	3	17	3	MGG_05121T0(Y):hypothetical protein				0.15
supercont8.3	4725842	-	CG	CGA	1	2	3	2	MGG_05138T0(Y):sporulation protein SPS19				0.4
supercont8.3	4754859	-	CG	CGC	1	2	5	2	MGG_05148T0(N):hypothetical protein				0.285714
supercont8.3	4783048	-	CG	CGC	1	2	6	2	MGG_05155T0(N):adenosylhomocysteinase				0.25
supercont8.3	4887402	+	CG	CGG	1	3	17	3	MGG_05185T0(Y):hypothetical protein				0.15
supercont8.3	4918405	-	CG	CGA	1	2	6	2	MGG_05196T0(N):acetoacetate-CoA ligase				0.25
supercont8.3	5006554	-	CG	CGA	1	3	14	3	MGG_05218T0(N):hypothetical protein				0.176471
supercont8.3	5071693	-	CG	CGC	1	2	5	2	MGG_05229T0(Y):hypothetical protein				0.285714
supercont8.3	5155705	-	CG	CGC	1	3	18	3	MGG_12899T0(Y):DNA ligase 4				0.142857
supercont8.3	5189683	-	CG	CGC	1	2	6	2	MGG_05261T0(N):hypothetical protein				0.25
supercont8.3	5297619	+	CG	CGA	1	2	4	2	MGG_05287T0(Y):hypothetical protein				0.333333
supercont8.3	5541746	+	CG	CGC	1	2	2	2	MGG_07727T0(Y):proteasome component C1				0.5
supercont8.3	5597196	+	CG	CGC	1	3	14	3	MGG_15248T0(Y):hypothetical protein				0.176471
supercont8.3	5610495	-	CG	CGG	1	2	5	2	MGG_07744T0(Y):cwfJ domain-containing protein				0.285714
supercont8.3	5681369	+	CG	CGT	1	2	3	2	MGG_07768T0(N):clathrin heavy chain				0.4
supercont8.3	5810994	-	CG	CGC	1	2	4	2	MGG_07803T0(Y):D-alanine-poly(phosphoribitol) ligase subunit 1				0.333333
supercont8.3	5811953	+	CG	CGC	1	2	3	2	MGG_07803T0(Y):D-alanine-poly(phosphoribitol) ligase subunit 1				0.4
supercont8.3	5963650	-	CG	CGG	1	2	2	2	MGG_13875T0(Y):hypothetical protein				0.5
supercont8.3	5977869	+	CG	CGG	1	2	2	2	MGG_07833T0(Y):ferric reductase				0.5
supercont8.3	6103284	+	CG	CGC	1	2	6	2	MGG_07867T0(Y):hypothetical protein				0.25
supercont8.3	6103368	-	CG	CGC	1	2	3	2	MGG_07867T0(Y):hypothetical protein				0.4
supercont8.3	6134776	+	CG	CGG	1	2	6	2	MGG_15259T0(N):hypothetical protein				0.25
supercont8.3	6417226	+	CG	CGG	1	2	5	2	MGG_07968T0(Y):high-affinity nicotinic acid transporter				0.285714
supercont8.3	6429956	+	CG	CGG	1	3	20	3	MGG_07973T0(N):surface protein 1				0.130435
supercont8.3	6430355	+	CG	CGC	1	2	5	2	MGG_07973T0(N):surface protein 1				0.285714
supercont8.3	6493616	+	CG	CGG	1	2	5	2	MGG_10859T0(N):heme peroxidase				0.285714
supercont8.3	6514911	+	CG	CGG	1	2	6	2	MGG_10853T0(N):hypothetical protein				0.25
supercont8.3	6515979	+	CG	CGT	1	2	6	2	MGG_10853T0(N):hypothetical protein				0.25
supercont8.4	154817	-	CG	CGC	1	3	13	3	MGG_08423T0(Y):dynactin subunit 5	MGG_08424T0(N):endo-1,4-beta-xylanase I			0.1875
supercont8.4	155302	+	CG	CGT	1	2	6	2	MGG_08424T0(N):endo-1,4-beta-xylanase I				0.25
supercont8.4	251031	-	CG	CGG	1	2	5	2	MGG_08450T0(Y):asparagine synthase				0.285714
supercont8.4	319480	-	CG	CGT	1	2	2	2	MGG_08467T0(Y):hypothetical protein				0.5
supercont8.4	402197	-	CG	CGG	1	2	2	2	MGG_08488T0(N):hypothetical protein				0.5
supercont8.4	413412	-	CG	CGC	1	2	6	2	MGG_08493T0(Y):hypothetical protein				0.25
supercont8.4	424538	-	CG	CGC	1	2	6	2	MGG_08496T0(Y):endo-1,4-beta-xylanase D				0.25
supercont8.4	427125	-	CG	CGC	1	2	5	2	MGG_08497T0(Y):hypothetical protein				0.285714
supercont8.4	566578	+	CG	CGC	1	2	5	2	MGG_15359T0(N):hypothetical protein				0.285714
supercont8.4	603685	+	CG	CGT	1	2	6	2	MGG_08548T0(Y):proline-specific permease				0.25
supercont8.4	624965	+	CG	CGT	1	2	4	2	MGG_08551T0(Y):hypothetical protein	MGG_13994T0(N):hypothetical protein			0.333333
supercont8.4	664446	+	CG	CGC	1	2	6	2	MGG_08558T0(Y):nuc-1 negative regulatory protein preg				0.25
supercont8.4	694754	-	CG	CGT	1	2	5	2	MGG_15357T0(N):MYB DNA-binding domain-containing protein				0.285714
supercont8.4	810832	-	CG	CGA	1	3	12	3	MGG_08596T0(Y):phospho-2-dehydro-3-deoxyheptonate aldolase				0.2
supercont8.4	843087	+	CG	CGC	1	2	4	2	MGG_03743T0(N):IQ calmodulin-binding domain-containing protein				0.333333
supercont8.4	868714	+	CG	CGA	1	3	6	2	MGG_03738T0(Y):F-box domain-containing protein				0.333333
supercont8.4	1005949	-	CG	CGG	1	2	4	2	MGG_03693T0(N):hypothetical protein				0.333333
supercont8.4	1050828	-	CG	CGC	1	3	20	3	MGG_17052T0(Y):hypothetical protein				0.130435
supercont8.4	1098050	-	CG	CGA	1	5	14	3	MGG_03663T0(Y):hypothetical protein				0.263158
supercont8.4	1344360	-	CG	CGG	1	2	6	2	MGG_13517T0(Y):hypothetical protein				0.25
supercont8.4	1346921	-	CG	CGG	1	2	5	2	MGG_03594T0(Y):hypothetical protein				0.285714
supercont8.4	1434442	-	CG	CGG	1	2	3	2	MGG_03569T0(Y):fatty acid desaturase				0.4
supercont8.4	1444752	+	CG	CGA	1	2	6	2	MGG_03567T0(N):hypothetical protein	MGG_03568T0(Y):vacuole morphology and inheritance protein 14			0.25
supercont8.4	1519758	-	CG	CGC	1	2	5	2	MGG_03545T0(Y):hypothetical protein				0.285714
supercont8.4	1716815	+	CG	CGG	1	3	16	3	MGG_03485T0(N):RNA polymerase II subunit A domain phosphatase				0.157895
supercont8.4	1721824	+	CG	CGG	1	2	5	2	MGG_03484T0(N):acyl carrier protein				0.285714
supercont8.4	1744691	+	CG	CGC	1	2	2	2	MGG_03476T0(Y):protein-L-isoaspartate O-methyltransferase				0.5
supercont8.4	1763278	+	CG	CGA	1	2	6	2	MGG_03468T0(Y):intracellular hyphae protein 1				0.25
supercont8.4	1768396	+	CG	CGA	1	2	5	2	MGG_03465T0(N):hypothetical protein				0.285714
supercont8.4	1842185	+	CG	CGT	1	4	19	3	MGG_03443T0(Y):hypothetical protein				0.173913
supercont8.4	1846111	+	CG	CGG	1	2	4	2	MGG_03442T0(N):hypothetical protein				0.333333
supercont8.4	1945545	-	CG	CGG	1	2	6	2	MGG_03415T0(Y):hypothetical protein				0.25
supercont8.4	1954045	-	CG	CGA	1	3	18	3	MGG_03413T0(Y):hypothetical protein				0.142857
supercont8.4	2050024	+	CG	CGT	1	3	18	3	MGG_14884T0(Y):hypothetical protein				0.142857
supercont8.4	2052525	-	CG	CGG	1	2	5	2	MGG_03390T0(Y):aspartyl/glutamyl-tRNA(Asn/Gln) amidotransferase subunit B				0.285714
supercont8.4	2130146	-	CG	CGA	1	3	19	3	MGG_03363T0(N):hypothetical protein				0.136364
supercont8.4	2297823	+	CG	CGC	1	2	6	2	MGG_03314T0(N):hypothetical protein				0.25
supercont8.4	2323587	+	CG	CGA	1	2	5	2	MGG_03307T0(N):hypothetical protein				0.285714
supercont8.4	2428765	+	CG	CGT	1	3	16	3	MGG_03275T0(Y):hypothetical protein				0.157895
supercont8.4	2537489	-	CG	CGC	1	2	2	2	MGG_03252T0(N):E3 ubiquitin-protein ligase ptr1 + RNA transporter 1				0.5
supercont8.4	2541225	-	CG	CGC	1	3	14	3	MGG_03252T0(N):E3 ubiquitin-protein ligase ptr1 + RNA transporter 1				0.176471
supercont8.4	2636546	-	CG	CGT	1	3	18	3	MGG_03223T0(Y):hypothetical protein				0.142857
supercont8.4	2640018	-	CG	CGC	1	2	6	2	MGG_03223T0(Y):hypothetical protein				0.25
supercont8.4	2700331	+	CG	CGT	1	2	6	2	MGG_03205T0(Y):polyamine transporter 2				0.25
supercont8.4	2781481	-	CG	CGA	1	2	5	2	MGG_03185T0(Y):ATP synthase subunit beta				0.285714
supercont8.4	2804705	+	CG	CGA	1	2	6	2	MGG_03174T0(Y):hypothetical protein				0.25
supercont8.4	2839769	-	CG	CGA	1	3	11	3	MGG_03162T0(N):hypothetical protein				0.214286
supercont8.4	2919981	+	CG	CGT	1	2	4	2	MGG_12770T0(Y):hypothetical protein				0.333333
supercont8.4	3056998	-	CG	CGG	1	3	16	3	MGG_06627T0(Y):defective in Cullin neddylation protein 1				0.157895
supercont8.4	3086939	-	CG	CGC	1	2	6	2	MGG_06616T0(N):high-affinity methionine permease				0.25
supercont8.4	3092018	-	CG	CGC	1	2	3	2	MGG_06614T0(N):hypothetical protein				0.4
supercont8.4	3125351	+	CG	CGG	1	2	5	2	MGG_06603T0(N):hypothetical protein				0.285714
supercont8.4	3158664	+	CG	CGA	1	2	6	2	MGG_17153T0(Y):hypothetical protein				0.25
supercont8.4	3178544	+	CG	CGG	1	2	5	2	MGG_06590T0(N):acetyl-CoA carboxylase				0.285714
supercont8.4	3297647	-	CG	CGT	1	2	6	2	MGG_06559T0(Y):cytochrome b-245 heavychain subunit beta				0.25
supercont8.4	3306319	+	CG	CGG	1	2	6	2	MGG_14859T0(Y):hypothetical protein				0.25
supercont8.4	3366846	-	CG	CGG	1	2	3	2	MGG_17169T0(Y):hypothetical protein				0.4
supercont8.4	3510880	+	CG	CGG	1	2	6	2	MGG_06499T0(Y):hypothetical protein				0.25
supercont8.4	3558875	+	CG	CGG	1	2	3	2	MGG_06489T0(Y):NADP-dependent alcohol dehydrogenase 6				0.4
supercont8.4	3595646	+	CG	CGG	1	3	16	3	MGG_12827T0(N):hypothetical protein				0.157895
supercont8.4	3655093	-	CG	CGC	1	2	6	2	MGG_06462T0(Y):tetratricopeptide repeat protein 1				0.25
supercont8.4	3756818	-	CG	CGG	1	3	14	3	MGG_06433T0(Y):pre-mRNA-splicing factor SPP2				0.176471
supercont8.4	3830705	-	CG	CGG	1	2	6	2	MGG_06413T0(Y):cmgc/cdk/pitslre protein kinase				0.25
supercont8.4	3868397	+	CG	CGT	1	2	4	2	MGG_06399T0(Y):CMGC/DYRK/YAK protein kinase				0.333333
supercont8.4	3976031	+	CG	CGC	1	3	11	3	MGG_06373T0(N):hypothetical protein				0.214286
supercont8.4	3988348	+	CG	CGA	1	2	5	2	MGG_06370T0(Y):DNA ligase 1				0.285714
supercont8.4	4160483	+	CG	CGT	1	3	17	3	MGG_06323T0(Y):solute carrier family 35 member E3				0.15
supercont8.4	4170839	+	CG	CGC	1	2	3	2	MGG_06320T0(Y):STE/STE20/PAKA protein kinase				0.4
supercont8.4	4227349	+	CG	CGA	1	2	4	2	MGG_12860T0(Y):xylulose kinase				0.333333
supercont8.4	4252345	+	CG	CGC	1	3	14	3	MGG_06298T0(N):hypothetical protein				0.176471
supercont8.4	4257266	+	CG	CGA	1	3	15	3	MGG_06297T0(N):hypothetical protein				0.166667
supercont8.4	4316615	+	CG	CGG	1	2	6	2	MGG_06278T0(Y):oxidoreductase				0.25
supercont8.4	4392857	+	CG	CGC	1	2	4	2	MGG_06254T0(N):chalcone synthase				0.333333
supercont8.4	4401816	-	CG	CGA	1	3	8	3	MGG_06251T1(N):hypothetical protein	MGG_06251T0(N):hypothetical protein			0.272727
supercont8.4	4469052	-	CG	CGC	1	2	3	2	MGG_12880T0(N):alpha-L-rhamnosidase				0.4
supercont8.4	4708205	+	CG	CGG	1	2	3	2	MGG_10080T0(N):hypothetical protein				0.4
supercont8.4	4775471	+	CG	CGA	1	2	4	2	MGG_10059T0(N):gelsolin repeat-containing protein				0.333333
supercont8.4	4778997	+	CG	CGA	1	2	6	2	MGG_10058T0(Y):hypothetical protein				0.25
supercont8.4	4863447	-	CG	CGT	1	2	6	2	MGG_10033T0(Y):hypothetical protein				0.25
supercont8.4	5293650	+	CG	CGA	1	2	5	2	MGG_09757T0(Y):neutral alpha-glucosidase ab				0.285714
supercont8.4	5322160	+	CG	CGG	1	2	4	2	MGG_09748T0(N):cytochrome c1 heme lyase				0.333333
supercont8.4	5352283	+	CG	CGG	1	2	3	2	MGG_09735T0(N):hypothetical protein				0.4
supercont8.4	5388510	+	CG	CGC	1	2	2	2	MGG_09721T0(N):mannosyl-oligosaccharide glucosidase				0.5
supercont8.4	5469872	+	CG	CGA	1	2	5	2	MGG_09697T0(N):rho guanine nucleotide exchange factor scd1				0.285714
supercont8.5	83370	-	CG	CGA	1	4	33	4	MGG_10760T0(Y):FAD-binding domain-containing protein				0.108108
supercont8.5	250923	+	CG	CGA	1	2	4	2	MGG_10798T0(Y):hypothetical protein				0.333333
supercont8.5	405262	+	CG	CGA	1	2	5	2	MGG_01128T0(Y):pentafunctional AROM polypeptide				0.285714
supercont8.5	440038	+	CG	CGA	1	2	4	2	MGG_11429T0(N):oligonucleotide transporter				0.333333
supercont8.5	461914	+	CG	CGC	1	2	4	2	MGG_01119T0(N):transmembrane and coiled-coil domain-containing protein 4	MGG_01120T0(Y):hypothetical protein			0.333333
supercont8.5	475063	-	CG	CGC	1	2	5	2	MGG_01115T0(N):ubiquitin-protein ligase E3A				0.285714
supercont8.5	508178	+	CG	CGG	1	3	9	3	MGG_01102T0(N):ornithine carbamoyltransferase				0.25
supercont8.5	561380	+	CG	CGC	1	2	6	2	MGG_01086T0(N):hypothetical protein				0.25
supercont8.5	611649	-	CG	CGA	1	3	15	3	MGG_01071T0(Y):RNA polymerase II holoenzyme cyclin-like subunit				0.166667
supercont8.5	651548	-	CG	CGG	1	2	6	2	MGG_01058T0(Y):adenylate kinase 1				0.25
supercont8.5	674933	+	CG	CGA	1	4	30	4	MGG_01051T0(Y):hypothetical protein				0.117647
supercont8.5	699438	+	CG	CGG	1	2	3	2	MGG_01044T0(N):mitochondrial Rho GTPase 1				0.4
supercont8.5	769336	+	CG	CGC	1	3	17	3	MGG_17326T0(N):hypothetical protein				0.15
supercont8.5	807434	-	CG	CGG	1	2	6	2	MGG_01017T0(N):hypothetical protein				0.25
supercont8.5	871342	-	CG	CGC	1	2	5	2	MGG_01000T0(N):small nucleolar ribonucleoprotein complex subunit Utp14				0.285714
supercont8.5	912246	+	CG	CGC	1	2	6	2	MGG_00988T0(N):RING-15 protein				0.25
supercont8.5	1034456	+	CG	CGC	1	2	5	2	MGG_00947T0(Y):hypothetical protein				0.285714
supercont8.5	1065681	-	CG	CGG	1	2	2	2	MGG_00937T0(Y):ATP-binding cassette sub-family A member 8-A				0.5
supercont8.5	1095209	-	CG	CGG	1	3	12	3	MGG_00928T0(Y):Sec7 domain-containing protein				0.2
supercont8.5	1116730	+	CG	CGT	1	2	3	2	MGG_11468T0(N):hypothetical protein				0.4
supercont8.5	1171872	+	CG	CGT	1	2	4	2	MGG_00909T0(Y):hypothetical protein				0.333333
supercont8.5	1195302	-	CG	CGG	1	3	8	3	MGG_00901T0(N):2,3-bisphosphoglycerate-independent phosphoglycerate mutase				0.272727
supercont8.5	1269604	-	CG	CGA	1	2	3	2	MGG_00883T0(N):STE/STE11 protein kinase				0.4
supercont8.5	1335518	+	CG	CGC	1	3	10	3	MGG_00865T0(Y):1,3-beta-glucan synthase component FKS1				0.230769
supercont8.5	1396225	+	CG	CGC	1	2	4	2	MGG_00851T0(Y):hypothetical protein				0.333333
supercont8.5	1420608	+	CG	CGC	1	3	12	3	MGG_00845T0(Y):hypothetical protein				0.2
supercont8.5	1434402	-	CG	CGC	1	2	6	2	MGG_00840T0(Y):hypothetical protein				0.25
supercont8.5	1467768	-	CG	CGC	1	2	4	2	MGG_11486T0(Y):hypothetical protein				0.333333
supercont8.5	1505654	-	CG	CGA	1	3	9	3	MGG_00819T0(N):niemann-Pick C1 protein				0.25
supercont8.5	1515597	-	CG	CGC	1	2	3	2	MGG_00815T0(Y):hypothetical protein				0.4
supercont8.5	1530459	-	CG	CGG	1	3	10	3	MGG_00811T0(Y):hypothetical protein				0.230769
supercont8.5	1537779	+	CG	CGC	1	2	4	2	MGG_14657T0(N):hypothetical protein				0.333333
supercont8.5	1678140	-	CG	CGC	1	2	6	2	MGG_00773T0(N):triacylglycerol lipase				0.25
supercont8.5	1804082	-	CG	CGG	1	3	14	3	MGG_00740T0(N):lysosomal cobalamin transporter				0.176471
supercont8.5	1831921	+	CG	CGG	1	2	6	2	MGG_11502T0(Y):hypothetical protein				0.25
supercont8.5	1951304	-	CG	CGT	1	2	5	2	MGG_00695T0(N):alpha-1,2-mannosidase subfamily				0.285714
supercont8.5	2085213	+	CG	CGT	1	2	5	2	MGG_00667T0(Y):hypothetical protein				0.285714
supercont8.5	2151850	-	CG	CGC	1	2	4	2	MGG_17400T0(Y):hypothetical protein				0.333333
supercont8.5	2237474	+	CG	CGA	1	3	9	3	MGG_00622T0(N):transcriptional regulator PacG/VIB-1				0.25
supercont8.5	2283327	+	CG	CGC	1	2	6	2	MGG_11542T0(N):hypothetical protein				0.25
supercont8.5	2325107	-	CG	CGT	1	2	6	2	MGG_17414T0(N):hypothetical protein				0.25
supercont8.5	2335384	+	CG	CGT	1	2	5	2	MGG_00602T0(N):cross-pathway control protein 1				0.285714
supercont8.5	2452437	+	CG	CGT	1	2	5	2	MGG_00570T0(Y):hypothetical protein				0.285714
supercont8.5	2595820	-	CG	CGC	1	2	5	2	MGG_00528T0(Y):sterol esterase 2				0.285714
supercont8.5	2608306	-	CG	CGA	1	2	5	2	MGG_00522T0(N):hypothetical protein				0.285714
supercont8.5	2611622	-	CG	CGT	1	2	6	2	MGG_00521T0(Y):hypothetical protein				0.25
supercont8.5	2623318	-	CG	CGA	1	2	6	2	MGG_17439T0(N):deoxyuridine 5'-triphosphate nucleotidohydrolase				0.25
supercont8.5	2628693	+	CG	CGC	1	3	9	3	MGG_00514T0(Y):Poly(rC)-binding protein 3				0.25
supercont8.5	2740404	+	CG	CGC	1	2	6	2	MGG_00487T0(Y):mitochondrial intermediate peptidase				0.25
supercont8.5	2744799	+	CG	CGC	1	2	3	2	MGG_00485T0(N):DNA polymerase IV				0.4
supercont8.5	2792648	+	CG	CGC	1	3	16	3	MGG_00468T0(N):chloride channel protein 5				0.157895
supercont8.5	3048051	-	CG	CGT	1	2	6	2	MGG_00385T0(Y):L-aminoadipate-semialdehyde dehydrogenase				0.25
supercont8.5	3085834	-	CG	CGA	1	3	17	3	MGG_00373T0(N):hypothetical protein				0.15
supercont8.5	3148782	-	CG	CGG	1	2	5	2	MGG_00354T0(N):nuclear transcription factor Y subunit A-7				0.285714
supercont8.5	3237355	+	CG	CGC	1	2	6	2	MGG_00331T0(Y):proteasome component PRE4				0.25
supercont8.5	3294112	-	CG	CGC	1	3	14	3	MGG_00317T0(N):fumarylacetoacetase				0.176471
supercont8.5	3331447	+	CG	CGC	1	2	4	2	MGG_00306T0(Y):hypothetical protein				0.333333
supercont8.5	3385028	-	CG	CGG	1	2	6	2	MGG_14703T0(N):hypothetical protein				0.25
supercont8.5	3419543	-	CG	CGA	1	2	5	2	MGG_11611T0(N):hypothetical protein				0.285714
supercont8.5	3423563	+	CG	CGA	1	2	5	2	MGG_00283T0(Y):hypothetical protein				0.285714
supercont8.5	3516709	+	CG	CGA	1	2	6	2	MGG_00253T0(N):imidazole glycerol phosphate synthase hisHF				0.25
supercont8.5	3647817	-	CG	CGC	1	2	6	2	MGG_11632T0(N):hypothetical protein				0.25
supercont8.5	3686459	-	CG	CGA	1	2	5	2	MGG_00208T0(Y):hypothetical protein				0.285714
supercont8.5	3696801	+	CG	CGC	1	2	4	2	MGG_17505T0(Y):AAA family ATPase				0.333333
supercont8.5	3717980	-	CG	CGG	1	2	2	2	MGG_11636T0(Y):serine/threonine protein kinase				0.5
supercont8.5	3797654	+	CG	CGC	1	3	14	3	MGG_17513T0(N):delta-1-pyrroline-5-carboxylate dehydrogenase				0.176471
supercont8.5	3851809	-	CG	CGG	1	2	6	2	MGG_11649T0(Y):PX domain-containing protein				0.25
supercont8.5	3939786	-	CG	CGA	1	2	6	2	MGG_00150T0(N):hypothetical protein				0.25
supercont8.5	4040242	+	CG	CGC	1	2	4	2	MGG_00129T0(Y):hypothetical protein				0.333333
supercont8.5	4040739	-	CG	CGC	1	2	2	2	MGG_00129T0(Y):hypothetical protein				0.5
supercont8.5	4416709	-	CG	CGT	1	3	14	3	MGG_00020T0(N):hypothetical protein				0.176471
supercont8.5	4429675	-	CG	CGC	1	2	6	2	MGG_00016T0(N):2-epi-5-epi-valiolone synthase				0.25
supercont8.6	44713	-	CG	CGG	1	2	2	2	MGG_08813T0(N):acetyl transferase	MGG_08814T0(Y):dihydroorotate dehydrogenase			0.5
supercont8.6	126746	-	CG	CGC	1	2	4	2	MGG_08786T0(N):hypothetical protein				0.333333
supercont8.6	128271	+	CG	CGG	1	2	4	2	MGG_08785T0(N):X-Pro dipeptidyl-peptidase				0.333333
supercont8.6	173802	+	CG	CGA	1	2	4	2	MGG_08770T0(N):hypothetical protein				0.333333
supercont8.6	174240	-	CG	CGG	1	2	4	2	MGG_08770T0(N):hypothetical protein				0.333333
supercont8.6	182742	+	CG	CGT	1	2	4	2	MGG_14134T0(N):hypothetical protein				0.333333
supercont8.6	228870	+	CG	CGA	1	3	18	3	MGG_08759T0(Y):hypothetical protein				0.142857
supercont8.6	281778	-	CG	CGA	1	2	4	2	MGG_08745T0(N):hypothetical protein				0.333333
supercont8.6	401389	+	CG	CGC	1	2	5	2	MGG_08705T0(Y):methyltransferase				0.285714
supercont8.6	404776	-	CG	CGG	1	2	4	2	MGG_08704T0(N):hypothetical protein				0.333333
supercont8.6	434532	-	CG	CGC	1	2	4	2	MGG_08696T0(Y):hypothetical protein				0.333333
supercont8.6	571638	+	CG	CGC	1	2	5	2	MGG_15366T0(N):hypothetical protein				0.285714
supercont8.6	612608	+	CG	CGT	1	3	20	3	MGG_01935T0(N):short chain dehydrogenase/reductase				0.130435
supercont8.6	690980	-	CG	CGG	1	2	6	2	MGG_01903T0(N):alpha/beta hydrolase				0.25
supercont8.6	864536	+	CG	CGG	1	3	10	3	MGG_10363T0(Y):hypothetical protein				0.230769
supercont8.6	1107869	+	CG	CGC	1	2	3	2	MGG_04340T0(Y):hypothetical protein				0.4
supercont8.6	1123482	+	CG	CGG	1	3	11	3	MGG_12214T0(Y):fatty acid synthase S-acetyltransferase				0.214286
supercont8.6	1207606	-	CG	CGG	1	2	5	2	MGG_17634T0(N):hypothetical protein				0.285714
supercont8.6	1450408	+	CG	CGC	1	2	3	2	MGG_14897T0(Y):polyketide synthase				0.4
supercont8.6	1453453	-	CG	CGC	1	3	13	3	MGG_14897T0(Y):polyketide synthase				0.1875
supercont8.6	1455878	+	CG	CGT	1	2	5	2	MGG_14897T0(Y):polyketide synthase				0.285714
supercont8.6	1572027	+	CG	CGC	1	3	14	3	MGG_04209T0(N):hypothetical protein				0.176471
supercont8.6	1680094	+	CG	CGG	1	3	7	2	MGG_04183T0(N):hypothetical protein				0.3
supercont8.6	1713230	-	CG	CGG	1	4	22	4	MGG_04175T0(Y):DNA repair protein rad18				0.153846
supercont8.6	1736975	+	CG	CGA	1	2	6	2	MGG_12162T0(N):riboflavin biosynthesis protein Rib7				0.25
supercont8.6	1776791	-	CG	CGC	1	2	6	2	MGG_17677T0(N):hypothetical protein				0.25
supercont8.6	1777851	+	CG	CGT	1	3	11	3	MGG_17677T0(N):hypothetical protein				0.214286
supercont8.6	1878946	-	CG	CGG	1	2	6	2	MGG_04122T0(Y):hypothetical protein				0.25
supercont8.6	2009456	+	CG	CGG	1	2	4	2	MGG_04089T0(N):hypothetical protein				0.333333
supercont8.6	2035469	-	CG	CGG	1	2	2	2	MGG_04078T0(Y):hypothetical protein				0.5
supercont8.6	2038422	-	CG	CGG	1	3	9	3	MGG_04077T0(Y):hypothetical protein				0.25
supercont8.6	2047723	+	CG	CGA	1	2	3	2	MGG_04073T0(Y):class III chitinase				0.4
supercont8.6	2058191	+	CG	CGG	1	2	6	2	MGG_17694T0(Y):hypothetical protein				0.25
supercont8.6	2219715	-	CG	CGC	1	2	6	2	MGG_04018T0(N):mitochondrial chaperone BCS1	MGG_04018T1(N):mitochondrial chaperone BCS1	MGG_04019T0(Y):transcription factor tau subunit sfc1		0.25
supercont8.6	2367732	+	CG	CGG	1	2	6	2	MGG_12122T0(N):CMGC/GSK protein kinase				0.25
supercont8.6	2432756	+	CG	CGA	1	2	5	2	MGG_03958T0(N):RuvB-like helicase 1				0.285714
supercont8.6	2850146	-	CG	CGG	1	2	2	2	MGG_03844T0(N):glycosyl hydrolase family 43 protein				0.5
supercont8.6	2864136	-	CG	CGC	1	2	6	2	MGG_03841T0(N):E3 ubiquitin-protein ligase UPL3				0.25
supercont8.6	2890257	-	CG	CGC	1	2	2	2	MGG_03834T0(N):hypothetical protein				0.5
supercont8.6	2959909	-	CG	CGC	1	2	4	2	MGG_03813T0(N):hypothetical protein				0.333333
supercont8.6	3155017	-	CG	CGC	1	2	6	2	MGG_03761T0(N):hypothetical protein				0.25
supercont8.6	3221881	+	CG	CGG	1	2	2	2	MGG_14372T0(Y):hypothetical protein				0.5
supercont8.6	3304420	-	CG	CGC	1	2	5	2	MGG_09431T0(Y):hypothetical protein				0.285714
supercont8.6	3323506	-	CG	CGT	1	2	5	2	MGG_09426T0(N):hypothetical protein				0.285714
supercont8.6	3438074	+	CG	CGC	1	2	2	2	MGG_09392T0(Y):hypothetical protein				0.5
supercont8.6	3462435	+	CG	CGG	1	2	5	2	MGG_09384T0(Y):hypothetical protein				0.285714
supercont8.6	3518162	+	CG	CGC	1	2	6	2	MGG_12009T0(N):hypothetical protein				0.25
supercont8.6	3528043	-	CG	CGA	1	2	6	2	MGG_09369T0(N):nuclear distribution protein pac-1a				0.25
supercont8.6	3589921	-	CG	CGC	1	2	4	2	MGG_09352T0(N):minor extracellular protease vpr				0.333333
supercont8.6	3693262	+	CG	CGT	1	3	17	3	MGG_17814T0(N):hypothetical protein				0.15
supercont8.6	3884277	-	CG	CGG	1	2	6	2	MGG_09851T0(N):hypothetical protein				0.25
supercont8.6	3891777	+	CG	CGC	1	2	6	2	MGG_09850T0(Y):GYF domain-containing protein				0.25
supercont8.6	3944805	+	CG	CGG	1	2	5	2	MGG_09838T0(N):sulfate transporter 4.1				0.285714
supercont8.6	3949322	-	CG	CGC	1	2	4	2	MGG_09837T0(N):vacuolar segregation protein pep7				0.333333
supercont8.6	4037054	+	CG	CGC	1	2	3	2	MGG_09812T0(Y):2-isopropylmalate synthase				0.4
supercont8.6	4097968	+	CG	CGG	1	4	17	3	MGG_09795T0(N):hypothetical protein				0.190476
supercont8.7	225892	-	CG	CGT	1	2	5	2	MGG_10289T0(Y):hypothetical protein				0.285714
supercont8.7	304136	-	CG	CGA	1	2	6	2	MGG_03102T0(N):hypothetical protein	MGG_03103T0(Y):high-affinity methionine permease			0.25
supercont8.7	327438	-	CG	CGA	1	2	3	2	MGG_03094T0(Y):triosephosphate isomerase				0.4
supercont8.7	337457	-	CG	CGC	1	2	4	2	MGG_03090T0(N):hypothetical protein				0.333333
supercont8.7	341254	-	CG	CGG	1	2	5	2	MGG_03089T0(Y):transmembrane BAX inhibitor domain-containing protein-containing protein 4				0.285714
supercont8.7	372677	-	CG	CGG	1	2	4	2	MGG_03078T0(N):hypothetical protein				0.333333
supercont8.7	414164	+	CG	CGC	1	2	5	2	MGG_03066T0(Y):hypothetical protein				0.285714
supercont8.7	454101	+	CG	CGG	1	3	12	3	MGG_03060T0(N):myosin type II heavy chain				0.2
supercont8.7	457346	+	CG	CGA	1	3	19	3	MGG_03059T0(Y):hypothetical protein				0.136364
supercont8.7	476785	+	CG	CGA	1	2	4	2	MGG_03054T0(N):hypothetical protein	MGG_03055T0(Y):hypothetical protein			0.333333
supercont8.7	477328	+	CG	CGC	1	3	17	3	MGG_03054T0(N):hypothetical protein				0.15
supercont8.7	503489	-	CG	CGT	1	2	6	2	MGG_03048T0(Y):hypothetical protein				0.25
supercont8.7	526411	-	CG	CGA	1	2	2	2	MGG_12530T0(N):histidine kinase G7				0.5
supercont8.7	583958	-	CG	CGC	1	2	4	2	MGG_03032T0(Y):hypothetical protein				0.333333
supercont8.7	695590	-	CG	CGG	1	3	20	3	MGG_03000T0(N):hypothetical protein				0.130435
supercont8.7	750874	+	CG	CGG	1	3	10	3	MGG_02986T0(N):DNA polymerase zeta catalytic subunit	MGG_02987T0(Y):para-nitrobenzyl esterase			0.230769
supercont8.7	863909	+	CG	CGT	1	2	6	2	MGG_02958T0(Y):hypothetical protein				0.25
supercont8.7	973095	-	CG	CGC	1	2	4	2	MGG_12560T0(N):hypothetical protein				0.333333
supercont8.7	993929	-	CG	CGC	1	2	6	2	MGG_02928T0(N):hypothetical protein				0.25
supercont8.7	1025196	+	CG	CGT	1	4	22	4	MGG_02921T0(N):hypothetical protein				0.153846
supercont8.7	1043477	-	CG	CGT	1	2	6	2	MGG_02916T0(Y):hypothetical protein				0.25
supercont8.7	1357754	-	CG	CGC	1	2	4	2	MGG_02831T0(N):hypothetical protein				0.333333
supercont8.7	1358933	+	CG	CGC	1	2	3	2	MGG_02831T0(N):hypothetical protein				0.4
supercont8.7	1568446	+	CG	CGC	1	3	16	3	MGG_02773T0(N):MADS box protein				0.157895
supercont8.7	1637905	+	CG	CGT	1	2	5	2	MGG_02756T0(Y):hypothetical protein				0.285714
supercont8.7	1739062	+	CG	CGC	1	2	6	2	MGG_17982T0(N):phosphopantothenate-cysteine ligase				0.25
supercont8.7	1881553	+	CG	CGC	1	2	4	2	MGG_12613T0(Y):polyketide synthase				0.333333
supercont8.7	1910361	-	CG	CGG	1	2	5	2	MGG_12617T0(N):hypothetical protein				0.285714
supercont8.7	1932310	+	CG	CGG	1	2	4	2	MGG_15021T0(N):hypothetical protein				0.333333
supercont8.7	2045948	-	CG	CGG	1	2	5	2	MGG_02655T0(Y):hypothetical protein				0.285714
supercont8.7	2085815	+	CG	CGC	1	3	17	3	MGG_02644T0(N):hypothetical protein				0.15
supercont8.7	2143276	+	CG	CGC	1	2	6	2	MGG_02626T0(Y):septin				0.25
supercont8.7	2408871	-	CG	CGC	1	3	17	3	MGG_02548T0(Y):hypothetical protein				0.15
supercont8.7	2452433	-	CG	CGG	1	3	15	3	MGG_12672T0(N):hypothetical protein				0.166667
supercont8.7	2452875	-	CG	CGC	1	2	2	2	MGG_12672T0(N):hypothetical protein				0.5
supercont8.7	2496265	+	CG	CGC	1	2	5	2	MGG_02529T0(N):hypothetical protein				0.285714
supercont8.7	2525044	-	CG	CGA	1	3	16	3	MGG_18039T0(Y):hypothetical protein				0.157895
supercont8.7	2676689	+	CG	CGC	1	3	13	3	MGG_15049T0(Y):hypothetical protein				0.1875
supercont8.7	2845328	+	CG	CGT	1	3	14	3	MGG_10573T0(Y):hypothetical protein				0.176471
supercont8.7	2856902	-	CG	CGA	1	2	6	2	MGG_10570T0(Y):hypothetical protein				0.25
supercont8.7	2871884	+	CG	CGA	1	2	5	2	MGG_10563T0(N):efflux pump	MGG_10563T1(N):efflux pump			0.285714
supercont8.7	3016041	+	CG	CGA	1	2	4	2	MGG_09668T0(N):gut esterase 1				0.333333
supercont8.7	3022293	+	CG	CGT	1	3	17	3	MGG_09666T0(Y):hypothetical protein				0.15
supercont8.7	3106064	-	CG	CGG	1	3	12	3	MGG_09640T0(N):alpha-amylase 1				0.2
supercont8.7	3122435	+	CG	CGG	1	3	5	2	MGG_14041T0(N):hypothetical protein				0.375
supercont8.7	3245556	-	CG	CGA	1	2	5	2	MGG_09607T0(Y):maltose permease MAL31				0.285714
supercont8.7	3248193	+	CG	CGC	1	2	6	2	MGG_14055T0(Y):hypothetical protein				0.25
supercont8.7	3276121	-	CG	CGG	1	2	5	2	MGG_09598T0(Y):hypothetical protein				0.285714
supercont8.7	3304692	-	CG	CGG	1	2	6	2	MGG_09589T0(N):polyketide synthase				0.25
supercont8.8	98832	-	CG	CGT	1	2	6	2	MGG_09130T0(Y):MFS transporter				0.25
supercont8.8	204177	-	CG	CGT	1	2	4	2	MGG_10277T0(Y):hypothetical protein				0.333333
supercont8.8	242468	-	CG	CGG	1	2	5	2	MGG_10267T0(Y):hypothetical protein				0.285714
supercont8.8	331274	+	CG	CGT	1	2	3	2	MGG_14184T0(N):hypothetical protein				0.4
supercont8.8	369828	-	CG	CGG	1	4	11	3	MGG_10233T0(N):hypothetical protein				0.266667
supercont8.8	369840	-	CG	CGG	1	3	8	3	MGG_10233T0(N):hypothetical protein				0.272727
supercont8.8	390693	-	CG	CGT	1	3	16	3	MGG_18127T0(N):hypothetical protein				0.157895
supercont8.1	33902	-	CHG	CAG	1	2	3	2	MGG_15983T0(N):hypothetical protein				0.4
supercont8.1	92349	+	CHG	CTG	1	2	6	2	MGG_14620T0(Y):CAMK/CAMKL protein kinase				0.25
supercont8.1	155313	-	CHG	CCG	1	2	5	2	MGG_01988T0(N):hypothetical protein				0.285714
supercont8.1	488468	+	CHG	CAG	1	3	15	3	MGG_02074T0(N):potassium/sodium efflux P-type ATPase				0.166667
supercont8.1	497938	+	CHG	CCG	1	2	4	2	MGG_02076T0(N):hypothetical protein	MGG_02076T1(N):hypothetical protein			0.333333
supercont8.1	541970	+	CHG	CTG	1	2	6	2	MGG_02093T0(N):polyamine transporter 2				0.25
supercont8.1	674514	+	CHG	CAG	1	2	6	2	MGG_02132T0(Y):hypothetical protein				0.25
supercont8.1	761900	-	CHG	CTG	7.17	3	16	3	MGG_02160T0(N):hypothetical protein				0.157895
supercont8.1	1035326	-	CHG	CCG	1	2	5	2	MGG_14367T0(Y):MFS transporter				0.285714
supercont8.1	1260019	+	CHG	CAG	1	3	7	2	MGG_02284T0(N):hypothetical protein				0.3
supercont8.1	1293648	+	CHG	CAG	1	3	5	2	MGG_02296T0(N):hypothetical protein				0.375
supercont8.1	1360071	+	CHG	CAG	1	2	6	2	MGG_16096T0(N):hypothetical protein				0.25
supercont8.1	1494950	-	CHG	CAG	1	3	15	3	MGG_02348T0(Y):multidrug resistance protein 3				0.166667
supercont8.1	1577274	+	CHG	CAG	1	2	2	2	MGG_02371T0(N):alcohol dehydrogenase				0.5
supercont8.1	1635170	+	CHG	CAG	1	2	6	2	MGG_02385T0(Y):hypothetical protein				0.25
supercont8.1	1693079	-	CHG	CTG	1	3	18	3	MGG_16116T0(Y):hypothetical protein				0.142857
supercont8.1	1706761	-	CHG	CAG	1	2	6	2	MGG_02398T0(N):DENN domain-containing protein				0.25
supercont8.1	1783568	-	CHG	CTG	1	2	6	2	MGG_02419T0(Y):guanine nucleotide exchange factor LTE1				0.25
supercont8.1	1804403	+	CHG	CAG	1	3	12	3	MGG_11913T0(N):hypothetical protein				0.2
supercont8.1	1965969	+	CHG	CTG	1	2	6	2	MGG_02464T0(N):vacuolar amino acid transporter 3				0.25
supercont8.1	2087438	+	CHG	CTG	1	2	6	2	MGG_11894T0(Y):hypothetical protein				0.25
supercont8.1	2088363	+	CHG	CCG	1	2	6	2	MGG_11893T0(Y):hypothetical protein				0.25
supercont8.1	2163761	-	CHG	CCG	1	3	18	3	MGG_02513T0(Y):hypothetical protein				0.142857
supercont8.1	2197819	+	CHG	CAG	1	3	18	3	MGG_11885T0(N):hypothetical protein				0.142857
supercont8.1	2211093	+	CHG	CAG	1	2	4	2	MGG_02526T0(Y):exportin-1				0.333333
supercont8.1	2260547	+	CHG	CAG	1	3	12	3	MGG_11882T0(Y):sensor protein zRas				0.2
supercont8.1	2263304	-	CHG	CAG	1	2	3	2	MGG_16145T0(N):hypothetical protein				0.4
supercont8.1	2283501	+	CHG	CAG	1	3	8	3	MGG_06649T0(N):EF hand domain-containing protein				0.272727
supercont8.1	2297809	+	CHG	CCG	1	2	3	2	MGG_06653T0(Y):hypothetical protein				0.4
supercont8.1	2304207	-	CHG	CAG	1	2	5	2	MGG_16149T0(N):ADP,ATP carrier protein				0.285714
supercont8.1	2313476	+	CHG	CAG	1	2	4	2	MGG_06661T0(N):MFS transporter				0.333333
supercont8.1	2382913	+	CHG	CAG	1	2	5	2	MGG_06683T0(Y):hypothetical protein				0.285714
supercont8.1	2455983	-	CHG	CCG	1	3	18	3	MGG_14583T0(N):DIL and Ankyrin domain-containing protein				0.142857
supercont8.1	2481512	-	CHG	CAG	1	2	5	2	MGG_11870T0(N):hypothetical protein				0.285714
supercont8.1	2493113	-	CHG	CAG	1	2	6	2	MGG_06713T0(N):hypothetical protein				0.25
supercont8.1	2568135	+	CHG	CAG	1	3	19	3	MGG_06739T0(N):hypothetical protein				0.136364
supercont8.1	2576408	-	CHG	CCG	1	2	5	2	MGG_06741T0(N):hypothetical protein				0.285714
supercont8.1	2897912	+	CHG	CCG	1	2	6	2	MGG_16182T0(Y):hypothetical protein				0.25
supercont8.1	3110854	+	CHG	CAG	1	3	10	3	MGG_06882T0(Y):hypothetical protein				0.230769
supercont8.1	3119460	+	CHG	CAG	1	2	6	2	MGG_11801T0(Y):AP-1 complex subunit gamma-1				0.25
supercont8.1	3205689	-	CHG	CAG	1	2	3	2	MGG_06905T0(N):protein transporter sec73				0.4
supercont8.1	3318052	+	CHG	CAG	1	3	17	3	MGG_06937T0(N):NIF domain-containing protein				0.15
supercont8.1	3631485	+	CHG	CAG	1	3	7	2	MGG_09175T0(Y):beta-lactamase				0.3
supercont8.1	3666997	-	CHG	CAG	1	3	19	3	MGG_09186T0(Y):hypothetical protein	MGG_09186T1(Y):hypothetical protein			0.136364
supercont8.1	3719389	+	CHG	CAG	1	3	17	3	MGG_09200T0(N):zinc finger protein				0.15
supercont8.1	3834004	-	CHG	CCG	1	3	19	3	MGG_11761T0(N):hypothetical protein				0.136364
supercont8.1	3836267	-	CHG	CAG	1	2	5	2	MGG_11761T0(N):hypothetical protein				0.285714
supercont8.1	3842758	-	CHG	CAG	1	2	5	2	MGG_14552T0(N):endonuclease/exonuclease/phosphatase				0.285714
supercont8.1	3858138	+	CHG	CAG	1	2	6	2	MGG_11758T0(Y):hypothetical protein				0.25
supercont8.1	3945159	-	CHG	CTG	1	2	6	2	MGG_09256T0(N):hypothetical protein				0.25
supercont8.1	4075743	-	CHG	CCG	1	2	5	2	MGG_09276T0(Y):hypothetical protein				0.285714
supercont8.1	4110047	-	CHG	CAG	1	3	11	3	MGG_14629T0(N):hypothetical protein				0.214286
supercont8.1	4172349	-	CHG	CAG	1	2	5	2	MGG_09307T0(Y):hexose transporter				0.285714
supercont8.1	4294083	+	CHG	CAG	1	3	14	3	MGG_09906T0(Y):mitochondrial phosphate carrier protein 2				0.176471
supercont8.1	4342871	-	CHG	CAG	1	3	9	3	MGG_09919T0(Y):amino transferase				0.25
supercont8.1	4355059	+	CHG	CAG	1	2	6	2	MGG_09923T0(Y):hypothetical protein				0.25
supercont8.1	4422752	-	CHG	CAG	1	3	19	3	MGG_09941T0(Y):nod factor export ATP-binding protein I				0.136364
supercont8.1	4434618	-	CHG	CAG	1	3	10	3	MGG_11716T0(N):histone acetyltransferase GCN5				0.230769
supercont8.1	4455001	+	CHG	CAG	1	3	17	3	MGG_09949T0(N):oxysterol-binding protein				0.15
supercont8.1	4495469	-	CHG	CTG	1	3	6	2	MGG_09956T0(N):PRO41 protein				0.333333
supercont8.1	4596374	-	CHG	CAG	1	2	5	2	MGG_11701T0(Y):hypothetical protein	MGG_15479T0(N):hypothetical protein			0.285714
supercont8.1	4689142	+	CHG	CAG	1	2	5	2	MGG_16315T0(Y):hypothetical protein				0.285714
supercont8.1	4744248	+	CHG	CTG	1	4	6	2	MGG_10528T0(N):zinc binuclear cluster-type protein				0.4
supercont8.1	4759383	+	CHG	CCG	1	3	3	2	MGG_10532T0(N):necrosis and ethylene inducing peptide				0.5
supercont8.1	4874368	-	CHG	CTG	1	3	16	3	MGG_05341T0(Y):hypothetical protein				0.157895
supercont8.1	4946376	+	CHG	CCG	1	3	20	3	MGG_13020T0(N):glucose-repressible alcohol dehydrogenase transcriptional effector				0.130435
supercont8.1	4970712	+	CHG	CTG	1	2	5	2	MGG_05367T0(Y):glutathione transferase omega-1				0.285714
supercont8.1	4988617	+	CHG	CTG	1	2	6	2	MGG_13025T0(Y):hypothetical protein				0.25
supercont8.1	5133440	+	CHG	CAG	1	3	12	3	MGG_16355T0(Y):hypothetical protein				0.2
supercont8.1	5477879	-	CHG	CAG	1	2	5	2	MGG_13101T0(N):hypothetical protein				0.285714
supercont8.1	5617326	+	CHG	CCG	1	2	6	2	MGG_05555T0(Y):xenobiotic compound monooxygenase				0.25
supercont8.1	5707125	-	CHG	CCG	1	2	5	2	MGG_05580T0(N):CAIB/BAIF family enzyme				0.285714
supercont8.1	5822127	-	CHG	CAG	1	3	19	3	MGG_15156T0(Y):phosphatidylinositol 3-kinase tor2				0.136364
supercont8.1	5843747	+	CHG	CCG	1	2	6	2	MGG_16420T0(Y):hypothetical protein				0.25
supercont8.1	5883105	-	CHG	CAG	1	2	5	2	MGG_05623T0(N):solute carrier family 25 member 38				0.285714
supercont8.1	5900727	+	CHG	CTG	1	2	6	2	MGG_16427T0(Y):hypothetical protein				0.25
supercont8.1	5993069	+	CHG	CCG	1	3	15	3	MGG_05654T0(Y):hypothetical protein				0.166667
supercont8.1	5995376	+	CHG	CAG	1	2	5	2	MGG_05655T0(Y):hypothetical protein				0.285714
supercont8.1	6094496	-	CHG	CAG	1	3	16	3	MGG_05678T0(N):hypothetical protein				0.157895
supercont8.1	6098475	-	CHG	CCG	1	2	5	2	MGG_05680T0(N):hypothetical protein				0.285714
supercont8.1	6426343	-	CHG	CTG	1	2	2	2	MGG_13177T0(Y):hypothetical protein				0.5
supercont8.1	6491131	-	CHG	CAG	1	2	5	2	MGG_10605T0(N):kelch repeats protein				0.285714
supercont8.1	6491498	-	CHG	CAG	1	2	3	2	MGG_10605T0(N):kelch repeats protein				0.4
supercont8.1	6663177	+	CHG	CAG	1	3	18	3	MGG_16486T0(Y):hypothetical protein				0.142857
supercont8.1	6728419	+	CHG	CAG	1	2	4	2	MGG_04778T0(Y):hypothetical protein				0.333333
supercont8.1	6922297	-	CHG	CAG	1	4	25	4	MGG_04708T1(N):hypothetical protein	MGG_04708T0(N):hypothetical protein			0.137931
supercont8.1	7099619	-	CHG	CAG	1	3	17	3	MGG_04609T0(Y):hypothetical protein				0.15
supercont8.1	7144504	+	CHG	CCG	1	2	3	2	MGG_04590T0(Y):acetyl-coenzyme A synthetase				0.4
supercont8.1	7246326	-	CHG	CAG	1	3	11	3	MGG_04548T0(Y):4-coumarate-CoA ligase				0.214286
supercont8.1	7248500	+	CHG	CAG	1	2	5	2	MGG_04547T0(N):endoglucanase II				0.285714
supercont8.1	7335070	+	CHG	CAG	1	3	14	3	MGG_04486T0(Y):autophagy-like protein 11				0.176471
supercont8.1	7341910	+	CHG	CTG	1	3	19	3	MGG_04483T0(N):mitochondrial carrier protein				0.136364
supercont8.1	7370238	+	CHG	CTG	1	2	6	2	MGG_04477T0(Y):DNA-directed RNA polymerase III subunit RPC1				0.25
supercont8.1	7385635	+	CHG	CTG	1	2	5	2	MGG_04472T0(N):hypothetical protein				0.285714
supercont8.1	7389984	+	CHG	CAG	1	2	6	2	MGG_04471T0(N):hypothetical protein				0.25
supercont8.1	7492138	-	CHG	CCG	1	2	6	2	MGG_04394T0(Y):hypothetical protein				0.25
supercont8.1	7661171	+	CHG	CAG	1	2	4	2	MGG_08645T0(N):hypothetical protein				0.333333
supercont8.1	7662133	+	CHG	CAG	1	3	17	3	MGG_08645T0(N):hypothetical protein				0.15
supercont8.1	7664338	-	CHG	CAG	1	3	14	3	MGG_08646T0(Y):DNA replication licensing factor mcm5				0.176471
supercont8.2	78701	+	CHG	CTG	1	2	6	2	MGG_10747T0(Y):hypothetical protein				0.25
supercont8.2	204637	-	CHG	CAG	1	2	6	2	MGG_15408T0(Y):hypothetical protein				0.25
supercont8.2	284779	+	CHG	CCG	1	3	18	3	MGG_15515T0(Y):predicted protein				0.142857
supercont8.2	357433	+	CHG	CAG	1	2	6	2	MGG_10473T0(N):CFEM domain-containing protein				0.25
supercont8.2	407924	+	CHG	CAG	1	2	6	2	MGG_10489T0(N):phosphoglycerate mutase				0.25
supercont8.2	412004	-	CHG	CCG	1	3	8	3	MGG_10490T0(Y):GPI-anchor transamidase				0.272727
supercont8.2	550878	-	CHG	CTG	1	2	3	2	MGG_10821T0(N):hypothetical protein				0.4
supercont8.2	559297	+	CHG	CAG	1	2	6	2	MGG_11064T0(N):hypothetical protein				0.25
supercont8.2	663729	+	CHG	CAG	1	2	4	2	MGG_04372T0(N):hypothetical protein				0.333333
supercont8.2	671531	-	CHG	CTG	1	3	19	3	MGG_04375T0(N):hypothetical protein				0.136364
supercont8.2	713102	-	CHG	CCG	1	2	5	2	MGG_15535T0(Y):hypothetical protein				0.285714
supercont8.2	858428	-	CHG	CAG	1	2	4	2	MGG_04459T0(N):hypothetical protein				0.333333
supercont8.2	895949	+	CHG	CTG	1	2	5	2	MGG_04520T0(Y):hypothetical protein				0.285714
supercont8.2	917457	-	CHG	CTG	1	2	5	2	MGG_04525T0(N):hypothetical protein				0.285714
supercont8.2	952858	+	CHG	CTG	1	2	6	2	MGG_04536T0(Y):hypothetical protein	MGG_04536T1(Y):hypothetical protein			0.25
supercont8.2	953628	-	CHG	CAG	1	2	6	2	MGG_04536T0(Y):hypothetical protein	MGG_04536T1(Y):hypothetical protein			0.25
supercont8.2	1031651	+	CHG	CTG	1	2	5	2	MGG_11383T0(N):phosphoacetylglucosamine mutase				0.285714
supercont8.2	1052416	+	CHG	CAG	1	3	18	3	MGG_04589T0(N):chromodomain helicase DNA binding protein				0.142857
supercont8.2	1091837	-	CHG	CTG	1	3	19	3	MGG_04613T0(Y):ATP-binding domain-containing protein 3	MGG_04614T0(N):hypothetical protein			0.136364
supercont8.2	1103433	-	CHG	CAG	1	2	5	2	MGG_04617T0(Y):hypothetical protein				0.285714
supercont8.2	1191185	+	CHG	CCG	1	2	5	2	MGG_04662T0(Y):hypothetical protein				0.285714
supercont8.2	1309880	-	CHG	CAG	1	2	6	2	MGG_15566T0(Y):hypothetical protein				0.25
supercont8.2	1411154	-	CHG	CAG	1	3	17	3	MGG_04773T0(Y):oligosaccharyl transferase STT3 subunit				0.15
supercont8.2	1432589	-	CHG	CAG	1	3	18	3	MGG_15572T0(Y):hypothetical protein				0.142857
supercont8.2	1509647	+	CHG	CAG	1	2	6	2	MGG_04828T0(Y):hypothetical protein				0.25
supercont8.2	1517221	+	CHG	CCG	1	2	3	2	MGG_04831T0(N):hypothetical protein				0.4
supercont8.2	1529005	+	CHG	CAG	1	2	6	2	MGG_04835T0(Y):hypothetical protein				0.25
supercont8.2	1531906	+	CHG	CCG	1	3	5	2	MGG_04836T0(N):hypothetical protein				0.375
supercont8.2	1633815	+	CHG	CAG	1	2	2	2	MGG_10154T0(Y):hypothetical protein				0.5
supercont8.2	1673336	-	CHG	CAG	1	2	6	2	MGG_10181T0(N):RAN protein kinase				0.25
supercont8.2	1709880	+	CHG	CAG	1	3	13	3	MGG_10192T0(N):eukaryotic translation initiation factor 3 subunit A				0.1875
supercont8.2	1750900	-	CHG	CCG	1	3	8	3	MGG_10200T0(N):OPT family small oligopeptide transporter				0.272727
supercont8.2	1766380	-	CHG	CAG	1	3	10	3	MGG_08821T0(Y):hypothetical protein				0.230769
supercont8.2	1809339	+	CHG	CAG	1	3	13	3	MGG_08833T0(N):hypothetical protein				0.1875
supercont8.2	1916360	+	CHG	CAG	1	2	6	2	MGG_11326T0(Y):NAK protein kinase				0.25
supercont8.2	2001959	-	CHG	CAG	1	3	9	3	MGG_08888T0(Y):hypothetical protein				0.25
supercont8.2	2060886	-	CHG	CCG	1	3	17	3	MGG_08905T0(Y):triosephosphate isomerase				0.15
supercont8.2	2090193	-	CHG	CAG	1	3	15	3	MGG_08912T0(N):hypothetical protein				0.166667
supercont8.2	2090253	+	CHG	CAG	1	3	20	3	MGG_08912T0(N):hypothetical protein				0.130435
supercont8.2	2306923	-	CHG	CCG	1	3	17	3	MGG_15623T0(Y):hypothetical protein				0.15
supercont8.2	2361704	+	CHG	CAG	1	3	16	3	MGG_08981T0(N):hypothetical protein				0.157895
supercont8.2	2469167	-	CHG	CCG	1	2	4	2	MGG_01166T0(Y):hypothetical protein				0.333333
supercont8.2	2614895	+	CHG	CAG	1	3	17	3	MGG_01198T0(N):GPI-anchored wall transfer protein 1				0.15
supercont8.2	2651830	+	CHG	CAG	1	3	19	3	MGG_01206T0(Y):hypothetical protein				0.136364
supercont8.2	2665544	-	CHG	CAG	1	2	4	2	MGG_01209T0(N):hypothetical protein				0.333333
supercont8.2	2791590	+	CHG	CAG	1	3	13	3	MGG_01236T0(N):WD repeat-containing protein slp1				0.1875
supercont8.2	2831025	+	CHG	CAG	1	2	6	2	MGG_01245T0(N):endoplasmic reticulum-Golgi intermediate compartment protein 3				0.25
supercont8.2	2845008	+	CHG	CAG	1	2	3	2	MGG_14773T0(N):AGC/AKT protein kinase				0.4
supercont8.2	2953171	-	CHG	CCG	1	2	6	2	MGG_01279T0(Y):CAMK/CAMKL/KIN1 protein kinase				0.25
supercont8.2	2957247	+	CHG	CTG	1	2	6	2	MGG_01281T0(Y):glycerol kinase				0.25
supercont8.2	2972618	+	CHG	CAG	1	4	8	3	MGG_15661T0(N):hypothetical protein				0.333333
supercont8.2	2994656	-	CHG	CAG	1	3	18	3	MGG_01290T0(Y):nicotinamide mononucleotide adenylyl transferase				0.142857
supercont8.2	3011975	+	CHG	CAG	1	3	20	3	MGG_01295T0(N):methylene-fatty-acyl-phospholipid synthase				0.130435
supercont8.2	3076658	-	CHG	CAG	1	3	17	3	MGG_15668T0(N):hypothetical protein				0.15
supercont8.2	3125134	-	CHG	CAG	1	2	6	2	MGG_11231T0(Y):hypothetical protein				0.25
supercont8.2	3249066	-	CHG	CAG	1	2	6	2	MGG_01361T0(N):PHO85 cyclin-1				0.25
supercont8.2	3249249	+	CHG	CAG	1	3	6	2	MGG_01361T0(N):PHO85 cyclin-1				0.333333
supercont8.2	3270869	+	CHG	CAG	1	2	6	2	MGG_11223T0(N):enoyl-CoA hydratase/isomerase				0.25
supercont8.2	3290928	+	CHG	CAG	1	2	5	2	MGG_01370T0(Y):vacuolar protein sorting-associated protein 70				0.285714
supercont8.2	3291342	-	CHG	CAG	1	3	17	3	MGG_01370T0(Y):vacuolar protein sorting-associated protein 70				0.15
supercont8.2	3374168	+	CHG	CAG	1	2	5	2	MGG_01393T0(N):serine/threonine protein kinase				0.285714
supercont8.2	3464650	+	CHG	CTG	1	3	14	3	MGG_01419T0(Y):small nuclear ribonucleoprotein U1a				0.176471
supercont8.2	3486551	+	CHG	CAG	1	3	19	3	MGG_01425T0(N):hypothetical protein				0.136364
supercont8.2	3767247	-	CHG	CAG	1	3	20	3	MGG_01493T0(Y):hypothetical protein				0.130435
supercont8.2	3829273	-	CHG	CTG	1	2	6	2	MGG_15719T0(Y):hypothetical protein				0.25
supercont8.2	3829427	-	CHG	CAG	1	2	2	2	MGG_15719T0(Y):hypothetical protein				0.5
supercont8.2	3925066	+	CHG	CCG	1	3	19	3	MGG_01534T0(Y):hypothetical protein				0.136364
supercont8.2	3928328	-	CHG	CCG	1	2	3	2	MGG_01535T0(N):pyridoxamine 5'-phosphate oxidase				0.4
supercont8.2	3942795	+	CHG	CAG	1	2	6	2	MGG_01538T0(Y):hypothetical protein				0.25
supercont8.2	4014423	-	CHG	CAG	1	2	3	2	MGG_01562T0(Y):hypothetical protein				0.4
supercont8.2	4034811	-	CHG	CCG	1	2	6	2	MGG_01567T0(Y):hypothetical protein				0.25
supercont8.2	4107888	-	CHG	CAG	1	2	3	2	MGG_01588T0(N):14-3-3 family protein				0.4
supercont8.2	4114475	-	CHG	CTG	1	2	6	2	MGG_01591T0(Y):hypothetical protein				0.25
supercont8.2	4135988	+	CHG	CAG	1	4	25	4	MGG_01597T0(N):ARF GTPase activator				0.137931
supercont8.2	4152345	+	CHG	CAG	1	2	6	2	MGG_01601T0(N):hypothetical protein				0.25
supercont8.2	4202158	+	CHG	CAG	1	3	12	3	MGG_01616T0(Y):hypothetical protein				0.2
supercont8.2	4285259	+	CHG	CCG	1	2	4	2	MGG_01636T0(Y):Fso1				0.333333
supercont8.2	4394050	-	CHG	CAG	1	2	6	2	MGG_01668T0(N):hypothetical protein				0.25
supercont8.2	4703801	-	CHG	CAG	1	2	5	2	MGG_01752T0(Y):hypothetical protein				0.285714
supercont8.2	4752265	-	CHG	CTG	1	2	6	2	MGG_01763T0(N):hypothetical protein				0.25
supercont8.2	4861184	+	CHG	CTG	1	2	6	2	MGG_01794T0(N):hypothetical protein				0.25
supercont8.2	4908055	+	CHG	CCG	1	2	6	2	MGG_01805T0(Y):hypothetical protein				0.25
supercont8.2	4941026	+	CHG	CTG	1	2	6	2	MGG_01815T0(Y):spindle pole body component alp6				0.25
supercont8.2	4957524	+	CHG	CAG	1	3	15	3	MGG_11132T0(Y):hypothetical protein				0.166667
supercont8.2	5000112	-	CHG	CAG	1	3	14	3	MGG_11129T0(Y):caffeine-induced death protein 1				0.176471
supercont8.2	5007042	+	CHG	CCG	1	3	12	3	MGG_01828T0(N):ribose-phosphate pyrophosphokinase 1				0.2
supercont8.2	5077688	+	CHG	CTG	1	2	5	2	MGG_01846T0(N):AP-3 complex beta3B subunit				0.285714
supercont8.2	5078340	-	CHG	CTG	1	3	12	3	MGG_01846T0(N):AP-3 complex beta3B subunit				0.2
supercont8.2	5098187	-	CHG	CAG	1	2	4	2	MGG_01852T0(Y):hypothetical protein				0.333333
supercont8.2	5112524	-	CHG	CTG	1	2	6	2	MGG_11124T0(N):Na(+)/H(+) antiporter				0.25
supercont8.2	5123025	-	CHG	CAG	1	3	16	3	MGG_01857T0(N):hypothetical protein				0.157895
supercont8.2	5175432	-	CHG	CAG	1	5	7	2	MGG_01873T0(N):hypothetical protein				0.416667
supercont8.2	5405837	+	CHG	CAG	1	3	7	2	MGG_08010T0(N):dolichyl-P-Man:Man(5)GlcNAc(2)-PP-dolichyl mannosyltransferase				0.3
supercont8.2	5410613	+	CHG	CAG	1	2	6	2	MGG_08012T0(N):UDP-glucose 4-epimerase				0.25
supercont8.2	5428323	-	CHG	CTG	1	3	18	3	MGG_08016T0(N):retinal pigment epithelial membrane family protein				0.142857
supercont8.2	5449346	-	CHG	CAG	1	2	5	2	MGG_15803T0(N):hypothetical protein				0.285714
supercont8.2	5552955	-	CHG	CAG	1	3	19	3	MGG_08056T0(Y):purine permease				0.136364
supercont8.2	5613926	-	CHG	CAG	1	2	6	2	MGG_15053T0(N):histone-lysine N-methyltransferase				0.25
supercont8.2	5934329	+	CHG	CAG	1	3	13	3	MGG_08169T0(Y):U4/U6.U5 tri-snRNP-associated protein 2				0.1875
supercont8.2	6196102	-	CHG	CAG	1	3	13	3	MGG_07051T0(N):neutral ceramidase				0.1875
supercont8.2	6207081	+	CHG	CAG	1	2	6	2	MGG_07055T0(Y):hypothetical protein				0.25
supercont8.2	6218907	-	CHG	CCG	1	2	5	2	MGG_07059T0(Y):pre-mRNA-splicing factor ATP-dependent RNA helicase prp22				0.285714
supercont8.2	6274698	-	CHG	CTG	1	2	5	2	MGG_07074T0(N):cystathionine beta-lyase				0.285714
supercont8.2	6294608	+	CHG	CAG	1	3	7	2	MGG_07083T0(N):hypothetical protein				0.3
supercont8.2	6376350	+	CHG	CAG	1	3	6	2	MGG_07103T0(Y):hypothetical protein				0.333333
supercont8.2	6390185	+	CHG	CTG	1	2	6	2	MGG_12345T0(N):Sec1 family superfamily protein				0.25
supercont8.2	6402048	+	CHG	CCG	1	3	17	3	MGG_15078T0(N):hypothetical protein				0.15
supercont8.2	6407825	-	CHG	CAG	1	3	17	3	MGG_07115T0(Y):thioredoxin-like protein 4A				0.15
supercont8.2	6471821	+	CHG	CAG	1	3	14	3	MGG_07126T0(N):hypothetical protein				0.176471
supercont8.2	6500876	+	CHG	CAG	1	3	14	3	MGG_07136T0(Y):nucleolar GTP-binding protein 1				0.176471
supercont8.2	6507812	+	CHG	CCG	1	3	15	3	MGG_15861T0(N):hypothetical protein				0.166667
supercont8.2	6558126	-	CHG	CAG	1	2	6	2	MGG_07151T0(Y):phosphatidylinositol 4-kinase type II subunit alpha				0.25
supercont8.2	6580189	+	CHG	CAG	1	2	6	2	MGG_07156T0(Y):hypothetical protein	MGG_07157T0(N):MFS sugar transporter			0.25
supercont8.2	6580472	-	CHG	CTG	1	2	5	2	MGG_07157T0(N):MFS sugar transporter				0.285714
supercont8.2	6712582	-	CHG	CAG	1	2	6	2	MGG_07195T0(N):O-acetylhomoserine				0.25
supercont8.2	6771163	+	CHG	CAG	1	3	17	3	MGG_12377T0(Y):phytochrome-1				0.15
supercont8.2	6781622	+	CHG	CAG	1	2	6	2	MGG_07210T0(N):hypothetical protein				0.25
supercont8.2	6860183	-	CHG	CAG	1	2	6	2	MGG_07222T0(Y):DNA polymerase epsilon subunit B				0.25
supercont8.2	6914096	+	CHG	CAG	1	3	17	3	MGG_15885T0(N):hypothetical protein				0.15
supercont8.2	6979855	-	CHG	CAG	1	2	6	2	MGG_07258T0(N):U3 small nucleolar ribonucleoprotein mpp10				0.25
supercont8.2	7059769	-	CHG	CAG	1	2	6	2	MGG_07276T0(Y):hypothetical protein				0.25
supercont8.2	7094397	+	CHG	CAG	1	3	13	3	MGG_07283T0(Y):Ulp1 protease				0.1875
supercont8.2	7134573	+	CHG	CCG	1	2	5	2	MGG_07294T0(N):feruloyl esterase B				0.285714
supercont8.2	7140064	-	CHG	CTG	1	2	6	2	MGG_07296T0(Y):membrane transporter				0.25
supercont8.2	7148880	-	CHG	CCG	1	2	3	2	MGG_07300T0(N):cellulose-growth-specific protein				0.4
supercont8.2	7281539	-	CHG	CAG	1	4	25	4	MGG_07331T0(N):1,3-beta-glucanosyltransferase gel1				0.137931
supercont8.2	7308454	+	CHG	CAG	1	2	5	2	MGG_07338T0(Y):nuclear envelope pore membrane protein POM 121	MGG_07338T1(Y):nuclear envelope pore membrane protein POM 121			0.285714
supercont8.2	7350680	+	CHG	CCG	1	2	5	2	MGG_07348T0(N):hypothetical protein				0.285714
supercont8.2	7354042	-	CHG	CAG	1	2	4	2	MGG_07350T0(N):hypothetical protein				0.333333
supercont8.2	7597782	-	CHG	CAG	1	2	5	2	MGG_12447T0(N):polyketide synthase/peptide synthetase				0.285714
supercont8.2	7649313	+	CHG	CTG	1	2	6	2	MGG_15097T0(Y):polyketide synthase				0.25
supercont8.2	7757162	+	CHG	CTG	1	2	5	2	MGG_15937T0(N):hypothetical protein				0.285714
supercont8.2	7792794	-	CHG	CTG	1	2	5	2	MGG_08335T0(N):hypothetical protein				0.285714
supercont8.2	7823424	-	CHG	CAG	1	2	5	2	MGG_08323T0(Y):mitochondrial large ribosomal subunit				0.285714
supercont8.2	7898719	-	CHG	CAG	1	2	6	2	MGG_08315T0(N):1-phosphatidylinositol-4,5-bisphosphate phosphodiesterase delta-1				0.25
supercont8.2	7918843	-	CHG	CTG	1	2	4	2	MGG_08309T0(Y):multidrug resistance-associated protein 2				0.333333
supercont8.2	7944124	+	CHG	CTG	1	2	6	2	MGG_12473T0(N):nitrogen metabolic regulation protein				0.25
supercont8.2	8152280	+	CHG	CAG	1	2	4	2	MGG_08239T0(N):hypothetical protein				0.333333
supercont8.2	8168547	-	CHG	CAG	1	3	9	3	MGG_08236T0(N):polyketide synthase				0.25
supercont8.3	133711	-	CHG	CTG	1	3	18	3	MGG_16590T0(Y):hypothetical protein				0.142857
supercont8.3	158716	-	CHG	CCG	1	2	4	2	MGG_09098T0(N):endo-1,4-beta-xylanase				0.333333
supercont8.3	165099	+	CHG	CAG	1	2	3	2	MGG_09100T0(Y):cutinase				0.4
supercont8.3	235743	-	CHG	CAG	1	2	5	2	MGG_16595T0(Y):hypothetical protein				0.285714
supercont8.3	678168	-	CHG	CAG	1	2	5	2	MGG_07448T0(N):hypothetical protein				0.285714
supercont8.3	755701	+	CHG	CAG	1	2	5	2	MGG_07472T0(Y):pre-mRNA-processing protein 45				0.285714
supercont8.3	762073	+	CHG	CAG	1	2	3	2	MGG_07474T0(N):cyclase/dehydrase				0.4
supercont8.3	773091	+	CHG	CTG	1	2	6	2	MGG_07477T0(N):tRNA-guanine transglycosylase				0.25
supercont8.3	909387	+	CHG	CTG	1	2	4	2	MGG_07521T0(Y):hypothetical protein				0.333333
supercont8.3	1049788	+	CHG	CAG	1	3	9	3	MGG_07565T0(Y):hypothetical protein				0.25
supercont8.3	1060683	-	CHG	CAG	1	2	6	2	MGG_07568T0(N):hypothetical protein				0.25
supercont8.3	1091187	-	CHG	CTG	1	2	6	2	MGG_07577T0(N):hypothetical protein				0.25
supercont8.3	1109523	+	CHG	CAG	1	3	13	3	MGG_16660T0(N):hypothetical protein				0.1875
supercont8.3	1174720	+	CHG	CTG	1	2	5	2	MGG_07604T0(Y):hypothetical protein				0.285714
supercont8.3	1424758	-	CHG	CAG	1	2	6	2	MGG_07662T0(N):hypothetical protein				0.25
supercont8.3	1425810	-	CHG	CAG	1	2	6	2	MGG_07662T0(N):hypothetical protein				0.25
supercont8.3	1502402	-	CHG	CAG	1	3	19	3	MGG_07681T0(N):hypothetical protein				0.136364
supercont8.3	1514277	-	CHG	CAG	1	2	4	2	MGG_13455T0(Y):hypothetical protein				0.333333
supercont8.3	1842914	+	CHG	CAG	1	2	4	2	MGG_05889T0(N):lactose permease				0.333333
supercont8.3	1908403	-	CHG	CAG	1	3	10	3	MGG_13277T0(Y):hypothetical protein				0.230769
supercont8.3	2025724	-	CHG	CAG	1	3	7	2	MGG_05933T0(N):patatin family phospholipase				0.3
supercont8.3	2034968	+	CHG	CTG	1	2	3	2	MGG_05936T0(N):hypothetical protein				0.4
supercont8.3	2239391	-	CHG	CCG	1	3	11	3	MGG_16734T0(N):autophagy-like protein 2				0.214286
supercont8.3	2399919	-	CHG	CTG	1	2	4	2	MGG_06052T0(N):hypothetical protein				0.333333
supercont8.3	2437635	+	CHG	CAG	1	2	6	2	MGG_06063T0(Y):nonsense-mediated mRNA decay factor				0.25
supercont8.3	2517972	-	CHG	CTG	1	2	6	2	MGG_06082T0(N):hypothetical protein				0.25
supercont8.3	2542818	-	CHG	CAG	1	2	5	2	MGG_06090T0(N):hypothetical protein				0.285714
supercont8.3	2563072	+	CHG	CAG	1	3	17	3	MGG_06097T0(N):mitochondrial import receptor subunit tom-20				0.15
supercont8.3	2573884	-	CHG	CAG	1	2	4	2	MGG_06100T0(N):VPS15 protein kinase				0.333333
supercont8.3	2592240	-	CHG	CAG	1	3	8	3	MGG_06103T0(Y):hypothetical protein				0.272727
supercont8.3	2633378	+	CHG	CAG	1	3	15	3	MGG_06118T0(N):hypothetical protein				0.166667
supercont8.3	2783324	+	CHG	CCG	1	3	17	3	MGG_06162T0(N):DNA topoisomerase 2				0.15
supercont8.3	2863775	-	CHG	CAG	1	2	2	2	MGG_06187T0(N):hypothetical protein				0.5
supercont8.3	3030575	-	CHG	CAG	1	3	9	3	MGG_05804T0(N):phospholipase D p1				0.25
supercont8.3	3052115	-	CHG	CCG	1	2	5	2	MGG_05811T0(N):hypothetical protein				0.285714
supercont8.3	3213619	+	CHG	CAG	1	3	15	3	MGG_13013T0(Y):chitin synthase 8				0.166667
supercont8.3	3330140	-	CHG	CCG	1	2	3	2	MGG_09541T0(N):gamma-glutamyltranspeptidase				0.4
supercont8.3	3342582	+	CHG	CAG	1	3	14	3	MGG_09537T0(N):MSF1 domain-containing protein				0.176471
supercont8.3	3372392	-	CHG	CAG	1	2	5	2	MGG_09526T0(N):hypothetical protein				0.285714
supercont8.3	3522474	-	CHG	CAG	1	2	5	2	MGG_09484T0(N):hypothetical protein				0.285714
supercont8.3	3540018	-	CHG	CAG	1	3	18	3	MGG_09481T0(Y):leukotriene A-4 hydrolase				0.142857
supercont8.3	3634342	+	CHG	CCG	1	2	2	2	MGG_10961T0(N):hypothetical protein				0.5
supercont8.3	3714926	-	CHG	CTG	1	2	4	2	MGG_04852T0(N):phospholipid-transporting ATPase 1				0.333333
supercont8.3	3785115	-	CHG	CTG	1	2	4	2	MGG_04870T0(Y):hypothetical protein				0.333333
supercont8.3	3788778	+	CHG	CCG	1	3	7	2	MGG_04872T0(Y):cysteinyl-tRNA synthetase				0.3
supercont8.3	3816035	-	CHG	CAG	1	2	6	2	MGG_04881T0(Y):GTP-binding protein GTR1				0.25
supercont8.3	3833043	+	CHG	CAG	1	2	5	2	MGG_12972T0(Y):splicing factor 3a subunit 3				0.285714
supercont8.3	3863720	+	CHG	CAG	1	3	13	3	MGG_04891T0(Y):hypothetical protein				0.1875
supercont8.3	3875312	+	CHG	CAG	1	2	5	2	MGG_04895T0(N):isocitrate lyase				0.285714
supercont8.3	3960147	+	CHG	CAG	1	2	6	2	MGG_04921T0(Y):60S ribosomal protein L23				0.25
supercont8.3	4007445	-	CHG	CAG	1	2	5	2	MGG_04935T0(Y):integral membrane protein				0.285714
supercont8.3	4090769	+	CHG	CAG	1	3	14	3	MGG_04965T0(Y):hypothetical protein				0.176471
supercont8.3	4393352	-	CHG	CAG	1	3	10	3	MGG_16849T0(Y):hypothetical protein				0.230769
supercont8.3	4548467	-	CHG	CAG	1	3	18	3	MGG_05082T0(Y):hypothetical protein	MGG_05083T0(N):hypothetical protein			0.142857
supercont8.3	4621212	-	CHG	CAG	1	2	5	2	MGG_05107T0(N):general amino acid permease AGP3				0.285714
supercont8.3	4692800	-	CHG	CCG	1	2	5	2	MGG_05129T0(N):hypothetical protein				0.285714
supercont8.3	4716757	-	CHG	CAG	1	2	6	2	MGG_05134T0(Y):hypothetical protein				0.25
supercont8.3	4776814	-	CHG	CAG	1	2	5	2	MGG_05153T0(Y):hypothetical protein				0.285714
supercont8.3	4868818	-	CHG	CAG	1	3	11	3	MGG_12923T0(Y):hypothetical protein				0.214286
supercont8.3	4929931	+	CHG	CAG	1	2	4	2	MGG_05199T0(Y):protein kinase regulator Ste50				0.333333
supercont8.3	4947963	-	CHG	CAG	1	3	18	3	MGG_05203T0(Y):ran-specific GTPase-activating protein 1				0.142857
supercont8.3	5002399	+	CHG	CAG	1	2	6	2	MGG_05217T0(Y):hypothetical protein				0.25
supercont8.3	5047769	+	CHG	CTG	1	2	6	2	MGG_05224T0(N):hypothetical protein				0.25
supercont8.3	5149377	+	CHG	CAG	1	2	6	2	MGG_05249T0(N):chaperone dnaJ 3				0.25
supercont8.3	5211578	-	CHG	CCG	1	3	13	3	MGG_05264T0(Y):translation initiation factor 4B				0.1875
supercont8.3	5235904	-	CHG	CTG	1	3	14	3	MGG_05272T0(Y):hypothetical protein				0.176471
supercont8.3	5265745	+	CHG	CCG	1	3	5	2	MGG_05282T0(Y):50S ribosomal protein L13				0.375
supercont8.3	5270010	+	CHG	CTG	1	2	5	2	MGG_05284T0(Y):cytosolic regulator Pianissimo				0.285714
supercont8.3	5312878	-	CHG	CAG	1	3	17	3	MGG_05295T0(Y):hypothetical protein				0.15
supercont8.3	5330325	+	CHG	CTG	1	2	6	2	MGG_05302T0(N):hypothetical protein				0.25
supercont8.3	5438468	-	CHG	CTG	1	2	5	2	MGG_11100T0(N):hypothetical protein				0.285714
supercont8.3	5444623	-	CHG	CAG	1	3	17	3	MGG_11040T0(Y):1-acyl-sn-glycerol-3-phosphate acyltransferase beta				0.15
supercont8.3	5470999	+	CHG	CTG	1	3	9	3	MGG_07704T0(N):carboxypeptidase A				0.25
supercont8.3	5609439	-	CHG	CAG	1	3	10	3	MGG_07744T0(Y):cwfJ domain-containing protein				0.230769
supercont8.3	5627405	-	CHG	CAG	1	2	4	2	MGG_07751T0(N):hypothetical protein				0.333333
supercont8.3	5648202	-	CHG	CAG	1	2	5	2	MGG_07756T0(N):pyruvate carboxylase				0.285714
supercont8.3	5772966	-	CHG	CTG	1	2	4	2	MGG_07790T0(Y):ligninase H2				0.333333
supercont8.3	5804752	-	CHG	CTG	1	2	4	2	MGG_07802T0(N):hypothetical protein				0.333333
supercont8.3	6490674	-	CHG	CCG	1	2	6	2	MGG_10860T0(Y):sterol 24-C-methyltransferase				0.25
supercont8.4	44011	+	CHG	CCG	1	2	5	2	MGG_10687T0(N):hypothetical protein	MGG_17003T0(Y):hypothetical protein			0.285714
supercont8.4	218552	+	CHG	CAG	1	3	4	2	MGG_08440T0(Y):trichothecene 3-O-acetyltransferase				0.428571
supercont8.4	429225	-	CHG	CCG	1	3	11	3	MGG_08498T0(N):hypothetical protein				0.214286
supercont8.4	474569	-	CHG	CAG	1	2	4	2	MGG_13977T0(Y):alkaline proteinase				0.333333
supercont8.4	572037	-	CHG	CTG	1	2	5	2	MGG_08539T0(Y):hypothetical protein				0.285714
supercont8.4	575034	-	CHG	CAG	1	2	4	2	MGG_08540T0(N):pyoverdine/dityrosine biosynthesis family protein				0.333333
supercont8.4	604098	-	CHG	CAG	1	3	11	3	MGG_08548T0(Y):proline-specific permease				0.214286
supercont8.4	641617	-	CHG	CTG	1	2	4	2	MGG_08555T0(N):hypothetical protein				0.333333
supercont8.4	656933	-	CHG	CAG	1	2	5	2	MGG_08557T0(N):armadillo repeat protein				0.285714
supercont8.4	764502	-	CHG	CAG	1	2	6	2	MGG_08583T0(N):beta-glucosidase 1				0.25
supercont8.4	769677	+	CHG	CTG	1	2	4	2	MGG_08584T0(N):aconitate hydratase				0.333333
supercont8.4	801532	+	CHG	CAG	1	2	5	2	MGG_08593T0(Y):hypothetical protein				0.285714
supercont8.4	900881	+	CHG	CCG	1	3	14	3	MGG_03728T0(Y):ubiquitin-conjugating enzyme E2-20 kDa				0.176471
supercont8.4	995608	+	CHG	CAG	1	3	16	3	MGG_03695T0(N):hypothetical protein	MGG_03696T0(Y):CMGC/CK2 protein kinase			0.157895
supercont8.4	1079685	-	CHG	CCG	1	3	18	3	MGG_03668T0(N):importin subunit beta-1				0.142857
supercont8.4	1108463	-	CHG	CAG	1	3	13	3	MGG_13487T0(N):hypothetical protein				0.1875
supercont8.4	1149220	+	CHG	CAG	1	3	17	3	MGG_03645T0(N):adenylosuccinate lyase				0.15
supercont8.4	1180066	+	CHG	CAG	1	3	18	3	MGG_13493T0(N):F-box protein				0.142857
supercont8.4	1197925	-	CHG	CAG	1	3	15	3	MGG_17055T0(Y):hypothetical protein				0.166667
supercont8.4	1298499	+	CHG	CTG	1	2	2	2	MGG_03605T0(N):CDK-activating kinase assembly factor MAT1				0.5
supercont8.4	1344650	-	CHG	CTG	1	2	5	2	MGG_13517T0(Y):hypothetical protein				0.285714
supercont8.4	1371060	+	CHG	CAG	1	3	17	3	MGG_03587T0(Y):essential for mitotic growth 1				0.15
supercont8.4	1389150	-	CHG	CCG	1	2	3	2	MGG_03582T0(N):RING-14 protein				0.4
supercont8.4	1571648	+	CHG	CAG	1	3	12	3	MGG_13532T0(Y):chromatin structure-remodeling complex protein rsc1				0.2
supercont8.4	1626145	+	CHG	CTG	1	3	15	3	MGG_03516T0(N):hypothetical protein				0.166667
supercont8.4	1639345	-	CHG	CCG	1	2	4	2	MGG_03512T0(Y):26S proteasome non-ATPase regulatory subunit 8				0.333333
supercont8.4	1661091	+	CHG	CAG	1	3	10	3	MGG_03506T0(N):hypothetical protein				0.230769
supercont8.4	1691948	+	CHG	CCG	1	2	4	2	MGG_03493T0(Y):hypothetical protein				0.333333
supercont8.4	1753350	-	CHG	CAG	1	2	5	2	MGG_03471T0(N):hypothetical protein				0.285714
supercont8.4	1770283	+	CHG	CAG	1	3	18	3	MGG_15277T0(N):hypothetical protein				0.142857
supercont8.4	1901299	+	CHG	CAG	1	2	6	2	MGG_15273T0(N):hypothetical protein				0.25
supercont8.4	1901320	+	CHG	CAG	1	2	6	2	MGG_15273T0(N):hypothetical protein				0.25
supercont8.4	1926565	+	CHG	CAG	1	2	5	2	MGG_15272T0(Y):polyketide synthase				0.285714
supercont8.4	1994631	+	CHG	CTG	1	2	6	2	MGG_03406T0(Y):iron-sulfur clusters transporter ATM1				0.25
supercont8.4	2007032	-	CHG	CAG	1	2	6	2	MGG_03401T0(N):hypothetical protein				0.25
supercont8.4	2087699	+	CHG	CAG	1	2	5	2	MGG_03379T0(Y):hypothetical protein				0.285714
supercont8.4	2254531	+	CHG	CCG	1	2	6	2	MGG_12722T0(N):hypothetical protein				0.25
supercont8.4	2453737	-	CHG	CAG	1	3	10	3	MGG_03270T0(N):hypothetical protein				0.230769
supercont8.4	2464083	+	CHG	CAG	1	2	2	2	MGG_03267T0(Y):hypothetical protein				0.5
supercont8.4	2613753	+	CHG	CAG	1	2	4	2	MGG_03232T0(Y):hypothetical protein				0.333333
supercont8.4	2624102	-	CHG	CAG	1	3	19	3	MGG_03228T0(N):hypothetical protein				0.136364
supercont8.4	2625761	+	CHG	CCG	1	2	2	2	MGG_03228T0(N):hypothetical protein				0.5
supercont8.4	2669990	-	CHG	CTG	1	2	6	2	MGG_03213T0(N):hypothetical protein				0.25
supercont8.4	2752799	-	CHG	CAG	1	3	18	3	MGG_12760T1(N):anthranilate synthase component I	MGG_12760T0(N):anthranilate synthase component I			0.142857
supercont8.4	2843064	+	CHG	CAG	1	4	26	4	MGG_03162T0(N):hypothetical protein				0.133333
supercont8.4	2845801	-	CHG	CAG	1	3	13	3	MGG_03161T0(Y):hypothetical protein				0.1875
supercont8.4	2885411	-	CHG	CAG	1	2	4	2	MGG_03150T0(N):cytosolic iron-sulfur protein assembly protein 1				0.333333
supercont8.4	2898876	+	CHG	CAG	1	3	8	3	MGG_03147T0(Y):glycerol-3-phosphate dehydrogenase				0.272727
supercont8.4	2920365	-	CHG	CAG	1	3	19	3	MGG_12770T0(Y):hypothetical protein				0.136364
supercont8.4	3090509	+	CHG	CAG	1	2	6	2	MGG_06614T0(N):hypothetical protein				0.25
supercont8.4	3215117	+	CHG	CAG	1	3	18	3	MGG_06577T0(Y):phenylacetone monooxygenase				0.142857
supercont8.4	3296582	+	CHG	CCG	1	3	15	3	MGG_17168T0(N):hypothetical protein				0.166667
supercont8.4	3525531	-	CHG	CAG	1	2	5	2	MGG_06496T0(N):hypothetical protein				0.285714
supercont8.4	3659775	+	CHG	CAG	1	4	39	4	MGG_06461T0(Y):hypothetical protein				0.0930233
supercont8.4	3678859	-	CHG	CAG	1	2	6	2	MGG_06454T0(Y):glutathione synthetase large subunit				0.25
supercont8.4	3962855	+	CHG	CAG	1	3	19	3	MGG_06379T0(N):midasin				0.136364
supercont8.4	4032556	-	CHG	CAG	1	3	10	3	MGG_06360T0(N):hypothetical protein				0.230769
supercont8.4	4109233	-	CHG	CTG	1	3	20	3	MGG_06337T0(Y):hypothetical protein				0.130435
supercont8.4	4109609	+	CHG	CAG	1	3	15	3	MGG_06337T0(Y):hypothetical protein				0.166667
supercont8.4	4118677	-	CHG	CCG	1	2	6	2	MGG_06335T0(Y):calpain-7				0.25
supercont8.4	4140868	+	CHG	CCG	1	2	4	2	MGG_06328T0(Y):C2H2 type zinc finger domain-containing protein				0.333333
supercont8.4	4163073	-	CHG	CCG	1	2	6	2	MGG_06321T0(Y):glycyl-tRNA synthetase				0.25
supercont8.4	4299574	-	CHG	CAG	1	3	14	3	MGG_12865T0(Y):hypothetical protein				0.176471
supercont8.4	4490959	-	CHG	CCG	1	2	4	2	MGG_06221T0(N):hypothetical protein				0.333333
supercont8.4	4640576	-	CHG	CAG	1	2	6	2	MGG_10103T0(Y):hypothetical protein				0.25
supercont8.4	4769324	+	CHG	CAG	1	2	6	2	MGG_10061T0(Y):catalase-1				0.25
supercont8.4	4848851	+	CHG	CTG	1	2	2	2	MGG_10038T0(N):beta-glucosidase C				0.5
supercont8.4	4906580	-	CHG	CAG	1	2	4	2	MGG_13607T0(N):hypothetical protein				0.333333
supercont8.4	5065499	+	CHG	CAG	1	2	5	2	MGG_09985T0(Y):hypothetical protein				0.285714
supercont8.4	5087808	+	CHG	CAG	1	2	6	2	MGG_09978T0(N):sorting assembly machinery 50 kDa subunit				0.25
supercont8.4	5216928	+	CHG	CAG	1	2	6	2	MGG_09776T0(Y):hypothetical protein				0.25
supercont8.4	5344139	-	CHG	CAG	1	2	3	2	MGG_09738T0(N):beta-glucosidase A				0.4
supercont8.4	5348844	+	CHG	CAG	1	2	5	2	MGG_09737T0(N):hypothetical protein				0.285714
supercont8.4	5393706	-	CHG	CAG	1	2	4	2	MGG_09719T0(N):hypothetical protein				0.333333
supercont8.4	5411341	-	CHG	CCG	1	3	16	3	MGG_09714T0(Y):saccharopepsin	MGG_17277T0(N):histone chaperone RTT106			0.157895
supercont8.4	5439829	+	CHG	CTG	1	2	6	2	MGG_17280T0(N):hypothetical protein				0.25
supercont8.5	193216	+	CHG	CCG	1	2	3	2	MGG_14243T0(N):endo-1,4-beta-xylanase				0.4
supercont8.5	238189	-	CHG	CAG	1	3	13	3	MGG_14232T0(N):nitrate reductase 1				0.1875
supercont8.5	238663	-	CHG	CAG	1	2	5	2	MGG_14232T0(N):nitrate reductase 1				0.285714
supercont8.5	273616	+	CHG	CAG	1	2	6	2	MGG_10955T0(Y):WD repeat-containing protein 44				0.25
supercont8.5	309699	-	CHG	CTG	1	3	18	3	MGG_01157T0(Y):U4/U6 small nuclear ribonucleoprotein Prp3				0.142857
supercont8.5	328966	+	CHG	CAG	1	3	10	3	MGG_01150T0(Y):hypothetical protein				0.230769
supercont8.5	358296	-	CHG	CAG	1	2	5	2	MGG_01140T0(Y):alpha-1,2 mannosyltransferase KTR1				0.285714
supercont8.5	462665	-	CHG	CAG	1	2	4	2	MGG_01119T0(N):transmembrane and coiled-coil domain-containing protein 4				0.333333
supercont8.5	492110	+	CHG	CAG	1	2	6	2	MGG_01107T0(Y):hypothetical protein				0.25
supercont8.5	598716	-	CHG	CAG	1	3	5	2	MGG_01074T0(N):WD repeat-containing protein 5B				0.375
supercont8.5	613348	-	CHG	CAG	1	2	6	2	MGG_01071T0(Y):RNA polymerase II holoenzyme cyclin-like subunit				0.25
supercont8.5	631405	+	CHG	CTG	1	2	6	2	MGG_01067T0(Y):monothiol glutaredoxin-5				0.25
supercont8.5	634205	+	CHG	CAG	1	2	3	2	MGG_01065T0(Y):hypothetical protein				0.4
supercont8.5	746210	-	CHG	CAG	1	2	6	2	MGG_01029T0(N):acetyl-hydrolase				0.25
supercont8.5	829451	-	CHG	CCG	1	2	6	2	MGG_01012T0(N):ISWI chromatin-remodeling complex ATPase ISW2				0.25
supercont8.5	854610	-	CHG	CCG	1	3	5	2	MGG_01003T0(Y):choline-phosphate cytidylyltransferase				0.375
supercont8.5	995850	-	CHG	CAG	1	3	19	3	MGG_00960T0(Y):phospholipase D1				0.136364
supercont8.5	1017387	+	CHG	CAG	1	3	14	3	MGG_00952T0(N):amidohydrolase 2				0.176471
supercont8.5	1047005	-	CHG	CCG	1	2	4	2	MGG_00942T0(Y):branched-chain-amino-acid aminotransferase				0.333333
supercont8.5	1097287	+	CHG	CAG	1	2	6	2	MGG_00928T0(Y):Sec7 domain-containing protein				0.25
supercont8.5	1217492	-	CHG	CAG	1	3	10	3	MGG_00893T1(Y):pfs and NB-ARC domain-containing protein	MGG_00893T0(Y):pfs and NB-ARC domain-containing protein			0.230769
supercont8.5	1393311	-	CHG	CAG	1	3	13	3	MGG_00852T0(N):ADP-ribosylation factor-binding protein GGA1				0.1875
supercont8.5	1471104	+	CHG	CAG	1	2	4	2	MGG_00831T0(N):hypothetical protein				0.333333
supercont8.5	1491650	+	CHG	CAG	1	2	6	2	MGG_00824T0(N):hypothetical protein				0.25
supercont8.5	1496307	-	CHG	CAG	1	2	6	2	MGG_00822T0(Y):hypothetical protein				0.25
supercont8.5	1535886	+	CHG	CTG	1	3	16	3	MGG_00809T0(Y):hypothetical protein				0.157895
supercont8.5	1563973	-	CHG	CAG	1	2	6	2	MGG_00803T0(N):CAMK/CAMKL/AMPK protein kinase				0.25
supercont8.5	1595911	+	CHG	CTG	1	3	18	3	MGG_11492T0(Y):hypothetical protein				0.142857
supercont8.5	1647536	+	CHG	CAG	1	2	3	2	MGG_11494T0(Y):hypothetical protein				0.4
supercont8.5	1760990	+	CHG	CAG	1	2	5	2	MGG_00753T0(Y):RanBPM				0.285714
supercont8.5	1780852	+	CHG	CTG	1	2	6	2	MGG_00748T0(Y):myosin-1				0.25
supercont8.5	1791870	-	CHG	CAG	1	3	18	3	MGG_00744T0(Y):hypothetical protein				0.142857
supercont8.5	1832226	+	CHG	CAG	1	2	2	2	MGG_11502T0(Y):hypothetical protein				0.5
supercont8.5	1913684	+	CHG	CAG	1	2	5	2	MGG_00709T0(Y):Apc13 domain-containing protein				0.285714
supercont8.5	1962777	+	CHG	CTG	1	2	5	2	MGG_00692T0(N):cell pattern formation-associated protein stuA				0.285714
supercont8.5	2178542	+	CHG	CAG	1	2	5	2	MGG_00634T0(N):nitrite reductase				0.285714
supercont8.5	2183519	+	CHG	CCG	1	2	5	2	MGG_00633T0(N):potassium:hydrogen antiporter				0.285714
supercont8.5	2209338	+	CHG	CAG	1	2	6	2	MGG_00630T0(Y):ATP-dependent DNA helicase srs2				0.25
supercont8.5	2242103	-	CHG	CAG	1	3	19	3	MGG_00621T0(N):beta-hexosaminidase				0.136364
supercont8.5	2331867	-	CHG	CAG	1	3	20	3	MGG_11547T0(Y):hypothetical protein				0.130435
supercont8.5	2349190	-	CHG	CAG	1	3	19	3	MGG_00598T0(N):ubiquitin-like protein ATG12	MGG_00599T0(Y):3-methyl-2-oxobutanoate hydroxymethyltransferase			0.136364
supercont8.5	2369931	+	CHG	CTG	1	2	5	2	MGG_00593T0(N):hypothetical protein				0.285714
supercont8.5	2370541	+	CHG	CCG	1	2	6	2	MGG_00593T0(N):hypothetical protein				0.25
supercont8.5	2447347	-	CHG	CAG	1	3	14	3	MGG_00572T0(Y):cytochrome P450				0.176471
supercont8.5	2486097	-	CHG	CAG	1	2	3	2	MGG_00560T0(N):ATP-dependent RNA helicase MAK5				0.4
supercont8.5	2515598	+	CHG	CAG	1	3	11	3	MGG_00545T0(N):hypothetical protein				0.214286
supercont8.5	2597143	+	CHG	CCG	1	3	7	2	MGG_00528T0(Y):sterol esterase 2				0.3
supercont8.5	2637775	+	CHG	CAG	1	2	6	2	MGG_00509T0(N):hypothetical protein				0.25
supercont8.5	2707184	-	CHG	CTG	1	2	6	2	MGG_00497T0(Y):hypothetical protein				0.25
supercont8.5	2739675	-	CHG	CAG	1	2	6	2	MGG_00487T0(Y):mitochondrial intermediate peptidase				0.25
supercont8.5	2740791	-	CHG	CTG	1	2	6	2	MGG_00487T0(Y):mitochondrial intermediate peptidase				0.25
supercont8.5	2811194	-	CHG	CAG	1	3	20	3	MGG_17449T0(N):PAB-dependent poly(A)-specific ribonuclease subunit PAN2				0.130435
supercont8.5	2839131	-	CHG	CAG	1	3	14	3	MGG_00455T0(N):class E vacuolar protein-sorting machinery protein HSE1				0.176471
supercont8.5	2851224	+	CHG	CAG	1	3	18	3	MGG_17453T0(N):hypothetical protein				0.142857
supercont8.5	2923694	-	CHG	CAG	1	2	6	2	MGG_00427T0(Y):cercosporin toxin biosynthesis protein	MGG_00428T0(N):conidial yellow pigment biosynthesis polyketide synthase			0.25
supercont8.5	2966947	+	CHG	CAG	1	3	7	2	MGG_00413T0(Y):hypothetical protein				0.3
supercont8.5	3070984	+	CHG	CAG	1	2	6	2	MGG_14690T0(Y):sodium bile acid symporter family protein				0.25
supercont8.5	3157683	-	CHG	CAG	1	2	6	2	MGG_17470T0(Y):hypothetical protein				0.25
supercont8.5	3223917	+	CHG	CCG	1	2	4	2	MGG_00336T0(Y):COP9 signalosome complex subunit 4	MGG_11596T0(N):hypothetical protein			0.333333
supercont8.5	3223920	+	CHG	CCG	1	2	2	2	MGG_00336T0(Y):COP9 signalosome complex subunit 4	MGG_11596T0(N):hypothetical protein			0.5
supercont8.5	3327689	+	CHG	CTG	1	2	6	2	MGG_00308T0(Y):hypothetical protein				0.25
supercont8.5	3344874	-	CHG	CAG	1	2	5	2	MGG_11605T0(Y):hypothetical protein				0.285714
supercont8.5	3512970	-	CHG	CAG	1	3	19	3	MGG_00255T0(N):hypothetical protein				0.136364
supercont8.5	3520290	-	CHG	CCG	1	2	4	2	MGG_00252T0(Y):hypothetical protein				0.333333
supercont8.5	3576324	+	CHG	CAG	1	3	6	2	MGG_00233T0(Y):fatty acid synthase S-acetyltransferase				0.333333
supercont8.5	3613269	+	CHG	CAG	1	2	6	2	MGG_00221T0(N):40S ribosomal protein S7				0.25
supercont8.5	3697570	+	CHG	CAG	1	2	5	2	MGG_17505T0(Y):AAA family ATPase				0.285714
supercont8.5	3707141	-	CHG	CTG	1	2	5	2	MGG_00204T0(Y):hypothetical protein				0.285714
supercont8.5	3758640	+	CHG	CAG	1	2	4	2	MGG_00198T0(N):flavohemoglobin				0.333333
supercont8.5	4085965	-	CHG	CAG	1	3	16	3	MGG_00116T0(Y):hypothetical protein				0.157895
supercont8.5	4106980	-	CHG	CAG	1	4	12	3	MGG_00110T0(N):hypothetical protein				0.25
supercont8.5	4110144	-	CHG	CAG	1	3	17	3	MGG_00109T0(N):hypothetical protein				0.15
supercont8.5	4320838	-	CHG	CCG	1	3	11	3	MGG_00042T0(N):hypothetical protein				0.214286
supercont8.5	4336112	-	CHG	CAG	1	2	5	2	MGG_00041T0(Y):O-methyltransferase				0.285714
supercont8.6	87640	+	CHG	CAG	1	3	11	3	MGG_08796T0(N):hypothetical protein				0.214286
supercont8.6	144108	-	CHG	CCG	1	2	2	2	MGG_08778T0(N):aromatic ring-opening dioxygenase				0.5
supercont8.6	236725	+	CHG	CAG	1	3	19	3	MGG_08757T0(N):DNA binding regulatory protein AmdX				0.136364
supercont8.6	406031	-	CHG	CCG	1	2	6	2	MGG_08704T0(N):hypothetical protein				0.25
supercont8.6	643511	+	CHG	CCG	1	2	6	2	MGG_01921T0(Y):hypothetical protein				0.25
supercont8.6	663309	-	CHG	CAG	1	2	5	2	MGG_17594T0(Y):hypothetical protein				0.285714
supercont8.6	801897	+	CHG	CAG	1	2	5	2	MGG_10131T0(Y):MFS transporter				0.285714
supercont8.6	823240	-	CHG	CAG	1	2	4	2	MGG_14967T0(N):tyrocidine synthetase 1				0.333333
supercont8.6	1002776	-	CHG	CAG	1	3	18	3	MGG_17623T0(N):hypothetical protein				0.142857
supercont8.6	1027737	+	CHG	CTG	1	2	6	2	MGG_10425T0(Y):hypothetical protein				0.25
supercont8.6	1099501	+	CHG	CAG	1	3	11	3	MGG_04342T0(N):proteasome activator subunit 4				0.214286
supercont8.6	1130689	+	CHG	CCG	1	2	5	2	MGG_04337T0(Y):catalase-peroxidase 1				0.285714
supercont8.6	1237812	-	CHG	CCG	1	2	3	2	MGG_12210T0(N):hypothetical protein				0.4
supercont8.6	1375502	+	CHG	CAG	1	2	6	2	MGG_17660T0(Y):hypothetical protein				0.25
supercont8.6	1487058	-	CHG	CAG	1	2	4	2	MGG_04229T0(Y):L-asparaginase 1				0.333333
supercont8.6	1571716	-	CHG	CCG	1	2	4	2	MGG_04209T0(N):hypothetical protein				0.333333
supercont8.6	1619190	+	CHG	CTG	1	2	3	2	MGG_04198T0(Y):hypothetical protein				0.4
supercont8.6	1666091	-	CHG	CCG	1	2	6	2	MGG_04186T0(N):rho GTPase activator Rga				0.25
supercont8.6	1696733	-	CHG	CCG	1	2	4	2	MGG_14907T0(Y):glutamine-dependent NAD(+) synthetase				0.333333
supercont8.6	1719388	-	CHG	CAG	1	2	5	2	MGG_04172T0(Y):glycosyl hydrolase				0.285714
supercont8.6	1729082	-	CHG	CAG	1	3	6	2	MGG_04170T0(Y):hypothetical protein				0.333333
supercont8.6	1752108	-	CHG	CAG	1	2	5	2	MGG_04163T0(N):hypothetical protein				0.285714
supercont8.6	1796717	+	CHG	CAG	1	2	3	2	MGG_14910T0(N):hypothetical protein				0.4
supercont8.6	1994244	+	CHG	CAG	1	3	18	3	MGG_04093T0(Y):hypothetical protein	MGG_04093T1(Y):hypothetical protein			0.142857
supercont8.6	2012028	+	CHG	CAG	1	2	6	2	MGG_04087T0(Y):thiosulfate sulfurtransferase				0.25
supercont8.6	2025601	+	CHG	CAG	1	2	6	2	MGG_04082T0(N):hypothetical protein				0.25
supercont8.6	2040668	-	CHG	CAG	1	2	6	2	MGG_04076T0(N):low-density lipoprotein receptor YWTD				0.25
supercont8.6	2059413	+	CHG	CCG	1	2	5	2	MGG_17695T0(Y):hypothetical protein				0.285714
supercont8.6	2072353	-	CHG	CCG	1	2	2	2	MGG_12141T0(Y):hypothetical protein				0.5
supercont8.6	2117364	-	CHG	CAG	1	3	16	3	MGG_04052T0(Y):ClpTM1 domain-containing protein				0.157895
supercont8.6	2179309	+	CHG	CAG	1	2	6	2	MGG_04030T0(Y):hypothetical protein				0.25
supercont8.6	2240261	-	CHG	CTG	1	3	10	3	MGG_04011T0(Y):hypothetical protein				0.230769
supercont8.6	2320296	+	CHG	CAG	1	2	4	2	MGG_03988T0(N):hypothetical protein				0.333333
supercont8.6	2505079	+	CHG	CAG	1	3	15	3	MGG_03940T0(Y):hypothetical protein				0.166667
supercont8.6	2595947	+	CHG	CCG	1	3	11	3	MGG_12097T0(Y):hypothetical protein				0.214286
supercont8.6	2715375	-	CHG	CCG	1	2	5	2	MGG_17733T0(N):hypothetical protein				0.285714
supercont8.6	2751829	-	CHG	CCG	1	3	8	3	MGG_14940T0(Y):ligninase C				0.272727
supercont8.6	2778486	-	CHG	CCG	1	3	10	3	MGG_12077T0(Y):Ras protein let-60				0.230769
supercont8.6	2812972	-	CHG	CTG	1	2	6	2	MGG_03856T0(Y):hypothetical protein				0.25
supercont8.6	2834424	+	CHG	CTG	1	2	6	2	MGG_03848T0(N):C6 transcription factor				0.25
supercont8.6	2866993	-	CHG	CAG	1	3	11	3	MGG_03841T0(N):E3 ubiquitin-protein ligase UPL3				0.214286
supercont8.6	2877649	+	CHG	CAG	1	3	19	3	MGG_03838T0(N):Ser/Thr protein phosphatase				0.136364
supercont8.6	2890239	-	CHG	CCG	1	2	4	2	MGG_03834T0(N):hypothetical protein				0.333333
supercont8.6	2901205	-	CHG	CAG	1	2	5	2	MGG_03831T0(N):hypothetical protein				0.285714
supercont8.6	2971551	-	CHG	CAG	1	3	12	3	MGG_03810T0(Y):polyketide synthase				0.2
supercont8.6	3273837	-	CHG	CTG	1	2	6	2	MGG_09441T0(Y):tricarboxylate transporter				0.25
supercont8.6	3276130	+	CHG	CAG	1	2	6	2	MGG_09440T0(Y):MFS transporter				0.25
supercont8.6	3369003	+	CHG	CCG	1	2	6	2	MGG_12025T0(N):aldose 1-epimerase				0.25
supercont8.6	3589625	-	CHG	CCG	1	2	3	2	MGG_09352T0(N):minor extracellular protease vpr				0.4
supercont8.6	3688124	+	CHG	CAG	1	2	4	2	MGG_09320T0(Y):hypothetical protein				0.333333
supercont8.6	3725179	+	CHG	CCG	1	3	17	3	MGG_10720T0(N):guanyl-specific ribonuclease F1				0.15
supercont8.6	3777253	-	CHG	CAG	1	2	6	2	MGG_10702T0(Y):hypothetical protein				0.25
supercont8.6	3791232	-	CHG	CAG	1	2	4	2	MGG_10696T0(Y):hypothetical protein				0.333333
supercont8.6	3880853	+	CHG	CCG	1	2	6	2	MGG_09852T0(N):sugar transporter STL1				0.25
supercont8.6	3975580	-	CHG	CAG	1	2	5	2	MGG_09830T0(N):AAA family ATPase				0.285714
supercont8.6	3979567	-	CHG	CAG	1	3	12	3	MGG_09829T0(N):hypothetical protein				0.2
supercont8.6	3986272	-	CHG	CAG	1	2	2	2	MGG_09827T0(N):sugar transporter				0.5
supercont8.6	4020612	+	CHG	CCG	1	3	18	3	MGG_09816T0(N):hypothetical protein				0.142857
supercont8.6	4033725	+	CHG	CAG	1	3	16	3	MGG_09813T0(Y):3-isopropylmalate dehydrogenase				0.157895
supercont8.6	4089712	+	CHG	CCG	1	2	6	2	MGG_09796T0(N):hypothetical protein				0.25
supercont8.7	46785	+	CHG	CCG	1	2	6	2	MGG_10343T0(Y):benzoate 4-monooxygenase cytochrome P450				0.25
supercont8.7	153977	-	CHG	CAG	1	3	17	3	MGG_10315T0(N):hydrophobin-like protein MPG1				0.15
supercont8.7	206059	+	CHG	CAG	1	2	3	2	MGG_10298T0(Y):hypothetical protein				0.4
supercont8.7	320588	+	CHG	CAG	1	2	4	2	MGG_03097T0(N):oxidoreductase				0.333333
supercont8.7	322865	-	CHG	CAG	1	3	7	2	MGG_03096T0(Y):fructose-bisphosphate aldolase				0.3
supercont8.7	445066	-	CHG	CCG	1	2	5	2	MGG_03061T0(N):ankyrin repeat-containing protein				0.285714
supercont8.7	454045	-	CHG	CAG	1	3	15	3	MGG_03060T0(N):myosin type II heavy chain				0.166667
supercont8.7	495795	+	CHG	CAG	1	2	6	2	MGG_03050T0(Y):hypothetical protein				0.25
supercont8.7	517809	+	CHG	CAG	1	2	6	2	MGG_03044T0(N):hypothetical protein				0.25
supercont8.7	654901	-	CHG	CCG	1	2	5	2	MGG_03012T0(N):hypothetical protein				0.285714
supercont8.7	745645	-	CHG	CAG	1	3	12	3	MGG_12548T0(N):hypothetical protein				0.2
supercont8.7	852416	+	CHG	CAG	1	2	6	2	MGG_02961T0(N):anucleate primary sterigmata protein A				0.25
supercont8.7	875057	-	CHG	CAG	1	2	6	2	MGG_02954T0(Y):dolichyl-phosphate-mannose-protein mannosyltransferase 1				0.25
supercont8.7	1011138	-	CHG	CAG	1	3	10	3	MGG_02924T0(N):sister chromatid cohesion protein Eso1				0.230769
supercont8.7	1077438	+	CHG	CAG	1	2	5	2	MGG_15000T0(N):hypothetical protein	MGG_17932T0(Y):hypothetical protein			0.285714
supercont8.7	1197368	+	CHG	CAG	1	2	4	2	MGG_02874T0(Y):WD repeat-containing protein mip1				0.333333
supercont8.7	1257140	+	CHG	CAG	1	3	17	3	MGG_02856T0(N):molybdopterin biosynthesis protein moeB				0.15
supercont8.7	1302664	-	CHG	CAG	1	3	12	3	MGG_17953T0(Y):hypothetical protein				0.2
supercont8.7	1385156	-	CHG	CCG	1	2	5	2	MGG_02823T0(Y):beige/BEACH domain-containing protein				0.285714
supercont8.7	1399123	-	CHG	CCG	1	2	3	2	MGG_02820T0(Y):pre-mRNA-splicing factor ISY1				0.4
supercont8.7	1400900	-	CHG	CAG	1	3	13	3	MGG_02819T0(N):hypothetical protein				0.1875
supercont8.7	1444520	-	CHG	CAG	1	2	5	2	MGG_02809T0(Y):hypothetical protein				0.285714
supercont8.7	1472597	+	CHG	CAG	1	3	12	3	MGG_17960T0(Y):hypothetical protein				0.2
supercont8.7	1521574	-	CHG	CAG	1	2	5	2	MGG_02782T0(N):ATP12 chaperone				0.285714
supercont8.7	1662829	+	CHG	CAG	1	3	12	3	MGG_02752T0(N):hypothetical protein				0.2
supercont8.7	1698771	-	CHG	CCG	1	2	5	2	MGG_02739T0(Y):hypothetical protein				0.285714
supercont8.7	1772230	-	CHG	CAG	1	2	5	2	MGG_02716T0(N):hypothetical protein				0.285714
supercont8.7	1966201	-	CHG	CAG	1	3	9	3	MGG_02670T0(Y):hypothetical protein				0.25
supercont8.7	1973023	+	CHG	CAG	1	3	18	3	MGG_02668T0(Y):hypothetical protein				0.142857
supercont8.7	1977244	-	CHG	CAG	1	2	6	2	MGG_02667T0(N):hypothetical protein				0.25
supercont8.7	1977653	+	CHG	CTG	1	2	5	2	MGG_02667T0(N):hypothetical protein				0.285714
supercont8.7	2070649	+	CHG	CAG	1	2	5	2	MGG_02648T0(Y):interferon-induced GTP-binding protein Mx				0.285714
supercont8.7	2092414	+	CHG	CAG	1	3	15	3	MGG_18006T0(Y):hypothetical protein				0.166667
supercont8.7	2109487	+	CHG	CAG	1	2	6	2	MGG_02635T0(N):hypothetical protein				0.25
supercont8.7	2125135	-	CHG	CAG	1	3	13	3	MGG_02631T0(Y):hypothetical protein				0.1875
supercont8.7	2661887	-	CHG	CAG	1	3	20	3	MGG_09026T0(Y):hypothetical protein				0.130435
supercont8.7	2729250	+	CHG	CCG	1	2	6	2	MGG_09003T0(Y):hypothetical protein				0.25
supercont8.7	2827531	-	CHG	CAG	1	2	3	2	MGG_10580T0(N):hypothetical protein				0.4
supercont8.7	3027063	-	CHG	CCG	1	2	4	2	MGG_09665T0(Y):hypothetical protein				0.333333
supercont8.7	3085325	+	CHG	CTG	1	2	3	2	MGG_09647T0(N):acyl-CoA synthetase				0.4
supercont8.7	3093694	+	CHG	CAG	1	2	6	2	MGG_09645T0(Y):polyketide synthase				0.25
supercont8.7	3124159	+	CHG	CTG	1	2	4	2	MGG_14042T0(N):hypothetical protein				0.333333
supercont8.8	46336	+	CHG	CAG	1	2	2	2	MGG_09156T0(Y):ent-kaurene oxidase				0.5
supercont8.1	15425	+	CHH	CCT	1	3	19	3	MGG_01946T0(Y):hypothetical protein				0.136364
supercont8.1	15750	+	CHH	CTA	1	3	13	3	MGG_01946T0(Y):hypothetical protein				0.1875
supercont8.1	83191	+	CHH	CAT	1	4	18	3	MGG_01969T0(N):hypothetical protein				0.181818
supercont8.1	114047	-	CHH	CCT	1	2	3	2	MGG_01977T0(N):hypothetical protein				0.4
supercont8.1	115772	+	CHH	CAT	1	3	13	3	MGG_01978T0(N):eukaryotic translation initiation factor 3 subunit B				0.1875
supercont8.1	147020	+	CHH	CAT	1	2	6	2	MGG_13669T0(Y):peptide transporter PTR2				0.25
supercont8.1	164017	-	CHH	CTC	1	2	5	2	MGG_01991T0(Y):betaine aldehyde dehydrogenase				0.285714
supercont8.1	185933	+	CHH	CAT	1	2	6	2	MGG_15988T0(Y):IRE protein kinase				0.25
supercont8.1	413276	-	CHH	CCA	1	3	17	3	MGG_02055T0(N):hypothetical protein				0.15
supercont8.1	432253	+	CHH	CAC	1	4	31	4	MGG_02059T0(N):hypothetical protein				0.114286
supercont8.1	439479	-	CHH	CAC	1	3	18	3	MGG_02061T0(N):CAMK protein kinase				0.142857
supercont8.1	480143	-	CHH	CAT	1	2	5	2	MGG_16029T0(N):hypothetical protein				0.285714
supercont8.1	493397	+	CHH	CCT	1	3	10	3	MGG_02075T0(N):sodium-dependent noradrenaline transporter				0.230769
supercont8.1	524761	-	CHH	CAC	1	3	11	3	MGG_02088T0(Y):hypothetical protein				0.214286
supercont8.1	525955	-	CHH	CAT	1	2	3	2	MGG_02088T0(Y):hypothetical protein				0.4
supercont8.1	561522	+	CHH	CAT	1	2	6	2	MGG_02098T0(Y):3-ketosteroid-delta-1-dehydrogenase				0.25
supercont8.1	625797	-	CHH	CAC	1	2	5	2	MGG_02120T0(Y):sterigmatocystin 8-O-methyltransferase				0.285714
supercont8.1	637435	-	CHH	CTC	1	2	6	2	MGG_02124T0(N):potassium uptake protein				0.25
supercont8.1	639118	-	CHH	CCT	1	2	6	2	MGG_02124T0(N):potassium uptake protein				0.25
supercont8.1	645452	-	CHH	CCA	1	2	6	2	MGG_14601T0(Y):hypothetical protein				0.25
supercont8.1	678573	+	CHH	CAC	1	3	6	2	MGG_02134T0(N):gamma-glutamyltransferase				0.333333
supercont8.1	736168	+	CHH	CAC	1	2	6	2	MGG_14597T0(Y):hypothetical protein				0.25
supercont8.1	736294	+	CHH	CAC	1	2	4	2	MGG_14597T0(Y):hypothetical protein				0.333333
supercont8.1	737581	+	CHH	CAC	1	2	3	2	MGG_14597T0(Y):hypothetical protein				0.4
supercont8.1	909439	+	CHH	CAT	1	2	5	2	MGG_02192T0(Y):alpha-L-rhamnosidase A				0.285714
supercont8.1	928309	-	CHH	CAA	1	2	2	2	MGG_02202T0(N):hypothetical protein				0.5
supercont8.1	952478	-	CHH	CAA	1	3	14	3	MGG_16060T0(Y):hypothetical protein				0.176471
supercont8.1	956858	+	CHH	CCT	1	2	3	2	MGG_02212T0(N):hypothetical protein				0.4
supercont8.1	974348	-	CHH	CAC	1	2	6	2	MGG_02217T0(N):glycosyltransferase				0.25
supercont8.1	1096315	-	CHH	CAT	1	2	5	2	MGG_14596T0(Y):hypothetical protein				0.285714
supercont8.1	1151474	-	CHH	CAC	3.57	3	12	3	MGG_16077T0(N):hypothetical protein				0.2
supercont8.1	1159772	+	CHH	CCA	1	2	5	2	MGG_02254T0(N):hypothetical protein				0.285714
supercont8.1	1165805	-	CHH	CAC	1	2	5	2	MGG_02256T0(N):FAD binding domain-containing protein				0.285714
supercont8.1	1259802	+	CHH	CCA	1	2	5	2	MGG_02284T0(N):hypothetical protein				0.285714
supercont8.1	1269872	-	CHH	CCT	1	2	6	2	MGG_02287T0(Y):O-methyltransferase				0.25
supercont8.1	1312468	-	CHH	CAT	1	3	18	3	MGG_16088T0(N):hypothetical protein				0.142857
supercont8.1	1348207	-	CHH	CAC	1	3	11	3	MGG_02313T0(Y):hypothetical protein				0.214286
supercont8.1	1444591	+	CHH	CAC	1	3	17	3	MGG_02335T0(N):hypothetical protein				0.15
supercont8.1	1444708	-	CHH	CTT	1	3	18	3	MGG_02335T0(N):hypothetical protein				0.142857
supercont8.1	1503944	+	CHH	CCC	1	3	6	2	MGG_02351T0(Y):tyrocidine synthetase 1				0.333333
supercont8.1	1504736	+	CHH	CAA	1	2	4	2	MGG_02351T0(Y):tyrocidine synthetase 1				0.333333
supercont8.1	1511069	+	CHH	CAA	1	2	6	2	MGG_02351T0(Y):tyrocidine synthetase 1				0.25
supercont8.1	1511693	+	CHH	CCT	1	2	6	2	MGG_02351T0(Y):tyrocidine synthetase 1				0.25
supercont8.1	1549431	+	CHH	CAT	1	3	7	2	MGG_14573T0(N):hypothetical protein				0.3
supercont8.1	1558000	-	CHH	CAT	1	2	6	2	MGG_02366T0(N):hypothetical protein				0.25
supercont8.1	1613477	+	CHH	CTT	1	3	13	3	MGG_02378T0(N):glutamate decarboxylase				0.1875
supercont8.1	1633497	+	CHH	CAA	1	2	6	2	MGG_02385T0(Y):hypothetical protein				0.25
supercont8.1	1657780	+	CHH	CCT	1	2	6	2	MGG_11925T0(N):hypothetical protein				0.25
supercont8.1	1704856	+	CHH	CAT	1	3	15	3	MGG_02398T0(N):DENN domain-containing protein				0.166667
supercont8.1	1721970	+	CHH	CAC	1	3	18	3	MGG_11915T0(N):hypothetical protein				0.142857
supercont8.1	1749464	+	CHH	CTT	1	3	19	3	MGG_02409T0(Y):nonspecific lipid-transfer protein				0.136364
supercont8.1	1768757	-	CHH	CAC	1	4	8	3	MGG_02416T0(N):phosphatidate cytidylyltransferase				0.333333
supercont8.1	1782665	+	CHH	CAA	1	2	5	2	MGG_02419T0(Y):guanine nucleotide exchange factor LTE1				0.285714
supercont8.1	1799954	-	CHH	CCC	1	3	20	3	MGG_16126T0(N):hypothetical protein				0.130435
supercont8.1	1811825	+	CHH	CTT	1	2	4	2	MGG_02425T0(N):hypothetical protein				0.333333
supercont8.1	1846862	+	CHH	CCC	1	2	3	2	MGG_02437T0(Y):palmitoyltransferase PFA3				0.4
supercont8.1	1914794	-	CHH	CAA	1	3	17	3	MGG_02449T0(Y):tyrosyl-tRNA synthetase				0.15
supercont8.1	1920250	+	CHH	CTA	1	2	4	2	MGG_02451T0(Y):cyanate hydratase				0.333333
supercont8.1	1938674	+	CHH	CAC	1	2	5	2	MGG_11902T0(N):mitochondrial dynamin GTPase				0.285714
supercont8.1	1968853	+	CHH	CTT	1	2	6	2	MGG_02465T0(Y):Delta(24(24(1)))-sterol reductase				0.25
supercont8.1	1981992	-	CHH	CTC	1	2	4	2	MGG_02471T0(Y):transketolase				0.333333
supercont8.1	1997630	+	CHH	CAC	1	3	8	3	MGG_02476T0(N):hypothetical protein				0.272727
supercont8.1	1999421	-	CHH	CAA	1	3	18	3	MGG_02476T0(N):hypothetical protein				0.142857
supercont8.1	1999970	+	CHH	CAT	1	2	6	2	MGG_02476T0(N):hypothetical protein				0.25
supercont8.1	2056545	+	CHH	CAT	1	2	4	2	MGG_02488T0(Y):NAD-dependent histone deacetylase SIR2				0.333333
supercont8.1	2058915	+	CHH	CAA	1	2	6	2	MGG_11895T0(N):SCY1 protein kinase				0.25
supercont8.1	2058919	+	CHH	CAC	1	3	5	2	MGG_11895T0(N):SCY1 protein kinase				0.375
supercont8.1	2062614	-	CHH	CTC	1	2	6	2	MGG_02489T0(Y):branched-chain-amino-acid aminotransferase				0.25
supercont8.1	2086906	+	CHH	CAT	1	3	9	3	MGG_11894T0(Y):hypothetical protein				0.25
supercont8.1	2087147	-	CHH	CCA	1	2	4	2	MGG_11894T0(Y):hypothetical protein				0.333333
supercont8.1	2088504	+	CHH	CCC	1	3	8	3	MGG_11893T0(Y):hypothetical protein				0.272727
supercont8.1	2088548	+	CHH	CAC	1	3	11	3	MGG_11893T0(Y):hypothetical protein				0.214286
supercont8.1	2132691	-	CHH	CAC	1	2	5	2	MGG_02504T0(N):elongation factor Tu GTP binding domain-containing protein				0.285714
supercont8.1	2164074	+	CHH	CAC	1	2	6	2	MGG_02513T0(Y):hypothetical protein				0.25
supercont8.1	2165715	-	CHH	CAC	1	3	14	3	MGG_02514T0(N):ankyrin repeat protein nuc-2				0.176471
supercont8.1	2193767	-	CHH	CAA	1	2	4	2	MGG_02521T0(N):carboxylesterase 3				0.333333
supercont8.1	2211060	+	CHH	CAA	1	2	6	2	MGG_02526T0(Y):exportin-1				0.25
supercont8.1	2238933	+	CHH	CAC	1	2	6	2	MGG_06640T0(N):hypothetical protein	MGG_16143T0(Y):hypothetical protein			0.25
supercont8.1	2260979	+	CHH	CAA	1	2	6	2	MGG_11882T0(Y):sensor protein zRas				0.25
supercont8.1	2273579	-	CHH	CAC	1	2	6	2	MGG_06647T0(N):hypothetical protein				0.25
supercont8.1	2273640	+	CHH	CTC	1	3	11	3	MGG_06647T0(N):hypothetical protein				0.214286
supercont8.1	2314506	+	CHH	CTT	1	3	17	3	MGG_06661T0(N):MFS transporter				0.15
supercont8.1	2339490	-	CHH	CAT	1	3	11	3	MGG_06672T0(Y):hypothetical protein				0.214286
supercont8.1	2363495	-	CHH	CTT	1	2	6	2	MGG_06678T0(Y):ribose-phosphate pyrophosphokinase 5				0.25
supercont8.1	2363791	+	CHH	CAT	1	2	5	2	MGG_06678T0(Y):ribose-phosphate pyrophosphokinase 5				0.285714
supercont8.1	2365085	-	CHH	CAA	1	3	6	2	MGG_06678T0(Y):ribose-phosphate pyrophosphokinase 5				0.333333
supercont8.1	2373213	+	CHH	CTC	1	2	6	2	MGG_06680T0(N):nudix/MutT family protein				0.25
supercont8.1	2374932	-	CHH	CAC	1	3	12	3	MGG_06680T0(N):nudix/MutT family protein				0.2
supercont8.1	2395435	+	CHH	CAC	1	3	7	2	MGG_11876T0(N):high affinity glucose transporter				0.3
supercont8.1	2427990	+	CHH	CTC	1	4	16	3	MGG_06696T0(Y):ethylene receptor				0.2
supercont8.1	2457361	+	CHH	CTT	1	2	6	2	MGG_11871T0(N):allantoicase				0.25
supercont8.1	2487931	-	CHH	CAA	1	2	6	2	MGG_06712T0(N):5-methyltetrahydropteroyltriglutamate-homocysteine S-methyltransferase				0.25
supercont8.1	2488920	-	CHH	CCT	1	2	3	2	MGG_06712T0(N):5-methyltetrahydropteroyltriglutamate-homocysteine S-methyltransferase				0.4
supercont8.1	2509320	-	CHH	CAT	1	2	3	2	MGG_06721T0(Y):60S ribosomal protein L28				0.4
supercont8.1	2534931	-	CHH	CCA	1	3	9	3	MGG_16160T0(N):hypothetical protein				0.25
supercont8.1	2540180	-	CHH	CAT	1	2	6	2	MGG_16161T0(N):hypothetical protein				0.25
supercont8.1	2613228	+	CHH	CAC	1	3	7	2	MGG_06755T0(Y):hypothetical protein				0.3
supercont8.1	2623528	+	CHH	CAA	1	3	17	3	MGG_06760T0(N):CAMK protein kinase				0.15
supercont8.1	2646290	+	CHH	CAC	1	3	12	3	MGG_06766T0(N):MDJ1				0.2
supercont8.1	2680437	-	CHH	CAC	1	2	6	2	MGG_06771T0(N):hypothetical protein				0.25
supercont8.1	2750145	+	CHH	CAC	1	2	4	2	MGG_06789T0(Y):hypothetical protein				0.333333
supercont8.1	2773761	+	CHH	CAT	1	2	5	2	MGG_06794T0(Y):puromycin resistance protein pur8				0.285714
supercont8.1	2774097	+	CHH	CAT	1	2	5	2	MGG_06794T0(Y):puromycin resistance protein pur8				0.285714
supercont8.1	2782150	+	CHH	CAT	1	2	4	2	MGG_06797T0(Y):hypothetical protein				0.333333
supercont8.1	2933938	+	CHH	CTC	1	2	6	2	MGG_06836T0(N):deoxyribodipyrimidine photo-lyase				0.25
supercont8.1	2960712	+	CHH	CAC	1	3	14	3	MGG_06843T0(N):alpha-N-arabinofuranosidase 2				0.176471
supercont8.1	2978090	-	CHH	CAA	1	2	5	2	MGG_06849T0(Y):amidohydrolase 3				0.285714
supercont8.1	3001082	+	CHH	CAT	1	3	19	3	MGG_06856T0(N):hypothetical protein				0.136364
supercont8.1	3003631	+	CHH	CCA	1	2	5	2	MGG_06857T0(Y):tRNA guanosine-2'-O-methyltransferase TRM11				0.285714
supercont8.1	3068858	+	CHH	CTT	1	2	5	2	MGG_06872T0(N):hypothetical protein				0.285714
supercont8.1	3069730	-	CHH	CTA	1	2	5	2	MGG_06872T0(N):hypothetical protein				0.285714
supercont8.1	3096034	-	CHH	CAC	1	2	6	2	MGG_06878T0(Y):ATP-dependent permease MDL2				0.25
supercont8.1	3131279	-	CHH	CAT	1	2	6	2	MGG_06888T0(N):glutamine synthetase				0.25
supercont8.1	3157410	+	CHH	CAT	1	2	3	2	MGG_06896T0(Y):UDP-N-acetylglucosaminyltransferase				0.4
supercont8.1	3213951	-	CHH	CAA	1	3	12	3	MGG_06906T0(Y):hypothetical protein				0.2
supercont8.1	3261160	-	CHH	CAC	1	2	6	2	MGG_16212T0(N):hypothetical protein				0.25
supercont8.1	3271082	-	CHH	CAA	1	3	11	3	MGG_11794T0(N):D-3-phosphoglycerate dehydrogenase 2				0.214286
supercont8.1	3271128	+	CHH	CAA	1	2	5	2	MGG_11794T0(N):D-3-phosphoglycerate dehydrogenase 2				0.285714
supercont8.1	3284035	-	CHH	CCT	1	3	14	3	MGG_06927T0(N):hypothetical protein				0.176471
supercont8.1	3323117	-	CHH	CAA	1	4	17	3	MGG_06940T0(N):hypothetical protein				0.190476
supercont8.1	3338549	+	CHH	CAA	1	2	4	2	MGG_16219T0(Y):hypothetical protein				0.333333
supercont8.1	3339002	-	CHH	CAT	1	2	6	2	MGG_16219T0(Y):hypothetical protein				0.25
supercont8.1	3339003	-	CHH	CCA	1	2	5	2	MGG_16219T0(Y):hypothetical protein				0.285714
supercont8.1	3351180	-	CHH	CCA	1	3	12	3	MGG_06951T0(N):CAAX prenyl protease 1				0.2
supercont8.1	3358157	+	CHH	CAT	1	2	5	2	MGG_16224T0(Y):hypothetical protein				0.285714
supercont8.1	3374503	+	CHH	CAC	1	3	10	3	MGG_06958T0(Y):hsp70-like protein				0.230769
supercont8.1	3441685	+	CHH	CTT	1	3	13	3	MGG_06976T0(Y):hypothetical protein				0.1875
supercont8.1	3465357	+	CHH	CAT	1	2	6	2	MGG_14563T0(N):RNA-binding protein				0.25
supercont8.1	3468932	+	CHH	CAT	1	3	16	3	MGG_16232T0(N):hypothetical protein				0.157895
supercont8.1	3473288	-	CHH	CTC	1	3	18	3	MGG_06984T0(Y):DNA-directed RNA polymerase III subunit RPC2				0.142857
supercont8.1	3476152	+	CHH	CCC	1	3	14	3	MGG_06985T0(N):hypothetical protein				0.176471
supercont8.1	3488372	-	CHH	CTC	1	3	16	3	MGG_11784T0(N):hypothetical protein				0.157895
supercont8.1	3491412	-	CHH	CAC	1	2	6	2	MGG_11784T0(N):hypothetical protein				0.25
supercont8.1	3558710	-	CHH	CCC	1	2	6	2	MGG_11776T0(N):40S ribosomal protein S0				0.25
supercont8.1	3564615	+	CHH	CTC	1	2	6	2	MGG_07008T0(Y):nucleolar protein nop-58				0.25
supercont8.1	3568325	-	CHH	CAA	1	3	7	2	MGG_07010T0(N):translation machinery-associated protein 46				0.3
supercont8.1	3577242	+	CHH	CAT	1	4	13	3	MGG_07013T0(N):hypothetical protein				0.235294
supercont8.1	3626323	-	CHH	CTC	1	2	6	2	MGG_14558T0(Y):hypothetical protein				0.25
supercont8.1	3634643	-	CHH	CAC	1	3	20	3	MGG_09177T0(Y):hypothetical protein				0.130435
supercont8.1	3636196	-	CHH	CCA	1	2	5	2	MGG_09177T0(Y):hypothetical protein				0.285714
supercont8.1	3640586	+	CHH	CAC	1	3	12	3	MGG_09179T0(Y):hypothetical protein				0.2
supercont8.1	3652048	+	CHH	CCA	1	2	3	2	MGG_09184T0(Y):long-chain base protein 3				0.4
supercont8.1	3652536	-	CHH	CCT	1	2	5	2	MGG_09184T0(Y):long-chain base protein 3				0.285714
supercont8.1	3669635	+	CHH	CAC	1	2	5	2	MGG_09186T0(Y):hypothetical protein	MGG_09186T1(Y):hypothetical protein			0.285714
supercont8.1	3699412	+	CHH	CTT	1	3	17	3	MGG_09196T0(N):hypothetical protein				0.15
supercont8.1	3714643	-	CHH	CAA	1	3	18	3	MGG_11771T0(Y):ubiquitin carboxyl-terminal hydrolase 2				0.142857
supercont8.1	3762704	-	CHH	CTC	1	3	17	3	MGG_11764T0(Y):hypothetical protein	MGG_11764T1(Y):hypothetical protein			0.15
supercont8.1	3771114	+	CHH	CAT	1	3	17	3	MGG_09209T0(Y):phosphatase DCR2				0.15
supercont8.1	3791689	+	CHH	CAA	1	3	20	3	MGG_09214T0(Y):hypothetical protein				0.130435
supercont8.1	3825774	+	CHH	CAT	1	2	6	2	MGG_09225T0(Y):hypothetical protein				0.25
supercont8.1	3842725	-	CHH	CAC	1	2	4	2	MGG_14552T0(N):endonuclease/exonuclease/phosphatase				0.333333
supercont8.1	3855120	+	CHH	CAA	1	3	10	3	MGG_11758T0(Y):hypothetical protein				0.230769
supercont8.1	3855575	+	CHH	CCT	1	2	3	2	MGG_11758T0(Y):hypothetical protein				0.4
supercont8.1	3858780	-	CHH	CAT	1	2	5	2	MGG_11758T0(Y):hypothetical protein				0.285714
supercont8.1	3863290	+	CHH	CAA	1	2	6	2	MGG_09233T0(Y):hypothetical protein				0.25
supercont8.1	3873781	+	CHH	CCC	1	2	3	2	MGG_09237T0(Y):hypothetical protein				0.4
supercont8.1	3875218	+	CHH	CTC	1	2	4	2	MGG_11757T0(N):DNA damage response protein RcaA				0.333333
supercont8.1	3888351	-	CHH	CCT	1	2	6	2	MGG_09240T0(Y):F-box domain-containing protein				0.25
supercont8.1	3923182	-	CHH	CAT	1	2	6	2	MGG_09250T0(N):gamma-butyrobetaine dioxygenase				0.25
supercont8.1	3924256	+	CHH	CAC	1	3	20	3	MGG_09250T0(N):gamma-butyrobetaine dioxygenase				0.130435
supercont8.1	3976751	-	CHH	CAA	1	3	12	3	MGG_09263T0(N):hypothetical protein				0.2
supercont8.1	3993279	+	CHH	CAC	1	2	4	2	MGG_11746T0(N):hypothetical protein				0.333333
supercont8.1	4065130	+	CHH	CAT	1	3	20	3	MGG_09275T0(Y):hypothetical protein				0.130435
supercont8.1	4066892	+	CHH	CTC	1	2	5	2	MGG_09275T0(Y):hypothetical protein	MGG_09275T1(Y):hypothetical protein			0.285714
supercont8.1	4077618	-	CHH	CCA	1	4	27	4	MGG_11737T0(N):hypothetical protein				0.129032
supercont8.1	4090548	-	CHH	CAT	1	3	7	2	MGG_09280T0(Y):hypothetical protein				0.3
supercont8.1	4090836	+	CHH	CCC	1	3	18	3	MGG_09281T0(N):COX17 protein				0.142857
supercont8.1	4091640	+	CHH	CAC	1	2	4	2	MGG_09282T0(N):hypothetical protein				0.333333
supercont8.1	4107269	-	CHH	CCT	1	3	17	3	MGG_11731T0(N):sphingolipid long chain base-responsive protein LSP1				0.15
supercont8.1	4134825	+	CHH	CAA	1	2	6	2	MGG_16277T0(N):STE/STE20/YSK protein kinase				0.25
supercont8.1	4149885	-	CHH	CTT	1	2	2	2	MGG_09302T0(Y):ribosome biogenesis protein				0.5
supercont8.1	4153375	-	CHH	CCA	1	2	6	2	MGG_09303T0(N):hypothetical protein				0.25
supercont8.1	4184871	-	CHH	CAC	1	2	6	2	MGG_09311T0(Y):pH-response regulator protein palC				0.25
supercont8.1	4243720	+	CHH	CAA	1	3	20	3	MGG_11727T0(Y):calcium-transporting P-type ATPase				0.130435
supercont8.1	4264673	+	CHH	CTT	1	3	11	3	MGG_09898T0(Y):adenylate cyclase				0.214286
supercont8.1	4267070	-	CHH	CAC	1	3	17	3	MGG_09898T0(Y):adenylate cyclase				0.15
supercont8.1	4268928	+	CHH	CTA	1	2	6	2	MGG_09898T0(Y):adenylate cyclase				0.25
supercont8.1	4298781	-	CHH	CAC	1	3	15	3	MGG_09907T0(Y):ubiquitin carboxyl-terminal hydrolase 13				0.166667
supercont8.1	4304610	-	CHH	CTT	1	2	6	2	MGG_09909T0(Y):alpha-1,6-mannosyltransferase subunit				0.25
supercont8.1	4330267	+	CHH	CTT	1	2	6	2	MGG_09917T0(Y):DNA topoisomerase 1				0.25
supercont8.1	4348621	-	CHH	CAC	1	3	19	3	MGG_09922T0(N):beta-hexosaminidase subunit beta				0.136364
supercont8.1	4361200	+	CHH	CTC	1	3	13	3	MGG_09925T0(N):mediator-RNA polymerase II transcription subunit 14				0.1875
supercont8.1	4378793	+	CHH	CAC	1	3	12	3	MGG_09930T0(Y):chromodomain-helicase-DNA-binding protein 3				0.2
supercont8.1	4404908	-	CHH	CAT	1	3	16	3	MGG_16298T0(Y):hypothetical protein	MGG_16299T0(Y):hypothetical protein			0.157895
supercont8.1	4426382	+	CHH	CTA	1	3	20	3	MGG_09941T0(Y):nod factor export ATP-binding protein I				0.130435
supercont8.1	4462422	-	CHH	CAC	1	3	12	3	MGG_11715T0(Y):hypothetical protein				0.2
supercont8.1	4472133	+	CHH	CCA	1	3	8	3	MGG_09950T0(Y):C2H2 type zinc finger domain-containing protein				0.272727
supercont8.1	4508449	+	CHH	CAC	1	2	6	2	MGG_09960T0(Y):PLK protein kinase				0.25
supercont8.1	4549432	-	CHH	CAA	1	2	6	2	MGG_11709T0(N):hypothetical protein				0.25
supercont8.1	4557391	+	CHH	CTT	1	3	15	3	MGG_10655T0(Y):delta-aminolevulinic acid dehydratase				0.166667
supercont8.1	4586989	-	CHH	CAC	1	2	5	2	MGG_10664T0(N):hypothetical protein				0.285714
supercont8.1	4588950	+	CHH	CCT	1	2	6	2	MGG_10665T0(N):hypothetical protein				0.25
supercont8.1	4597009	-	CHH	CCT	1	3	13	3	MGG_11701T0(Y):hypothetical protein	MGG_15479T0(N):hypothetical protein			0.1875
supercont8.1	4656558	+	CHH	CCA	1	2	6	2	MGG_16311T0(Y):hypothetical protein				0.25
supercont8.1	4681805	-	CHH	CTT	1	2	6	2	MGG_10515T0(Y):hypothetical protein				0.25
supercont8.1	4742363	+	CHH	CAC	1	2	4	2	MGG_16319T0(Y):hypothetical protein				0.333333
supercont8.1	4751731	-	CHH	CAA	1	3	20	3	MGG_10529T0(Y):fungal specific transcription factor domain-containing protein				0.130435
supercont8.1	4751857	+	CHH	CAA	1	4	13	3	MGG_10529T0(Y):fungal specific transcription factor domain-containing protein				0.235294
supercont8.1	4755514	+	CHH	CTT	1	2	6	2	MGG_10530T0(Y):sugar transporter				0.25
supercont8.1	4757461	-	CHH	CAA	1	2	4	2	MGG_10531T0(Y):hypothetical protein				0.333333
supercont8.1	4883955	-	CHH	CAC	1	4	22	4	MGG_05343T0(Y):C6 zinc finger protein				0.153846
supercont8.1	4885312	-	CHH	CAC	1	4	14	3	MGG_05343T0(Y):C6 zinc finger protein				0.222222
supercont8.1	4959888	-	CHH	CAC	1	3	5	2	MGG_05364T0(N):endoglucanase-4				0.375
supercont8.1	4977126	+	CHH	CAT	1	2	4	2	MGG_05368T0(Y):hypothetical protein				0.333333
supercont8.1	5002430	-	CHH	CAC	1	2	3	2	MGG_13028T0(Y):mitochondrial import inner membrane translocase subunit tim-54				0.4
supercont8.1	5020538	+	CHH	CCC	1	2	5	2	MGG_05379T0(Y):vacuolar protein sorting-associated protein 9				0.285714
supercont8.1	5043376	+	CHH	CAA	1	2	5	2	MGG_05384T0(N):ankyrin repeat domain-containing protein 29				0.285714
supercont8.1	5045937	-	CHH	CAA	1	5	21	3	MGG_13036T0(N):hypothetical protein				0.192308
supercont8.1	5095185	-	CHH	CAT	1	3	16	3	MGG_05401T0(Y):bifunctional P-450:NADPH-P450 reductase				0.157895
supercont8.1	5212180	+	CHH	CAC	1	2	6	2	MGG_05435T0(Y):membrane transporter				0.25
supercont8.1	5212952	-	CHH	CAT	1	3	15	3	MGG_05435T0(Y):membrane transporter				0.166667
supercont8.1	5221522	+	CHH	CTT	1	2	6	2	MGG_05440T0(N):galactokinase				0.25
supercont8.1	5235750	+	CHH	CAC	1	3	13	3	MGG_16361T0(N):H/K ATPase alpha subunit				0.1875
supercont8.1	5243164	-	CHH	CAC	1	2	6	2	MGG_13065T0(N):SCF E3 ubiquitin ligase complex F-box protein grrA				0.25
supercont8.1	5245316	-	CHH	CAT	1	2	5	2	MGG_13065T0(N):SCF E3 ubiquitin ligase complex F-box protein grrA				0.285714
supercont8.1	5264235	+	CHH	CAC	1	2	6	2	MGG_05452T0(Y):hypothetical protein				0.25
supercont8.1	5328050	+	CHH	CAT	1	2	5	2	MGG_15181T0(N):hypothetical protein				0.285714
supercont8.1	5361125	+	CHH	CAC	1	2	6	2	MGG_05480T0(N):succinyl-CoA ligase subunit alpha				0.25
supercont8.1	5361667	+	CHH	CAT	1	2	6	2	MGG_05480T0(N):succinyl-CoA ligase subunit alpha				0.25
supercont8.1	5454211	-	CHH	CAC	1	3	9	3	MGG_05503T0(Y):high-affinity nickel-transporter nixA				0.25
supercont8.1	5457120	+	CHH	CAT	1	2	2	2	MGG_05505T0(Y):autophagy protein				0.5
supercont8.1	5477724	-	CHH	CAT	1	3	11	3	MGG_13101T0(N):hypothetical protein				0.214286
supercont8.1	5493639	-	CHH	CAA	1	2	3	2	MGG_05519T0(Y):alcohol dehydrogenase				0.4
supercont8.1	5531462	-	CHH	CTT	1	3	19	3	MGG_05534T0(N):BAR domain-containing protein				0.136364
supercont8.1	5616331	+	CHH	CCT	1	3	18	3	MGG_05555T0(Y):xenobiotic compound monooxygenase				0.142857
supercont8.1	5673905	+	CHH	CAA	1	2	6	2	MGG_13116T0(Y):hypothetical protein				0.25
supercont8.1	5673932	+	CHH	CAC	1	2	4	2	MGG_13116T0(Y):hypothetical protein				0.333333
supercont8.1	5673934	+	CHH	CCA	1	2	4	2	MGG_13116T0(Y):hypothetical protein				0.333333
supercont8.1	5690074	-	CHH	CAT	1	3	17	3	MGG_05572T0(Y):hypothetical protein				0.15
supercont8.1	5727186	+	CHH	CAA	1	3	15	3	MGG_05587T0(N):actin-like protein arp-6				0.166667
supercont8.1	5766530	-	CHH	CAT	1	3	12	3	MGG_05593T0(Y):hypothetical protein				0.2
supercont8.1	5788421	-	CHH	CAA	1	2	6	2	MGG_05596T0(Y):hydrolase				0.25
supercont8.1	5834344	+	CHH	CCA	1	2	4	2	MGG_05607T0(Y):cytochrome c heme lyase				0.333333
supercont8.1	5858594	+	CHH	CTC	1	2	4	2	MGG_05614T0(N):unsaturated glucuronyl hydrolase				0.333333
supercont8.1	5869440	+	CHH	CTT	1	2	5	2	MGG_05618T0(N):M protein repeat protein				0.285714
supercont8.1	5882543	-	CHH	CCA	1	2	3	2	MGG_05623T0(N):solute carrier family 25 member 38				0.4
supercont8.1	5883612	-	CHH	CAC	1	3	18	3	MGG_05623T0(N):solute carrier family 25 member 38				0.142857
supercont8.1	5890588	-	CHH	CAT	1	2	5	2	MGG_05626T0(N):cytoskeleton assembly control protein SLA1p				0.285714
supercont8.1	5905709	+	CHH	CAA	1	3	8	3	MGG_16427T0(Y):hypothetical protein				0.272727
supercont8.1	5919074	+	CHH	CTT	1	3	11	3	MGG_16428T0(N):hypothetical protein				0.214286
supercont8.1	5926821	-	CHH	CCA	1	3	9	3	MGG_05637T0(Y):protein phosphatase PP2A regulatory subunit B				0.25
supercont8.1	5930460	-	CHH	CAC	1	3	20	3	MGG_05638T0(N):hypothetical protein				0.130435
supercont8.1	5972737	+	CHH	CAT	1	3	13	3	MGG_05648T0(Y):hypothetical protein				0.1875
supercont8.1	5995069	-	CHH	CCC	1	2	3	2	MGG_05655T0(Y):hypothetical protein				0.4
supercont8.1	6045067	+	CHH	CAT	1	3	14	3	MGG_05666T0(N):ubiquitin specific peptidase 11				0.176471
supercont8.1	6066102	-	CHH	CAA	1	5	29	4	MGG_16441T0(Y):hypothetical protein				0.147059
supercont8.1	6072801	+	CHH	CAA	1	2	6	2	MGG_16443T0(N):protein phosphatase				0.25
supercont8.1	6077525	-	CHH	CCT	1	2	6	2	MGG_05673T0(Y):40S ribosomal protein S3				0.25
supercont8.1	6080027	+	CHH	CAC	1	3	12	3	MGG_05674T0(N):hypothetical protein				0.2
supercont8.1	6111650	-	CHH	CAA	1	3	20	3	MGG_05683T0(Y):hypothetical protein				0.130435
supercont8.1	6146866	+	CHH	CAA	1	3	15	3	MGG_05694T1(Y):Gtr1/RagA G domain-containing protein	MGG_05694T0(Y):Gtr1/RagA G domain-containing protein			0.166667
supercont8.1	6156563	-	CHH	CAC	1	3	16	3	MGG_16444T0(N):C6 transcription factor Prf				0.157895
supercont8.1	6191897	+	CHH	CAA	1	3	12	3	MGG_05708T0(N):SFT2 domain-containing protein				0.2
supercont8.1	6211185	-	CHH	CAC	1	3	8	3	MGG_05714T0(N):hypothetical protein				0.272727
supercont8.1	6214214	-	CHH	CCA	1	3	13	3	MGG_05714T0(N):hypothetical protein				0.1875
supercont8.1	6222506	-	CHH	CTC	1	2	6	2	MGG_05715T0(N):verprolin				0.25
supercont8.1	6231452	-	CHH	CAC	1	2	6	2	MGG_05717T0(Y):hypothetical protein				0.25
supercont8.1	6261279	+	CHH	CCC	1	2	6	2	MGG_13157T0(N):acetate kinase				0.25
supercont8.1	6281662	-	CHH	CAA	1	2	5	2	MGG_13161T0(N):hypothetical protein				0.285714
supercont8.1	6284867	+	CHH	CAT	1	2	5	2	MGG_13163T0(Y):hypothetical protein	MGG_16454T0(N):hypothetical protein			0.285714
supercont8.1	6323850	+	CHH	CCA	1	2	5	2	MGG_05734T0(Y):phospho-2-dehydro-3-deoxyheptonate aldolase				0.285714
supercont8.1	6351191	-	CHH	CTC	1	2	3	2	MGG_13168T0(N):hypothetical protein				0.4
supercont8.1	6390944	+	CHH	CAA	1	2	3	2	MGG_05750T0(Y):hypothetical protein				0.4
supercont8.1	6498266	+	CHH	CAT	1	3	3	2	MGG_10607T0(Y):enolase				0.5
supercont8.1	6575392	-	CHH	CTA	1	3	18	3	MGG_16477T0(N):hypothetical protein				0.142857
supercont8.1	6577848	-	CHH	CAA	1	2	4	2	MGG_10634T0(Y):chromate ion transporter	MGG_16477T0(N):hypothetical protein			0.333333
supercont8.1	6582584	+	CHH	CCT	1	2	6	2	MGG_14297T0(N):adenosylmethionine decarboxylase				0.25
supercont8.1	6583395	-	CHH	CAT	1	2	6	2	MGG_14297T0(N):adenosylmethionine decarboxylase				0.25
supercont8.1	6592860	-	CHH	CCT	1	3	15	3	MGG_10639T0(N):hypothetical protein				0.166667
supercont8.1	6594380	-	CHH	CAC	1	3	15	3	MGG_10640T0(N):interferon-induced GTP-binding protein Mx				0.166667
supercont8.1	6611278	+	CHH	CAA	1	2	6	2	MGG_13743T0(Y):hypothetical protein				0.25
supercont8.1	6705921	-	CHH	CAT	1	3	17	3	MGG_16492T0(Y):hypothetical protein				0.15
supercont8.1	6706301	+	CHH	CAC	1	3	20	3	MGG_16492T0(Y):hypothetical protein				0.130435
supercont8.1	6737701	+	CHH	CAT	1	2	6	2	MGG_04775T0(N):fatty acid synthase S-acetyltransferase	MGG_04775T1(N):fatty acid synthase S-acetyltransferase			0.25
supercont8.1	6750269	+	CHH	CAA	1	2	5	2	MGG_15312T0(N):hypothetical protein				0.285714
supercont8.1	6750287	+	CHH	CAA	1	2	6	2	MGG_15312T0(N):hypothetical protein				0.25
supercont8.1	6759047	+	CHH	CCC	1	2	6	2	MGG_04757T0(Y):hypothetical protein				0.25
supercont8.1	6762542	+	CHH	CAT	1	3	8	3	MGG_04756T0(Y):glutamyl-tRNA(Gln) amidotransferase subunit A				0.272727
supercont8.1	6763877	-	CHH	CAC	1	2	3	2	MGG_13765T0(N):hypothetical protein				0.4
supercont8.1	6763932	+	CHH	CTC	1	2	4	2	MGG_13765T0(N):hypothetical protein				0.333333
supercont8.1	6771927	+	CHH	CAT	1	2	5	2	MGG_13767T0(N):lovastatin nonaketide synthase				0.285714
supercont8.1	6826192	+	CHH	CAC	1	3	16	3	MGG_15310T0(Y):hypothetical protein				0.157895
supercont8.1	6835351	+	CHH	CCA	1	2	5	2	MGG_04738T0(N):short chain dehydrogenase/oxidoreductase				0.285714
supercont8.1	6861850	+	CHH	CTT	1	2	6	2	MGG_04726T0(N):isochorismatase family protein				0.25
supercont8.1	6882468	-	CHH	CAC	1	3	14	3	MGG_04714T0(N):DNA-directed RNA polymerase II subunit RPB2				0.176471
supercont8.1	6888698	-	CHH	CAC	1	2	6	2	MGG_04712T0(N):ESCRT-I component				0.25
supercont8.1	6889122	-	CHH	CCT	1	2	4	2	MGG_04712T0(N):ESCRT-I component				0.333333
supercont8.1	6903901	+	CHH	CAT	1	2	5	2	MGG_16505T0(Y):hypothetical protein				0.285714
supercont8.1	6903910	+	CHH	CAA	1	3	9	3	MGG_16505T0(Y):hypothetical protein				0.25
supercont8.1	6931080	-	CHH	CAT	1	4	22	4	MGG_04693T0(Y):WD repeat-containing protein 57				0.153846
supercont8.1	6977928	+	CHH	CAC	1	2	5	2	MGG_13781T0(N):serine hydroxymethyltransferase				0.285714
supercont8.1	6978479	-	CHH	CTC	1	2	3	2	MGG_13781T0(N):serine hydroxymethyltransferase				0.4
supercont8.1	6995242	-	CHH	CAC	1	3	6	2	MGG_04679T0(N):ssgprc1				0.333333
supercont8.1	7023242	-	CHH	CAT	1	2	5	2	MGG_04637T0(Y):tyrosine-protein phosphatase CDC14				0.285714
supercont8.1	7084384	+	CHH	CTA	1	2	5	2	MGG_13790T0(N):phosphatidylinositol 4-kinase				0.285714
supercont8.1	7124782	+	CHH	CTC	1	3	13	3	MGG_13796T0(N):stress responsive A/B barrel domain-containing protein				0.1875
supercont8.1	7160773	+	CHH	CAC	1	2	6	2	MGG_13801T0(Y):beta-galactosidase				0.25
supercont8.1	7181324	-	CHH	CAC	1	2	4	2	MGG_04564T0(N):hypothetical protein				0.333333
supercont8.1	7181899	+	CHH	CCA	1	3	20	3	MGG_04564T0(N):hypothetical protein				0.130435
supercont8.1	7192689	+	CHH	CCT	1	2	5	2	MGG_04563T0(N):hypothetical protein				0.285714
supercont8.1	7192752	+	CHH	CAC	1	2	4	2	MGG_04563T0(N):hypothetical protein				0.333333
supercont8.1	7205945	+	CHH	CAC	1	3	7	2	MGG_04558T1(Y):pre-mRNA-processing factor 39	MGG_04558T0(Y):pre-mRNA-processing factor 39			0.3
supercont8.1	7265616	-	CHH	CAC	1	2	6	2	MGG_04545T0(N):cytochrome c peroxidase				0.25
supercont8.1	7271152	-	CHH	CAC	1	2	5	2	MGG_04511T0(Y):MFS transporter				0.285714
supercont8.1	7272831	-	CHH	CAC	1	2	6	2	MGG_04510T0(N):hypothetical protein				0.25
supercont8.1	7283067	+	CHH	CAT	1	3	20	3	MGG_04504T0(N):translation machinery-associated protein 22	MGG_04505T0(Y):hypothetical protein			0.130435
supercont8.1	7364010	+	CHH	CTT	1	2	5	2	MGG_13817T0(N):DDHD domain-containing protein				0.285714
supercont8.1	7364052	+	CHH	CTT	1	2	3	2	MGG_13817T0(N):DDHD domain-containing protein				0.4
supercont8.1	7365489	+	CHH	CTT	1	3	19	3	MGG_13817T0(N):DDHD domain-containing protein				0.136364
supercont8.1	7372232	+	CHH	CCC	1	2	6	2	MGG_04476T0(Y):FK506-binding protein 4				0.25
supercont8.1	7390737	+	CHH	CTC	1	2	5	2	MGG_04470T0(Y):hypothetical protein				0.285714
supercont8.1	7392701	+	CHH	CAT	1	3	20	3	MGG_04470T0(Y):hypothetical protein				0.130435
supercont8.1	7395273	-	CHH	CAC	1	2	6	2	MGG_04469T0(N):cytochrome P450 97B3				0.25
supercont8.1	7424873	-	CHH	CAA	1	2	5	2	MGG_04421T0(N):hypothetical protein				0.285714
supercont8.1	7426977	-	CHH	CAA	1	2	5	2	MGG_04421T0(N):hypothetical protein				0.285714
supercont8.1	7429423	-	CHH	CAC	1	2	4	2	MGG_04421T0(N):hypothetical protein				0.333333
supercont8.1	7447705	-	CHH	CAT	1	2	6	2	MGG_15294T0(N):proline iminopeptidase				0.25
supercont8.1	7447765	-	CHH	CAT	1	2	4	2	MGG_15294T0(N):proline iminopeptidase				0.333333
supercont8.1	7451942	-	CHH	CCC	1	2	6	2	MGG_04407T0(N):cation efflux family protein				0.25
supercont8.1	7452990	+	CHH	CAA	1	2	6	2	MGG_04407T0(N):cation efflux family protein				0.25
supercont8.1	7461382	+	CHH	CAA	1	3	14	3	MGG_04406T0(Y):hypothetical protein				0.176471
supercont8.1	7468511	+	CHH	CTC	1	2	3	2	MGG_04401T0(N):F-box and JmjC domain-containing protein				0.4
supercont8.1	7481345	+	CHH	CTA	1	2	6	2	MGG_04396T0(Y):valyl-tRNA synthetase				0.25
supercont8.1	7504749	-	CHH	CAC	1	2	3	2	MGG_04404T0(Y):pisatin demethylase				0.4
supercont8.1	7592419	-	CHH	CCT	1	2	5	2	MGG_08619T0(Y):aryl-alcohol dehydrogenase				0.285714
supercont8.1	7598775	-	CHH	CAT	1	2	5	2	MGG_08622T0(N):nucleoside diphosphate kinase				0.285714
supercont8.1	7608635	+	CHH	CAA	1	3	15	3	MGG_08626T0(Y):tRNA pseudouridine synthase B	MGG_08627T0(N):hypothetical protein			0.166667
supercont8.1	7609664	-	CHH	CAC	1	2	4	2	MGG_08627T0(N):hypothetical protein				0.333333
supercont8.1	7628584	+	CHH	CTT	1	2	5	2	MGG_14266T0(N):ubiquitin-conjugating enzyme				0.285714
supercont8.1	7646842	+	CHH	CAC	1	2	5	2	MGG_08642T0(N):hypothetical protein				0.285714
supercont8.1	7658984	+	CHH	CCT	1	2	6	2	MGG_08645T0(N):hypothetical protein				0.25
supercont8.1	7674225	-	CHH	CAA	1	2	6	2	MGG_08648T0(N):anaphase-promoting complex subunit 8				0.25
supercont8.1	7674524	+	CHH	CCA	1	3	4	2	MGG_08648T0(N):anaphase-promoting complex subunit 8				0.428571
supercont8.1	7857401	+	CHH	CAA	1	4	28	4	MGG_11852T0(N):hypothetical protein				0.125
supercont8.2	67047	+	CHH	CCA	1	2	4	2	MGG_14110T0(Y):hypothetical protein				0.333333
supercont8.2	114997	-	CHH	CAC	1	2	4	2	MGG_10730T0(N):potassium/sodium efflux P-type ATPase				0.333333
supercont8.2	175446	-	CHH	CTA	1	2	4	2	MGG_14098T0(N):hypothetical protein				0.333333
supercont8.2	194446	-	CHH	CAT	1	2	4	2	MGG_10868T0(Y):hypothetical protein				0.333333
supercont8.2	200072	+	CHH	CTT	1	2	4	2	MGG_10869T0(Y):hypothetical protein				0.333333
supercont8.2	217436	+	CHH	CTT	1	2	5	2	MGG_11047T0(Y):DNA repair and recombination protein RAD5C				0.285714
supercont8.2	251910	+	CHH	CAC	1	2	5	2	MGG_10440T0(Y):endoribonuclease L-PSP				0.285714
supercont8.2	270851	+	CHH	CAT	1	3	16	3	MGG_10445T0(Y):thermostable alkaline protease				0.157895
supercont8.2	274827	+	CHH	CTT	1	2	6	2	MGG_10447T0(N):peptidyl-prolyl cis-trans isomerase				0.25
supercont8.2	346644	-	CHH	CAT	1	2	4	2	MGG_10469T0(Y):hypothetical protein				0.333333
supercont8.2	361344	+	CHH	CAC	1	3	19	3	MGG_10474T0(N):hypothetical protein				0.136364
supercont8.2	363488	-	CHH	CAC	1	2	6	2	MGG_10475T0(N):secreted glucosidase				0.25
supercont8.2	366376	-	CHH	CAA	1	4	23	4	MGG_15521T0(N):hypothetical protein				0.148148
supercont8.2	370484	-	CHH	CTC	1	3	19	3	MGG_14073T0(Y):FAD binding domain-containing protein				0.136364
supercont8.2	386090	+	CHH	CTA	1	3	16	3	MGG_10482T0(Y):hypothetical protein				0.157895
supercont8.2	391144	-	CHH	CAA	1	3	3	2	MGG_10483T0(Y):hypothetical protein				0.5
supercont8.2	397123	-	CHH	CAC	1	2	6	2	MGG_10485T0(N):hypothetical protein				0.25
supercont8.2	478298	+	CHH	CAC	1	3	12	3	MGG_10379T0(N):hypothetical protein				0.2
supercont8.2	487080	-	CHH	CAA	1	2	6	2	MGG_10371T0(N):glutaredoxin-C4				0.25
supercont8.2	494354	+	CHH	CAC	1	3	13	3	MGG_15522T0(Y):hypothetical protein				0.1875
supercont8.2	508846	+	CHH	CAC	1	2	5	2	MGG_15525T0(N):hypothetical protein				0.285714
supercont8.2	520825	-	CHH	CAT	1	3	19	3	MGG_10833T0(Y):hypothetical protein				0.136364
supercont8.2	526805	+	CHH	CCA	1	2	5	2	MGG_10830T0(N):DNA-directed RNA polymerase III polypeptide	MGG_10831T0(Y):transmembrane protein 111			0.285714
supercont8.2	543996	-	CHH	CAT	1	3	16	3	MGG_10824T0(Y):hypothetical protein				0.157895
supercont8.2	558512	+	CHH	CAT	1	3	14	3	MGG_10819T0(Y):hypothetical protein				0.176471
supercont8.2	581710	+	CHH	CAA	1	2	4	2	MGG_11410T0(Y):hypothetical protein				0.333333
supercont8.2	599916	-	CHH	CAC	1	3	10	3	MGG_04352T0(Y):hypothetical protein				0.230769
supercont8.2	651319	-	CHH	CTT	1	2	3	2	MGG_04368T0(N):stage V sporulation protein K				0.4
supercont8.2	720221	+	CHH	CCA	1	2	4	2	MGG_04388T0(N):ubiquitin-conjugating enzyme E2Z				0.333333
supercont8.2	723607	+	CHH	CCC	1	2	5	2	MGG_04390T0(N):hypothetical protein				0.285714
supercont8.2	730935	-	CHH	CAA	1	2	5	2	MGG_15536T0(Y):hypothetical protein				0.285714
supercont8.2	748279	+	CHH	CCT	1	3	8	3	MGG_04415T0(N):hypothetical protein				0.272727
supercont8.2	777103	-	CHH	CCA	1	3	14	3	MGG_04430T0(Y):mRNA export factor mex67				0.176471
supercont8.2	779491	+	CHH	CTT	1	3	8	3	MGG_04430T0(Y):mRNA export factor mex67				0.272727
supercont8.2	792878	-	CHH	CCT	1	2	4	2	MGG_04433T0(N):sulfate transporter				0.333333
supercont8.2	793174	-	CHH	CAT	1	2	5	2	MGG_04433T0(N):sulfate transporter				0.285714
supercont8.2	801564	+	CHH	CAC	1	4	21	3	MGG_04435T0(Y):bifunctional purine biosynthesis protein ADE17				0.16
supercont8.2	820324	-	CHH	CTC	1	2	4	2	MGG_04442T0(Y):splicing factor U2AF-associated protein 2	MGG_15540T0(N):hypothetical protein			0.333333
supercont8.2	822793	+	CHH	CAA	1	2	6	2	MGG_04444T0(Y):60S ribosomal protein L6-B				0.25
supercont8.2	847043	+	CHH	CAA	1	3	19	3	MGG_04454T0(N):transporter GOS1				0.136364
supercont8.2	860696	-	CHH	CAA	1	2	4	2	MGG_04459T0(N):hypothetical protein				0.333333
supercont8.2	880319	+	CHH	CAC	1	2	5	2	MGG_04516T0(Y):glycosyl transferase family 17 protein				0.285714
supercont8.2	880726	+	CHH	CAC	1	2	5	2	MGG_04516T0(Y):glycosyl transferase family 17 protein				0.285714
supercont8.2	882963	+	CHH	CAC	1	3	7	2	MGG_04517T0(N):hypothetical protein				0.3
supercont8.2	898713	+	CHH	CAC	1	3	11	3	MGG_11387T0(N):DNA repair protein RAD50				0.214286
supercont8.2	930383	+	CHH	CCT	1	2	5	2	MGG_04528T0(N):hypothetical protein				0.285714
supercont8.2	993817	-	CHH	CAA	1	2	3	2	MGG_04568T0(N):hypothetical protein				0.4
supercont8.2	1020098	-	CHH	CAA	1	2	6	2	MGG_04575T0(Y):hypothetical protein				0.25
supercont8.2	1047008	-	CHH	CAA	1	3	18	3	MGG_04589T0(N):chromodomain helicase DNA binding protein				0.142857
supercont8.2	1055703	+	CHH	CTC	1	3	16	3	MGG_11382T0(Y):translation initiation factor RLI1				0.157895
supercont8.2	1066399	-	CHH	CTT	1	3	12	3	MGG_04602T0(Y):pre-mRNA-processing protein prp40				0.2
supercont8.2	1127125	+	CHH	CAC	1	2	3	2	MGG_04646T0(Y):2-succinylbenzoate-CoA ligase				0.4
supercont8.2	1129813	-	CHH	CCT	1	2	6	2	MGG_04647T0(N):eukaryotic translation initiation factor 4E-1				0.25
supercont8.2	1139228	+	CHH	CTC	1	2	6	2	MGG_04652T0(Y):DNA-directed RNA polymerase II largest subunit				0.25
supercont8.2	1175786	+	CHH	CAT	1	3	16	3	MGG_04657T0(N):general alpha-glucoside permease				0.157895
supercont8.2	1178776	+	CHH	CCC	1	2	3	2	MGG_04657T0(N):general alpha-glucoside permease	MGG_11374T0(Y):alpha-galactosidase			0.4
supercont8.2	1228239	+	CHH	CCA	1	2	4	2	MGG_04673T0(Y):hypothetical protein				0.333333
supercont8.2	1238953	-	CHH	CCC	1	2	6	2	MGG_04675T0(N):hypothetical protein				0.25
supercont8.2	1249165	+	CHH	CAT	1	2	4	2	MGG_11371T0(Y):hypothetical protein				0.333333
supercont8.2	1250996	-	CHH	CTT	1	3	11	3	MGG_11370T0(N):hypothetical protein				0.214286
supercont8.2	1261949	+	CHH	CAC	1	3	18	3	MGG_04698T0(Y):PQ-loop repeat-containing protein 2				0.142857
supercont8.2	1262982	+	CHH	CCT	1	2	6	2	MGG_04698T0(Y):PQ-loop repeat-containing protein 2				0.25
supercont8.2	1303161	-	CHH	CAT	1	3	16	3	MGG_15563T0(Y):hypothetical protein				0.157895
supercont8.2	1306917	+	CHH	CAC	1	3	16	3	MGG_15565T0(Y):hypothetical protein				0.157895
supercont8.2	1307812	-	CHH	CAC	1	2	4	2	MGG_15565T0(Y):hypothetical protein				0.333333
supercont8.2	1317226	-	CHH	CAC	1	2	3	2	MGG_11362T0(N):hypothetical protein				0.4
supercont8.2	1353332	-	CHH	CAC	1	2	3	2	MGG_04741T0(Y):small nuclear ribonucleoprotein Sm D1				0.4
supercont8.2	1362470	-	CHH	CCA	1	3	14	3	MGG_04746T0(Y):DOM34-interacting protein 2				0.176471
supercont8.2	1367249	+	CHH	CAA	1	3	18	3	MGG_04751T0(Y):hypothetical protein				0.142857
supercont8.2	1412422	-	CHH	CAT	1	3	16	3	MGG_14745T0(Y):hypothetical protein				0.157895
supercont8.2	1436798	+	CHH	CCC	1	2	4	2	MGG_14746T0(Y):PH domain-containing protein				0.333333
supercont8.2	1458652	-	CHH	CAC	1	3	9	3	MGG_04803T0(Y):transmembrane and coiled-coil domain-containing protein 4				0.25
supercont8.2	1479121	-	CHH	CCC	1	2	6	2	MGG_04816T0(Y):hypothetical protein	MGG_04817T0(N):cation transport regulator-like protein 2			0.25
supercont8.2	1511442	+	CHH	CTT	1	3	19	3	MGG_04829T0(N):60S ribosomal protein L9-A				0.136364
supercont8.2	1584718	+	CHH	CCT	1	3	13	3	MGG_10127T0(N):exportin-T				0.1875
supercont8.2	1590007	-	CHH	CAT	1	2	5	2	MGG_14752T0(N):hypothetical protein				0.285714
supercont8.2	1590579	+	CHH	CCA	1	3	12	3	MGG_14752T0(N):hypothetical protein				0.2
supercont8.2	1610935	-	CHH	CAT	1	2	3	2	MGG_10148T0(N):6-phosphogluconolactonase				0.4
supercont8.2	1617723	-	CHH	CAC	1	2	4	2	MGG_10150T0(N):pH-response transcription factor pacC/RIM101				0.333333
supercont8.2	1629982	+	CHH	CAT	1	3	13	3	MGG_11342T0(N):DNA topoisomerase III				0.1875
supercont8.2	1664708	-	CHH	CAC	1	3	18	3	MGG_11340T0(Y):hypothetical protein				0.142857
supercont8.2	1668242	+	CHH	CCA	1	2	5	2	MGG_10180T0(Y):pre-mRNA-splicing factor cwc22				0.285714
supercont8.2	1683790	+	CHH	CAC	1	2	6	2	MGG_10184T0(N):hypothetical protein				0.25
supercont8.2	1697129	-	CHH	CAT	1	3	14	3	MGG_10189T0(N):beta-glucosidase A				0.176471
supercont8.2	1697312	+	CHH	CTT	1	2	6	2	MGG_10189T0(N):beta-glucosidase A				0.25
supercont8.2	1705948	+	CHH	CTC	1	2	5	2	MGG_11335T0(N):hypothetical protein				0.285714
supercont8.2	1726738	-	CHH	CAA	1	3	13	3	MGG_10196T0(N):bromodomain containing 1				0.1875
supercont8.2	1727786	+	CHH	CCA	1	3	8	3	MGG_10196T0(N):bromodomain containing 1				0.272727
supercont8.2	1750066	+	CHH	CAC	1	3	19	3	MGG_10200T0(N):OPT family small oligopeptide transporter				0.136364
supercont8.2	1766167	-	CHH	CAT	1	2	5	2	MGG_08821T0(Y):hypothetical protein				0.285714
supercont8.2	1809338	+	CHH	CCA	1	3	14	3	MGG_08833T0(N):hypothetical protein				0.176471
supercont8.2	1809970	-	CHH	CAC	1	2	4	2	MGG_08833T0(N):hypothetical protein				0.333333
supercont8.2	1818409	-	CHH	CAA	1	2	6	2	MGG_08837T0(N):MIZ zinc finger protein				0.25
supercont8.2	1827311	-	CHH	CAC	1	2	4	2	MGG_08840T0(N):nucleolar protein 4				0.333333
supercont8.2	1843329	+	CHH	CTT	1	2	6	2	MGG_08845T0(Y):hypothetical protein				0.25
supercont8.2	1874814	+	CHH	CCA	1	2	5	2	MGG_14754T0(N):tRNA uridine 5-carboxymethylaminomethyl modification enzyme GidA				0.285714
supercont8.2	1887426	+	CHH	CAA	1	2	3	2	MGG_08855T0(Y):hypothetical protein				0.4
supercont8.2	1899682	-	CHH	CCA	1	2	3	2	MGG_08859T0(Y):ADP-ribosylation factor family protein	MGG_08860T0(N):exosome complex exonuclease RRP45			0.4
supercont8.2	1901385	-	CHH	CTT	1	2	3	2	MGG_08861T0(Y):hypothetical protein				0.4
supercont8.2	1918548	+	CHH	CTC	1	2	6	2	MGG_15599T0(Y):hypothetical protein				0.25
supercont8.2	1949004	-	CHH	CAT	1	2	5	2	MGG_08875T0(N):grisea protein				0.285714
supercont8.2	1949923	+	CHH	CAC	1	3	10	3	MGG_08875T0(N):grisea protein				0.230769
supercont8.2	1965949	+	CHH	CCC	1	2	6	2	MGG_08880T0(N):hypothetical protein				0.25
supercont8.2	1974506	-	CHH	CAC	1	3	14	3	MGG_14759T0(N):hypothetical protein				0.176471
supercont8.2	2012884	-	CHH	CTA	1	3	2	2	MGG_08890T0(N):hypothetical protein				0.6
supercont8.2	2049110	+	CHH	CAT	1	2	5	2	MGG_15606T0(Y):hypothetical protein				0.285714
supercont8.2	2074723	+	CHH	CAT	1	3	6	2	MGG_14764T0(N):hypothetical protein				0.333333
supercont8.2	2087661	-	CHH	CCT	1	2	5	2	MGG_08911T0(Y):hypothetical protein				0.285714
supercont8.2	2089151	-	CHH	CAA	1	2	6	2	MGG_08912T0(N):hypothetical protein				0.25
supercont8.2	2112798	-	CHH	CAC	1	3	11	3	MGG_08918T0(Y):ATP-binding cassette sub-family G member 2				0.214286
supercont8.2	2115390	+	CHH	CAT	1	3	15	3	MGG_08919T0(Y):UDP-glucose,sterol transferase				0.166667
supercont8.2	2115592	-	CHH	CAT	1	3	9	3	MGG_08919T0(Y):UDP-glucose,sterol transferase				0.25
supercont8.2	2123685	-	CHH	CCT	1	2	6	2	MGG_08920T0(N):hypothetical protein				0.25
supercont8.2	2162593	-	CHH	CAC	1	3	17	3	MGG_08932T0(Y):hypothetical protein				0.15
supercont8.2	2173379	-	CHH	CAT	1	2	2	2	MGG_11308T0(N):zinc-binding alcohol dehydrogenase domain-containing protein 1				0.5
supercont8.2	2175918	+	CHH	CAA	1	2	6	2	MGG_08935T0(N):hypothetical protein				0.25
supercont8.2	2246974	-	CHH	CAA	1	2	4	2	MGG_08947T0(N):cytochrome P450				0.333333
supercont8.2	2254984	-	CHH	CAT	1	2	4	2	MGG_08950T0(N):high-affinity glucose transporter				0.333333
supercont8.2	2322431	-	CHH	CTC	1	2	6	2	MGG_14767T0(N):non-ribosomal peptide synthetase				0.25
supercont8.2	2338494	+	CHH	CAC	1	2	3	2	MGG_11286T0(Y):oxidoreductase				0.4
supercont8.2	2384337	+	CHH	CAA	1	2	6	2	MGG_08988T0(Y):hypothetical protein				0.25
supercont8.2	2394113	+	CHH	CAC	1	3	16	3	MGG_14768T0(N):hypothetical protein				0.157895
supercont8.2	2395639	-	CHH	CTT	1	3	13	3	MGG_14768T0(N):hypothetical protein				0.1875
supercont8.2	2458333	-	CHH	CCA	1	3	14	3	MGG_14499T0(Y):serine/threonine protein kinase				0.176471
supercont8.2	2509417	+	CHH	CTT	1	2	5	2	MGG_01172T0(N):hypothetical protein				0.285714
supercont8.2	2538429	+	CHH	CAC	1	2	4	2	MGG_01183T0(Y):pescadillo				0.333333
supercont8.2	2562059	+	CHH	CTC	1	3	7	2	MGG_01189T0(N):hypothetical protein				0.3
supercont8.2	2620868	-	CHH	CAC	1	2	3	2	MGG_11270T0(N):hypothetical protein				0.4
supercont8.2	2634950	-	CHH	CCT	1	2	5	2	MGG_11267T0(Y):tetrahydrofolylpolyglutamate synthase				0.285714
supercont8.2	2645954	-	CHH	CAC	1	3	8	3	MGG_01204T0(Y):MADS-box MEF2 type transcription factor				0.272727
supercont8.2	2657507	-	CHH	CAA	1	3	15	3	MGG_01207T0(Y):transcription initiation factor TFIID subunit 1	MGG_01207T1(Y):transcription initiation factor TFIID subunit 1			0.166667
supercont8.2	2687841	+	CHH	CTC	1	2	6	2	MGG_01214T0(Y):hypothetical protein				0.25
supercont8.2	2709385	+	CHH	CCC	1	2	5	2	MGG_01218T0(Y):hypothetical protein				0.285714
supercont8.2	2727656	+	CHH	CCC	1	2	6	2	MGG_01223T0(N):naringenin 3-dioxygenase				0.25
supercont8.2	2756790	-	CHH	CAA	1	2	4	2	MGG_01227T0(N):hypothetical protein				0.333333
supercont8.2	2787559	-	CHH	CCA	1	2	6	2	MGG_01235T0(N):hypothetical protein				0.25
supercont8.2	2800971	-	CHH	CAC	1	2	3	2	MGG_01238T0(N):hypothetical protein				0.4
supercont8.2	2803277	+	CHH	CAT	1	3	15	3	MGG_01238T0(N):hypothetical protein				0.166667
supercont8.2	2830700	-	CHH	CAT	1	2	5	2	MGG_01245T0(N):endoplasmic reticulum-Golgi intermediate compartment protein 3				0.285714
supercont8.2	2837896	+	CHH	CTC	1	2	4	2	MGG_01248T0(N):ran GTPase-activating protein 1				0.333333
supercont8.2	2880634	+	CHH	CAC	1	4	18	3	MGG_01259T0(Y):pre-mRNA splicing factor				0.181818
supercont8.2	2894237	+	CHH	CCC	1	3	19	3	MGG_01264T0(Y):glycosyl hydrolase				0.136364
supercont8.2	2904742	-	CHH	CAC	1	2	3	2	MGG_01268T0(Y):nuclear localization sequence binding protein				0.4
supercont8.2	2918274	-	CHH	CAA	1	3	1	2	MGG_01273T0(N):hypothetical protein				0.75
supercont8.2	2935876	-	CHH	CAA	1	2	4	2	MGG_01275T0(N):hypothetical protein				0.333333
supercont8.2	2994219	+	CHH	CAT	1	2	3	2	MGG_01290T0(Y):nicotinamide mononucleotide adenylyl transferase				0.4
supercont8.2	2995463	+	CHH	CCA	1	3	6	2	MGG_01290T0(Y):nicotinamide mononucleotide adenylyl transferase				0.333333
supercont8.2	2999447	-	CHH	CAC	1	2	5	2	MGG_01291T0(N):glycerol-3-phosphate O-acyltransferase 1				0.285714
supercont8.2	3012963	+	CHH	CCT	1	3	14	3	MGG_01296T0(Y):hypothetical protein				0.176471
supercont8.2	3014190	+	CHH	CCA	1	3	20	3	MGG_01296T0(Y):hypothetical protein				0.130435
supercont8.2	3024059	+	CHH	CTT	1	2	6	2	MGG_01299T0(Y):hypothetical protein				0.25
supercont8.2	3037196	-	CHH	CCA	1	2	4	2	MGG_01302T0(N):hypothetical protein				0.333333
supercont8.2	3038227	-	CHH	CAT	1	3	18	3	MGG_01302T0(N):hypothetical protein				0.142857
supercont8.2	3056499	-	CHH	CAT	1	2	6	2	MGG_11236T0(Y):hypothetical protein				0.25
supercont8.2	3073764	-	CHH	CAT	1	2	4	2	MGG_01312T0(Y):hypothetical protein				0.333333
supercont8.2	3146768	+	CHH	CAA	1	2	6	2	MGG_01336T0(Y):bacteriodes thetaiotaomicron symbiotic chitinase				0.25
supercont8.2	3176029	-	CHH	CAT	1	2	5	2	MGG_01341T0(Y):hypothetical protein				0.285714
supercont8.2	3184469	-	CHH	CAC	1	2	4	2	MGG_01343T0(N):hypothetical protein				0.333333
supercont8.2	3188796	+	CHH	CAT	1	3	20	3	MGG_01345T0(N):glutamate-cysteine ligase modifier subunit				0.130435
supercont8.2	3203848	+	CHH	CAC	1	3	13	3	MGG_15676T0(Y):hypothetical protein				0.1875
supercont8.2	3248236	-	CHH	CAC	1	3	13	3	MGG_01361T0(N):PHO85 cyclin-1				0.1875
supercont8.2	3260929	-	CHH	CAC	1	2	6	2	MGG_01362T0(N):CMGC/CDK/CDC2 protein kinase				0.25
supercont8.2	3276701	+	CHH	CCC	1	2	6	2	MGG_15681T0(Y):hypothetical protein				0.25
supercont8.2	3278881	+	CHH	CAC	1	2	6	2	MGG_15682T0(Y):hypothetical protein				0.25
supercont8.2	3278926	+	CHH	CCT	1	2	5	2	MGG_15682T0(Y):hypothetical protein				0.285714
supercont8.2	3283557	-	CHH	CAC	1	2	6	2	MGG_01367T0(Y):hypothetical protein				0.25
supercont8.2	3285834	-	CHH	CAC	1	3	11	3	MGG_01369T0(N):alpha/beta hydrolase fold-3 domain-containing protein				0.214286
supercont8.2	3297497	-	CHH	CTC	1	2	4	2	MGG_01373T0(N):arabinose-proton symporter				0.333333
supercont8.2	3301297	-	CHH	CCC	1	2	6	2	MGG_01374T0(N):hypothetical protein				0.25
supercont8.2	3328511	+	CHH	CCA	1	2	5	2	MGG_01381T0(Y):calcium permease				0.285714
supercont8.2	3332442	+	CHH	CAC	1	3	16	3	MGG_01381T0(Y):calcium permease				0.157895
supercont8.2	3363146	+	CHH	CAA	1	2	5	2	MGG_01389T0(N):alpha-N-arabinofuranosidase C				0.285714
supercont8.2	3386686	+	CHH	CTT	1	3	17	3	MGG_11216T0(N):hypothetical protein				0.15
supercont8.2	3401484	+	CHH	CAT	1	3	15	3	MGG_01398T0(Y):hypothetical protein				0.166667
supercont8.2	3421835	-	CHH	CAT	1	2	5	2	MGG_01407T0(Y):PQ loop repeat protein				0.285714
supercont8.2	3440523	-	CHH	CTT	1	2	2	2	MGG_01414T0(N):transcriptional activator xlnR				0.5
supercont8.2	3445229	+	CHH	CAC	1	3	8	3	MGG_15692T0(N):hypothetical protein				0.272727
supercont8.2	3518358	-	CHH	CAT	1	2	6	2	MGG_11211T0(N):GRAM domain-containing protein YSP2				0.25
supercont8.2	3525133	-	CHH	CCT	1	2	5	2	MGG_01436T0(Y):hypothetical protein				0.285714
supercont8.2	3536270	+	CHH	CAT	1	3	14	3	MGG_11210T0(Y):beta-glucosidase 1				0.176471
supercont8.2	3589938	+	CHH	CAC	1	3	17	3	MGG_01456T0(Y):hypothetical protein				0.15
supercont8.2	3592370	-	CHH	CAA	1	2	6	2	MGG_01457T0(Y):Spc97/Spc98 family protein				0.25
supercont8.2	3603510	+	CHH	CCT	1	2	4	2	MGG_11205T0(Y):dynein heavy chain				0.333333
supercont8.2	3612809	+	CHH	CTT	1	3	16	3	MGG_11205T0(Y):dynein heavy chain				0.157895
supercont8.2	3626079	-	CHH	CTT	1	3	12	3	MGG_01463T0(N):phosphate metabolism protein 7				0.2
supercont8.2	3632207	+	CHH	CAC	1	2	3	2	MGG_15704T0(Y):hypothetical protein				0.4
supercont8.2	3654079	+	CHH	CAC	1	2	6	2	MGG_01468T0(N):THO complex subunit 2				0.25
supercont8.2	3724763	-	CHH	CTT	1	2	6	2	MGG_01481T0(N):peroxisomal targeting signal 2 receptor				0.25
supercont8.2	3727014	-	CHH	CAC	1	2	6	2	MGG_01482T0(Y):GRF zinc finger domain-containing protein				0.25
supercont8.2	3728085	+	CHH	CAC	1	2	6	2	MGG_14784T0(N):hypothetical protein				0.25
supercont8.2	3728617	-	CHH	CAC	1	2	5	2	MGG_14784T0(N):hypothetical protein				0.285714
supercont8.2	3775812	-	CHH	CAC	1	3	13	3	MGG_01495T0(N):hypothetical protein				0.1875
supercont8.2	3832010	-	CHH	CAC	1	3	9	3	MGG_15720T0(N):hypothetical protein				0.25
supercont8.2	3852812	+	CHH	CAC	1	3	15	3	MGG_01507T0(Y):acetylglutamate synthase				0.166667
supercont8.2	3865700	+	CHH	CAC	1	2	5	2	MGG_11192T0(N):hypothetical protein				0.285714
supercont8.2	3873962	+	CHH	CCA	1	2	6	2	MGG_15724T0(N):hypothetical protein	MGG_15725T0(Y):hypothetical protein			0.25
supercont8.2	3877697	-	CHH	CTT	1	2	6	2	MGG_01516T0(Y):hypothetical protein				0.25
supercont8.2	3882845	-	CHH	CAA	1	4	18	3	MGG_01518T0(N):nitrogen assimilation transcription factor nit-4				0.181818
supercont8.2	3902916	-	CHH	CCA	1	4	23	4	MGG_15728T0(Y):hypothetical protein				0.148148
supercont8.2	3911169	-	CHH	CAT	1	3	9	3	MGG_01530T0(Y):hypothetical protein				0.25
supercont8.2	3940544	-	CHH	CAA	1	3	11	3	MGG_01538T0(Y):hypothetical protein				0.214286
supercont8.2	3949273	-	CHH	CCT	1	3	19	3	MGG_01540T0(N):hypothetical protein	MGG_11188T0(Y):hypothetical protein			0.136364
supercont8.2	3990741	+	CHH	CAT	1	3	13	3	MGG_01553T0(N):3-isopropylmalate dehydratase				0.1875
supercont8.2	3991156	+	CHH	CCA	1	4	22	4	MGG_01553T0(N):3-isopropylmalate dehydratase				0.153846
supercont8.2	3994700	+	CHH	CCT	1	3	15	3	MGG_14794T0(N):hypothetical protein				0.166667
supercont8.2	4003150	-	CHH	CAC	1	2	4	2	MGG_01558T0(Y):hypothetical protein				0.333333
supercont8.2	4011403	-	CHH	CAT	1	3	20	3	MGG_01561T0(N):nucleolar GTP-binding protein 2				0.130435
supercont8.2	4018891	+	CHH	CTT	1	3	20	3	MGG_01563T0(N):ABC transporter				0.130435
supercont8.2	4036994	-	CHH	CAA	1	2	5	2	MGG_01568T0(Y):hypothetical protein				0.285714
supercont8.2	4050888	+	CHH	CCT	1	3	13	3	MGG_01571T0(N):tyrosinase				0.1875
supercont8.2	4071075	+	CHH	CAC	1	2	4	2	MGG_01578T0(N):hypothetical protein				0.333333
supercont8.2	4102446	-	CHH	CCA	1	3	11	3	MGG_01586T0(Y):arsenite resistance protein Ars2				0.214286
supercont8.2	4103649	-	CHH	CCT	1	2	6	2	MGG_15736T0(Y):diphthamide biosynthesis protein 4				0.25
supercont8.2	4115980	-	CHH	CAC	1	3	16	3	MGG_01591T0(Y):hypothetical protein				0.157895
supercont8.2	4115981	+	CHH	CAT	1	3	10	3	MGG_01591T0(Y):hypothetical protein				0.230769
supercont8.2	4124297	-	CHH	CAC	1	3	19	3	MGG_01593T0(Y):hypothetical protein				0.136364
supercont8.2	4145052	-	CHH	CAC	1	3	18	3	MGG_11181T0(Y):hypothetical protein				0.142857
supercont8.2	4164513	+	CHH	CAT	1	2	6	2	MGG_01604T0(N):epidermal retinal dehydrogenase 2				0.25
supercont8.2	4230704	-	CHH	CAT	1	3	10	3	MGG_01623T0(Y):hypothetical protein				0.230769
supercont8.2	4237448	+	CHH	CAC	1	2	6	2	MGG_01624T0(Y):fungal specific transcription factor domain-containing protein				0.25
supercont8.2	4251695	-	CHH	CCC	1	2	2	2	MGG_01625T1(N):hypothetical protein	MGG_01625T0(N):hypothetical protein			0.5
supercont8.2	4252073	+	CHH	CAC	1	3	14	3	MGG_01625T1(N):hypothetical protein	MGG_01625T0(N):hypothetical protein			0.176471
supercont8.2	4258139	+	CHH	CTC	1	2	4	2	MGG_01625T1(N):hypothetical protein	MGG_01625T0(N):hypothetical protein			0.333333
supercont8.2	4287350	-	CHH	CAC	1	2	4	2	MGG_01636T0(Y):Fso1				0.333333
supercont8.2	4287982	-	CHH	CTC	1	3	12	3	MGG_01636T0(Y):Fso1				0.2
supercont8.2	4325483	+	CHH	CAC	1	2	6	2	MGG_01648T0(Y):tRNA dihydrouridine synthase				0.25
supercont8.2	4362895	+	CHH	CAT	1	4	19	3	MGG_01657T0(N):hypothetical protein				0.173913
supercont8.2	4376918	+	CHH	CAC	1	2	4	2	MGG_01661T0(Y):histone-lysine N-methyltransferase				0.333333
supercont8.2	4433743	-	CHH	CAA	1	2	6	2	MGG_01674T0(N):multidrug resistance-associated protein 1				0.25
supercont8.2	4447798	+	CHH	CCA	1	3	19	3	MGG_01681T0(N):vesicle-associated membrane protein 725				0.136364
supercont8.2	4450802	-	CHH	CAC	1	3	16	3	MGG_01682T0(Y):ATP-dependent RNA helicase SUV3				0.157895
supercont8.2	4472547	+	CHH	CCC	1	2	6	2	MGG_01691T0(Y):hypothetical protein				0.25
supercont8.2	4484854	+	CHH	CAA	1	3	17	3	MGG_11165T0(N):hypothetical protein				0.15
supercont8.2	4568098	-	CHH	CAC	1	2	3	2	MGG_01720T0(Y):transcription regulatory protein SWI3				0.4
supercont8.2	4572534	-	CHH	CAC	1	2	6	2	MGG_01721T0(Y):carnitine O-acetyltransferase				0.25
supercont8.2	4605432	+	CHH	CAC	1	2	6	2	MGG_01730T0(Y):hypothetical protein				0.25
supercont8.2	4605852	-	CHH	CCA	1	3	18	3	MGG_01730T0(Y):hypothetical protein				0.142857
supercont8.2	4665178	+	CHH	CAC	1	2	6	2	MGG_01741T0(Y):hypothetical protein				0.25
supercont8.2	4667881	+	CHH	CAA	1	2	5	2	MGG_01742T0(Y):elongation factor 2				0.285714
supercont8.2	4717268	+	CHH	CAA	1	3	12	3	MGG_01755T0(N):acetyl-CoA acetyltransferase				0.2
supercont8.2	4731066	+	CHH	CCA	1	2	6	2	MGG_01759T0(N):DNA replication licensing factor mcm3				0.25
supercont8.2	4783251	-	CHH	CAC	1	3	11	3	MGG_11142T0(N):hypothetical protein				0.214286
supercont8.2	4811533	-	CHH	CAT	1	2	5	2	MGG_01781T0(N):KH domain-containing protein				0.285714
supercont8.2	4828606	-	CHH	CAC	1	3	14	3	MGG_15765T0(Y):hypothetical protein				0.176471
supercont8.2	4856502	-	CHH	CAA	1	2	6	2	MGG_15767T0(N):hypothetical protein				0.25
supercont8.2	4861779	-	CHH	CAC	1	3	11	3	MGG_01794T0(N):hypothetical protein				0.214286
supercont8.2	4872133	-	CHH	CAA	1	2	6	2	MGG_15769T0(N):hypothetical protein				0.25
supercont8.2	4932644	+	CHH	CCT	1	3	5	2	MGG_01813T0(N):hypothetical protein				0.375
supercont8.2	4933680	-	CHH	CAC	1	3	16	3	MGG_01813T0(N):hypothetical protein				0.157895
supercont8.2	4942689	-	CHH	CAC	1	3	17	3	MGG_01816T0(N):WEE protein kinase				0.15
supercont8.2	4956487	-	CHH	CAA	1	4	14	3	MGG_11132T0(Y):hypothetical protein				0.222222
supercont8.2	4957419	+	CHH	CAC	1	3	19	3	MGG_11132T0(Y):hypothetical protein				0.136364
supercont8.2	4957896	-	CHH	CTA	1	2	5	2	MGG_11132T0(Y):hypothetical protein				0.285714
supercont8.2	5007121	+	CHH	CAC	1	4	15	3	MGG_01828T0(N):ribose-phosphate pyrophosphokinase 1				0.210526
supercont8.2	5056986	-	CHH	CAA	1	3	18	3	MGG_01840T0(N):GATA factor SREP				0.142857
supercont8.2	5065950	+	CHH	CAT	1	2	4	2	MGG_01842T0(Y):hypothetical protein				0.333333
supercont8.2	5079000	+	CHH	CCT	1	3	19	3	MGG_01846T0(N):AP-3 complex beta3B subunit				0.136364
supercont8.2	5113337	-	CHH	CAA	1	2	5	2	MGG_11124T0(N):Na(+)/H(+) antiporter				0.285714
supercont8.2	5118707	-	CHH	CAC	1	2	2	2	MGG_01855T0(Y):hypothetical protein				0.5
supercont8.2	5119935	-	CHH	CAA	1	3	14	3	MGG_01856T0(N):hypothetical protein				0.176471
supercont8.2	5157337	-	CHH	CAC	1	2	3	2	MGG_01868T0(N):chitin deacetylase				0.4
supercont8.2	5159493	-	CHH	CCC	1	2	5	2	MGG_01868T0(N):chitin deacetylase				0.285714
supercont8.2	5175422	+	CHH	CAC	1	3	7	2	MGG_01873T0(N):hypothetical protein				0.3
supercont8.2	5178389	+	CHH	CCC	1	2	6	2	MGG_01874T0(Y):hypothetical protein				0.25
supercont8.2	5201936	+	CHH	CCT	1	2	6	2	MGG_11116T0(Y):hypothetical protein				0.25
supercont8.2	5239488	-	CHH	CAT	1	2	3	2	MGG_01892T0(Y):pyruvate decarboxylase				0.4
supercont8.2	5368111	+	CHH	CAT	1	3	10	3	MGG_07998T0(N):U1 zinc finger domain-containing protein				0.230769
supercont8.2	5396977	+	CHH	CAA	1	2	6	2	MGG_08005T0(N):phosphoinositide 3-phosphate phosphatase				0.25
supercont8.2	5403162	+	CHH	CCA	1	3	20	3	MGG_08007T0(N):hypothetical protein				0.130435
supercont8.2	5419158	+	CHH	CAA	1	2	6	2	MGG_08014T0(N):hypothetical protein				0.25
supercont8.2	5420236	-	CHH	CAT	1	2	6	2	MGG_08014T0(N):hypothetical protein				0.25
supercont8.2	5426061	+	CHH	CAC	1	4	8	3	MGG_08016T0(N):retinal pigment epithelial membrane family protein				0.333333
supercont8.2	5437058	-	CHH	CCT	1	2	6	2	MGG_08019T1(N):F-box domain-containing protein	MGG_08019T0(N):F-box domain-containing protein			0.25
supercont8.2	5445110	+	CHH	CTA	1	2	5	2	MGG_08022T0(Y):hypothetical protein				0.285714
supercont8.2	5457872	-	CHH	CCC	1	2	6	2	MGG_08025T0(N):hypothetical protein				0.25
supercont8.2	5458063	-	CHH	CCA	1	2	6	2	MGG_08025T0(N):hypothetical protein				0.25
supercont8.2	5523772	+	CHH	CCA	1	2	6	2	MGG_08046T0(Y):bilirubin oxidase				0.25
supercont8.2	5533309	-	CHH	CAA	1	3	15	3	MGG_12267T0(Y):FAD synthetase				0.166667
supercont8.2	5555191	+	CHH	CAA	1	3	8	3	MGG_08057T0(Y):beta-glucuronidase				0.272727
supercont8.2	5559015	-	CHH	CAC	1	2	6	2	MGG_08059T0(N):hypothetical protein				0.25
supercont8.2	5581589	+	CHH	CCA	1	2	6	2	MGG_08066T0(Y):cellulose-growth-specific protein				0.25
supercont8.2	5597620	+	CHH	CAT	1	3	11	3	MGG_08072T0(N):cholesterol oxidase				0.214286
supercont8.2	5606914	+	CHH	CAA	1	2	6	2	MGG_08074T0(N):NADP-specific glutamate dehydrogenase				0.25
supercont8.2	5609813	-	CHH	CAC	1	3	16	3	MGG_15053T0(N):histone-lysine N-methyltransferase				0.157895
supercont8.2	5706603	+	CHH	CAC	1	2	6	2	MGG_08104T0(Y):peptidyl-prolyl cis-trans isomerase				0.25
supercont8.2	5740700	-	CHH	CAC	1	2	5	2	MGG_08115T0(Y):NAD-binding Rossmann fold oxidoreductase				0.285714
supercont8.2	5763439	-	CHH	CAT	1	2	4	2	MGG_08120T0(Y):integral membrane protein				0.333333
supercont8.2	5763866	-	CHH	CAC	1	2	6	2	MGG_08120T0(Y):integral membrane protein				0.25
supercont8.2	5787581	-	CHH	CTC	1	2	6	2	MGG_08128T0(N):hypothetical protein				0.25
supercont8.2	5806427	+	CHH	CCC	1	3	12	3	MGG_08132T0(Y):hypothetical protein				0.2
supercont8.2	5825939	-	CHH	CAC	1	2	6	2	MGG_08137T0(N):hypothetical protein				0.25
supercont8.2	5834958	+	CHH	CTT	1	3	17	3	MGG_08141T0(Y):WD repeat-containing protein				0.15
supercont8.2	5836014	+	CHH	CAT	1	2	2	2	MGG_08141T0(Y):WD repeat-containing protein				0.5
supercont8.2	5858546	+	CHH	CAC	1	3	17	3	MGG_15061T0(Y):hypothetical protein				0.15
supercont8.2	5870412	-	CHH	CAA	1	3	9	3	MGG_08152T0(Y):hypothetical protein				0.25
supercont8.2	5880630	+	CHH	CAC	1	3	19	3	MGG_12301T0(N):translation initiation factor 4E				0.136364
supercont8.2	5886836	-	CHH	CCT	1	2	5	2	MGG_08156T0(N):kinesin-II 85 kDa subunit				0.285714
supercont8.2	5887382	-	CHH	CAT	1	2	6	2	MGG_08156T0(N):kinesin-II 85 kDa subunit				0.25
supercont8.2	5894474	-	CHH	CTC	1	2	4	2	MGG_08158T0(Y):hypothetical protein				0.333333
supercont8.2	5920462	+	CHH	CAA	1	3	9	3	MGG_15830T0(Y):hypothetical protein				0.25
supercont8.2	5923415	-	CHH	CCA	1	2	2	2	MGG_08167T0(N):initiator tRNA phosphoribosyl transferase				0.5
supercont8.2	5948564	+	CHH	CAA	1	2	5	2	MGG_08174T0(Y):mitogen-activated protein kinase organizer 1				0.285714
supercont8.2	5964511	+	CHH	CAT	1	4	26	4	MGG_08180T0(N):SIS1				0.133333
supercont8.2	5976637	-	CHH	CAA	1	2	6	2	MGG_08182T0(N):glycolipid 2-alpha-mannosyltransferase				0.25
supercont8.2	5995737	-	CHH	CAA	1	2	6	2	MGG_08185T0(Y):hypothetical protein				0.25
supercont8.2	5996716	+	CHH	CAC	1	2	5	2	MGG_08186T0(N):hypothetical protein				0.285714
supercont8.2	5999582	+	CHH	CTA	1	3	17	3	MGG_08186T0(N):hypothetical protein				0.15
supercont8.2	6045155	-	CHH	CAA	1	3	13	3	MGG_08200T0(N):hypothetical protein				0.1875
supercont8.2	6046556	+	CHH	CCA	1	3	8	3	MGG_08200T0(N):hypothetical protein				0.272727
supercont8.2	6068050	+	CHH	CAC	1	3	12	3	MGG_08207T0(N):hypothetical protein				0.2
supercont8.2	6082274	+	CHH	CAT	1	2	5	2	MGG_08208T0(Y):hypothetical protein				0.285714
supercont8.2	6083847	+	CHH	CAA	1	2	4	2	MGG_08208T0(Y):hypothetical protein				0.333333
supercont8.2	6085014	+	CHH	CAA	1	3	12	3	MGG_08208T0(Y):hypothetical protein				0.2
supercont8.2	6086517	+	CHH	CTT	1	2	5	2	MGG_08209T0(N):hypothetical protein				0.285714
supercont8.2	6090254	+	CHH	CCT	1	3	13	3	MGG_08211T0(N):hypothetical protein				0.1875
supercont8.2	6126398	+	CHH	CAC	1	2	5	2	MGG_07022T0(Y):hypothetical protein				0.285714
supercont8.2	6151944	+	CHH	CAC	1	3	17	3	MGG_07030T0(N):hypothetical protein				0.15
supercont8.2	6191172	-	CHH	CAA	1	3	18	3	MGG_07048T0(N):60S ribosomal protein L5				0.142857
supercont8.2	6209961	-	CHH	CCT	1	2	4	2	MGG_07057T0(Y):hypothetical protein				0.333333
supercont8.2	6251604	+	CHH	CCA	1	2	6	2	MGG_07067T0(N):FAD binding domain-containing protein				0.25
supercont8.2	6251934	-	CHH	CAC	1	3	8	3	MGG_07067T0(N):FAD binding domain-containing protein				0.272727
supercont8.2	6269449	+	CHH	CAT	1	2	4	2	MGG_15076T0(Y):hypothetical protein				0.333333
supercont8.2	6274328	+	CHH	CAT	1	5	30	4	MGG_07074T0(N):cystathionine beta-lyase				0.142857
supercont8.2	6312094	-	CHH	CAT	1	3	17	3	MGG_07086T0(N):V-type proton ATPase subunit D				0.15
supercont8.2	6316017	-	CHH	CTC	1	2	5	2	MGG_07087T0(Y):pre-mRNA-splicing factor SYF1				0.285714
supercont8.2	6326287	+	CHH	CAC	1	3	7	2	MGG_07089T0(Y):poly(A) polymerase				0.3
supercont8.2	6340068	-	CHH	CAT	1	3	14	3	MGG_15853T0(N):hypothetical protein				0.176471
supercont8.2	6431115	+	CHH	CCT	1	2	6	2	MGG_07119T0(N):atypical/RIO/RIO2 protein kinase				0.25
supercont8.2	6442558	-	CHH	CAC	1	3	10	3	MGG_12349T0(N):hypothetical protein				0.230769
supercont8.2	6460397	+	CHH	CCT	1	2	6	2	MGG_07123T0(N):lon protease like protein 2				0.25
supercont8.2	6471266	+	CHH	CTT	1	3	19	3	MGG_07126T0(N):hypothetical protein				0.136364
supercont8.2	6489493	-	CHH	CTT	1	2	6	2	MGG_07132T0(Y):ribosomal RNA-processing protein 8				0.25
supercont8.2	6541582	-	CHH	CAT	1	3	13	3	MGG_07146T0(Y):glycosyl hydrolase				0.1875
supercont8.2	6572156	-	CHH	CAT	1	2	4	2	MGG_07155T0(Y):transcription termination factor 2				0.333333
supercont8.2	6594993	+	CHH	CTT	1	2	5	2	MGG_07161T0(Y):kinase isozyme 4				0.285714
supercont8.2	6600466	-	CHH	CCC	1	2	4	2	MGG_15865T0(N):hypothetical protein				0.333333
supercont8.2	6600535	-	CHH	CTT	1	2	4	2	MGG_15865T0(N):hypothetical protein				0.333333
supercont8.2	6632075	+	CHH	CAT	1	3	15	3	MGG_07171T0(Y):hypothetical protein				0.166667
supercont8.2	6638437	-	CHH	CAT	1	2	4	2	MGG_07174T0(Y):elongator complex protein 1				0.333333
supercont8.2	6679265	-	CHH	CTC	1	2	6	2	MGG_12371T0(N):vacuolar transporter chaperone 2				0.25
supercont8.2	6681601	-	CHH	CAC	1	2	6	2	MGG_07187T0(N):glutamate synthase				0.25
supercont8.2	6686887	+	CHH	CAT	1	3	10	3	MGG_07187T0(N):glutamate synthase				0.230769
supercont8.2	6729364	-	CHH	CCC	1	2	6	2	MGG_07199T0(Y):hypothetical protein				0.25
supercont8.2	6733134	+	CHH	CAA	1	2	6	2	MGG_07200T0(N):plasma membrane ATPase				0.25
supercont8.2	6733522	+	CHH	CTT	1	2	4	2	MGG_07200T0(N):plasma membrane ATPase				0.333333
supercont8.2	6743532	+	CHH	CCA	1	3	18	3	MGG_07201T0(N):mitochondrial DNA replication protein YHM2				0.142857
supercont8.2	6759020	+	CHH	CAC	1	3	18	3	MGG_07205T0(Y):hypothetical protein				0.142857
supercont8.2	6783490	-	CHH	CAC	1	3	19	3	MGG_07211T0(N):hypothetical protein				0.136364
supercont8.2	6924089	-	CHH	CAT	1	2	5	2	MGG_07242T0(Y):hypothetical protein				0.285714
supercont8.2	6965514	+	CHH	CTC	1	3	17	3	MGG_07255T0(Y):E3 ubiquitin-protein ligase hulA				0.15
supercont8.2	7083739	+	CHH	CAC	1	2	6	2	MGG_07280T0(N):fatty acid elongase				0.25
supercont8.2	7104275	-	CHH	CTT	1	3	16	3	MGG_07286T0(Y):hypothetical protein				0.157895
supercont8.2	7122786	-	CHH	CAA	1	3	18	3	MGG_07290T0(Y):hypothetical protein				0.142857
supercont8.2	7127935	+	CHH	CAA	1	3	10	3	MGG_07291T0(Y):CMGC/CDK/CRK7 protein kinase				0.230769
supercont8.2	7132368	+	CHH	CCT	1	2	3	2	MGG_07293T0(N):malonyl CoA-acyl carrier protein transacylase				0.4
supercont8.2	7142332	+	CHH	CTA	1	3	9	3	MGG_07297T0(N):ubiquitin-like modifier-activating enzyme ATG7				0.25
supercont8.2	7184367	-	CHH	CAA	1	2	6	2	MGG_07307T0(N):NADH-cytochrome b5 reductase 2				0.25
supercont8.2	7253983	-	CHH	CAC	1	2	5	2	MGG_07322T0(N):hypothetical protein				0.285714
supercont8.2	7261714	-	CHH	CCA	1	2	6	2	MGG_12403T0(Y):5'-3' exoribonuclease 1				0.25
supercont8.2	7267871	+	CHH	CAC	1	2	4	2	MGG_07327T0(N):asparagine-rich protein				0.333333
supercont8.2	7284629	-	CHH	CAA	1	3	11	3	MGG_15906T0(Y):hypothetical protein				0.214286
supercont8.2	7297865	-	CHH	CAC	1	3	20	3	MGG_12405T0(N):cell division control protein 50				0.130435
supercont8.2	7301924	+	CHH	CTT	1	2	4	2	MGG_07335T0(Y):cAMP-dependent protein kinase regulatory subunit				0.333333
supercont8.2	7330584	-	CHH	CAA	1	2	5	2	MGG_12408T0(Y):AUR protein kinase				0.285714
supercont8.2	7375914	+	CHH	CAC	1	2	5	2	MGG_07358T0(N):serin endopeptidase				0.285714
supercont8.2	7375933	+	CHH	CCC	1	2	5	2	MGG_07358T0(N):serin endopeptidase				0.285714
supercont8.2	7379852	-	CHH	CAC	1	2	5	2	MGG_15910T0(N):hypothetical protein				0.285714
supercont8.2	7398263	-	CHH	CAC	1	2	5	2	MGG_15912T0(Y):hypothetical protein				0.285714
supercont8.2	7405467	-	CHH	CAA	1	3	10	3	MGG_07367T0(N):hypothetical protein				0.230769
supercont8.2	7421424	+	CHH	CAA	1	3	8	3	MGG_12423T0(N):choline monooxygenase				0.272727
supercont8.2	7428342	+	CHH	CAT	1	2	5	2	MGG_12424T0(Y):C6 transcription factor				0.285714
supercont8.2	7429251	+	CHH	CTC	1	2	4	2	MGG_12424T0(Y):C6 transcription factor				0.333333
supercont8.2	7473729	+	CHH	CAC	1	3	9	3	MGG_10806T0(Y):hypothetical protein				0.25
supercont8.2	7511315	+	CHH	CAT	1	2	2	2	MGG_08415T0(Y):serin endopeptidase				0.5
supercont8.2	7583635	-	CHH	CAT	1	3	17	3	MGG_15925T0(N):hypothetical protein				0.15
supercont8.2	7594188	-	CHH	CAC	1	2	6	2	MGG_12447T0(N):polyketide synthase/peptide synthetase				0.25
supercont8.2	7611399	+	CHH	CAA	1	3	13	3	MGG_08386T0(N):hypothetical protein				0.1875
supercont8.2	7642130	+	CHH	CAA	1	2	6	2	MGG_15097T0(Y):polyketide synthase				0.25
supercont8.2	7672873	-	CHH	CAC	1	2	6	2	MGG_08370T0(N):1,3-beta-glucanosyltransferase gel3				0.25
supercont8.2	7673991	+	CHH	CAC	1	3	9	3	MGG_08369T0(N):hypothetical protein				0.25
supercont8.2	7685664	-	CHH	CAT	1	5	36	4	MGG_08367T0(Y):hypothetical protein				0.121951
supercont8.2	7755091	+	CHH	CAC	1	3	14	3	MGG_08346T0(Y):hypothetical protein				0.176471
supercont8.2	7760981	-	CHH	CCT	1	2	5	2	MGG_08345T0(Y):hypothetical protein				0.285714
supercont8.2	7772578	-	CHH	CAC	1	2	5	2	MGG_08342T0(Y):phosphorylcholine phosphatase				0.285714
supercont8.2	7794302	+	CHH	CAC	1	3	8	3	MGG_08334T0(Y):hypothetical protein				0.272727
supercont8.2	7795093	+	CHH	CTT	1	2	5	2	MGG_08333T0(N):hypothetical protein				0.285714
supercont8.2	7795482	-	CHH	CCA	1	2	4	2	MGG_08333T0(N):hypothetical protein				0.333333
supercont8.2	7796366	-	CHH	CCA	1	2	5	2	MGG_08332T0(Y):hypothetical protein				0.285714
supercont8.2	7906542	+	CHH	CAT	1	3	17	3	MGG_08313T0(N):hypothetical protein				0.15
supercont8.2	7908253	-	CHH	CAA	1	2	6	2	MGG_12471T0(N):hypothetical protein				0.25
supercont8.2	7917808	-	CHH	CAT	1	3	15	3	MGG_08309T0(Y):multidrug resistance-associated protein 2				0.166667
supercont8.2	7921397	+	CHH	CTC	1	2	5	2	MGG_08309T0(Y):multidrug resistance-associated protein 2				0.285714
supercont8.2	7932480	-	CHH	CAC	1	2	5	2	MGG_08304T0(N):mechanosensitive ion channel family protein				0.285714
supercont8.2	7953498	-	CHH	CCT	1	2	6	2	MGG_08300T0(N):hypothetical protein				0.25
supercont8.2	7967737	+	CHH	CAC	1	2	5	2	MGG_15956T0(N):hypothetical protein				0.285714
supercont8.2	7975885	-	CHH	CTA	1	2	4	2	MGG_08295T0(N):hypothetical protein				0.333333
supercont8.2	8005796	-	CHH	CCC	1	2	4	2	MGG_08285T0(N):mycocerosic acid synthase				0.333333
supercont8.2	8062277	-	CHH	CAT	1	2	2	2	MGG_08267T0(N):hypothetical protein				0.5
supercont8.2	8062292	-	CHH	CAC	1	2	2	2	MGG_08267T0(N):hypothetical protein				0.5
supercont8.2	8085287	-	CHH	CAT	1	2	5	2	MGG_08259T0(N):hypothetical protein				0.285714
supercont8.2	8165419	+	CHH	CAC	1	2	6	2	MGG_08236T0(N):polyketide synthase				0.25
supercont8.2	8167955	+	CHH	CCA	1	2	6	2	MGG_08236T0(N):polyketide synthase				0.25
supercont8.2	8169298	-	CHH	CTT	1	3	14	3	MGG_08236T0(N):polyketide synthase				0.176471
supercont8.2	8243352	-	CHH	CAT	1	2	6	2	MGG_15975T0(Y):hypothetical protein				0.25
supercont8.3	43901	-	CHH	CAC	1	3	20	3	MGG_09070T0(N):hypothetical protein				0.130435
supercont8.3	63005	-	CHH	CAT	1	3	12	3	MGG_09076T0(Y):hypothetical protein				0.2
supercont8.3	77240	-	CHH	CAC	1	3	17	3	MGG_09080T0(Y):arginyl-tRNA synthetase				0.15
supercont8.3	93968	+	CHH	CAA	1	3	9	3	MGG_13328T0(Y):RING finger membrane protein				0.25
supercont8.3	96667	-	CHH	CAC	1	2	6	2	MGG_13328T0(Y):RING finger membrane protein				0.25
supercont8.3	98916	+	CHH	CCT	1	2	5	2	MGG_13328T0(Y):RING finger membrane protein				0.285714
supercont8.3	128776	-	CHH	CCT	1	2	6	2	MGG_13332T0(N):aquaporin				0.25
supercont8.3	236143	-	CHH	CAA	1	3	10	3	MGG_16595T0(Y):hypothetical protein				0.230769
supercont8.3	238178	-	CHH	CCT	1	2	4	2	MGG_16596T0(Y):hypothetical protein				0.333333
supercont8.3	291914	+	CHH	CAC	1	3	10	3	MGG_09144T0(Y):hypothetical protein				0.230769
supercont8.3	291942	-	CHH	CAC	1	2	4	2	MGG_09144T0(Y):hypothetical protein				0.333333
supercont8.3	294871	-	CHH	CAC	1	3	11	3	MGG_09146T0(Y):RTA1 domain-containing protein				0.214286
supercont8.3	299268	+	CHH	CAT	1	3	13	3	MGG_13350T0(N):hypothetical protein				0.1875
supercont8.3	316014	-	CHH	CCA	37.02	2	2	2	MGG_16601T0(N):hypothetical protein				0.5
supercont8.3	376055	-	CHH	CCC	1	2	2	2	MGG_07377T0(N):hypothetical protein				0.5
supercont8.3	376849	-	CHH	CCA	1	2	4	2	MGG_16605T0(Y):hypothetical protein				0.333333
supercont8.3	391098	+	CHH	CAA	1	3	16	3	MGG_07382T0(N):palmitoyltransferase AKR1				0.157895
supercont8.3	402823	-	CHH	CCT	1	3	13	3	MGG_07386T0(Y):C6 zinc finger domain-containing protein				0.1875
supercont8.3	431933	+	CHH	CCA	1	2	6	2	MGG_16609T0(N):hypothetical protein				0.25
supercont8.3	481164	-	CHH	CAT	1	3	16	3	MGG_16617T0(N):hypothetical protein				0.157895
supercont8.3	609345	+	CHH	CAT	1	2	4	2	MGG_07431T0(N):hypothetical protein				0.333333
supercont8.3	708721	+	CHH	CAT	1	3	17	3	MGG_07458T0(N):hypothetical protein				0.15
supercont8.3	709578	-	CHH	CAA	1	2	6	2	MGG_07458T0(N):hypothetical protein				0.25
supercont8.3	724876	-	CHH	CAA	1	3	15	3	MGG_07461T0(Y):FAD-dependent oxidoreductase				0.166667
supercont8.3	743686	+	CHH	CTT	1	2	5	2	MGG_07468T0(Y):ubiquitin C-terminal hydrolase				0.285714
supercont8.3	743919	+	CHH	CAC	1	2	3	2	MGG_07468T0(Y):ubiquitin C-terminal hydrolase				0.4
supercont8.3	755030	+	CHH	CAA	1	2	6	2	MGG_07472T0(Y):pre-mRNA-processing protein 45				0.25
supercont8.3	759197	+	CHH	CTC	1	2	5	2	MGG_07473T0(Y):glycosyl hydrolase				0.285714
supercont8.3	760923	-	CHH	CCA	1	2	5	2	MGG_07473T0(Y):glycosyl hydrolase				0.285714
supercont8.3	761990	+	CHH	CAC	1	2	2	2	MGG_07474T0(N):cyclase/dehydrase				0.5
supercont8.3	771142	-	CHH	CTC	1	2	4	2	MGG_07476T0(Y):hypothetical protein				0.333333
supercont8.3	774915	+	CHH	CCA	1	2	5	2	MGG_07478T0(Y):LCCL domain-containing protein				0.285714
supercont8.3	789744	-	CHH	CTT	1	4	22	4	MGG_07482T0(N):hypothetical protein				0.153846
supercont8.3	800611	+	CHH	CCA	1	2	6	2	MGG_07486T0(N):F-box protein pof6				0.25
supercont8.3	809472	-	CHH	CCT	1	2	4	2	MGG_07488T0(Y):25-hydroxyvitamin D-1 alpha hydroxylase				0.333333
supercont8.3	809621	+	CHH	CAC	1	2	6	2	MGG_07488T0(Y):25-hydroxyvitamin D-1 alpha hydroxylase				0.25
supercont8.3	834077	+	CHH	CAA	1	2	5	2	MGG_07497T0(N):averantin oxidoreductase				0.285714
supercont8.3	834800	-	CHH	CCA	1	2	6	2	MGG_07497T0(N):averantin oxidoreductase				0.25
supercont8.3	841660	-	CHH	CAC	1	2	5	2	MGG_16648T0(N):hypothetical protein				0.285714
supercont8.3	857535	-	CHH	CCT	1	3	13	3	MGG_07502T0(Y):chaperone dnaJ 2				0.1875
supercont8.3	858325	-	CHH	CAC	1	2	5	2	MGG_07502T0(Y):chaperone dnaJ 2				0.285714
supercont8.3	862062	-	CHH	CCT	1	2	6	2	MGG_07504T0(Y):hypothetical protein				0.25
supercont8.3	875236	+	CHH	CAC	1	3	14	3	MGG_07509T0(Y):hypothetical protein				0.176471
supercont8.3	882565	+	CHH	CCA	1	2	5	2	MGG_07511T0(N):hypothetical protein				0.285714
supercont8.3	886802	-	CHH	CAC	1	2	5	2	MGG_07512T0(N):glutaminase GtaA				0.285714
supercont8.3	903819	+	CHH	CCT	1	2	6	2	MGG_07518T0(Y):centromere/microtubule-binding protein cbf5				0.25
supercont8.3	941743	+	CHH	CTC	1	3	20	3	MGG_07532T0(Y):mitochondrial membrane protein Pet127	MGG_07533T0(N):hypothetical protein			0.130435
supercont8.3	947638	-	CHH	CCT	1	2	6	2	MGG_07535T0(N):rhomboid family membrane protein				0.25
supercont8.3	952932	-	CHH	CTC	1	2	5	2	MGG_07536T0(N):vacuolar aminopeptidase 1				0.285714
supercont8.3	970053	-	CHH	CAC	1	3	15	3	MGG_13413T0(Y):hypothetical protein				0.166667
supercont8.3	975279	+	CHH	CCC	1	2	6	2	MGG_07544T0(Y):hypothetical protein				0.25
supercont8.3	1009028	-	CHH	CAC	1	2	6	2	MGG_16654T0(Y):hypothetical protein				0.25
supercont8.3	1054948	-	CHH	CAT	1	3	13	3	MGG_07567T0(N):multidrug resistance-associated protein 6				0.1875
supercont8.3	1073908	+	CHH	CCA	1	3	10	3	MGG_07572T0(Y):high-affinity nickel transporter nic1				0.230769
supercont8.3	1115630	-	CHH	CAA	1	2	2	2	MGG_07584T0(N):hypothetical protein				0.5
supercont8.3	1137130	+	CHH	CTA	1	3	11	3	MGG_13426T0(Y):hypothetical protein				0.214286
supercont8.3	1148424	-	CHH	CAT	1	2	5	2	MGG_07595T0(N):hypothetical protein				0.285714
supercont8.3	1168208	-	CHH	CAT	1	3	19	3	MGG_13429T0(N):glycoside hydrolase				0.136364
supercont8.3	1190805	-	CHH	CAT	1	2	6	2	MGG_07606T0(Y):hypothetical protein	MGG_07606T1(Y):hypothetical protein			0.25
supercont8.3	1201044	+	CHH	CAT	1	2	4	2	MGG_07611T0(Y):hypothetical protein				0.333333
supercont8.3	1206192	-	CHH	CAT	1	3	13	3	MGG_16666T0(N):hypothetical protein				0.1875
supercont8.3	1232405	+	CHH	CCA	1	2	5	2	MGG_07618T0(N):riboflavin kinase				0.285714
supercont8.3	1240950	-	CHH	CAA	1	2	5	2	MGG_07620T0(N):L-amino-acid oxidase				0.285714
supercont8.3	1241434	+	CHH	CAC	1	2	6	2	MGG_07620T0(N):L-amino-acid oxidase				0.25
supercont8.3	1265839	+	CHH	CAT	1	2	5	2	MGG_07629T0(N):hypothetical protein				0.285714
supercont8.3	1276941	-	CHH	CAC	1	2	4	2	MGG_07634T0(N):beta-glucosidase 1				0.333333
supercont8.3	1298705	-	CHH	CAA	1	2	4	2	MGG_07639T0(N):excitatory amino acid transporter 2				0.333333
supercont8.3	1322320	-	CHH	CAC	1	2	6	2	MGG_07648T0(N):hypothetical protein				0.25
supercont8.3	1339879	+	CHH	CCA	27.02	3	7	2	MGG_16674T0(Y):predicted protein				0.3
supercont8.3	1389124	-	CHH	CAC	1	2	4	2	MGG_07656T0(N):chitosanase				0.333333
supercont8.3	1424541	-	CHH	CAC	1	3	17	3	MGG_07662T0(N):hypothetical protein				0.15
supercont8.3	1477009	+	CHH	CTA	1	4	20	3	MGG_07673T0(N):hypothetical protein				0.166667
supercont8.3	1483633	-	CHH	CCT	1	2	6	2	MGG_07675T0(Y):hypothetical protein				0.25
supercont8.3	1746087	+	CHH	CAC	1	2	3	2	MGG_16706T0(Y):26S proteasome regulatory subunit rpn11				0.4
supercont8.3	1780441	+	CHH	CAC	1	2	4	2	MGG_05865T0(Y):glyoxal oxidase				0.333333
supercont8.3	1785861	+	CHH	CTT	1	2	5	2	MGG_16710T0(N):hypothetical protein				0.285714
supercont8.3	1798168	-	CHH	CAT	1	2	2	2	MGG_13286T0(N):hypothetical protein				0.5
supercont8.3	1806610	-	CHH	CAC	1	3	20	3	MGG_15242T0(Y):hypothetical protein				0.130435
supercont8.3	1843160	-	CHH	CAC	1	3	19	3	MGG_05889T0(N):lactose permease				0.136364
supercont8.3	1851765	-	CHH	CAC	1	2	6	2	MGG_05891T1(Y):C6 zinc finger domain-containing protein	MGG_05891T0(Y):C6 zinc finger domain-containing protein	MGG_05892T0(N):hypothetical protein		0.25
supercont8.3	1875616	-	CHH	CAC	1	5	19	3	MGG_05899T0(Y):UDP-galactose transporter				0.208333
supercont8.3	1901479	+	CHH	CAC	1	2	3	2	MGG_05904T0(Y):hypothetical protein				0.4
supercont8.3	1904713	+	CHH	CAT	1	2	6	2	MGG_05905T0(Y):Fe(2+) transporter 3				0.25
supercont8.3	1926928	+	CHH	CCT	1	2	6	2	MGG_05914T0(Y):hypothetical protein				0.25
supercont8.3	1936563	-	CHH	CAC	1	2	5	2	MGG_16715T0(Y):hypothetical protein				0.285714
supercont8.3	1978645	-	CHH	CTA	1	2	6	2	MGG_15239T0(N):hypothetical protein				0.25
supercont8.3	2005649	+	CHH	CCT	1	3	11	3	MGG_05929T0(N):hexose transporter				0.214286
supercont8.3	2033404	-	CHH	CTC	1	2	6	2	MGG_05934T0(N):hypothetical protein				0.25
supercont8.3	2055422	-	CHH	CTC	1	2	6	2	MGG_05943T0(Y):hypothetical protein				0.25
supercont8.3	2102851	+	CHH	CAC	1	2	6	2	MGG_16721T0(Y):hypothetical protein				0.25
supercont8.3	2137759	-	CHH	CAA	1	3	18	3	MGG_16725T0(Y):hypothetical protein				0.142857
supercont8.3	2138867	+	CHH	CAC	1	3	13	3	MGG_16725T0(Y):hypothetical protein				0.1875
supercont8.3	2145015	-	CHH	CAT	1	2	6	2	MGG_13241T0(N):endoglucanase IV				0.25
supercont8.3	2176195	-	CHH	CAT	1	3	12	3	MGG_05979T0(Y):hypothetical protein				0.2
supercont8.3	2216428	-	CHH	CAA	1	3	20	3	MGG_05993T0(Y):hypothetical protein				0.130435
supercont8.3	2230766	+	CHH	CCA	1	2	4	2	MGG_05996T0(Y):ubiquitin C-terminal hydrolase				0.333333
supercont8.3	2236091	+	CHH	CCA	1	2	6	2	MGG_16733T0(N):hypothetical protein				0.25
supercont8.3	2245449	-	CHH	CTC	1	3	19	3	MGG_05999T0(Y):H/ACA ribonucleoprotein complex subunit 2				0.136364
supercont8.3	2260695	-	CHH	CAC	1	2	6	2	MGG_06006T0(Y):hypothetical protein				0.25
supercont8.3	2263311	+	CHH	CCT	1	2	3	2	MGG_06007T0(N):hypothetical protein				0.4
supercont8.3	2297318	-	CHH	CCT	1	4	25	4	MGG_06020T0(Y):Vps52/Sac2 family protein	MGG_06021T0(N):hypothetical protein			0.137931
supercont8.3	2303735	-	CHH	CAT	1	3	9	3	MGG_06022T0(Y):hypothetical protein				0.25
supercont8.3	2358296	-	CHH	CAC	1	2	6	2	MGG_16744T0(N):hypothetical protein				0.25
supercont8.3	2381549	+	CHH	CAC	1	4	14	3	MGG_06043T0(N):histone deacetylase HOS3				0.222222
supercont8.3	2384798	+	CHH	CAC	1	3	17	3	MGG_06043T0(N):histone deacetylase HOS3				0.15
supercont8.3	2399141	-	CHH	CCT	1	2	3	2	MGG_06052T0(N):hypothetical protein				0.4
supercont8.3	2406966	+	CHH	CAT	1	3	9	3	MGG_16749T0(Y):hypothetical protein				0.25
supercont8.3	2407510	-	CHH	CAC	1	2	5	2	MGG_16749T0(Y):hypothetical protein				0.285714
supercont8.3	2419186	-	CHH	CAC	1	2	5	2	MGG_06058T0(Y):glutamate-1-semialdehyde 2,1-aminomutase				0.285714
supercont8.3	2456694	+	CHH	CAA	1	3	19	3	MGG_13224T0(N):Ca2+/H+ antiporter				0.136364
[truncated: 2,565 more rows]

## Sheet: Exon
Chr	Pos	Strand	Type	Context	RepRate	# mC reads	# non-mC reads	T-value	Loci	Loci	Loci	MethylationLevel
supercont8.1	145821	-	CG	CGT	1	2	5	2	MGG_13669T0(Y):peptide transporter PTR2			0.285714
supercont8.1	159279	-	CG	CGG	1	3	10	3	MGG_01989T0(Y):hypothetical protein			0.230769
supercont8.1	204110	+	CG	CGA	1	3	11	3	MGG_02006T0(Y):hypothetical protein			0.214286
supercont8.1	392086	-	CG	CGG	1	2	5	2	MGG_02050T0(N):hypothetical protein			0.285714
supercont8.1	562884	+	CG	CGA	1	2	4	2	MGG_02098T0(Y):3-ketosteroid-delta-1-dehydrogenase			0.333333
supercont8.1	635797	-	CG	CGC	1	2	2	2	MGG_02124T0(N):potassium uptake protein			0.5
supercont8.1	732970	-	CG	CGG	1	3	15	3	MGG_14598T0(Y):hypothetical protein			0.166667
supercont8.1	1029816	+	CG	CGC	1	2	4	2	MGG_02225T0(Y):2,3-dihydro-2,3-dihydroxybenzoate dehydrogenase	MGG_02226T0(N):hypothetical protein		0.333333
supercont8.1	1166135	-	CG	CGT	1	2	6	2	MGG_02256T0(N):FAD binding domain-containing protein			0.25
supercont8.1	1354680	-	CG	CGC	1	3	15	3	MGG_16093T0(Y):hypothetical protein			0.166667
supercont8.1	1499943	+	CG	CGC	1	2	6	2	MGG_02351T0(Y):tyrocidine synthetase 1			0.25
supercont8.1	1510357	-	CG	CGC	1	2	5	2	MGG_02351T0(Y):tyrocidine synthetase 1			0.285714
supercont8.1	1533030	+	CG	CGC	1	2	6	2	MGG_02355T0(Y):hypothetical protein			0.25
supercont8.1	1547948	-	CG	CGA	1	3	10	3	MGG_14573T0(N):hypothetical protein			0.230769
supercont8.1	1570064	-	CG	CGA	1	3	13	3	MGG_02368T0(Y):galactose oxidase			0.1875
supercont8.1	1578537	-	CG	CGA	1	2	5	2	MGG_02371T0(N):alcohol dehydrogenase			0.285714
supercont8.1	1586645	+	CG	CGG	1	2	6	2	MGG_16107T0(N):hypothetical protein			0.25
supercont8.1	1634095	+	CG	CGA	1	2	2	2	MGG_02385T0(Y):hypothetical protein			0.5
supercont8.1	2089881	+	CG	CGA	1	2	6	2	MGG_11893T0(Y):hypothetical protein			0.25
supercont8.1	2161756	+	CG	CGC	1	2	4	2	MGG_02511T0(Y):50S ribosomal protein L3			0.333333
supercont8.1	2176697	-	CG	CGA	1	3	13	3	MGG_02517T0(N):hypothetical protein			0.1875
supercont8.1	2180995	+	CG	CGA	1	4	18	3	MGG_02518T0(Y):ATP-dependent RNA helicase DHX8			0.181818
supercont8.1	2184465	-	CG	CGG	1	2	6	2	MGG_02519T0(Y):hypothetical protein			0.25
supercont8.1	2203762	+	CG	CGC	1	2	5	2	MGG_02524T0(N):vacuolar protein sorting-associated protein 29			0.285714
supercont8.1	2297828	+	CG	CGT	1	2	5	2	MGG_06653T0(Y):hypothetical protein			0.285714
supercont8.1	2332528	+	CG	CGG	1	2	6	2	MGG_06670T0(Y):charged multivesicular body protein 3			0.25
supercont8.1	2368347	+	CG	CGA	1	4	25	4	MGG_06679T0(N):hypothetical protein			0.137931
supercont8.1	2373729	-	CG	CGC	1	2	4	2	MGG_06680T0(N):nudix/MutT family protein			0.333333
supercont8.1	2520247	+	CG	CGG	1	2	6	2	MGG_06725T0(N):hypothetical protein			0.25
supercont8.1	2634811	+	CG	CGT	1	2	6	2	MGG_06762T0(N):hypothetical protein			0.25
supercont8.1	2790916	+	CG	CGG	27.14	2	4	2	MGG_06799T0(Y):hypothetical protein			0.333333
supercont8.1	2978036	-	CG	CGC	1	2	6	2	MGG_06849T0(Y):amidohydrolase 3			0.25
supercont8.1	3077805	+	CG	CGC	1	3	13	3	MGG_16198T0(N):hypothetical protein			0.1875
supercont8.1	3103723	-	CG	CGG	1	2	4	2	MGG_06880T0(Y):phytanoyl-CoA dioxygenase			0.333333
supercont8.1	3210200	-	CG	CGA	1	2	6	2	MGG_06905T0(N):protein transporter sec73			0.25
supercont8.1	3288365	-	CG	CGC	1	2	6	2	MGG_06929T0(N):hypothetical protein			0.25
supercont8.1	3317651	-	CG	CGC	1	2	3	2	MGG_06937T0(N):NIF domain-containing protein			0.4
supercont8.1	3546280	-	CG	CGT	1	3	13	3	MGG_07003T0(Y):CAMKK/META protein kinase			0.1875
supercont8.1	3568394	-	CG	CGC	1	2	2	2	MGG_07010T0(N):translation machinery-associated protein 46			0.5
supercont8.1	3584093	+	CG	CGG	1	3	17	3	MGG_07015T0(Y):DNA repair protein Rad7			0.15
supercont8.1	3647050	-	CG	CGA	1	2	6	2	MGG_09182T0(N):hypothetical protein			0.25
supercont8.1	3717347	-	CG	CGA	1	2	6	2	MGG_09200T0(N):zinc finger protein			0.25
supercont8.1	3948046	-	CG	CGA	1	3	14	3	MGG_16259T0(Y):hypothetical protein			0.176471
supercont8.1	3962059	+	CG	CGC	1	3	12	3	MGG_09259T0(Y):hypothetical protein			0.2
supercont8.1	3974845	+	CG	CGC	1	2	4	2	MGG_09262T0(Y):autophagy protein 5			0.333333
supercont8.1	3975462	-	CG	CGG	1	2	6	2	MGG_09262T0(Y):autophagy protein 5			0.25
supercont8.1	4066613	-	CG	CGA	1	2	6	2	MGG_09275T0(Y):hypothetical protein	MGG_09275T1(Y):hypothetical protein		0.25
supercont8.1	4069732	-	CG	CGG	1	3	15	3	MGG_09275T0(Y):hypothetical protein	MGG_09275T1(Y):hypothetical protein		0.166667
supercont8.1	4228422	-	CG	CGT	1	3	16	3	MGG_09884T0(Y):manganese resistance protein MNR2			0.157895
supercont8.1	4285945	-	CG	CGA	1	3	10	3	MGG_09904T0(N):autophagy-like protein 22			0.230769
supercont8.1	4408347	-	CG	CGC	1	2	6	2	MGG_16299T0(Y):hypothetical protein			0.25
supercont8.1	4436963	+	CG	CGC	1	2	6	2	MGG_09944T0(Y):ELMO/CED-12 family protein			0.25
supercont8.1	4478948	+	CG	CGA	1	2	5	2	MGG_11712T0(N):hypothetical protein			0.285714
supercont8.1	4539261	-	CG	CGG	1	3	11	3	MGG_11710T0(N):hypothetical protein			0.214286
supercont8.1	4582286	-	CG	CGC	1	2	6	2	MGG_10663T0(N):cAMP-regulated D2 protein			0.25
supercont8.1	4648033	-	CG	CGC	1	3	16	3	MGG_10508T0(Y):glucose transporter HXT1			0.157895
supercont8.1	4690915	-	CG	CGC	1	2	4	2	MGG_16316T0(Y):hypothetical protein			0.333333
supercont8.1	4693926	+	CG	CGT	1	2	6	2	MGG_10519T0(Y):maltose permease MAL31			0.25
supercont8.1	4705519	+	CG	CGC	1	2	4	2	MGG_10522T0(N):hypothetical protein			0.333333
supercont8.1	4714379	-	CG	CGA	1	3	10	3	MGG_10525T0(N):hypothetical protein			0.230769
supercont8.1	4929198	+	CG	CGT	1	3	13	3	MGG_16334T0(N):hypothetical protein			0.1875
supercont8.1	5192534	+	CG	CGC	1	2	6	2	MGG_13058T0(Y):hypothetical protein			0.25
supercont8.1	5256679	-	CG	CGG	1	2	4	2	MGG_05450T0(N):NADH kinase POS5			0.333333
supercont8.1	5371173	-	CG	CGC	1	2	5	2	MGG_05483T0(N):hypothetical protein			0.285714
supercont8.1	5456899	-	CG	CGA	1	2	5	2	MGG_05505T0(Y):autophagy protein			0.285714
supercont8.1	5504615	+	CG	CGA	1	2	4	2	MGG_16389T0(Y):hypothetical protein			0.333333
supercont8.1	5526647	-	CG	CGT	1	2	6	2	MGG_05532T0(N):hypothetical protein			0.25
supercont8.1	5538835	+	CG	CGT	1	2	3	2	MGG_15176T0(Y):cyclin-H			0.4
supercont8.1	5540151	-	CG	CGG	1	2	2	2	MGG_13107T0(N):hypothetical protein			0.5
supercont8.1	5625355	-	CG	CGA	1	2	2	2	MGG_15152T0(N):hypothetical protein			0.5
supercont8.1	5729259	+	CG	CGG	1	2	5	2	MGG_05587T0(N):actin-like protein arp-6			0.285714
supercont8.1	5786621	+	CG	CGA	1	2	4	2	MGG_05595T0(Y):spermidine/putrescine import ATP-binding protein potA			0.333333
supercont8.1	5796141	-	CG	CGC	1	4	13	3	MGG_05598T0(N):hypothetical protein			0.235294
supercont8.1	5953743	+	CG	CGA	1	2	5	2	MGG_05643T0(Y):hypothetical protein			0.285714
supercont8.1	5999819	+	CG	CGA	1	2	3	2	MGG_05656T0(N):ankyrin repeat protein			0.4
supercont8.1	6068103	-	CG	CGC	1	3	20	3	MGG_05671T0(N):protein phosphatase PP2A regulatory subunit A			0.130435
supercont8.1	6133405	-	CG	CGG	1	3	14	3	MGG_05690T0(Y):hypothetical protein			0.176471
supercont8.1	6144913	-	CG	CGT	1	3	14	3	MGG_05694T0(Y):Gtr1/RagA G domain-containing protein			0.176471
supercont8.1	6277962	+	CG	CGA	1	2	5	2	MGG_05724T0(Y):hypothetical protein			0.285714
supercont8.1	6350086	+	CG	CGG	1	5	11	3	MGG_13168T0(N):hypothetical protein			0.3125
supercont8.1	6373274	-	CG	CGT	1	2	5	2	MGG_05746T0(Y):multidrug resistance protein 1			0.285714
supercont8.1	6397590	+	CG	CGC	1	3	18	3	MGG_13172T0(N):WLM domain-containing protein			0.142857
supercont8.1	6560579	-	CG	CGT	1	2	5	2	MGG_14302T0(Y):hypothetical protein			0.285714
supercont8.1	6671024	+	CG	CGG	1	2	6	2	MGG_16487T0(Y):hypothetical protein			0.25
supercont8.1	6726592	+	CG	CGG	1	3	5	2	MGG_04780T1(Y):sugar transporter STL1	MGG_04780T0(Y):sugar transporter STL1		0.375
supercont8.1	6737706	+	CG	CGG	1	2	4	2	MGG_04775T0(N):fatty acid synthase S-acetyltransferase	MGG_04775T1(N):fatty acid synthase S-acetyltransferase		0.333333
supercont8.1	6846451	+	CG	CGC	1	2	5	2	MGG_04732T0(N):acidic mammalian chitinase			0.285714
supercont8.1	6876404	+	CG	CGC	1	2	6	2	MGG_04717T0(Y):hypothetical protein			0.25
supercont8.1	6970901	-	CG	CGG	1	3	11	3	MGG_04683T0(N):15-hydroxyprostaglandin dehydrogenase			0.214286
supercont8.1	6974815	-	CG	CGG	1	3	6	2	MGG_04682T0(Y):hypothetical protein			0.333333
supercont8.1	7219301	-	CG	CGA	1	2	6	2	MGG_04557T0(Y):hypothetical protein			0.25
supercont8.1	7268768	+	CG	CGG	1	2	2	2	MGG_04544T0(Y):F1F0 ATP synthase assembly protein Atp11			0.5
supercont8.1	7298379	-	CG	CGG	1	2	5	2	MGG_04499T0(Y):exoglucanase-6A			0.285714
supercont8.1	7570041	+	CG	CGT	1	2	4	2	MGG_08611T0(Y):hypothetical protein			0.333333
supercont8.1	7630036	-	CG	CGG	1	2	4	2	MGG_08636T0(N):6-phosphofructo-2-kinase/fructose-2,6-bisphosphatase			0.333333
supercont8.1	7630042	-	CG	CGA	1	2	4	2	MGG_08636T0(N):6-phosphofructo-2-kinase/fructose-2,6-bisphosphatase			0.333333
supercont8.1	7657658	-	CG	CGC	1	2	4	2	MGG_08644T0(Y):DNase1 protein			0.333333
supercont8.1	7699419	-	CG	CGT	1	2	3	2	MGG_08656T0(N):hypothetical protein			0.4
supercont8.1	7838819	-	CG	CGA	1	2	4	2	MGG_16557T0(Y):hypothetical protein			0.333333
supercont8.2	92943	+	CG	CGG	1	2	6	2	MGG_10741T0(N):hypothetical protein			0.25
supercont8.2	102832	-	CG	CGC	1	2	6	2	MGG_10736T0(N):hypothetical protein			0.25
supercont8.2	384514	+	CG	CGA	1	2	6	2	MGG_10481T0(N):NACHT and WD domain-containing protein	MGG_10481T1(N):NACHT and WD domain-containing protein		0.25
supercont8.2	605801	-	CG	CGG	1	2	6	2	MGG_15527T0(N):hypothetical protein			0.25
supercont8.2	683870	+	CG	CGG	1	3	19	3	MGG_04377T0(N):rho-type GTPase-activating protein 1			0.136364
supercont8.2	701045	-	CG	CGT	1	3	1	2	MGG_04383T0(Y):hypothetical protein			0.75
supercont8.2	730330	+	CG	CGA	1	2	6	2	MGG_15536T0(Y):hypothetical protein			0.25
supercont8.2	784250	+	CG	CGC	1	2	3	2	MGG_04431T0(Y):hypothetical protein			0.4
supercont8.2	825876	-	CG	CGA	1	3	10	3	MGG_04445T0(N):dipeptidyl-peptidase 3			0.230769
supercont8.2	938702	-	CG	CGC	1	2	6	2	MGG_04531T0(Y):rhomboid protein 1			0.25
supercont8.2	1118772	+	CG	CGA	1	2	4	2	MGG_04643T0(Y):chalcone synthase C			0.333333
supercont8.2	1178360	-	CG	CGG	1	3	12	3	MGG_04657T0(N):general alpha-glucoside permease	MGG_11374T0(Y):alpha-galactosidase		0.2
supercont8.2	1195968	+	CG	CGA	1	2	5	2	MGG_04664T0(Y):hypothetical protein			0.285714
supercont8.2	1196842	+	CG	CGC	1	3	12	3	MGG_04665T0(N):hypothetical protein			0.2
supercont8.2	1210934	+	CG	CGT	1	2	6	2	MGG_04667T0(Y):hypothetical protein			0.25
supercont8.2	1250900	+	CG	CGA	1	2	6	2	MGG_11370T0(N):hypothetical protein			0.25
supercont8.2	1397887	+	CG	CGT	1	3	10	3	MGG_04768T0(Y):hypothetical protein			0.230769
supercont8.2	1573810	+	CG	CGA	1	2	5	2	MGG_11346T0(N):hypothetical protein			0.285714
supercont8.2	1652993	-	CG	CGC	1	2	6	2	MGG_10162T0(Y):hypothetical protein			0.25
supercont8.2	1655525	-	CG	CGC	1	2	6	2	MGG_10163T0(Y):hypothetical protein			0.25
supercont8.2	1727912	-	CG	CGC	1	2	5	2	MGG_10196T0(N):bromodomain containing 1			0.285714
supercont8.2	1887252	-	CG	CGG	1	2	4	2	MGG_08855T0(Y):hypothetical protein			0.333333
supercont8.2	1901895	-	CG	CGC	1	4	25	4	MGG_08861T0(Y):hypothetical protein			0.137931
supercont8.2	2001822	-	CG	CGC	1	3	18	3	MGG_08888T0(Y):hypothetical protein			0.142857
supercont8.2	2112673	-	CG	CGC	1	3	11	3	MGG_08918T0(Y):ATP-binding cassette sub-family G member 2			0.214286
supercont8.2	2121473	+	CG	CGC	1	3	9	3	MGG_08920T0(N):hypothetical protein			0.25
supercont8.2	2223532	-	CG	CGA	1	2	3	2	MGG_15614T0(N):hypothetical protein			0.4
supercont8.2	2224717	+	CG	CGG	1	2	4	2	MGG_08944T0(Y):hypothetical protein			0.333333
supercont8.2	2264816	+	CG	CGC	1	2	5	2	MGG_08954T0(Y):glycosyltransferase family 28 domain-containing protein	MGG_08954T1(Y):glycosyltransferase family 28 domain-containing protein		0.285714
supercont8.2	2298794	+	CG	CGT	1	2	6	2	MGG_11289T0(Y):hypothetical protein			0.25
supercont8.2	2314937	+	CG	CGG	1	2	3	2	MGG_15624T0(Y):MFS transporter			0.4
supercont8.2	2319943	+	CG	CGA	1	2	3	2	MGG_14767T0(N):non-ribosomal peptide synthetase			0.4
supercont8.2	2321975	+	CG	CGC	1	2	4	2	MGG_14767T0(N):non-ribosomal peptide synthetase			0.333333
supercont8.2	2363336	+	CG	CGA	1	2	6	2	MGG_08982T0(N):hypothetical protein			0.25
supercont8.2	2526528	+	CG	CGA	1	2	6	2	MGG_01178T0(N):beta-mannosidase			0.25
supercont8.2	2624507	+	CG	CGC	1	2	6	2	MGG_11269T0(N):hypothetical protein			0.25
supercont8.2	2791457	-	CG	CGG	1	3	7	2	MGG_01236T0(N):WD repeat-containing protein slp1			0.3
supercont8.2	2798667	-	CG	CGT	1	2	5	2	MGG_01238T0(N):hypothetical protein			0.285714
supercont8.2	2844751	-	CG	CGA	1	3	15	3	MGG_14773T0(N):AGC/AKT protein kinase			0.166667
supercont8.2	2883993	-	CG	CGC	1	2	6	2	MGG_01260T0(Y):AGC/RSK/P70 protein kinase			0.25
supercont8.2	2952499	+	CG	CGG	1	2	5	2	MGG_01279T0(Y):CAMK/CAMKL/KIN1 protein kinase			0.285714
supercont8.2	2955979	-	CG	CGA	1	2	6	2	MGG_01281T0(Y):glycerol kinase			0.25
supercont8.2	3055756	-	CG	CGC	1	3	19	3	MGG_11236T0(Y):hypothetical protein			0.136364
supercont8.2	3074368	+	CG	CGG	1	2	6	2	MGG_01312T0(Y):hypothetical protein	MGG_15667T0(N):hypothetical protein		0.25
supercont8.2	3100002	+	CG	CGC	1	2	6	2	MGG_01324T0(Y):urease			0.25
supercont8.2	3145491	+	CG	CGC	1	2	5	2	MGG_01336T0(Y):bacteriodes thetaiotaomicron symbiotic chitinase			0.285714
supercont8.2	3195906	+	CG	CGA	1	2	6	2	MGG_01347T0(N):4-carboxymuconolactone decarboxylase			0.25
supercont8.2	3328401	-	CG	CGA	1	2	4	2	MGG_01381T0(Y):calcium permease			0.333333
supercont8.2	3361277	+	CG	CGC	1	2	2	2	MGG_01388T0(N):hypothetical protein			0.5
supercont8.2	3388699	+	CG	CGC	1	2	5	2	MGG_01396T0(N):periplasmic beta-glucosidase			0.285714
supercont8.2	3421862	+	CG	CGC	1	3	17	3	MGG_01407T0(Y):PQ loop repeat protein			0.15
supercont8.2	3461967	-	CG	CGA	1	2	4	2	MGG_01418T0(Y):glycosyl hydrolase			0.333333
supercont8.2	3490053	-	CG	CGG	1	3	6	2	MGG_01426T0(N):pre-mRNA-splicing factor CEF1			0.333333
supercont8.2	3499196	-	CG	CGT	1	3	19	3	MGG_01430T0(Y):hypothetical protein			0.136364
supercont8.2	3520554	+	CG	CGG	1	3	15	3	MGG_11211T0(N):GRAM domain-containing protein YSP2			0.166667
supercont8.2	3548230	+	CG	CGC	1	2	5	2	MGG_01444T0(Y):hypothetical protein			0.285714
supercont8.2	3565486	+	CG	CGC	1	2	6	2	MGG_01447T0(N):hypothetical protein			0.25
supercont8.2	3862425	+	CG	CGG	1	2	6	2	MGG_01511T0(Y):benomyl/methotrexate resistance protein			0.25
supercont8.2	3906086	-	CG	CGA	1	3	17	3	MGG_01528T0(N):serine/threonine-protein phosphatase PP2A catalytic subunit			0.15
supercont8.2	3920991	-	CG	CGA	1	3	9	3	MGG_14792T0(Y):hypothetical protein			0.25
supercont8.2	4003469	+	CG	CGC	1	3	15	3	MGG_01558T0(Y):hypothetical protein			0.166667
supercont8.2	4080748	-	CG	CGG	1	2	6	2	MGG_01582T0(Y):T-complex protein 1 subunit delta			0.25
supercont8.2	4125259	+	CG	CGA	1	2	3	2	MGG_01594T0(Y):uridylate kinase			0.4
supercont8.2	4127910	-	CG	CGC	1	3	9	3	MGG_01595T0(N):eukaryotic translation initiation factor 3 subunit M			0.25
supercont8.2	4145014	-	CG	CGC	1	3	15	3	MGG_11181T0(Y):hypothetical protein			0.166667
supercont8.2	4182755	-	CG	CGT	1	2	4	2	MGG_01611T0(N):DNA replication complex GINS protein SLD5			0.333333
supercont8.2	4192367	+	CG	CGG	1	3	10	3	MGG_01614T0(Y):cell division control protein 18			0.230769
supercont8.2	4278896	+	CG	CGA	1	2	4	2	MGG_01633T0(Y):histone deacetylase phd1			0.333333
supercont8.2	4369869	-	CG	CGC	1	2	6	2	MGG_01659T0(N):hypothetical protein			0.25
supercont8.2	4396249	-	CG	CGT	1	2	6	2	MGG_01669T0(N):DNA damage tolerance protein rad31			0.25
supercont8.2	4461014	-	CG	CGG	1	2	5	2	MGG_01687T0(N):3-hydroxyisobutyrate dehydrogenase			0.285714
supercont8.2	4679220	-	CG	CGA	1	2	5	2	MGG_01746T0(N):hypothetical protein			0.285714
supercont8.2	4726516	-	CG	CGA	1	2	6	2	MGG_11148T0(N):hypothetical protein			0.25
supercont8.2	4754282	-	CG	CGT	1	2	6	2	MGG_01764T0(Y):hypothetical protein			0.25
supercont8.2	4904525	-	CG	CGT	1	3	4	2	MGG_01804T0(N):endoribonuclease YSH1			0.428571
supercont8.2	4941175	+	CG	CGC	1	2	4	2	MGG_01815T0(Y):spindle pole body component alp6			0.333333
supercont8.2	4957552	+	CG	CGG	1	3	13	3	MGG_11132T0(Y):hypothetical protein			0.1875
supercont8.2	5021895	+	CG	CGT	1	2	6	2	MGG_01833T0(Y):hypothetical protein			0.25
supercont8.2	5066031	+	CG	CGT	1	2	6	2	MGG_01842T0(Y):hypothetical protein			0.25
supercont8.2	5087849	+	CG	CGC	1	2	4	2	MGG_01849T0(Y):hypothetical protein			0.333333
supercont8.2	5173935	-	CG	CGT	1	3	8	3	MGG_01872T0(N):hypothetical protein			0.272727
supercont8.2	5280943	-	CG	CGA	1	4	36	4	MGG_15334T0(Y):multidrug resistance protein 11			0.1
supercont8.2	5397474	-	CG	CGG	1	2	3	2	MGG_08005T0(N):phosphoinositide 3-phosphate phosphatase			0.4
supercont8.2	5404581	+	CG	CGA	1	2	6	2	MGG_08008T0(Y):formyltetrahydrofolate deformylase			0.25
supercont8.2	5404713	+	CG	CGA	1	2	5	2	MGG_08008T0(Y):formyltetrahydrofolate deformylase			0.285714
supercont8.2	5534438	+	CG	CGG	1	2	3	2	MGG_08050T0(N):hypothetical protein			0.4
supercont8.2	5586734	+	CG	CGC	1	3	18	3	MGG_15810T0(N):hypothetical protein			0.142857
supercont8.2	5626221	-	CG	CGG	1	3	11	3	MGG_08083T0(N):hypothetical protein			0.214286
supercont8.2	5678256	-	CG	CGT	1	3	18	3	MGG_08093T0(Y):nodulation protein L			0.142857
supercont8.2	5723961	-	CG	CGG	1	2	4	2	MGG_08111T0(N):hypothetical protein			0.333333
supercont8.2	5789903	+	CG	CGC	1	2	6	2	MGG_08129T0(N):lysine-specific permease			0.25
supercont8.2	5807977	+	CG	CGA	1	2	2	2	MGG_08133T0(Y):pre-mRNA-processing factor 17			0.5
supercont8.2	5852582	+	CG	CGA	1	2	6	2	MGG_15825T0(Y):hypothetical protein			0.25
supercont8.2	5910978	+	CG	CGG	1	3	8	3	MGG_08163T0(N):30S ribosomal protein S14p/S29e			0.272727
supercont8.2	5956502	-	CG	CGC	1	2	6	2	MGG_08177T0(N):hypothetical protein			0.25
supercont8.2	6034892	+	CG	CGC	1	3	15	3	MGG_08199T0(N):cutinase transcription factor 1 beta			0.166667
supercont8.2	6062514	-	CG	CGA	1	3	15	3	MGG_12315T0(Y):hypothetical protein			0.166667
supercont8.2	6090785	+	CG	CGG	1	3	12	3	MGG_08211T0(N):hypothetical protein			0.2
supercont8.2	6222493	-	CG	CGC	1	2	6	2	MGG_15072T0(N):importin subunit alpha-1			0.25
supercont8.2	6236265	-	CG	CGC	1	3	10	3	MGG_07063T0(N):C6 finger domain-containing protein			0.230769
supercont8.2	6335751	-	CG	CGG	1	2	6	2	MGG_15852T0(N):hypothetical protein			0.25
supercont8.2	6388611	-	CG	CGG	1	2	5	2	MGG_12345T0(N):Sec1 family superfamily protein			0.285714
supercont8.2	6462091	-	CG	CGG	1	3	18	3	MGG_07123T0(N):lon protease like protein 2			0.142857
supercont8.2	6505194	-	CG	CGG	1	2	6	2	MGG_15860T0(N):54S ribosomal protein L4			0.25
supercont8.2	6547678	+	CG	CGT	1	3	9	3	MGG_07148T0(N):ribose-phosphate pyrophosphokinase 3			0.25
supercont8.2	6552167	+	CG	CGG	1	2	6	2	MGG_07149T0(Y):hypothetical protein			0.25
supercont8.2	6557046	-	CG	CGG	1	2	3	2	MGG_07150T0(N):hypothetical protein			0.4
supercont8.2	6648169	-	CG	CGC	1	2	6	2	MGG_07176T0(Y):GTP-binding protein rhoA			0.25
supercont8.2	6662905	+	CG	CGC	1	4	1	2	MGG_07182T0(Y):hypothetical protein			0.8
supercont8.2	6697526	+	CG	CGG	1	2	6	2	MGG_07190T0(Y):dolichyl-phosphate-mannose-protein mannosyltransferase 2			0.25
supercont8.2	6768733	-	CG	CGC	1	3	20	3	MGG_12377T0(Y):phytochrome-1			0.130435
supercont8.2	6859842	-	CG	CGC	1	2	6	2	MGG_07222T0(Y):DNA polymerase epsilon subunit B			0.25
supercont8.2	6982545	-	CG	CGC	1	3	19	3	MGG_15889T0(Y):hypothetical protein			0.136364
supercont8.2	7020212	+	CG	CGC	1	2	5	2	MGG_07266T0(N):MYG1 protein			0.285714
supercont8.2	7036882	+	CG	CGC	1	2	5	2	MGG_15891T0(Y):hypothetical protein			0.285714
supercont8.2	7198804	-	CG	CGG	1	3	15	3	MGG_07312T0(Y):osmosensing histidine protein kinase SLN1			0.166667
supercont8.2	7201407	-	CG	CGC	1	2	6	2	MGG_07312T0(Y):osmosensing histidine protein kinase SLN1			0.25
supercont8.2	7512608	+	CG	CGA	1	2	4	2	MGG_08415T0(Y):serin endopeptidase			0.333333
supercont8.2	7702217	+	CG	CGT	1	2	6	2	MGG_15100T0(N):polyketide synthase			0.25
supercont8.2	7705108	+	CG	CGG	1	2	5	2	MGG_15100T0(N):polyketide synthase			0.285714
supercont8.2	7823382	+	CG	CGG	1	2	5	2	MGG_08323T0(Y):mitochondrial large ribosomal subunit			0.285714
supercont8.2	7886112	+	CG	CGG	1	2	6	2	MGG_15950T0(Y):hypothetical protein			0.25
supercont8.2	7995660	+	CG	CGG	1	2	6	2	MGG_08288T0(N):short-chain-fatty-acid-CoA ligase			0.25
supercont8.2	8009405	-	CG	CGA	1	2	5	2	MGG_08285T0(N):mycocerosic acid synthase			0.285714
supercont8.2	8045665	+	CG	CGC	1	2	6	2	MGG_08274T0(N):glycosyl hydrolase			0.25
supercont8.2	8152984	+	CG	CGC	1	3	9	3	MGG_08239T0(N):hypothetical protein			0.25
supercont8.3	96522	-	CG	CGG	1	2	5	2	MGG_13328T0(Y):RING finger membrane protein			0.285714
supercont8.3	133976	-	CG	CGG	1	3	9	3	MGG_16590T0(Y):hypothetical protein			0.25
supercont8.3	146729	-	CG	CGG	1	2	5	2	MGG_09096T0(Y):hypothetical protein			0.285714
supercont8.3	609349	-	CG	CGA	1	2	5	2	MGG_07431T0(N):hypothetical protein			0.285714
supercont8.3	617285	+	CG	CGT	1	2	6	2	MGG_07434T0(Y):transmembrane 9 superfamily protein member 2			0.25
supercont8.3	660740	+	CG	CGC	1	3	19	3	MGG_07443T0(Y):hypothetical protein			0.136364
supercont8.3	728942	-	CG	CGG	1	2	6	2	MGG_07462T0(N):dihydrodipicolinate synthase			0.25
supercont8.3	740587	-	CG	CGG	1	3	9	3	MGG_07466T0(Y):cell division control protein 12			0.25
supercont8.3	778940	+	CG	CGC	1	2	3	2	MGG_07479T0(N):hypothetical protein			0.4
supercont8.3	783510	-	CG	CGT	1	2	5	2	MGG_07480T0(N):tetratricopeptide repeat domain-containing protein			0.285714
supercont8.3	833597	-	CG	CGT	1	2	6	2	MGG_07497T0(N):averantin oxidoreductase			0.25
supercont8.3	967251	+	CG	CGG	1	3	13	3	MGG_07543T0(Y):CDP-diacylglycerol-glycerol-3-phosphate 3-phosphatidyltransferase			0.1875
supercont8.3	1061517	+	CG	CGG	1	2	4	2	MGG_07568T0(N):hypothetical protein			0.333333
supercont8.3	1121039	-	CG	CGC	1	2	4	2	MGG_07585T0(Y):hypothetical protein			0.333333
supercont8.3	1258889	-	CG	CGG	1	2	5	2	MGG_13439T0(N):hypothetical protein			0.285714
supercont8.3	1313789	-	CG	CGG	1	2	4	2	MGG_07645T0(Y):carboxypeptidase A			0.333333
supercont8.3	1313990	+	CG	CGC	1	2	4	2	MGG_07645T0(Y):carboxypeptidase A			0.333333
supercont8.3	1442384	+	CG	CGT	1	2	6	2	MGG_13448T0(N):hypothetical protein			0.25
supercont8.3	1509873	+	CG	CGA	1	3	18	3	MGG_13454T0(Y):podosporapepsin			0.142857
supercont8.3	1642538	-	CG	CGT	1	2	5	2	MGG_05833T0(N):vacuolar basic amino acid transporter 1			0.285714
supercont8.3	1777833	-	CG	CGC	1	3	6	2	MGG_05865T0(Y):glyoxal oxidase			0.333333
supercont8.3	1839628	+	CG	CGA	1	2	6	2	MGG_05888T0(N):hypothetical protein			0.25
supercont8.3	1875895	+	CG	CGA	1	3	14	3	MGG_05899T0(Y):UDP-galactose transporter			0.176471
supercont8.3	1978118	-	CG	CGG	1	2	3	2	MGG_15239T0(N):hypothetical protein			0.4
supercont8.3	1991038	+	CG	CGG	1	2	3	2	MGG_05926T0(Y):hypothetical protein			0.4
supercont8.3	2051791	-	CG	CGT	1	3	11	3	MGG_05942T0(Y):flavin containing monooxygenase 9			0.214286
supercont8.3	2157993	-	CG	CGA	1	3	9	3	MGG_05972T0(Y):hypothetical protein			0.25
supercont8.3	2230676	+	CG	CGT	1	2	5	2	MGG_05996T0(Y):ubiquitin C-terminal hydrolase			0.285714
supercont8.3	2307581	-	CG	CGC	1	3	12	3	MGG_06023T0(N):GPI-anchored cell wall beta-1,3-endoglucanase EglC			0.2
supercont8.3	2329522	+	CG	CGG	1	2	4	2	MGG_06029T0(N):hypothetical protein			0.333333
supercont8.3	2459729	+	CG	CGC	1	2	4	2	MGG_13223T0(N):hypothetical protein			0.333333
supercont8.3	2652391	+	CG	CGT	1	3	13	3	MGG_06124T0(N):activating signal cointegrator 1 complex subunit 3			0.1875
supercont8.3	2660754	-	CG	CGA	1	2	5	2	MGG_06126T0(N):hypothetical protein			0.285714
supercont8.3	2715161	+	CG	CGC	1	2	6	2	MGG_13200T0(N):eukaryotic translation initiation factor 2 subunit alpha			0.25
supercont8.3	2852682	-	CG	CGG	1	2	6	2	MGG_13187T0(Y):dihydroceramide delta(4)-desaturase			0.25
supercont8.3	2900598	-	CG	CGT	1	2	5	2	MGG_06197T0(N):spermidine synthase			0.285714
supercont8.3	3017512	-	CG	CGC	1	2	4	2	MGG_05802T0(Y):hypothetical protein			0.333333
supercont8.3	3307637	-	CG	CGC	1	2	4	2	MGG_09551T0(N):chitin synthase 3			0.333333
supercont8.3	3340440	+	CG	CGC	1	2	6	2	MGG_09537T0(N):MSF1 domain-containing protein			0.25
supercont8.3	3347023	+	CG	CGC	1	3	11	3	MGG_09535T0(N):ATPase GET3			0.214286
supercont8.3	3553798	-	CG	CGA	1	3	10	3	MGG_09476T0(N):hypothetical protein			0.230769
supercont8.3	3563391	+	CG	CGA	1	2	6	2	MGG_16806T0(N):hypothetical protein			0.25
supercont8.3	3585579	-	CG	CGA	1	2	6	2	MGG_09465T0(N):hypothetical protein	MGG_09466T0(Y):hypothetical protein		0.25
supercont8.3	3686420	-	CG	CGA	1	2	5	2	MGG_04843T0(Y):hypothetical protein			0.285714
supercont8.3	3788132	+	CG	CGC	1	3	8	3	MGG_04872T0(Y):cysteinyl-tRNA synthetase			0.272727
supercont8.3	3930715	-	CG	CGA	1	2	3	2	MGG_04912T0(N):hypothetical protein			0.4
supercont8.3	3960250	-	CG	CGA	1	2	5	2	MGG_04921T0(Y):60S ribosomal protein L23			0.285714
supercont8.3	3966335	-	CG	CGC	1	2	5	2	MGG_04923T0(N):hypothetical protein			0.285714
supercont8.3	4009379	+	CG	CGA	1	2	3	2	MGG_04936T0(N):hypothetical protein			0.4
supercont8.3	4146249	+	CG	CGT	1	2	6	2	MGG_04982T0(Y):HEAT repeat protein			0.25
supercont8.3	4244737	-	CG	CGG	1	3	9	3	MGG_04998T0(Y):phosphoribosylformimino-5-aminoimidazole carboxamide ribotide isomerase HisA			0.25
supercont8.3	4249625	+	CG	CGT	1	2	6	2	MGG_12956T0(N):hypothetical protein			0.25
supercont8.3	4263030	+	CG	CGT	1	3	10	3	MGG_05002T0(Y):ubiquitin carboxyl-terminal hydrolase			0.230769
supercont8.3	4286835	-	CG	CGG	1	3	19	3	MGG_05008T0(Y):aldehyde dehydrogenase			0.136364
supercont8.3	4327507	+	CG	CGG	1	3	12	3	MGG_05017T0(N):hypothetical protein			0.2
supercont8.3	4364883	+	CG	CGC	1	2	3	2	MGG_05033T0(N):hypothetical protein			0.4
supercont8.3	4472601	+	CG	CGA	1	2	6	2	MGG_05065T0(Y):mitochondrial outer membrane protein IML2			0.25
supercont8.3	4555291	-	CG	CGA	1	2	6	2	MGG_05085T0(Y):hypothetical protein			0.25
supercont8.3	4616769	-	CG	CGT	1	2	6	2	MGG_05105T0(Y):hypothetical protein			0.25
supercont8.3	4642845	+	CG	CGA	1	2	5	2	MGG_05113T1(Y):hypothetical protein	MGG_05113T0(Y):hypothetical protein		0.285714
supercont8.3	4666862	-	CG	CGG	1	3	17	3	MGG_05121T0(Y):hypothetical protein			0.15
supercont8.3	4725842	-	CG	CGA	1	2	3	2	MGG_05138T0(Y):sporulation protein SPS19			0.4
supercont8.3	4754859	-	CG	CGC	1	2	5	2	MGG_05148T0(N):hypothetical protein			0.285714
supercont8.3	4783048	-	CG	CGC	1	2	6	2	MGG_05155T0(N):adenosylhomocysteinase			0.25
supercont8.3	4887402	+	CG	CGG	1	3	17	3	MGG_05185T0(Y):hypothetical protein			0.15
supercont8.3	4918405	-	CG	CGA	1	2	6	2	MGG_05196T0(N):acetoacetate-CoA ligase			0.25
supercont8.3	5006554	-	CG	CGA	1	3	14	3	MGG_05218T0(N):hypothetical protein			0.176471
supercont8.3	5071693	-	CG	CGC	1	2	5	2	MGG_05229T0(Y):hypothetical protein			0.285714
supercont8.3	5155705	-	CG	CGC	1	3	18	3	MGG_12899T0(Y):DNA ligase 4			0.142857
supercont8.3	5189683	-	CG	CGC	1	2	6	2	MGG_05261T0(N):hypothetical protein			0.25
supercont8.3	5297619	+	CG	CGA	1	2	4	2	MGG_05287T0(Y):hypothetical protein			0.333333
supercont8.3	5541746	+	CG	CGC	1	2	2	2	MGG_07727T0(Y):proteasome component C1			0.5
supercont8.3	5597196	+	CG	CGC	1	3	14	3	MGG_15248T0(Y):hypothetical protein			0.176471
supercont8.3	5610495	-	CG	CGG	1	2	5	2	MGG_07744T0(Y):cwfJ domain-containing protein			0.285714
supercont8.3	5681369	+	CG	CGT	1	2	3	2	MGG_07768T0(N):clathrin heavy chain			0.4
supercont8.3	5810994	-	CG	CGC	1	2	4	2	MGG_07803T0(Y):D-alanine-poly(phosphoribitol) ligase subunit 1			0.333333
supercont8.3	5811953	+	CG	CGC	1	2	3	2	MGG_07803T0(Y):D-alanine-poly(phosphoribitol) ligase subunit 1			0.4
supercont8.3	5963650	-	CG	CGG	1	2	2	2	MGG_13875T0(Y):hypothetical protein			0.5
supercont8.3	5977869	+	CG	CGG	1	2	2	2	MGG_07833T0(Y):ferric reductase			0.5
supercont8.3	6103284	+	CG	CGC	1	2	6	2	MGG_07867T0(Y):hypothetical protein			0.25
supercont8.3	6103368	-	CG	CGC	1	2	3	2	MGG_07867T0(Y):hypothetical protein			0.4
supercont8.3	6134776	+	CG	CGG	1	2	6	2	MGG_15259T0(N):hypothetical protein			0.25
supercont8.3	6417226	+	CG	CGG	1	2	5	2	MGG_07968T0(Y):high-affinity nicotinic acid transporter			0.285714
supercont8.3	6429956	+	CG	CGG	1	3	20	3	MGG_07973T0(N):surface protein 1			0.130435
supercont8.3	6430355	+	CG	CGC	1	2	5	2	MGG_07973T0(N):surface protein 1			0.285714
supercont8.3	6493616	+	CG	CGG	1	2	5	2	MGG_10859T0(N):heme peroxidase			0.285714
supercont8.3	6514911	+	CG	CGG	1	2	6	2	MGG_10853T0(N):hypothetical protein			0.25
supercont8.3	6515979	+	CG	CGT	1	2	6	2	MGG_10853T0(N):hypothetical protein			0.25
supercont8.4	154817	-	CG	CGC	1	3	13	3	MGG_08423T0(Y):dynactin subunit 5	MGG_08424T0(N):endo-1,4-beta-xylanase I		0.1875
supercont8.4	155302	+	CG	CGT	1	2	6	2	MGG_08424T0(N):endo-1,4-beta-xylanase I			0.25
supercont8.4	251031	-	CG	CGG	1	2	5	2	MGG_08450T0(Y):asparagine synthase			0.285714
supercont8.4	319480	-	CG	CGT	1	2	2	2	MGG_08467T0(Y):hypothetical protein			0.5
supercont8.4	402197	-	CG	CGG	1	2	2	2	MGG_08488T0(N):hypothetical protein			0.5
supercont8.4	413412	-	CG	CGC	1	2	6	2	MGG_08493T0(Y):hypothetical protein			0.25
supercont8.4	424538	-	CG	CGC	1	2	6	2	MGG_08496T0(Y):endo-1,4-beta-xylanase D			0.25
supercont8.4	427125	-	CG	CGC	1	2	5	2	MGG_08497T0(Y):hypothetical protein			0.285714
supercont8.4	566578	+	CG	CGC	1	2	5	2	MGG_15359T0(N):hypothetical protein			0.285714
supercont8.4	603685	+	CG	CGT	1	2	6	2	MGG_08548T0(Y):proline-specific permease			0.25
supercont8.4	624965	+	CG	CGT	1	2	4	2	MGG_08551T0(Y):hypothetical protein	MGG_13994T0(N):hypothetical protein		0.333333
supercont8.4	664446	+	CG	CGC	1	2	6	2	MGG_08558T0(Y):nuc-1 negative regulatory protein preg			0.25
supercont8.4	694754	-	CG	CGT	1	2	5	2	MGG_15357T0(N):MYB DNA-binding domain-containing protein			0.285714
supercont8.4	810832	-	CG	CGA	1	3	12	3	MGG_08596T0(Y):phospho-2-dehydro-3-deoxyheptonate aldolase			0.2
supercont8.4	843087	+	CG	CGC	1	2	4	2	MGG_03743T0(N):IQ calmodulin-binding domain-containing protein			0.333333
supercont8.4	868714	+	CG	CGA	1	3	6	2	MGG_03738T0(Y):F-box domain-containing protein			0.333333
supercont8.4	1005949	-	CG	CGG	1	2	4	2	MGG_03693T0(N):hypothetical protein			0.333333
supercont8.4	1050828	-	CG	CGC	1	3	20	3	MGG_17052T0(Y):hypothetical protein			0.130435
supercont8.4	1098050	-	CG	CGA	1	5	14	3	MGG_03663T0(Y):hypothetical protein			0.263158
supercont8.4	1344360	-	CG	CGG	1	2	6	2	MGG_13517T0(Y):hypothetical protein			0.25
supercont8.4	1346921	-	CG	CGG	1	2	5	2	MGG_03594T0(Y):hypothetical protein			0.285714
supercont8.4	1434442	-	CG	CGG	1	2	3	2	MGG_03569T0(Y):fatty acid desaturase			0.4
supercont8.4	1444752	+	CG	CGA	1	2	6	2	MGG_03567T0(N):hypothetical protein	MGG_03568T0(Y):vacuole morphology and inheritance protein 14		0.25
supercont8.4	1519758	-	CG	CGC	1	2	5	2	MGG_03545T0(Y):hypothetical protein			0.285714
supercont8.4	1716815	+	CG	CGG	1	3	16	3	MGG_03485T0(N):RNA polymerase II subunit A domain phosphatase			0.157895
supercont8.4	1721824	+	CG	CGG	1	2	5	2	MGG_03484T0(N):acyl carrier protein			0.285714
supercont8.4	1744691	+	CG	CGC	1	2	2	2	MGG_03476T0(Y):protein-L-isoaspartate O-methyltransferase			0.5
supercont8.4	1763278	+	CG	CGA	1	2	6	2	MGG_03468T0(Y):intracellular hyphae protein 1			0.25
supercont8.4	1768396	+	CG	CGA	1	2	5	2	MGG_03465T0(N):hypothetical protein			0.285714
supercont8.4	1842185	+	CG	CGT	1	4	19	3	MGG_03443T0(Y):hypothetical protein			0.173913
supercont8.4	1846111	+	CG	CGG	1	2	4	2	MGG_03442T0(N):hypothetical protein			0.333333
supercont8.4	1945545	-	CG	CGG	1	2	6	2	MGG_03415T0(Y):hypothetical protein			0.25
supercont8.4	1954045	-	CG	CGA	1	3	18	3	MGG_03413T0(Y):hypothetical protein			0.142857
supercont8.4	2050024	+	CG	CGT	1	3	18	3	MGG_14884T0(Y):hypothetical protein			0.142857
supercont8.4	2052525	-	CG	CGG	1	2	5	2	MGG_03390T0(Y):aspartyl/glutamyl-tRNA(Asn/Gln) amidotransferase subunit B			0.285714
supercont8.4	2130146	-	CG	CGA	1	3	19	3	MGG_03363T0(N):hypothetical protein			0.136364
supercont8.4	2297823	+	CG	CGC	1	2	6	2	MGG_03314T0(N):hypothetical protein			0.25
supercont8.4	2323587	+	CG	CGA	1	2	5	2	MGG_03307T0(N):hypothetical protein			0.285714
supercont8.4	2428765	+	CG	CGT	1	3	16	3	MGG_03275T0(Y):hypothetical protein			0.157895
supercont8.4	2537489	-	CG	CGC	1	2	2	2	MGG_03252T0(N):E3 ubiquitin-protein ligase ptr1 + RNA transporter 1			0.5
supercont8.4	2541225	-	CG	CGC	1	3	14	3	MGG_03252T0(N):E3 ubiquitin-protein ligase ptr1 + RNA transporter 1			0.176471
supercont8.4	2636546	-	CG	CGT	1	3	18	3	MGG_03223T0(Y):hypothetical protein			0.142857
supercont8.4	2640018	-	CG	CGC	1	2	6	2	MGG_03223T0(Y):hypothetical protein			0.25
supercont8.4	2700331	+	CG	CGT	1	2	6	2	MGG_03205T0(Y):polyamine transporter 2			0.25
supercont8.4	2781481	-	CG	CGA	1	2	5	2	MGG_03185T0(Y):ATP synthase subunit beta			0.285714
supercont8.4	2804705	+	CG	CGA	1	2	6	2	MGG_03174T0(Y):hypothetical protein			0.25
supercont8.4	2839769	-	CG	CGA	1	3	11	3	MGG_03162T0(N):hypothetical protein			0.214286
supercont8.4	2919981	+	CG	CGT	1	2	4	2	MGG_12770T0(Y):hypothetical protein			0.333333
supercont8.4	3056998	-	CG	CGG	1	3	16	3	MGG_06627T0(Y):defective in Cullin neddylation protein 1			0.157895
supercont8.4	3086939	-	CG	CGC	1	2	6	2	MGG_06616T0(N):high-affinity methionine permease			0.25
supercont8.4	3092018	-	CG	CGC	1	2	3	2	MGG_06614T0(N):hypothetical protein			0.4
supercont8.4	3125351	+	CG	CGG	1	2	5	2	MGG_06603T0(N):hypothetical protein			0.285714
supercont8.4	3158664	+	CG	CGA	1	2	6	2	MGG_17153T0(Y):hypothetical protein			0.25
supercont8.4	3178544	+	CG	CGG	1	2	5	2	MGG_06590T0(N):acetyl-CoA carboxylase			0.285714
supercont8.4	3297647	-	CG	CGT	1	2	6	2	MGG_06559T0(Y):cytochrome b-245 heavychain subunit beta			0.25
supercont8.4	3306319	+	CG	CGG	1	2	6	2	MGG_14859T0(Y):hypothetical protein			0.25
supercont8.4	3366846	-	CG	CGG	1	2	3	2	MGG_17169T0(Y):hypothetical protein			0.4
supercont8.4	3510880	+	CG	CGG	1	2	6	2	MGG_06499T0(Y):hypothetical protein			0.25
supercont8.4	3558875	+	CG	CGG	1	2	3	2	MGG_06489T0(Y):NADP-dependent alcohol dehydrogenase 6			0.4
supercont8.4	3595646	+	CG	CGG	1	3	16	3	MGG_12827T0(N):hypothetical protein			0.157895
supercont8.4	3655093	-	CG	CGC	1	2	6	2	MGG_06462T0(Y):tetratricopeptide repeat protein 1			0.25
supercont8.4	3756818	-	CG	CGG	1	3	14	3	MGG_06433T0(Y):pre-mRNA-splicing factor SPP2			0.176471
supercont8.4	3830705	-	CG	CGG	1	2	6	2	MGG_06413T0(Y):cmgc/cdk/pitslre protein kinase			0.25
supercont8.4	3868397	+	CG	CGT	1	2	4	2	MGG_06399T0(Y):CMGC/DYRK/YAK protein kinase			0.333333
supercont8.4	3976031	+	CG	CGC	1	3	11	3	MGG_06373T0(N):hypothetical protein			0.214286
supercont8.4	3988348	+	CG	CGA	1	2	5	2	MGG_06370T0(Y):DNA ligase 1			0.285714
supercont8.4	4160483	+	CG	CGT	1	3	17	3	MGG_06323T0(Y):solute carrier family 35 member E3			0.15
supercont8.4	4170839	+	CG	CGC	1	2	3	2	MGG_06320T0(Y):STE/STE20/PAKA protein kinase			0.4
supercont8.4	4227349	+	CG	CGA	1	2	4	2	MGG_12860T0(Y):xylulose kinase			0.333333
supercont8.4	4252345	+	CG	CGC	1	3	14	3	MGG_06298T0(N):hypothetical protein			0.176471
supercont8.4	4257266	+	CG	CGA	1	3	15	3	MGG_06297T0(N):hypothetical protein			0.166667
supercont8.4	4316615	+	CG	CGG	1	2	6	2	MGG_06278T0(Y):oxidoreductase			0.25
supercont8.4	4392857	+	CG	CGC	1	2	4	2	MGG_06254T0(N):chalcone synthase			0.333333
supercont8.4	4401816	-	CG	CGA	1	3	8	3	MGG_06251T1(N):hypothetical protein	MGG_06251T0(N):hypothetical protein		0.272727
supercont8.4	4469052	-	CG	CGC	1	2	3	2	MGG_12880T0(N):alpha-L-rhamnosidase			0.4
supercont8.4	4708205	+	CG	CGG	1	2	3	2	MGG_10080T0(N):hypothetical protein			0.4
supercont8.4	4775471	+	CG	CGA	1	2	4	2	MGG_10059T0(N):gelsolin repeat-containing protein			0.333333
supercont8.4	4778997	+	CG	CGA	1	2	6	2	MGG_10058T0(Y):hypothetical protein			0.25
supercont8.4	4863447	-	CG	CGT	1	2	6	2	MGG_10033T0(Y):hypothetical protein			0.25
supercont8.4	5293650	+	CG	CGA	1	2	5	2	MGG_09757T0(Y):neutral alpha-glucosidase ab			0.285714
supercont8.4	5322160	+	CG	CGG	1	2	4	2	MGG_09748T0(N):cytochrome c1 heme lyase			0.333333
supercont8.4	5352283	+	CG	CGG	1	2	3	2	MGG_09735T0(N):hypothetical protein			0.4
supercont8.4	5388510	+	CG	CGC	1	2	2	2	MGG_09721T0(N):mannosyl-oligosaccharide glucosidase			0.5
supercont8.4	5469872	+	CG	CGA	1	2	5	2	MGG_09697T0(N):rho guanine nucleotide exchange factor scd1			0.285714
supercont8.5	83370	-	CG	CGA	1	4	33	4	MGG_10760T0(Y):FAD-binding domain-containing protein			0.108108
supercont8.5	250923	+	CG	CGA	1	2	4	2	MGG_10798T0(Y):hypothetical protein			0.333333
supercont8.5	405262	+	CG	CGA	1	2	5	2	MGG_01128T0(Y):pentafunctional AROM polypeptide			0.285714
supercont8.5	440038	+	CG	CGA	1	2	4	2	MGG_11429T0(N):oligonucleotide transporter			0.333333
supercont8.5	461914	+	CG	CGC	1	2	4	2	MGG_01119T0(N):transmembrane and coiled-coil domain-containing protein 4	MGG_01120T0(Y):hypothetical protein		0.333333
supercont8.5	475063	-	CG	CGC	1	2	5	2	MGG_01115T0(N):ubiquitin-protein ligase E3A			0.285714
supercont8.5	508178	+	CG	CGG	1	3	9	3	MGG_01102T0(N):ornithine carbamoyltransferase			0.25
supercont8.5	561380	+	CG	CGC	1	2	6	2	MGG_01086T0(N):hypothetical protein			0.25
supercont8.5	611649	-	CG	CGA	1	3	15	3	MGG_01071T0(Y):RNA polymerase II holoenzyme cyclin-like subunit			0.166667
supercont8.5	651548	-	CG	CGG	1	2	6	2	MGG_01058T0(Y):adenylate kinase 1			0.25
supercont8.5	674933	+	CG	CGA	1	4	30	4	MGG_01051T0(Y):hypothetical protein			0.117647
supercont8.5	699438	+	CG	CGG	1	2	3	2	MGG_01044T0(N):mitochondrial Rho GTPase 1			0.4
supercont8.5	769336	+	CG	CGC	1	3	17	3	MGG_17326T0(N):hypothetical protein			0.15
supercont8.5	807434	-	CG	CGG	1	2	6	2	MGG_01017T0(N):hypothetical protein			0.25
supercont8.5	871342	-	CG	CGC	1	2	5	2	MGG_01000T0(N):small nucleolar ribonucleoprotein complex subunit Utp14			0.285714
supercont8.5	912246	+	CG	CGC	1	2	6	2	MGG_00988T0(N):RING-15 protein			0.25
supercont8.5	1034456	+	CG	CGC	1	2	5	2	MGG_00947T0(Y):hypothetical protein			0.285714
supercont8.5	1065681	-	CG	CGG	1	2	2	2	MGG_00937T0(Y):ATP-binding cassette sub-family A member 8-A			0.5
supercont8.5	1095209	-	CG	CGG	1	3	12	3	MGG_00928T0(Y):Sec7 domain-containing protein			0.2
supercont8.5	1116730	+	CG	CGT	1	2	3	2	MGG_11468T0(N):hypothetical protein			0.4
supercont8.5	1171872	+	CG	CGT	1	2	4	2	MGG_00909T0(Y):hypothetical protein			0.333333
supercont8.5	1195302	-	CG	CGG	1	3	8	3	MGG_00901T0(N):2,3-bisphosphoglycerate-independent phosphoglycerate mutase			0.272727
supercont8.5	1269604	-	CG	CGA	1	2	3	2	MGG_00883T0(N):STE/STE11 protein kinase			0.4
supercont8.5	1335518	+	CG	CGC	1	3	10	3	MGG_00865T0(Y):1,3-beta-glucan synthase component FKS1			0.230769
supercont8.5	1396225	+	CG	CGC	1	2	4	2	MGG_00851T0(Y):hypothetical protein			0.333333
supercont8.5	1420608	+	CG	CGC	1	3	12	3	MGG_00845T0(Y):hypothetical protein			0.2
supercont8.5	1434402	-	CG	CGC	1	2	6	2	MGG_00840T0(Y):hypothetical protein			0.25
supercont8.5	1467768	-	CG	CGC	1	2	4	2	MGG_11486T0(Y):hypothetical protein			0.333333
supercont8.5	1505654	-	CG	CGA	1	3	9	3	MGG_00819T0(N):niemann-Pick C1 protein			0.25
supercont8.5	1515597	-	CG	CGC	1	2	3	2	MGG_00815T0(Y):hypothetical protein			0.4
supercont8.5	1530459	-	CG	CGG	1	3	10	3	MGG_00811T0(Y):hypothetical protein			0.230769
supercont8.5	1537779	+	CG	CGC	1	2	4	2	MGG_14657T0(N):hypothetical protein			0.333333
supercont8.5	1678140	-	CG	CGC	1	2	6	2	MGG_00773T0(N):triacylglycerol lipase			0.25
supercont8.5	1804082	-	CG	CGG	1	3	14	3	MGG_00740T0(N):lysosomal cobalamin transporter			0.176471
supercont8.5	1831921	+	CG	CGG	1	2	6	2	MGG_11502T0(Y):hypothetical protein			0.25
supercont8.5	1951304	-	CG	CGT	1	2	5	2	MGG_00695T0(N):alpha-1,2-mannosidase subfamily			0.285714
supercont8.5	2085213	+	CG	CGT	1	2	5	2	MGG_00667T0(Y):hypothetical protein			0.285714
supercont8.5	2151850	-	CG	CGC	1	2	4	2	MGG_17400T0(Y):hypothetical protein			0.333333
supercont8.5	2237474	+	CG	CGA	1	3	9	3	MGG_00622T0(N):transcriptional regulator PacG/VIB-1			0.25
supercont8.5	2283327	+	CG	CGC	1	2	6	2	MGG_11542T0(N):hypothetical protein			0.25
supercont8.5	2325107	-	CG	CGT	1	2	6	2	MGG_17414T0(N):hypothetical protein			0.25
supercont8.5	2335384	+	CG	CGT	1	2	5	2	MGG_00602T0(N):cross-pathway control protein 1			0.285714
supercont8.5	2452437	+	CG	CGT	1	2	5	2	MGG_00570T0(Y):hypothetical protein			0.285714
supercont8.5	2595820	-	CG	CGC	1	2	5	2	MGG_00528T0(Y):sterol esterase 2			0.285714
supercont8.5	2608306	-	CG	CGA	1	2	5	2	MGG_00522T0(N):hypothetical protein			0.285714
supercont8.5	2611622	-	CG	CGT	1	2	6	2	MGG_00521T0(Y):hypothetical protein			0.25
supercont8.5	2623318	-	CG	CGA	1	2	6	2	MGG_17439T0(N):deoxyuridine 5'-triphosphate nucleotidohydrolase			0.25
supercont8.5	2628693	+	CG	CGC	1	3	9	3	MGG_00514T0(Y):Poly(rC)-binding protein 3			0.25
supercont8.5	2740404	+	CG	CGC	1	2	6	2	MGG_00487T0(Y):mitochondrial intermediate peptidase			0.25
supercont8.5	2744799	+	CG	CGC	1	2	3	2	MGG_00485T0(N):DNA polymerase IV			0.4
supercont8.5	2792648	+	CG	CGC	1	3	16	3	MGG_00468T0(N):chloride channel protein 5			0.157895
supercont8.5	3048051	-	CG	CGT	1	2	6	2	MGG_00385T0(Y):L-aminoadipate-semialdehyde dehydrogenase			0.25
supercont8.5	3085834	-	CG	CGA	1	3	17	3	MGG_00373T0(N):hypothetical protein			0.15
supercont8.5	3148782	-	CG	CGG	1	2	5	2	MGG_00354T0(N):nuclear transcription factor Y subunit A-7			0.285714
supercont8.5	3237355	+	CG	CGC	1	2	6	2	MGG_00331T0(Y):proteasome component PRE4			0.25
supercont8.5	3294112	-	CG	CGC	1	3	14	3	MGG_00317T0(N):fumarylacetoacetase			0.176471
supercont8.5	3331447	+	CG	CGC	1	2	4	2	MGG_00306T0(Y):hypothetical protein			0.333333
supercont8.5	3385028	-	CG	CGG	1	2	6	2	MGG_14703T0(N):hypothetical protein			0.25
supercont8.5	3419543	-	CG	CGA	1	2	5	2	MGG_11611T0(N):hypothetical protein			0.285714
supercont8.5	3423563	+	CG	CGA	1	2	5	2	MGG_00283T0(Y):hypothetical protein			0.285714
supercont8.5	3516709	+	CG	CGA	1	2	6	2	MGG_00253T0(N):imidazole glycerol phosphate synthase hisHF			0.25
supercont8.5	3647817	-	CG	CGC	1	2	6	2	MGG_11632T0(N):hypothetical protein			0.25
supercont8.5	3686459	-	CG	CGA	1	2	5	2	MGG_00208T0(Y):hypothetical protein			0.285714
supercont8.5	3696801	+	CG	CGC	1	2	4	2	MGG_17505T0(Y):AAA family ATPase			0.333333
supercont8.5	3717980	-	CG	CGG	1	2	2	2	MGG_11636T0(Y):serine/threonine protein kinase			0.5
supercont8.5	3797654	+	CG	CGC	1	3	14	3	MGG_17513T0(N):delta-1-pyrroline-5-carboxylate dehydrogenase			0.176471
supercont8.5	3851809	-	CG	CGG	1	2	6	2	MGG_11649T0(Y):PX domain-containing protein			0.25
supercont8.5	3939786	-	CG	CGA	1	2	6	2	MGG_00150T0(N):hypothetical protein			0.25
supercont8.5	4040242	+	CG	CGC	1	2	4	2	MGG_00129T0(Y):hypothetical protein			0.333333
supercont8.5	4040739	-	CG	CGC	1	2	2	2	MGG_00129T0(Y):hypothetical protein			0.5
supercont8.5	4416709	-	CG	CGT	1	3	14	3	MGG_00020T0(N):hypothetical protein			0.176471
supercont8.5	4429675	-	CG	CGC	1	2	6	2	MGG_00016T0(N):2-epi-5-epi-valiolone synthase			0.25
supercont8.6	44713	-	CG	CGG	1	2	2	2	MGG_08813T0(N):acetyl transferase	MGG_08814T0(Y):dihydroorotate dehydrogenase		0.5
supercont8.6	126746	-	CG	CGC	1	2	4	2	MGG_08786T0(N):hypothetical protein			0.333333
supercont8.6	128271	+	CG	CGG	1	2	4	2	MGG_08785T0(N):X-Pro dipeptidyl-peptidase			0.333333
supercont8.6	173802	+	CG	CGA	1	2	4	2	MGG_08770T0(N):hypothetical protein			0.333333
supercont8.6	174240	-	CG	CGG	1	2	4	2	MGG_08770T0(N):hypothetical protein			0.333333
supercont8.6	182742	+	CG	CGT	1	2	4	2	MGG_14134T0(N):hypothetical protein			0.333333
supercont8.6	228870	+	CG	CGA	1	3	18	3	MGG_08759T0(Y):hypothetical protein			0.142857
supercont8.6	281778	-	CG	CGA	1	2	4	2	MGG_08745T0(N):hypothetical protein			0.333333
supercont8.6	401389	+	CG	CGC	1	2	5	2	MGG_08705T0(Y):methyltransferase			0.285714
supercont8.6	404776	-	CG	CGG	1	2	4	2	MGG_08704T0(N):hypothetical protein			0.333333
supercont8.6	434532	-	CG	CGC	1	2	4	2	MGG_08696T0(Y):hypothetical protein			0.333333
supercont8.6	571638	+	CG	CGC	1	2	5	2	MGG_15366T0(N):hypothetical protein			0.285714
supercont8.6	612608	+	CG	CGT	1	3	20	3	MGG_01935T0(N):short chain dehydrogenase/reductase			0.130435
supercont8.6	690980	-	CG	CGG	1	2	6	2	MGG_01903T0(N):alpha/beta hydrolase			0.25
supercont8.6	864536	+	CG	CGG	1	3	10	3	MGG_10363T0(Y):hypothetical protein			0.230769
supercont8.6	1107869	+	CG	CGC	1	2	3	2	MGG_04340T0(Y):hypothetical protein			0.4
supercont8.6	1123482	+	CG	CGG	1	3	11	3	MGG_12214T0(Y):fatty acid synthase S-acetyltransferase			0.214286
supercont8.6	1207606	-	CG	CGG	1	2	5	2	MGG_17634T0(N):hypothetical protein			0.285714
supercont8.6	1450408	+	CG	CGC	1	2	3	2	MGG_14897T0(Y):polyketide synthase			0.4
supercont8.6	1453453	-	CG	CGC	1	3	13	3	MGG_14897T0(Y):polyketide synthase			0.1875
supercont8.6	1455878	+	CG	CGT	1	2	5	2	MGG_14897T0(Y):polyketide synthase			0.285714
supercont8.6	1572027	+	CG	CGC	1	3	14	3	MGG_04209T0(N):hypothetical protein			0.176471
supercont8.6	1680094	+	CG	CGG	1	3	7	2	MGG_04183T0(N):hypothetical protein			0.3
supercont8.6	1713230	-	CG	CGG	1	4	22	4	MGG_04175T0(Y):DNA repair protein rad18			0.153846
supercont8.6	1736975	+	CG	CGA	1	2	6	2	MGG_12162T0(N):riboflavin biosynthesis protein Rib7			0.25
supercont8.6	1776791	-	CG	CGC	1	2	6	2	MGG_17677T0(N):hypothetical protein			0.25
supercont8.6	1777851	+	CG	CGT	1	3	11	3	MGG_17677T0(N):hypothetical protein			0.214286
supercont8.6	1878946	-	CG	CGG	1	2	6	2	MGG_04122T0(Y):hypothetical protein			0.25
supercont8.6	2009456	+	CG	CGG	1	2	4	2	MGG_04089T0(N):hypothetical protein			0.333333
supercont8.6	2035469	-	CG	CGG	1	2	2	2	MGG_04078T0(Y):hypothetical protein			0.5
supercont8.6	2038422	-	CG	CGG	1	3	9	3	MGG_04077T0(Y):hypothetical protein			0.25
supercont8.6	2047723	+	CG	CGA	1	2	3	2	MGG_04073T0(Y):class III chitinase			0.4
supercont8.6	2058191	+	CG	CGG	1	2	6	2	MGG_17694T0(Y):hypothetical protein			0.25
supercont8.6	2219715	-	CG	CGC	1	2	6	2	MGG_04018T0(N):mitochondrial chaperone BCS1	MGG_04018T1(N):mitochondrial chaperone BCS1	MGG_04019T0(Y):transcription factor tau subunit sfc1	0.25
supercont8.6	2367732	+	CG	CGG	1	2	6	2	MGG_12122T0(N):CMGC/GSK protein kinase			0.25
supercont8.6	2432756	+	CG	CGA	1	2	5	2	MGG_03958T0(N):RuvB-like helicase 1			0.285714
supercont8.6	2850146	-	CG	CGG	1	2	2	2	MGG_03844T0(N):glycosyl hydrolase family 43 protein			0.5
supercont8.6	2864136	-	CG	CGC	1	2	6	2	MGG_03841T0(N):E3 ubiquitin-protein ligase UPL3			0.25
supercont8.6	2890257	-	CG	CGC	1	2	2	2	MGG_03834T0(N):hypothetical protein			0.5
supercont8.6	2959909	-	CG	CGC	1	2	4	2	MGG_03813T0(N):hypothetical protein			0.333333
supercont8.6	3155017	-	CG	CGC	1	2	6	2	MGG_03761T0(N):hypothetical protein			0.25
supercont8.6	3221881	+	CG	CGG	1	2	2	2	MGG_14372T0(Y):hypothetical protein			0.5
supercont8.6	3304420	-	CG	CGC	1	2	5	2	MGG_09431T0(Y):hypothetical protein			0.285714
supercont8.6	3323506	-	CG	CGT	1	2	5	2	MGG_09426T0(N):hypothetical protein			0.285714
supercont8.6	3438074	+	CG	CGC	1	2	2	2	MGG_09392T0(Y):hypothetical protein			0.5
supercont8.6	3462435	+	CG	CGG	1	2	5	2	MGG_09384T0(Y):hypothetical protein			0.285714
supercont8.6	3518162	+	CG	CGC	1	2	6	2	MGG_12009T0(N):hypothetical protein			0.25
supercont8.6	3528043	-	CG	CGA	1	2	6	2	MGG_09369T0(N):nuclear distribution protein pac-1a			0.25
supercont8.6	3589921	-	CG	CGC	1	2	4	2	MGG_09352T0(N):minor extracellular protease vpr			0.333333
supercont8.6	3693262	+	CG	CGT	1	3	17	3	MGG_17814T0(N):hypothetical protein			0.15
supercont8.6	3884277	-	CG	CGG	1	2	6	2	MGG_09851T0(N):hypothetical protein			0.25
supercont8.6	3891777	+	CG	CGC	1	2	6	2	MGG_09850T0(Y):GYF domain-containing protein			0.25
supercont8.6	3944805	+	CG	CGG	1	2	5	2	MGG_09838T0(N):sulfate transporter 4.1			0.285714
supercont8.6	3949322	-	CG	CGC	1	2	4	2	MGG_09837T0(N):vacuolar segregation protein pep7			0.333333
supercont8.6	4037054	+	CG	CGC	1	2	3	2	MGG_09812T0(Y):2-isopropylmalate synthase			0.4
supercont8.6	4097968	+	CG	CGG	1	4	17	3	MGG_09795T0(N):hypothetical protein			0.190476
supercont8.7	225892	-	CG	CGT	1	2	5	2	MGG_10289T0(Y):hypothetical protein			0.285714
supercont8.7	304136	-	CG	CGA	1	2	6	2	MGG_03102T0(N):hypothetical protein	MGG_03103T0(Y):high-affinity methionine permease		0.25
supercont8.7	327438	-	CG	CGA	1	2	3	2	MGG_03094T0(Y):triosephosphate isomerase			0.4
supercont8.7	337457	-	CG	CGC	1	2	4	2	MGG_03090T0(N):hypothetical protein			0.333333
supercont8.7	341254	-	CG	CGG	1	2	5	2	MGG_03089T0(Y):transmembrane BAX inhibitor domain-containing protein-containing protein 4			0.285714
supercont8.7	372677	-	CG	CGG	1	2	4	2	MGG_03078T0(N):hypothetical protein			0.333333
supercont8.7	414164	+	CG	CGC	1	2	5	2	MGG_03066T0(Y):hypothetical protein			0.285714
supercont8.7	454101	+	CG	CGG	1	3	12	3	MGG_03060T0(N):myosin type II heavy chain			0.2
supercont8.7	457346	+	CG	CGA	1	3	19	3	MGG_03059T0(Y):hypothetical protein			0.136364
supercont8.7	476785	+	CG	CGA	1	2	4	2	MGG_03054T0(N):hypothetical protein	MGG_03055T0(Y):hypothetical protein		0.333333
supercont8.7	477328	+	CG	CGC	1	3	17	3	MGG_03054T0(N):hypothetical protein			0.15
supercont8.7	503489	-	CG	CGT	1	2	6	2	MGG_03048T0(Y):hypothetical protein			0.25
supercont8.7	526411	-	CG	CGA	1	2	2	2	MGG_12530T0(N):histidine kinase G7			0.5
supercont8.7	583958	-	CG	CGC	1	2	4	2	MGG_03032T0(Y):hypothetical protein			0.333333
supercont8.7	695590	-	CG	CGG	1	3	20	3	MGG_03000T0(N):hypothetical protein			0.130435
supercont8.7	750874	+	CG	CGG	1	3	10	3	MGG_02986T0(N):DNA polymerase zeta catalytic subunit	MGG_02987T0(Y):para-nitrobenzyl esterase		0.230769
supercont8.7	863909	+	CG	CGT	1	2	6	2	MGG_02958T0(Y):hypothetical protein			0.25
supercont8.7	973095	-	CG	CGC	1	2	4	2	MGG_12560T0(N):hypothetical protein			0.333333
supercont8.7	993929	-	CG	CGC	1	2	6	2	MGG_02928T0(N):hypothetical protein			0.25
supercont8.7	1025196	+	CG	CGT	1	4	22	4	MGG_02921T0(N):hypothetical protein			0.153846
supercont8.7	1043477	-	CG	CGT	1	2	6	2	MGG_02916T0(Y):hypothetical protein			0.25
supercont8.7	1357754	-	CG	CGC	1	2	4	2	MGG_02831T0(N):hypothetical protein			0.333333
supercont8.7	1358933	+	CG	CGC	1	2	3	2	MGG_02831T0(N):hypothetical protein			0.4
supercont8.7	1568446	+	CG	CGC	1	3	16	3	MGG_02773T0(N):MADS box protein			0.157895
supercont8.7	1637905	+	CG	CGT	1	2	5	2	MGG_02756T0(Y):hypothetical protein			0.285714
supercont8.7	1739062	+	CG	CGC	1	2	6	2	MGG_17982T0(N):phosphopantothenate-cysteine ligase			0.25
supercont8.7	1881553	+	CG	CGC	1	2	4	2	MGG_12613T0(Y):polyketide synthase			0.333333
supercont8.7	1910361	-	CG	CGG	1	2	5	2	MGG_12617T0(N):hypothetical protein			0.285714
supercont8.7	1932310	+	CG	CGG	1	2	4	2	MGG_15021T0(N):hypothetical protein			0.333333
supercont8.7	2045948	-	CG	CGG	1	2	5	2	MGG_02655T0(Y):hypothetical protein			0.285714
supercont8.7	2085815	+	CG	CGC	1	3	17	3	MGG_02644T0(N):hypothetical protein			0.15
supercont8.7	2143276	+	CG	CGC	1	2	6	2	MGG_02626T0(Y):septin			0.25
supercont8.7	2408871	-	CG	CGC	1	3	17	3	MGG_02548T0(Y):hypothetical protein			0.15
supercont8.7	2452433	-	CG	CGG	1	3	15	3	MGG_12672T0(N):hypothetical protein			0.166667
supercont8.7	2452875	-	CG	CGC	1	2	2	2	MGG_12672T0(N):hypothetical protein			0.5
supercont8.7	2496265	+	CG	CGC	1	2	5	2	MGG_02529T0(N):hypothetical protein			0.285714
supercont8.7	2525044	-	CG	CGA	1	3	16	3	MGG_18039T0(Y):hypothetical protein			0.157895
supercont8.7	2676689	+	CG	CGC	1	3	13	3	MGG_15049T0(Y):hypothetical protein			0.1875
supercont8.7	2845328	+	CG	CGT	1	3	14	3	MGG_10573T0(Y):hypothetical protein			0.176471
supercont8.7	2856902	-	CG	CGA	1	2	6	2	MGG_10570T0(Y):hypothetical protein			0.25
supercont8.7	2871884	+	CG	CGA	1	2	5	2	MGG_10563T0(N):efflux pump	MGG_10563T1(N):efflux pump		0.285714
supercont8.7	3016041	+	CG	CGA	1	2	4	2	MGG_09668T0(N):gut esterase 1			0.333333
supercont8.7	3022293	+	CG	CGT	1	3	17	3	MGG_09666T0(Y):hypothetical protein			0.15
supercont8.7	3106064	-	CG	CGG	1	3	12	3	MGG_09640T0(N):alpha-amylase 1			0.2
supercont8.7	3122435	+	CG	CGG	1	3	5	2	MGG_14041T0(N):hypothetical protein			0.375
supercont8.7	3245556	-	CG	CGA	1	2	5	2	MGG_09607T0(Y):maltose permease MAL31			0.285714
supercont8.7	3248193	+	CG	CGC	1	2	6	2	MGG_14055T0(Y):hypothetical protein			0.25
supercont8.7	3276121	-	CG	CGG	1	2	5	2	MGG_09598T0(Y):hypothetical protein			0.285714
supercont8.7	3304692	-	CG	CGG	1	2	6	2	MGG_09589T0(N):polyketide synthase			0.25
supercont8.8	98832	-	CG	CGT	1	2	6	2	MGG_09130T0(Y):MFS transporter			0.25
supercont8.8	204177	-	CG	CGT	1	2	4	2	MGG_10277T0(Y):hypothetical protein			0.333333
supercont8.8	242468	-	CG	CGG	1	2	5	2	MGG_10267T0(Y):hypothetical protein			0.285714
supercont8.8	331274	+	CG	CGT	1	2	3	2	MGG_14184T0(N):hypothetical protein			0.4
supercont8.8	369828	-	CG	CGG	1	4	11	3	MGG_10233T0(N):hypothetical protein			0.266667
supercont8.8	369840	-	CG	CGG	1	3	8	3	MGG_10233T0(N):hypothetical protein			0.272727
supercont8.8	390693	-	CG	CGT	1	3	16	3	MGG_18127T0(N):hypothetical protein			0.157895
supercont8.1	33902	-	CHG	CAG	1	2	3	2	MGG_15983T0(N):hypothetical protein			0.4
supercont8.1	92349	+	CHG	CTG	1	2	6	2	MGG_14620T0(Y):CAMK/CAMKL protein kinase			0.25
supercont8.1	155313	-	CHG	CCG	1	2	5	2	MGG_01988T0(N):hypothetical protein			0.285714
supercont8.1	488468	+	CHG	CAG	1	3	15	3	MGG_02074T0(N):potassium/sodium efflux P-type ATPase			0.166667
supercont8.1	497938	+	CHG	CCG	1	2	4	2	MGG_02076T0(N):hypothetical protein	MGG_02076T1(N):hypothetical protein		0.333333
supercont8.1	541970	+	CHG	CTG	1	2	6	2	MGG_02093T0(N):polyamine transporter 2			0.25
supercont8.1	674514	+	CHG	CAG	1	2	6	2	MGG_02132T0(Y):hypothetical protein			0.25
supercont8.1	761900	-	CHG	CTG	7.17	3	16	3	MGG_02160T0(N):hypothetical protein			0.157895
supercont8.1	1035326	-	CHG	CCG	1	2	5	2	MGG_14367T0(Y):MFS transporter			0.285714
supercont8.1	1260019	+	CHG	CAG	1	3	7	2	MGG_02284T0(N):hypothetical protein			0.3
supercont8.1	1293648	+	CHG	CAG	1	3	5	2	MGG_02296T0(N):hypothetical protein			0.375
supercont8.1	1360071	+	CHG	CAG	1	2	6	2	MGG_16096T0(N):hypothetical protein			0.25
supercont8.1	1494950	-	CHG	CAG	1	3	15	3	MGG_02348T0(Y):multidrug resistance protein 3			0.166667
supercont8.1	1577274	+	CHG	CAG	1	2	2	2	MGG_02371T0(N):alcohol dehydrogenase			0.5
supercont8.1	1635170	+	CHG	CAG	1	2	6	2	MGG_02385T0(Y):hypothetical protein			0.25
supercont8.1	1693079	-	CHG	CTG	1	3	18	3	MGG_16116T0(Y):hypothetical protein			0.142857
supercont8.1	1706761	-	CHG	CAG	1	2	6	2	MGG_02398T0(N):DENN domain-containing protein			0.25
supercont8.1	1783568	-	CHG	CTG	1	2	6	2	MGG_02419T0(Y):guanine nucleotide exchange factor LTE1			0.25
supercont8.1	1804403	+	CHG	CAG	1	3	12	3	MGG_11913T0(N):hypothetical protein			0.2
supercont8.1	1965969	+	CHG	CTG	1	2	6	2	MGG_02464T0(N):vacuolar amino acid transporter 3			0.25
supercont8.1	2087438	+	CHG	CTG	1	2	6	2	MGG_11894T0(Y):hypothetical protein			0.25
supercont8.1	2088363	+	CHG	CCG	1	2	6	2	MGG_11893T0(Y):hypothetical protein			0.25
supercont8.1	2163761	-	CHG	CCG	1	3	18	3	MGG_02513T0(Y):hypothetical protein			0.142857
supercont8.1	2197819	+	CHG	CAG	1	3	18	3	MGG_11885T0(N):hypothetical protein			0.142857
supercont8.1	2211093	+	CHG	CAG	1	2	4	2	MGG_02526T0(Y):exportin-1			0.333333
supercont8.1	2260547	+	CHG	CAG	1	3	12	3	MGG_11882T0(Y):sensor protein zRas			0.2
supercont8.1	2263304	-	CHG	CAG	1	2	3	2	MGG_16145T0(N):hypothetical protein			0.4
supercont8.1	2283501	+	CHG	CAG	1	3	8	3	MGG_06649T0(N):EF hand domain-containing protein			0.272727
supercont8.1	2297809	+	CHG	CCG	1	2	3	2	MGG_06653T0(Y):hypothetical protein			0.4
supercont8.1	2304207	-	CHG	CAG	1	2	5	2	MGG_16149T0(N):ADP,ATP carrier protein			0.285714
supercont8.1	2313476	+	CHG	CAG	1	2	4	2	MGG_06661T0(N):MFS transporter			0.333333
supercont8.1	2382913	+	CHG	CAG	1	2	5	2	MGG_06683T0(Y):hypothetical protein			0.285714
supercont8.1	2455983	-	CHG	CCG	1	3	18	3	MGG_14583T0(N):DIL and Ankyrin domain-containing protein			0.142857
supercont8.1	2481512	-	CHG	CAG	1	2	5	2	MGG_11870T0(N):hypothetical protein			0.285714
supercont8.1	2493113	-	CHG	CAG	1	2	6	2	MGG_06713T0(N):hypothetical protein			0.25
supercont8.1	2568135	+	CHG	CAG	1	3	19	3	MGG_06739T0(N):hypothetical protein			0.136364
supercont8.1	2576408	-	CHG	CCG	1	2	5	2	MGG_06741T0(N):hypothetical protein			0.285714
supercont8.1	2897912	+	CHG	CCG	1	2	6	2	MGG_16182T0(Y):hypothetical protein			0.25
supercont8.1	3110854	+	CHG	CAG	1	3	10	3	MGG_06882T0(Y):hypothetical protein			0.230769
supercont8.1	3119460	+	CHG	CAG	1	2	6	2	MGG_11801T0(Y):AP-1 complex subunit gamma-1			0.25
supercont8.1	3205689	-	CHG	CAG	1	2	3	2	MGG_06905T0(N):protein transporter sec73			0.4
supercont8.1	3318052	+	CHG	CAG	1	3	17	3	MGG_06937T0(N):NIF domain-containing protein			0.15
supercont8.1	3631485	+	CHG	CAG	1	3	7	2	MGG_09175T0(Y):beta-lactamase			0.3
supercont8.1	3666997	-	CHG	CAG	1	3	19	3	MGG_09186T0(Y):hypothetical protein	MGG_09186T1(Y):hypothetical protein		0.136364
supercont8.1	3719389	+	CHG	CAG	1	3	17	3	MGG_09200T0(N):zinc finger protein			0.15
supercont8.1	3834004	-	CHG	CCG	1	3	19	3	MGG_11761T0(N):hypothetical protein			0.136364
supercont8.1	3836267	-	CHG	CAG	1	2	5	2	MGG_11761T0(N):hypothetical protein			0.285714
supercont8.1	3842758	-	CHG	CAG	1	2	5	2	MGG_14552T0(N):endonuclease/exonuclease/phosphatase			0.285714
supercont8.1	3858138	+	CHG	CAG	1	2	6	2	MGG_11758T0(Y):hypothetical protein			0.25
supercont8.1	3945159	-	CHG	CTG	1	2	6	2	MGG_09256T0(N):hypothetical protein			0.25
supercont8.1	4075743	-	CHG	CCG	1	2	5	2	MGG_09276T0(Y):hypothetical protein			0.285714
supercont8.1	4110047	-	CHG	CAG	1	3	11	3	MGG_14629T0(N):hypothetical protein			0.214286
supercont8.1	4172349	-	CHG	CAG	1	2	5	2	MGG_09307T0(Y):hexose transporter			0.285714
supercont8.1	4294083	+	CHG	CAG	1	3	14	3	MGG_09906T0(Y):mitochondrial phosphate carrier protein 2			0.176471
supercont8.1	4342871	-	CHG	CAG	1	3	9	3	MGG_09919T0(Y):amino transferase			0.25
supercont8.1	4355059	+	CHG	CAG	1	2	6	2	MGG_09923T0(Y):hypothetical protein			0.25
supercont8.1	4422752	-	CHG	CAG	1	3	19	3	MGG_09941T0(Y):nod factor export ATP-binding protein I			0.136364
supercont8.1	4434618	-	CHG	CAG	1	3	10	3	MGG_11716T0(N):histone acetyltransferase GCN5			0.230769
supercont8.1	4455001	+	CHG	CAG	1	3	17	3	MGG_09949T0(N):oxysterol-binding protein			0.15
supercont8.1	4495469	-	CHG	CTG	1	3	6	2	MGG_09956T0(N):PRO41 protein			0.333333
supercont8.1	4596374	-	CHG	CAG	1	2	5	2	MGG_11701T0(Y):hypothetical protein	MGG_15479T0(N):hypothetical protein		0.285714
supercont8.1	4689142	+	CHG	CAG	1	2	5	2	MGG_16315T0(Y):hypothetical protein			0.285714
supercont8.1	4744248	+	CHG	CTG	1	4	6	2	MGG_10528T0(N):zinc binuclear cluster-type protein			0.4
supercont8.1	4759383	+	CHG	CCG	1	3	3	2	MGG_10532T0(N):necrosis and ethylene inducing peptide			0.5
supercont8.1	4874368	-	CHG	CTG	1	3	16	3	MGG_05341T0(Y):hypothetical protein			0.157895
supercont8.1	4946376	+	CHG	CCG	1	3	20	3	MGG_13020T0(N):glucose-repressible alcohol dehydrogenase transcriptional effector			0.130435
supercont8.1	4970712	+	CHG	CTG	1	2	5	2	MGG_05367T0(Y):glutathione transferase omega-1			0.285714
supercont8.1	4988617	+	CHG	CTG	1	2	6	2	MGG_13025T0(Y):hypothetical protein			0.25
supercont8.1	5133440	+	CHG	CAG	1	3	12	3	MGG_16355T0(Y):hypothetical protein			0.2
supercont8.1	5477879	-	CHG	CAG	1	2	5	2	MGG_13101T0(N):hypothetical protein			0.285714
supercont8.1	5617326	+	CHG	CCG	1	2	6	2	MGG_05555T0(Y):xenobiotic compound monooxygenase			0.25
supercont8.1	5707125	-	CHG	CCG	1	2	5	2	MGG_05580T0(N):CAIB/BAIF family enzyme			0.285714
supercont8.1	5822127	-	CHG	CAG	1	3	19	3	MGG_15156T0(Y):phosphatidylinositol 3-kinase tor2			0.136364
supercont8.1	5843747	+	CHG	CCG	1	2	6	2	MGG_16420T0(Y):hypothetical protein			0.25
supercont8.1	5883105	-	CHG	CAG	1	2	5	2	MGG_05623T0(N):solute carrier family 25 member 38			0.285714
supercont8.1	5900727	+	CHG	CTG	1	2	6	2	MGG_16427T0(Y):hypothetical protein			0.25
supercont8.1	5993069	+	CHG	CCG	1	3	15	3	MGG_05654T0(Y):hypothetical protein			0.166667
supercont8.1	5995376	+	CHG	CAG	1	2	5	2	MGG_05655T0(Y):hypothetical protein			0.285714
supercont8.1	6094496	-	CHG	CAG	1	3	16	3	MGG_05678T0(N):hypothetical protein			0.157895
supercont8.1	6098475	-	CHG	CCG	1	2	5	2	MGG_05680T0(N):hypothetical protein			0.285714
supercont8.1	6426343	-	CHG	CTG	1	2	2	2	MGG_13177T0(Y):hypothetical protein			0.5
supercont8.1	6491131	-	CHG	CAG	1	2	5	2	MGG_10605T0(N):kelch repeats protein			0.285714
supercont8.1	6491498	-	CHG	CAG	1	2	3	2	MGG_10605T0(N):kelch repeats protein			0.4
supercont8.1	6663177	+	CHG	CAG	1	3	18	3	MGG_16486T0(Y):hypothetical protein			0.142857
supercont8.1	6728419	+	CHG	CAG	1	2	4	2	MGG_04778T0(Y):hypothetical protein			0.333333
supercont8.1	6922297	-	CHG	CAG	1	4	25	4	MGG_04708T1(N):hypothetical protein	MGG_04708T0(N):hypothetical protein		0.137931
supercont8.1	7099619	-	CHG	CAG	1	3	17	3	MGG_04609T0(Y):hypothetical protein			0.15
supercont8.1	7144504	+	CHG	CCG	1	2	3	2	MGG_04590T0(Y):acetyl-coenzyme A synthetase			0.4
supercont8.1	7246326	-	CHG	CAG	1	3	11	3	MGG_04548T0(Y):4-coumarate-CoA ligase			0.214286
supercont8.1	7248500	+	CHG	CAG	1	2	5	2	MGG_04547T0(N):endoglucanase II			0.285714
supercont8.1	7335070	+	CHG	CAG	1	3	14	3	MGG_04486T0(Y):autophagy-like protein 11			0.176471
supercont8.1	7341910	+	CHG	CTG	1	3	19	3	MGG_04483T0(N):mitochondrial carrier protein			0.136364
supercont8.1	7370238	+	CHG	CTG	1	2	6	2	MGG_04477T0(Y):DNA-directed RNA polymerase III subunit RPC1			0.25
supercont8.1	7385635	+	CHG	CTG	1	2	5	2	MGG_04472T0(N):hypothetical protein			0.285714
supercont8.1	7389984	+	CHG	CAG	1	2	6	2	MGG_04471T0(N):hypothetical protein			0.25
supercont8.1	7492138	-	CHG	CCG	1	2	6	2	MGG_04394T0(Y):hypothetical protein			0.25
supercont8.1	7661171	+	CHG	CAG	1	2	4	2	MGG_08645T0(N):hypothetical protein			0.333333
supercont8.1	7662133	+	CHG	CAG	1	3	17	3	MGG_08645T0(N):hypothetical protein			0.15
supercont8.1	7664338	-	CHG	CAG	1	3	14	3	MGG_08646T0(Y):DNA replication licensing factor mcm5			0.176471
supercont8.2	78701	+	CHG	CTG	1	2	6	2	MGG_10747T0(Y):hypothetical protein			0.25
supercont8.2	204637	-	CHG	CAG	1	2	6	2	MGG_15408T0(Y):hypothetical protein			0.25
supercont8.2	284779	+	CHG	CCG	1	3	18	3	MGG_15515T0(Y):predicted protein			0.142857
supercont8.2	357433	+	CHG	CAG	1	2	6	2	MGG_10473T0(N):CFEM domain-containing protein			0.25
supercont8.2	407924	+	CHG	CAG	1	2	6	2	MGG_10489T0(N):phosphoglycerate mutase			0.25
supercont8.2	412004	-	CHG	CCG	1	3	8	3	MGG_10490T0(Y):GPI-anchor transamidase			0.272727
supercont8.2	550878	-	CHG	CTG	1	2	3	2	MGG_10821T0(N):hypothetical protein			0.4
supercont8.2	559297	+	CHG	CAG	1	2	6	2	MGG_11064T0(N):hypothetical protein			0.25
supercont8.2	663729	+	CHG	CAG	1	2	4	2	MGG_04372T0(N):hypothetical protein			0.333333
supercont8.2	671531	-	CHG	CTG	1	3	19	3	MGG_04375T0(N):hypothetical protein			0.136364
supercont8.2	713102	-	CHG	CCG	1	2	5	2	MGG_15535T0(Y):hypothetical protein			0.285714
supercont8.2	858428	-	CHG	CAG	1	2	4	2	MGG_04459T0(N):hypothetical protein			0.333333
supercont8.2	895949	+	CHG	CTG	1	2	5	2	MGG_04520T0(Y):hypothetical protein			0.285714
supercont8.2	917457	-	CHG	CTG	1	2	5	2	MGG_04525T0(N):hypothetical protein			0.285714
supercont8.2	952858	+	CHG	CTG	1	2	6	2	MGG_04536T0(Y):hypothetical protein	MGG_04536T1(Y):hypothetical protein		0.25
supercont8.2	953628	-	CHG	CAG	1	2	6	2	MGG_04536T0(Y):hypothetical protein	MGG_04536T1(Y):hypothetical protein		0.25
supercont8.2	1031651	+	CHG	CTG	1	2	5	2	MGG_11383T0(N):phosphoacetylglucosamine mutase			0.285714
supercont8.2	1052416	+	CHG	CAG	1	3	18	3	MGG_04589T0(N):chromodomain helicase DNA binding protein			0.142857
supercont8.2	1091837	-	CHG	CTG	1	3	19	3	MGG_04613T0(Y):ATP-binding domain-containing protein 3	MGG_04614T0(N):hypothetical protein		0.136364
supercont8.2	1103433	-	CHG	CAG	1	2	5	2	MGG_04617T0(Y):hypothetical protein			0.285714
supercont8.2	1191185	+	CHG	CCG	1	2	5	2	MGG_04662T0(Y):hypothetical protein			0.285714
supercont8.2	1309880	-	CHG	CAG	1	2	6	2	MGG_15566T0(Y):hypothetical protein			0.25
supercont8.2	1411154	-	CHG	CAG	1	3	17	3	MGG_04773T0(Y):oligosaccharyl transferase STT3 subunit			0.15
supercont8.2	1432589	-	CHG	CAG	1	3	18	3	MGG_15572T0(Y):hypothetical protein			0.142857
supercont8.2	1509647	+	CHG	CAG	1	2	6	2	MGG_04828T0(Y):hypothetical protein			0.25
supercont8.2	1517221	+	CHG	CCG	1	2	3	2	MGG_04831T0(N):hypothetical protein			0.4
supercont8.2	1529005	+	CHG	CAG	1	2	6	2	MGG_04835T0(Y):hypothetical protein			0.25
supercont8.2	1531906	+	CHG	CCG	1	3	5	2	MGG_04836T0(N):hypothetical protein			0.375
supercont8.2	1633815	+	CHG	CAG	1	2	2	2	MGG_10154T0(Y):hypothetical protein			0.5
supercont8.2	1673336	-	CHG	CAG	1	2	6	2	MGG_10181T0(N):RAN protein kinase			0.25
supercont8.2	1709880	+	CHG	CAG	1	3	13	3	MGG_10192T0(N):eukaryotic translation initiation factor 3 subunit A			0.1875
supercont8.2	1750900	-	CHG	CCG	1	3	8	3	MGG_10200T0(N):OPT family small oligopeptide transporter			0.272727
supercont8.2	1766380	-	CHG	CAG	1	3	10	3	MGG_08821T0(Y):hypothetical protein			0.230769
supercont8.2	1809339	+	CHG	CAG	1	3	13	3	MGG_08833T0(N):hypothetical protein			0.1875
supercont8.2	1916360	+	CHG	CAG	1	2	6	2	MGG_11326T0(Y):NAK protein kinase			0.25
supercont8.2	2001959	-	CHG	CAG	1	3	9	3	MGG_08888T0(Y):hypothetical protein			0.25
supercont8.2	2060886	-	CHG	CCG	1	3	17	3	MGG_08905T0(Y):triosephosphate isomerase			0.15
supercont8.2	2090193	-	CHG	CAG	1	3	15	3	MGG_08912T0(N):hypothetical protein			0.166667
supercont8.2	2090253	+	CHG	CAG	1	3	20	3	MGG_08912T0(N):hypothetical protein			0.130435
supercont8.2	2306923	-	CHG	CCG	1	3	17	3	MGG_15623T0(Y):hypothetical protein			0.15
supercont8.2	2361704	+	CHG	CAG	1	3	16	3	MGG_08981T0(N):hypothetical protein			0.157895
supercont8.2	2469167	-	CHG	CCG	1	2	4	2	MGG_01166T0(Y):hypothetical protein			0.333333
supercont8.2	2614895	+	CHG	CAG	1	3	17	3	MGG_01198T0(N):GPI-anchored wall transfer protein 1			0.15
supercont8.2	2651830	+	CHG	CAG	1	3	19	3	MGG_01206T0(Y):hypothetical protein			0.136364
supercont8.2	2665544	-	CHG	CAG	1	2	4	2	MGG_01209T0(N):hypothetical protein			0.333333
supercont8.2	2791590	+	CHG	CAG	1	3	13	3	MGG_01236T0(N):WD repeat-containing protein slp1			0.1875
supercont8.2	2831025	+	CHG	CAG	1	2	6	2	MGG_01245T0(N):endoplasmic reticulum-Golgi intermediate compartment protein 3			0.25
supercont8.2	2845008	+	CHG	CAG	1	2	3	2	MGG_14773T0(N):AGC/AKT protein kinase			0.4
supercont8.2	2953171	-	CHG	CCG	1	2	6	2	MGG_01279T0(Y):CAMK/CAMKL/KIN1 protein kinase			0.25
supercont8.2	2957247	+	CHG	CTG	1	2	6	2	MGG_01281T0(Y):glycerol kinase			0.25
supercont8.2	2972618	+	CHG	CAG	1	4	8	3	MGG_15661T0(N):hypothetical protein			0.333333
supercont8.2	2994656	-	CHG	CAG	1	3	18	3	MGG_01290T0(Y):nicotinamide mononucleotide adenylyl transferase			0.142857
supercont8.2	3011975	+	CHG	CAG	1	3	20	3	MGG_01295T0(N):methylene-fatty-acyl-phospholipid synthase			0.130435
supercont8.2	3076658	-	CHG	CAG	1	3	17	3	MGG_15668T0(N):hypothetical protein			0.15
supercont8.2	3125134	-	CHG	CAG	1	2	6	2	MGG_11231T0(Y):hypothetical protein			0.25
supercont8.2	3249066	-	CHG	CAG	1	2	6	2	MGG_01361T0(N):PHO85 cyclin-1			0.25
supercont8.2	3249249	+	CHG	CAG	1	3	6	2	MGG_01361T0(N):PHO85 cyclin-1			0.333333
supercont8.2	3270869	+	CHG	CAG	1	2	6	2	MGG_11223T0(N):enoyl-CoA hydratase/isomerase			0.25
supercont8.2	3290928	+	CHG	CAG	1	2	5	2	MGG_01370T0(Y):vacuolar protein sorting-associated protein 70			0.285714
supercont8.2	3291342	-	CHG	CAG	1	3	17	3	MGG_01370T0(Y):vacuolar protein sorting-associated protein 70			0.15
supercont8.2	3374168	+	CHG	CAG	1	2	5	2	MGG_01393T0(N):serine/threonine protein kinase			0.285714
supercont8.2	3464650	+	CHG	CTG	1	3	14	3	MGG_01419T0(Y):small nuclear ribonucleoprotein U1a			0.176471
supercont8.2	3486551	+	CHG	CAG	1	3	19	3	MGG_01425T0(N):hypothetical protein			0.136364
supercont8.2	3767247	-	CHG	CAG	1	3	20	3	MGG_01493T0(Y):hypothetical protein			0.130435
supercont8.2	3829273	-	CHG	CTG	1	2	6	2	MGG_15719T0(Y):hypothetical protein			0.25
supercont8.2	3829427	-	CHG	CAG	1	2	2	2	MGG_15719T0(Y):hypothetical protein			0.5
supercont8.2	3925066	+	CHG	CCG	1	3	19	3	MGG_01534T0(Y):hypothetical protein			0.136364
supercont8.2	3928328	-	CHG	CCG	1	2	3	2	MGG_01535T0(N):pyridoxamine 5'-phosphate oxidase			0.4
supercont8.2	3942795	+	CHG	CAG	1	2	6	2	MGG_01538T0(Y):hypothetical protein			0.25
supercont8.2	4014423	-	CHG	CAG	1	2	3	2	MGG_01562T0(Y):hypothetical protein			0.4
supercont8.2	4034811	-	CHG	CCG	1	2	6	2	MGG_01567T0(Y):hypothetical protein			0.25
supercont8.2	4107888	-	CHG	CAG	1	2	3	2	MGG_01588T0(N):14-3-3 family protein			0.4
supercont8.2	4114475	-	CHG	CTG	1	2	6	2	MGG_01591T0(Y):hypothetical protein			0.25
supercont8.2	4135988	+	CHG	CAG	1	4	25	4	MGG_01597T0(N):ARF GTPase activator			0.137931
supercont8.2	4152345	+	CHG	CAG	1	2	6	2	MGG_01601T0(N):hypothetical protein			0.25
supercont8.2	4202158	+	CHG	CAG	1	3	12	3	MGG_01616T0(Y):hypothetical protein			0.2
supercont8.2	4285259	+	CHG	CCG	1	2	4	2	MGG_01636T0(Y):Fso1			0.333333
supercont8.2	4394050	-	CHG	CAG	1	2	6	2	MGG_01668T0(N):hypothetical protein			0.25
supercont8.2	4703801	-	CHG	CAG	1	2	5	2	MGG_01752T0(Y):hypothetical protein			0.285714
supercont8.2	4752265	-	CHG	CTG	1	2	6	2	MGG_01763T0(N):hypothetical protein			0.25
supercont8.2	4861184	+	CHG	CTG	1	2	6	2	MGG_01794T0(N):hypothetical protein			0.25
supercont8.2	4908055	+	CHG	CCG	1	2	6	2	MGG_01805T0(Y):hypothetical protein			0.25
supercont8.2	4941026	+	CHG	CTG	1	2	6	2	MGG_01815T0(Y):spindle pole body component alp6			0.25
supercont8.2	4957524	+	CHG	CAG	1	3	15	3	MGG_11132T0(Y):hypothetical protein			0.166667
supercont8.2	5000112	-	CHG	CAG	1	3	14	3	MGG_11129T0(Y):caffeine-induced death protein 1			0.176471
supercont8.2	5007042	+	CHG	CCG	1	3	12	3	MGG_01828T0(N):ribose-phosphate pyrophosphokinase 1			0.2
supercont8.2	5077688	+	CHG	CTG	1	2	5	2	MGG_01846T0(N):AP-3 complex beta3B subunit			0.285714
supercont8.2	5078340	-	CHG	CTG	1	3	12	3	MGG_01846T0(N):AP-3 complex beta3B subunit			0.2
supercont8.2	5098187	-	CHG	CAG	1	2	4	2	MGG_01852T0(Y):hypothetical protein			0.333333
supercont8.2	5112524	-	CHG	CTG	1	2	6	2	MGG_11124T0(N):Na(+)/H(+) antiporter			0.25
supercont8.2	5123025	-	CHG	CAG	1	3	16	3	MGG_01857T0(N):hypothetical protein			0.157895
supercont8.2	5175432	-	CHG	CAG	1	5	7	2	MGG_01873T0(N):hypothetical protein			0.416667
supercont8.2	5405837	+	CHG	CAG	1	3	7	2	MGG_08010T0(N):dolichyl-P-Man:Man(5)GlcNAc(2)-PP-dolichyl mannosyltransferase			0.3
supercont8.2	5410613	+	CHG	CAG	1	2	6	2	MGG_08012T0(N):UDP-glucose 4-epimerase			0.25
supercont8.2	5428323	-	CHG	CTG	1	3	18	3	MGG_08016T0(N):retinal pigment epithelial membrane family protein			0.142857
supercont8.2	5449346	-	CHG	CAG	1	2	5	2	MGG_15803T0(N):hypothetical protein			0.285714
supercont8.2	5552955	-	CHG	CAG	1	3	19	3	MGG_08056T0(Y):purine permease			0.136364
supercont8.2	5613926	-	CHG	CAG	1	2	6	2	MGG_15053T0(N):histone-lysine N-methyltransferase			0.25
supercont8.2	5934329	+	CHG	CAG	1	3	13	3	MGG_08169T0(Y):U4/U6.U5 tri-snRNP-associated protein 2			0.1875
supercont8.2	6196102	-	CHG	CAG	1	3	13	3	MGG_07051T0(N):neutral ceramidase			0.1875
supercont8.2	6207081	+	CHG	CAG	1	2	6	2	MGG_07055T0(Y):hypothetical protein			0.25
supercont8.2	6218907	-	CHG	CCG	1	2	5	2	MGG_07059T0(Y):pre-mRNA-splicing factor ATP-dependent RNA helicase prp22			0.285714
supercont8.2	6274698	-	CHG	CTG	1	2	5	2	MGG_07074T0(N):cystathionine beta-lyase			0.285714
supercont8.2	6294608	+	CHG	CAG	1	3	7	2	MGG_07083T0(N):hypothetical protein			0.3
supercont8.2	6376350	+	CHG	CAG	1	3	6	2	MGG_07103T0(Y):hypothetical protein			0.333333
supercont8.2	6390185	+	CHG	CTG	1	2	6	2	MGG_12345T0(N):Sec1 family superfamily protein			0.25
supercont8.2	6402048	+	CHG	CCG	1	3	17	3	MGG_15078T0(N):hypothetical protein			0.15
supercont8.2	6407825	-	CHG	CAG	1	3	17	3	MGG_07115T0(Y):thioredoxin-like protein 4A			0.15
supercont8.2	6471821	+	CHG	CAG	1	3	14	3	MGG_07126T0(N):hypothetical protein			0.176471
supercont8.2	6500876	+	CHG	CAG	1	3	14	3	MGG_07136T0(Y):nucleolar GTP-binding protein 1			0.176471
supercont8.2	6507812	+	CHG	CCG	1	3	15	3	MGG_15861T0(N):hypothetical protein			0.166667
supercont8.2	6558126	-	CHG	CAG	1	2	6	2	MGG_07151T0(Y):phosphatidylinositol 4-kinase type II subunit alpha			0.25
supercont8.2	6580189	+	CHG	CAG	1	2	6	2	MGG_07156T0(Y):hypothetical protein	MGG_07157T0(N):MFS sugar transporter		0.25
supercont8.2	6580472	-	CHG	CTG	1	2	5	2	MGG_07157T0(N):MFS sugar transporter			0.285714
supercont8.2	6712582	-	CHG	CAG	1	2	6	2	MGG_07195T0(N):O-acetylhomoserine			0.25
supercont8.2	6771163	+	CHG	CAG	1	3	17	3	MGG_12377T0(Y):phytochrome-1			0.15
supercont8.2	6781622	+	CHG	CAG	1	2	6	2	MGG_07210T0(N):hypothetical protein			0.25
supercont8.2	6860183	-	CHG	CAG	1	2	6	2	MGG_07222T0(Y):DNA polymerase epsilon subunit B			0.25
supercont8.2	6914096	+	CHG	CAG	1	3	17	3	MGG_15885T0(N):hypothetical protein			0.15
supercont8.2	6979855	-	CHG	CAG	1	2	6	2	MGG_07258T0(N):U3 small nucleolar ribonucleoprotein mpp10			0.25
supercont8.2	7059769	-	CHG	CAG	1	2	6	2	MGG_07276T0(Y):hypothetical protein			0.25
supercont8.2	7094397	+	CHG	CAG	1	3	13	3	MGG_07283T0(Y):Ulp1 protease			0.1875
supercont8.2	7134573	+	CHG	CCG	1	2	5	2	MGG_07294T0(N):feruloyl esterase B			0.285714
supercont8.2	7140064	-	CHG	CTG	1	2	6	2	MGG_07296T0(Y):membrane transporter			0.25
supercont8.2	7148880	-	CHG	CCG	1	2	3	2	MGG_07300T0(N):cellulose-growth-specific protein			0.4
supercont8.2	7281539	-	CHG	CAG	1	4	25	4	MGG_07331T0(N):1,3-beta-glucanosyltransferase gel1			0.137931
supercont8.2	7308454	+	CHG	CAG	1	2	5	2	MGG_07338T0(Y):nuclear envelope pore membrane protein POM 121	MGG_07338T1(Y):nuclear envelope pore membrane protein POM 121		0.285714
supercont8.2	7350680	+	CHG	CCG	1	2	5	2	MGG_07348T0(N):hypothetical protein			0.285714
supercont8.2	7354042	-	CHG	CAG	1	2	4	2	MGG_07350T0(N):hypothetical protein			0.333333
supercont8.2	7597782	-	CHG	CAG	1	2	5	2	MGG_12447T0(N):polyketide synthase/peptide synthetase			0.285714
supercont8.2	7649313	+	CHG	CTG	1	2	6	2	MGG_15097T0(Y):polyketide synthase			0.25
supercont8.2	7757162	+	CHG	CTG	1	2	5	2	MGG_15937T0(N):hypothetical protein			0.285714
supercont8.2	7792794	-	CHG	CTG	1	2	5	2	MGG_08335T0(N):hypothetical protein			0.285714
supercont8.2	7823424	-	CHG	CAG	1	2	5	2	MGG_08323T0(Y):mitochondrial large ribosomal subunit			0.285714
supercont8.2	7898719	-	CHG	CAG	1	2	6	2	MGG_08315T0(N):1-phosphatidylinositol-4,5-bisphosphate phosphodiesterase delta-1			0.25
supercont8.2	7918843	-	CHG	CTG	1	2	4	2	MGG_08309T0(Y):multidrug resistance-associated protein 2			0.333333
supercont8.2	7944124	+	CHG	CTG	1	2	6	2	MGG_12473T0(N):nitrogen metabolic regulation protein			0.25
supercont8.2	8152280	+	CHG	CAG	1	2	4	2	MGG_08239T0(N):hypothetical protein			0.333333
supercont8.2	8168547	-	CHG	CAG	1	3	9	3	MGG_08236T0(N):polyketide synthase			0.25
supercont8.3	133711	-	CHG	CTG	1	3	18	3	MGG_16590T0(Y):hypothetical protein			0.142857
supercont8.3	158716	-	CHG	CCG	1	2	4	2	MGG_09098T0(N):endo-1,4-beta-xylanase			0.333333
supercont8.3	165099	+	CHG	CAG	1	2	3	2	MGG_09100T0(Y):cutinase			0.4
supercont8.3	235743	-	CHG	CAG	1	2	5	2	MGG_16595T0(Y):hypothetical protein			0.285714
supercont8.3	678168	-	CHG	CAG	1	2	5	2	MGG_07448T0(N):hypothetical protein			0.285714
supercont8.3	755701	+	CHG	CAG	1	2	5	2	MGG_07472T0(Y):pre-mRNA-processing protein 45			0.285714
supercont8.3	762073	+	CHG	CAG	1	2	3	2	MGG_07474T0(N):cyclase/dehydrase			0.4
supercont8.3	773091	+	CHG	CTG	1	2	6	2	MGG_07477T0(N):tRNA-guanine transglycosylase			0.25
supercont8.3	909387	+	CHG	CTG	1	2	4	2	MGG_07521T0(Y):hypothetical protein			0.333333
supercont8.3	1049788	+	CHG	CAG	1	3	9	3	MGG_07565T0(Y):hypothetical protein			0.25
supercont8.3	1060683	-	CHG	CAG	1	2	6	2	MGG_07568T0(N):hypothetical protein			0.25
supercont8.3	1091187	-	CHG	CTG	1	2	6	2	MGG_07577T0(N):hypothetical protein			0.25
supercont8.3	1109523	+	CHG	CAG	1	3	13	3	MGG_16660T0(N):hypothetical protein			0.1875
supercont8.3	1174720	+	CHG	CTG	1	2	5	2	MGG_07604T0(Y):hypothetical protein			0.285714
supercont8.3	1424758	-	CHG	CAG	1	2	6	2	MGG_07662T0(N):hypothetical protein			0.25
supercont8.3	1425810	-	CHG	CAG	1	2	6	2	MGG_07662T0(N):hypothetical protein			0.25
supercont8.3	1502402	-	CHG	CAG	1	3	19	3	MGG_07681T0(N):hypothetical protein			0.136364
supercont8.3	1514277	-	CHG	CAG	1	2	4	2	MGG_13455T0(Y):hypothetical protein			0.333333
supercont8.3	1842914	+	CHG	CAG	1	2	4	2	MGG_05889T0(N):lactose permease			0.333333
supercont8.3	1908403	-	CHG	CAG	1	3	10	3	MGG_13277T0(Y):hypothetical protein			0.230769
supercont8.3	2025724	-	CHG	CAG	1	3	7	2	MGG_05933T0(N):patatin family phospholipase			0.3
supercont8.3	2034968	+	CHG	CTG	1	2	3	2	MGG_05936T0(N):hypothetical protein			0.4
supercont8.3	2239391	-	CHG	CCG	1	3	11	3	MGG_16734T0(N):autophagy-like protein 2			0.214286
supercont8.3	2399919	-	CHG	CTG	1	2	4	2	MGG_06052T0(N):hypothetical protein			0.333333
supercont8.3	2437635	+	CHG	CAG	1	2	6	2	MGG_06063T0(Y):nonsense-mediated mRNA decay factor			0.25
supercont8.3	2517972	-	CHG	CTG	1	2	6	2	MGG_06082T0(N):hypothetical protein			0.25
supercont8.3	2542818	-	CHG	CAG	1	2	5	2	MGG_06090T0(N):hypothetical protein			0.285714
supercont8.3	2563072	+	CHG	CAG	1	3	17	3	MGG_06097T0(N):mitochondrial import receptor subunit tom-20			0.15
supercont8.3	2573884	-	CHG	CAG	1	2	4	2	MGG_06100T0(N):VPS15 protein kinase			0.333333
supercont8.3	2592240	-	CHG	CAG	1	3	8	3	MGG_06103T0(Y):hypothetical protein			0.272727
supercont8.3	2633378	+	CHG	CAG	1	3	15	3	MGG_06118T0(N):hypothetical protein			0.166667
supercont8.3	2783324	+	CHG	CCG	1	3	17	3	MGG_06162T0(N):DNA topoisomerase 2			0.15
supercont8.3	2863775	-	CHG	CAG	1	2	2	2	MGG_06187T0(N):hypothetical protein			0.5
supercont8.3	3030575	-	CHG	CAG	1	3	9	3	MGG_05804T0(N):phospholipase D p1			0.25
supercont8.3	3052115	-	CHG	CCG	1	2	5	2	MGG_05811T0(N):hypothetical protein			0.285714
supercont8.3	3213619	+	CHG	CAG	1	3	15	3	MGG_13013T0(Y):chitin synthase 8			0.166667
supercont8.3	3330140	-	CHG	CCG	1	2	3	2	MGG_09541T0(N):gamma-glutamyltranspeptidase			0.4
supercont8.3	3342582	+	CHG	CAG	1	3	14	3	MGG_09537T0(N):MSF1 domain-containing protein			0.176471
supercont8.3	3372392	-	CHG	CAG	1	2	5	2	MGG_09526T0(N):hypothetical protein			0.285714
supercont8.3	3522474	-	CHG	CAG	1	2	5	2	MGG_09484T0(N):hypothetical protein			0.285714
supercont8.3	3540018	-	CHG	CAG	1	3	18	3	MGG_09481T0(Y):leukotriene A-4 hydrolase			0.142857
supercont8.3	3634342	+	CHG	CCG	1	2	2	2	MGG_10961T0(N):hypothetical protein			0.5
supercont8.3	3714926	-	CHG	CTG	1	2	4	2	MGG_04852T0(N):phospholipid-transporting ATPase 1			0.333333
supercont8.3	3785115	-	CHG	CTG	1	2	4	2	MGG_04870T0(Y):hypothetical protein			0.333333
supercont8.3	3788778	+	CHG	CCG	1	3	7	2	MGG_04872T0(Y):cysteinyl-tRNA synthetase			0.3
supercont8.3	3816035	-	CHG	CAG	1	2	6	2	MGG_04881T0(Y):GTP-binding protein GTR1			0.25
supercont8.3	3833043	+	CHG	CAG	1	2	5	2	MGG_12972T0(Y):splicing factor 3a subunit 3			0.285714
supercont8.3	3863720	+	CHG	CAG	1	3	13	3	MGG_04891T0(Y):hypothetical protein			0.1875
supercont8.3	3875312	+	CHG	CAG	1	2	5	2	MGG_04895T0(N):isocitrate lyase			0.285714
supercont8.3	3960147	+	CHG	CAG	1	2	6	2	MGG_04921T0(Y):60S ribosomal protein L23			0.25
supercont8.3	4007445	-	CHG	CAG	1	2	5	2	MGG_04935T0(Y):integral membrane protein			0.285714
supercont8.3	4090769	+	CHG	CAG	1	3	14	3	MGG_04965T0(Y):hypothetical protein			0.176471
supercont8.3	4393352	-	CHG	CAG	1	3	10	3	MGG_16849T0(Y):hypothetical protein			0.230769
supercont8.3	4548467	-	CHG	CAG	1	3	18	3	MGG_05082T0(Y):hypothetical protein	MGG_05083T0(N):hypothetical protein		0.142857
supercont8.3	4621212	-	CHG	CAG	1	2	5	2	MGG_05107T0(N):general amino acid permease AGP3			0.285714
supercont8.3	4692800	-	CHG	CCG	1	2	5	2	MGG_05129T0(N):hypothetical protein			0.285714
supercont8.3	4716757	-	CHG	CAG	1	2	6	2	MGG_05134T0(Y):hypothetical protein			0.25
supercont8.3	4776814	-	CHG	CAG	1	2	5	2	MGG_05153T0(Y):hypothetical protein			0.285714
supercont8.3	4868818	-	CHG	CAG	1	3	11	3	MGG_12923T0(Y):hypothetical protein			0.214286
supercont8.3	4929931	+	CHG	CAG	1	2	4	2	MGG_05199T0(Y):protein kinase regulator Ste50			0.333333
supercont8.3	4947963	-	CHG	CAG	1	3	18	3	MGG_05203T0(Y):ran-specific GTPase-activating protein 1			0.142857
supercont8.3	5002399	+	CHG	CAG	1	2	6	2	MGG_05217T0(Y):hypothetical protein			0.25
supercont8.3	5047769	+	CHG	CTG	1	2	6	2	MGG_05224T0(N):hypothetical protein			0.25
supercont8.3	5149377	+	CHG	CAG	1	2	6	2	MGG_05249T0(N):chaperone dnaJ 3			0.25
supercont8.3	5211578	-	CHG	CCG	1	3	13	3	MGG_05264T0(Y):translation initiation factor 4B			0.1875
supercont8.3	5235904	-	CHG	CTG	1	3	14	3	MGG_05272T0(Y):hypothetical protein			0.176471
supercont8.3	5265745	+	CHG	CCG	1	3	5	2	MGG_05282T0(Y):50S ribosomal protein L13			0.375
supercont8.3	5270010	+	CHG	CTG	1	2	5	2	MGG_05284T0(Y):cytosolic regulator Pianissimo			0.285714
supercont8.3	5312878	-	CHG	CAG	1	3	17	3	MGG_05295T0(Y):hypothetical protein			0.15
supercont8.3	5330325	+	CHG	CTG	1	2	6	2	MGG_05302T0(N):hypothetical protein			0.25
supercont8.3	5438468	-	CHG	CTG	1	2	5	2	MGG_11100T0(N):hypothetical protein			0.285714
supercont8.3	5444623	-	CHG	CAG	1	3	17	3	MGG_11040T0(Y):1-acyl-sn-glycerol-3-phosphate acyltransferase beta			0.15
supercont8.3	5470999	+	CHG	CTG	1	3	9	3	MGG_07704T0(N):carboxypeptidase A			0.25
supercont8.3	5609439	-	CHG	CAG	1	3	10	3	MGG_07744T0(Y):cwfJ domain-containing protein			0.230769
supercont8.3	5627405	-	CHG	CAG	1	2	4	2	MGG_07751T0(N):hypothetical protein			0.333333
supercont8.3	5648202	-	CHG	CAG	1	2	5	2	MGG_07756T0(N):pyruvate carboxylase			0.285714
supercont8.3	5772966	-	CHG	CTG	1	2	4	2	MGG_07790T0(Y):ligninase H2			0.333333
supercont8.3	5804752	-	CHG	CTG	1	2	4	2	MGG_07802T0(N):hypothetical protein			0.333333
supercont8.3	6490674	-	CHG	CCG	1	2	6	2	MGG_10860T0(Y):sterol 24-C-methyltransferase			0.25
supercont8.4	44011	+	CHG	CCG	1	2	5	2	MGG_10687T0(N):hypothetical protein	MGG_17003T0(Y):hypothetical protein		0.285714
supercont8.4	218552	+	CHG	CAG	1	3	4	2	MGG_08440T0(Y):trichothecene 3-O-acetyltransferase			0.428571
supercont8.4	429225	-	CHG	CCG	1	3	11	3	MGG_08498T0(N):hypothetical protein			0.214286
supercont8.4	474569	-	CHG	CAG	1	2	4	2	MGG_13977T0(Y):alkaline proteinase			0.333333
supercont8.4	572037	-	CHG	CTG	1	2	5	2	MGG_08539T0(Y):hypothetical protein			0.285714
supercont8.4	575034	-	CHG	CAG	1	2	4	2	MGG_08540T0(N):pyoverdine/dityrosine biosynthesis family protein			0.333333
supercont8.4	604098	-	CHG	CAG	1	3	11	3	MGG_08548T0(Y):proline-specific permease			0.214286
supercont8.4	641617	-	CHG	CTG	1	2	4	2	MGG_08555T0(N):hypothetical protein			0.333333
supercont8.4	656933	-	CHG	CAG	1	2	5	2	MGG_08557T0(N):armadillo repeat protein			0.285714
supercont8.4	764502	-	CHG	CAG	1	2	6	2	MGG_08583T0(N):beta-glucosidase 1			0.25
supercont8.4	769677	+	CHG	CTG	1	2	4	2	MGG_08584T0(N):aconitate hydratase			0.333333
supercont8.4	801532	+	CHG	CAG	1	2	5	2	MGG_08593T0(Y):hypothetical protein			0.285714
supercont8.4	900881	+	CHG	CCG	1	3	14	3	MGG_03728T0(Y):ubiquitin-conjugating enzyme E2-20 kDa			0.176471
supercont8.4	995608	+	CHG	CAG	1	3	16	3	MGG_03695T0(N):hypothetical protein	MGG_03696T0(Y):CMGC/CK2 protein kinase		0.157895
supercont8.4	1079685	-	CHG	CCG	1	3	18	3	MGG_03668T0(N):importin subunit beta-1			0.142857
supercont8.4	1108463	-	CHG	CAG	1	3	13	3	MGG_13487T0(N):hypothetical protein			0.1875
supercont8.4	1149220	+	CHG	CAG	1	3	17	3	MGG_03645T0(N):adenylosuccinate lyase			0.15
supercont8.4	1180066	+	CHG	CAG	1	3	18	3	MGG_13493T0(N):F-box protein			0.142857
supercont8.4	1197925	-	CHG	CAG	1	3	15	3	MGG_17055T0(Y):hypothetical protein			0.166667
supercont8.4	1298499	+	CHG	CTG	1	2	2	2	MGG_03605T0(N):CDK-activating kinase assembly factor MAT1			0.5
supercont8.4	1344650	-	CHG	CTG	1	2	5	2	MGG_13517T0(Y):hypothetical protein			0.285714
supercont8.4	1371060	+	CHG	CAG	1	3	17	3	MGG_03587T0(Y):essential for mitotic growth 1			0.15
supercont8.4	1389150	-	CHG	CCG	1	2	3	2	MGG_03582T0(N):RING-14 protein			0.4
supercont8.4	1571648	+	CHG	CAG	1	3	12	3	MGG_13532T0(Y):chromatin structure-remodeling complex protein rsc1			0.2
supercont8.4	1626145	+	CHG	CTG	1	3	15	3	MGG_03516T0(N):hypothetical protein			0.166667
supercont8.4	1639345	-	CHG	CCG	1	2	4	2	MGG_03512T0(Y):26S proteasome non-ATPase regulatory subunit 8			0.333333
supercont8.4	1661091	+	CHG	CAG	1	3	10	3	MGG_03506T0(N):hypothetical protein			0.230769
supercont8.4	1691948	+	CHG	CCG	1	2	4	2	MGG_03493T0(Y):hypothetical protein			0.333333
supercont8.4	1753350	-	CHG	CAG	1	2	5	2	MGG_03471T0(N):hypothetical protein			0.285714
supercont8.4	1770283	+	CHG	CAG	1	3	18	3	MGG_15277T0(N):hypothetical protein			0.142857
supercont8.4	1901299	+	CHG	CAG	1	2	6	2	MGG_15273T0(N):hypothetical protein			0.25
supercont8.4	1901320	+	CHG	CAG	1	2	6	2	MGG_15273T0(N):hypothetical protein			0.25
supercont8.4	1926565	+	CHG	CAG	1	2	5	2	MGG_15272T0(Y):polyketide synthase			0.285714
supercont8.4	1994631	+	CHG	CTG	1	2	6	2	MGG_03406T0(Y):iron-sulfur clusters transporter ATM1			0.25
supercont8.4	2007032	-	CHG	CAG	1	2	6	2	MGG_03401T0(N):hypothetical protein			0.25
supercont8.4	2087699	+	CHG	CAG	1	2	5	2	MGG_03379T0(Y):hypothetical protein			0.285714
supercont8.4	2254531	+	CHG	CCG	1	2	6	2	MGG_12722T0(N):hypothetical protein			0.25
supercont8.4	2453737	-	CHG	CAG	1	3	10	3	MGG_03270T0(N):hypothetical protein			0.230769
supercont8.4	2464083	+	CHG	CAG	1	2	2	2	MGG_03267T0(Y):hypothetical protein			0.5
supercont8.4	2613753	+	CHG	CAG	1	2	4	2	MGG_03232T0(Y):hypothetical protein			0.333333
supercont8.4	2624102	-	CHG	CAG	1	3	19	3	MGG_03228T0(N):hypothetical protein			0.136364
supercont8.4	2625761	+	CHG	CCG	1	2	2	2	MGG_03228T0(N):hypothetical protein			0.5
supercont8.4	2669990	-	CHG	CTG	1	2	6	2	MGG_03213T0(N):hypothetical protein			0.25
supercont8.4	2752799	-	CHG	CAG	1	3	18	3	MGG_12760T1(N):anthranilate synthase component I	MGG_12760T0(N):anthranilate synthase component I		0.142857
supercont8.4	2843064	+	CHG	CAG	1	4	26	4	MGG_03162T0(N):hypothetical protein			0.133333
supercont8.4	2845801	-	CHG	CAG	1	3	13	3	MGG_03161T0(Y):hypothetical protein			0.1875
supercont8.4	2885411	-	CHG	CAG	1	2	4	2	MGG_03150T0(N):cytosolic iron-sulfur protein assembly protein 1			0.333333
supercont8.4	2898876	+	CHG	CAG	1	3	8	3	MGG_03147T0(Y):glycerol-3-phosphate dehydrogenase			0.272727
supercont8.4	2920365	-	CHG	CAG	1	3	19	3	MGG_12770T0(Y):hypothetical protein			0.136364
supercont8.4	3090509	+	CHG	CAG	1	2	6	2	MGG_06614T0(N):hypothetical protein			0.25
supercont8.4	3215117	+	CHG	CAG	1	3	18	3	MGG_06577T0(Y):phenylacetone monooxygenase			0.142857
supercont8.4	3296582	+	CHG	CCG	1	3	15	3	MGG_17168T0(N):hypothetical protein			0.166667
supercont8.4	3525531	-	CHG	CAG	1	2	5	2	MGG_06496T0(N):hypothetical protein			0.285714
supercont8.4	3659775	+	CHG	CAG	1	4	39	4	MGG_06461T0(Y):hypothetical protein			0.0930233
supercont8.4	3678859	-	CHG	CAG	1	2	6	2	MGG_06454T0(Y):glutathione synthetase large subunit			0.25
supercont8.4	3962855	+	CHG	CAG	1	3	19	3	MGG_06379T0(N):midasin			0.136364
supercont8.4	4032556	-	CHG	CAG	1	3	10	3	MGG_06360T0(N):hypothetical protein			0.230769
supercont8.4	4109233	-	CHG	CTG	1	3	20	3	MGG_06337T0(Y):hypothetical protein			0.130435
supercont8.4	4109609	+	CHG	CAG	1	3	15	3	MGG_06337T0(Y):hypothetical protein			0.166667
supercont8.4	4118677	-	CHG	CCG	1	2	6	2	MGG_06335T0(Y):calpain-7			0.25
supercont8.4	4140868	+	CHG	CCG	1	2	4	2	MGG_06328T0(Y):C2H2 type zinc finger domain-containing protein			0.333333
supercont8.4	4163073	-	CHG	CCG	1	2	6	2	MGG_06321T0(Y):glycyl-tRNA synthetase			0.25
supercont8.4	4299574	-	CHG	CAG	1	3	14	3	MGG_12865T0(Y):hypothetical protein			0.176471
supercont8.4	4490959	-	CHG	CCG	1	2	4	2	MGG_06221T0(N):hypothetical protein			0.333333
supercont8.4	4640576	-	CHG	CAG	1	2	6	2	MGG_10103T0(Y):hypothetical protein			0.25
supercont8.4	4769324	+	CHG	CAG	1	2	6	2	MGG_10061T0(Y):catalase-1			0.25
supercont8.4	4848851	+	CHG	CTG	1	2	2	2	MGG_10038T0(N):beta-glucosidase C			0.5
supercont8.4	4906580	-	CHG	CAG	1	2	4	2	MGG_13607T0(N):hypothetical protein			0.333333
supercont8.4	5065499	+	CHG	CAG	1	2	5	2	MGG_09985T0(Y):hypothetical protein			0.285714
supercont8.4	5087808	+	CHG	CAG	1	2	6	2	MGG_09978T0(N):sorting assembly machinery 50 kDa subunit			0.25
supercont8.4	5216928	+	CHG	CAG	1	2	6	2	MGG_09776T0(Y):hypothetical protein			0.25
supercont8.4	5344139	-	CHG	CAG	1	2	3	2	MGG_09738T0(N):beta-glucosidase A			0.4
supercont8.4	5348844	+	CHG	CAG	1	2	5	2	MGG_09737T0(N):hypothetical protein			0.285714
supercont8.4	5393706	-	CHG	CAG	1	2	4	2	MGG_09719T0(N):hypothetical protein			0.333333
supercont8.4	5411341	-	CHG	CCG	1	3	16	3	MGG_09714T0(Y):saccharopepsin	MGG_17277T0(N):histone chaperone RTT106		0.157895
supercont8.4	5439829	+	CHG	CTG	1	2	6	2	MGG_17280T0(N):hypothetical protein			0.25
supercont8.5	193216	+	CHG	CCG	1	2	3	2	MGG_14243T0(N):endo-1,4-beta-xylanase			0.4
supercont8.5	238189	-	CHG	CAG	1	3	13	3	MGG_14232T0(N):nitrate reductase 1			0.1875
supercont8.5	238663	-	CHG	CAG	1	2	5	2	MGG_14232T0(N):nitrate reductase 1			0.285714
supercont8.5	273616	+	CHG	CAG	1	2	6	2	MGG_10955T0(Y):WD repeat-containing protein 44			0.25
supercont8.5	309699	-	CHG	CTG	1	3	18	3	MGG_01157T0(Y):U4/U6 small nuclear ribonucleoprotein Prp3			0.142857
supercont8.5	328966	+	CHG	CAG	1	3	10	3	MGG_01150T0(Y):hypothetical protein			0.230769
supercont8.5	358296	-	CHG	CAG	1	2	5	2	MGG_01140T0(Y):alpha-1,2 mannosyltransferase KTR1			0.285714
supercont8.5	462665	-	CHG	CAG	1	2	4	2	MGG_01119T0(N):transmembrane and coiled-coil domain-containing protein 4			0.333333
supercont8.5	492110	+	CHG	CAG	1	2	6	2	MGG_01107T0(Y):hypothetical protein			0.25
supercont8.5	598716	-	CHG	CAG	1	3	5	2	MGG_01074T0(N):WD repeat-containing protein 5B			0.375
supercont8.5	613348	-	CHG	CAG	1	2	6	2	MGG_01071T0(Y):RNA polymerase II holoenzyme cyclin-like subunit			0.25
supercont8.5	631405	+	CHG	CTG	1	2	6	2	MGG_01067T0(Y):monothiol glutaredoxin-5			0.25
supercont8.5	634205	+	CHG	CAG	1	2	3	2	MGG_01065T0(Y):hypothetical protein			0.4
supercont8.5	746210	-	CHG	CAG	1	2	6	2	MGG_01029T0(N):acetyl-hydrolase			0.25
supercont8.5	829451	-	CHG	CCG	1	2	6	2	MGG_01012T0(N):ISWI chromatin-remodeling complex ATPase ISW2			0.25
supercont8.5	854610	-	CHG	CCG	1	3	5	2	MGG_01003T0(Y):choline-phosphate cytidylyltransferase			0.375
supercont8.5	995850	-	CHG	CAG	1	3	19	3	MGG_00960T0(Y):phospholipase D1			0.136364
supercont8.5	1017387	+	CHG	CAG	1	3	14	3	MGG_00952T0(N):amidohydrolase 2			0.176471
supercont8.5	1047005	-	CHG	CCG	1	2	4	2	MGG_00942T0(Y):branched-chain-amino-acid aminotransferase			0.333333
supercont8.5	1097287	+	CHG	CAG	1	2	6	2	MGG_00928T0(Y):Sec7 domain-containing protein			0.25
supercont8.5	1217492	-	CHG	CAG	1	3	10	3	MGG_00893T1(Y):pfs and NB-ARC domain-containing protein	MGG_00893T0(Y):pfs and NB-ARC domain-containing protein		0.230769
supercont8.5	1393311	-	CHG	CAG	1	3	13	3	MGG_00852T0(N):ADP-ribosylation factor-binding protein GGA1			0.1875
supercont8.5	1471104	+	CHG	CAG	1	2	4	2	MGG_00831T0(N):hypothetical protein			0.333333
supercont8.5	1491650	+	CHG	CAG	1	2	6	2	MGG_00824T0(N):hypothetical protein			0.25
supercont8.5	1496307	-	CHG	CAG	1	2	6	2	MGG_00822T0(Y):hypothetical protein			0.25
supercont8.5	1535886	+	CHG	CTG	1	3	16	3	MGG_00809T0(Y):hypothetical protein			0.157895
supercont8.5	1563973	-	CHG	CAG	1	2	6	2	MGG_00803T0(N):CAMK/CAMKL/AMPK protein kinase			0.25
supercont8.5	1595911	+	CHG	CTG	1	3	18	3	MGG_11492T0(Y):hypothetical protein			0.142857
supercont8.5	1647536	+	CHG	CAG	1	2	3	2	MGG_11494T0(Y):hypothetical protein			0.4
supercont8.5	1760990	+	CHG	CAG	1	2	5	2	MGG_00753T0(Y):RanBPM			0.285714
supercont8.5	1780852	+	CHG	CTG	1	2	6	2	MGG_00748T0(Y):myosin-1			0.25
supercont8.5	1791870	-	CHG	CAG	1	3	18	3	MGG_00744T0(Y):hypothetical protein			0.142857
supercont8.5	1832226	+	CHG	CAG	1	2	2	2	MGG_11502T0(Y):hypothetical protein			0.5
supercont8.5	1913684	+	CHG	CAG	1	2	5	2	MGG_00709T0(Y):Apc13 domain-containing protein			0.285714
supercont8.5	1962777	+	CHG	CTG	1	2	5	2	MGG_00692T0(N):cell pattern formation-associated protein stuA			0.285714
supercont8.5	2178542	+	CHG	CAG	1	2	5	2	MGG_00634T0(N):nitrite reductase			0.285714
supercont8.5	2183519	+	CHG	CCG	1	2	5	2	MGG_00633T0(N):potassium:hydrogen antiporter			0.285714
supercont8.5	2209338	+	CHG	CAG	1	2	6	2	MGG_00630T0(Y):ATP-dependent DNA helicase srs2			0.25
supercont8.5	2242103	-	CHG	CAG	1	3	19	3	MGG_00621T0(N):beta-hexosaminidase			0.136364
supercont8.5	2331867	-	CHG	CAG	1	3	20	3	MGG_11547T0(Y):hypothetical protein			0.130435
supercont8.5	2349190	-	CHG	CAG	1	3	19	3	MGG_00598T0(N):ubiquitin-like protein ATG12	MGG_00599T0(Y):3-methyl-2-oxobutanoate hydroxymethyltransferase		0.136364
supercont8.5	2369931	+	CHG	CTG	1	2	5	2	MGG_00593T0(N):hypothetical protein			0.285714
supercont8.5	2370541	+	CHG	CCG	1	2	6	2	MGG_00593T0(N):hypothetical protein			0.25
supercont8.5	2447347	-	CHG	CAG	1	3	14	3	MGG_00572T0(Y):cytochrome P450			0.176471
supercont8.5	2486097	-	CHG	CAG	1	2	3	2	MGG_00560T0(N):ATP-dependent RNA helicase MAK5			0.4
supercont8.5	2515598	+	CHG	CAG	1	3	11	3	MGG_00545T0(N):hypothetical protein			0.214286
supercont8.5	2597143	+	CHG	CCG	1	3	7	2	MGG_00528T0(Y):sterol esterase 2			0.3
supercont8.5	2637775	+	CHG	CAG	1	2	6	2	MGG_00509T0(N):hypothetical protein			0.25
supercont8.5	2707184	-	CHG	CTG	1	2	6	2	MGG_00497T0(Y):hypothetical protein			0.25
supercont8.5	2739675	-	CHG	CAG	1	2	6	2	MGG_00487T0(Y):mitochondrial intermediate peptidase			0.25
supercont8.5	2740791	-	CHG	CTG	1	2	6	2	MGG_00487T0(Y):mitochondrial intermediate peptidase			0.25
supercont8.5	2811194	-	CHG	CAG	1	3	20	3	MGG_17449T0(N):PAB-dependent poly(A)-specific ribonuclease subunit PAN2			0.130435
supercont8.5	2839131	-	CHG	CAG	1	3	14	3	MGG_00455T0(N):class E vacuolar protein-sorting machinery protein HSE1			0.176471
supercont8.5	2851224	+	CHG	CAG	1	3	18	3	MGG_17453T0(N):hypothetical protein			0.142857
supercont8.5	2923694	-	CHG	CAG	1	2	6	2	MGG_00427T0(Y):cercosporin toxin biosynthesis protein	MGG_00428T0(N):conidial yellow pigment biosynthesis polyketide synthase		0.25
supercont8.5	2966947	+	CHG	CAG	1	3	7	2	MGG_00413T0(Y):hypothetical protein			0.3
supercont8.5	3070984	+	CHG	CAG	1	2	6	2	MGG_14690T0(Y):sodium bile acid symporter family protein			0.25
supercont8.5	3157683	-	CHG	CAG	1	2	6	2	MGG_17470T0(Y):hypothetical protein			0.25
supercont8.5	3223917	+	CHG	CCG	1	2	4	2	MGG_00336T0(Y):COP9 signalosome complex subunit 4	MGG_11596T0(N):hypothetical protein		0.333333
supercont8.5	3223920	+	CHG	CCG	1	2	2	2	MGG_00336T0(Y):COP9 signalosome complex subunit 4	MGG_11596T0(N):hypothetical protein		0.5
supercont8.5	3327689	+	CHG	CTG	1	2	6	2	MGG_00308T0(Y):hypothetical protein			0.25
supercont8.5	3344874	-	CHG	CAG	1	2	5	2	MGG_11605T0(Y):hypothetical protein			0.285714
supercont8.5	3512970	-	CHG	CAG	1	3	19	3	MGG_00255T0(N):hypothetical protein			0.136364
supercont8.5	3520290	-	CHG	CCG	1	2	4	2	MGG_00252T0(Y):hypothetical protein			0.333333
supercont8.5	3576324	+	CHG	CAG	1	3	6	2	MGG_00233T0(Y):fatty acid synthase S-acetyltransferase			0.333333
supercont8.5	3613269	+	CHG	CAG	1	2	6	2	MGG_00221T0(N):40S ribosomal protein S7			0.25
supercont8.5	3697570	+	CHG	CAG	1	2	5	2	MGG_17505T0(Y):AAA family ATPase			0.285714
supercont8.5	3707141	-	CHG	CTG	1	2	5	2	MGG_00204T0(Y):hypothetical protein			0.285714
supercont8.5	3758640	+	CHG	CAG	1	2	4	2	MGG_00198T0(N):flavohemoglobin			0.333333
supercont8.5	4085965	-	CHG	CAG	1	3	16	3	MGG_00116T0(Y):hypothetical protein			0.157895
supercont8.5	4106980	-	CHG	CAG	1	4	12	3	MGG_00110T0(N):hypothetical protein			0.25
supercont8.5	4110144	-	CHG	CAG	1	3	17	3	MGG_00109T0(N):hypothetical protein			0.15
supercont8.5	4320838	-	CHG	CCG	1	3	11	3	MGG_00042T0(N):hypothetical protein			0.214286
supercont8.5	4336112	-	CHG	CAG	1	2	5	2	MGG_00041T0(Y):O-methyltransferase			0.285714
supercont8.6	87640	+	CHG	CAG	1	3	11	3	MGG_08796T0(N):hypothetical protein			0.214286
supercont8.6	144108	-	CHG	CCG	1	2	2	2	MGG_08778T0(N):aromatic ring-opening dioxygenase			0.5
supercont8.6	236725	+	CHG	CAG	1	3	19	3	MGG_08757T0(N):DNA binding regulatory protein AmdX			0.136364
supercont8.6	406031	-	CHG	CCG	1	2	6	2	MGG_08704T0(N):hypothetical protein			0.25
supercont8.6	643511	+	CHG	CCG	1	2	6	2	MGG_01921T0(Y):hypothetical protein			0.25
supercont8.6	663309	-	CHG	CAG	1	2	5	2	MGG_17594T0(Y):hypothetical protein			0.285714
supercont8.6	801897	+	CHG	CAG	1	2	5	2	MGG_10131T0(Y):MFS transporter			0.285714
supercont8.6	823240	-	CHG	CAG	1	2	4	2	MGG_14967T0(N):tyrocidine synthetase 1			0.333333
supercont8.6	1002776	-	CHG	CAG	1	3	18	3	MGG_17623T0(N):hypothetical protein			0.142857
supercont8.6	1027737	+	CHG	CTG	1	2	6	2	MGG_10425T0(Y):hypothetical protein			0.25
supercont8.6	1099501	+	CHG	CAG	1	3	11	3	MGG_04342T0(N):proteasome activator subunit 4			0.214286
supercont8.6	1130689	+	CHG	CCG	1	2	5	2	MGG_04337T0(Y):catalase-peroxidase 1			0.285714
supercont8.6	1237812	-	CHG	CCG	1	2	3	2	MGG_12210T0(N):hypothetical protein			0.4
supercont8.6	1375502	+	CHG	CAG	1	2	6	2	MGG_17660T0(Y):hypothetical protein			0.25
supercont8.6	1487058	-	CHG	CAG	1	2	4	2	MGG_04229T0(Y):L-asparaginase 1			0.333333
supercont8.6	1571716	-	CHG	CCG	1	2	4	2	MGG_04209T0(N):hypothetical protein			0.333333
supercont8.6	1619190	+	CHG	CTG	1	2	3	2	MGG_04198T0(Y):hypothetical protein			0.4
supercont8.6	1666091	-	CHG	CCG	1	2	6	2	MGG_04186T0(N):rho GTPase activator Rga			0.25
supercont8.6	1696733	-	CHG	CCG	1	2	4	2	MGG_14907T0(Y):glutamine-dependent NAD(+) synthetase			0.333333
supercont8.6	1719388	-	CHG	CAG	1	2	5	2	MGG_04172T0(Y):glycosyl hydrolase			0.285714
supercont8.6	1729082	-	CHG	CAG	1	3	6	2	MGG_04170T0(Y):hypothetical protein			0.333333
supercont8.6	1752108	-	CHG	CAG	1	2	5	2	MGG_04163T0(N):hypothetical protein			0.285714
supercont8.6	1796717	+	CHG	CAG	1	2	3	2	MGG_14910T0(N):hypothetical protein			0.4
supercont8.6	1994244	+	CHG	CAG	1	3	18	3	MGG_04093T0(Y):hypothetical protein	MGG_04093T1(Y):hypothetical protein		0.142857
supercont8.6	2012028	+	CHG	CAG	1	2	6	2	MGG_04087T0(Y):thiosulfate sulfurtransferase			0.25
supercont8.6	2025601	+	CHG	CAG	1	2	6	2	MGG_04082T0(N):hypothetical protein			0.25
supercont8.6	2040668	-	CHG	CAG	1	2	6	2	MGG_04076T0(N):low-density lipoprotein receptor YWTD			0.25
supercont8.6	2059413	+	CHG	CCG	1	2	5	2	MGG_17695T0(Y):hypothetical protein			0.285714
supercont8.6	2072353	-	CHG	CCG	1	2	2	2	MGG_12141T0(Y):hypothetical protein			0.5
supercont8.6	2117364	-	CHG	CAG	1	3	16	3	MGG_04052T0(Y):ClpTM1 domain-containing protein			0.157895
supercont8.6	2179309	+	CHG	CAG	1	2	6	2	MGG_04030T0(Y):hypothetical protein			0.25
supercont8.6	2240261	-	CHG	CTG	1	3	10	3	MGG_04011T0(Y):hypothetical protein			0.230769
supercont8.6	2320296	+	CHG	CAG	1	2	4	2	MGG_03988T0(N):hypothetical protein			0.333333
supercont8.6	2505079	+	CHG	CAG	1	3	15	3	MGG_03940T0(Y):hypothetical protein			0.166667
supercont8.6	2595947	+	CHG	CCG	1	3	11	3	MGG_12097T0(Y):hypothetical protein			0.214286
supercont8.6	2715375	-	CHG	CCG	1	2	5	2	MGG_17733T0(N):hypothetical protein			0.285714
supercont8.6	2751829	-	CHG	CCG	1	3	8	3	MGG_14940T0(Y):ligninase C			0.272727
supercont8.6	2778486	-	CHG	CCG	1	3	10	3	MGG_12077T0(Y):Ras protein let-60			0.230769
supercont8.6	2812972	-	CHG	CTG	1	2	6	2	MGG_03856T0(Y):hypothetical protein			0.25
supercont8.6	2834424	+	CHG	CTG	1	2	6	2	MGG_03848T0(N):C6 transcription factor			0.25
supercont8.6	2866993	-	CHG	CAG	1	3	11	3	MGG_03841T0(N):E3 ubiquitin-protein ligase UPL3			0.214286
supercont8.6	2877649	+	CHG	CAG	1	3	19	3	MGG_03838T0(N):Ser/Thr protein phosphatase			0.136364
supercont8.6	2890239	-	CHG	CCG	1	2	4	2	MGG_03834T0(N):hypothetical protein			0.333333
supercont8.6	2901205	-	CHG	CAG	1	2	5	2	MGG_03831T0(N):hypothetical protein			0.285714
supercont8.6	2971551	-	CHG	CAG	1	3	12	3	MGG_03810T0(Y):polyketide synthase			0.2
supercont8.6	3273837	-	CHG	CTG	1	2	6	2	MGG_09441T0(Y):tricarboxylate transporter			0.25
supercont8.6	3276130	+	CHG	CAG	1	2	6	2	MGG_09440T0(Y):MFS transporter			0.25
supercont8.6	3369003	+	CHG	CCG	1	2	6	2	MGG_12025T0(N):aldose 1-epimerase			0.25
supercont8.6	3589625	-	CHG	CCG	1	2	3	2	MGG_09352T0(N):minor extracellular protease vpr			0.4
supercont8.6	3688124	+	CHG	CAG	1	2	4	2	MGG_09320T0(Y):hypothetical protein			0.333333
supercont8.6	3725179	+	CHG	CCG	1	3	17	3	MGG_10720T0(N):guanyl-specific ribonuclease F1			0.15
supercont8.6	3777253	-	CHG	CAG	1	2	6	2	MGG_10702T0(Y):hypothetical protein			0.25
supercont8.6	3791232	-	CHG	CAG	1	2	4	2	MGG_10696T0(Y):hypothetical protein			0.333333
supercont8.6	3880853	+	CHG	CCG	1	2	6	2	MGG_09852T0(N):sugar transporter STL1			0.25
supercont8.6	3975580	-	CHG	CAG	1	2	5	2	MGG_09830T0(N):AAA family ATPase			0.285714
supercont8.6	3979567	-	CHG	CAG	1	3	12	3	MGG_09829T0(N):hypothetical protein			0.2
supercont8.6	3986272	-	CHG	CAG	1	2	2	2	MGG_09827T0(N):sugar transporter			0.5
supercont8.6	4020612	+	CHG	CCG	1	3	18	3	MGG_09816T0(N):hypothetical protein			0.142857
supercont8.6	4033725	+	CHG	CAG	1	3	16	3	MGG_09813T0(Y):3-isopropylmalate dehydrogenase			0.157895
supercont8.6	4089712	+	CHG	CCG	1	2	6	2	MGG_09796T0(N):hypothetical protein			0.25
supercont8.7	46785	+	CHG	CCG	1	2	6	2	MGG_10343T0(Y):benzoate 4-monooxygenase cytochrome P450			0.25
supercont8.7	153977	-	CHG	CAG	1	3	17	3	MGG_10315T0(N):hydrophobin-like protein MPG1			0.15
supercont8.7	206059	+	CHG	CAG	1	2	3	2	MGG_10298T0(Y):hypothetical protein			0.4
supercont8.7	320588	+	CHG	CAG	1	2	4	2	MGG_03097T0(N):oxidoreductase			0.333333
supercont8.7	322865	-	CHG	CAG	1	3	7	2	MGG_03096T0(Y):fructose-bisphosphate aldolase			0.3
supercont8.7	445066	-	CHG	CCG	1	2	5	2	MGG_03061T0(N):ankyrin repeat-containing protein			0.285714
supercont8.7	454045	-	CHG	CAG	1	3	15	3	MGG_03060T0(N):myosin type II heavy chain			0.166667
supercont8.7	495795	+	CHG	CAG	1	2	6	2	MGG_03050T0(Y):hypothetical protein			0.25
supercont8.7	517809	+	CHG	CAG	1	2	6	2	MGG_03044T0(N):hypothetical protein			0.25
supercont8.7	654901	-	CHG	CCG	1	2	5	2	MGG_03012T0(N):hypothetical protein			0.285714
supercont8.7	745645	-	CHG	CAG	1	3	12	3	MGG_12548T0(N):hypothetical protein			0.2
supercont8.7	852416	+	CHG	CAG	1	2	6	2	MGG_02961T0(N):anucleate primary sterigmata protein A			0.25
supercont8.7	875057	-	CHG	CAG	1	2	6	2	MGG_02954T0(Y):dolichyl-phosphate-mannose-protein mannosyltransferase 1			0.25
supercont8.7	1011138	-	CHG	CAG	1	3	10	3	MGG_02924T0(N):sister chromatid cohesion protein Eso1			0.230769
supercont8.7	1077438	+	CHG	CAG	1	2	5	2	MGG_15000T0(N):hypothetical protein	MGG_17932T0(Y):hypothetical protein		0.285714
supercont8.7	1197368	+	CHG	CAG	1	2	4	2	MGG_02874T0(Y):WD repeat-containing protein mip1			0.333333
supercont8.7	1257140	+	CHG	CAG	1	3	17	3	MGG_02856T0(N):molybdopterin biosynthesis protein moeB			0.15
supercont8.7	1302664	-	CHG	CAG	1	3	12	3	MGG_17953T0(Y):hypothetical protein			0.2
supercont8.7	1385156	-	CHG	CCG	1	2	5	2	MGG_02823T0(Y):beige/BEACH domain-containing protein			0.285714
supercont8.7	1399123	-	CHG	CCG	1	2	3	2	MGG_02820T0(Y):pre-mRNA-splicing factor ISY1			0.4
supercont8.7	1400900	-	CHG	CAG	1	3	13	3	MGG_02819T0(N):hypothetical protein			0.1875
supercont8.7	1444520	-	CHG	CAG	1	2	5	2	MGG_02809T0(Y):hypothetical protein			0.285714
supercont8.7	1472597	+	CHG	CAG	1	3	12	3	MGG_17960T0(Y):hypothetical protein			0.2
supercont8.7	1521574	-	CHG	CAG	1	2	5	2	MGG_02782T0(N):ATP12 chaperone			0.285714
supercont8.7	1662829	+	CHG	CAG	1	3	12	3	MGG_02752T0(N):hypothetical protein			0.2
supercont8.7	1698771	-	CHG	CCG	1	2	5	2	MGG_02739T0(Y):hypothetical protein			0.285714
supercont8.7	1772230	-	CHG	CAG	1	2	5	2	MGG_02716T0(N):hypothetical protein			0.285714
supercont8.7	1966201	-	CHG	CAG	1	3	9	3	MGG_02670T0(Y):hypothetical protein			0.25
supercont8.7	1973023	+	CHG	CAG	1	3	18	3	MGG_02668T0(Y):hypothetical protein			0.142857
supercont8.7	1977244	-	CHG	CAG	1	2	6	2	MGG_02667T0(N):hypothetical protein			0.25
supercont8.7	1977653	+	CHG	CTG	1	2	5	2	MGG_02667T0(N):hypothetical protein			0.285714
supercont8.7	2070649	+	CHG	CAG	1	2	5	2	MGG_02648T0(Y):interferon-induced GTP-binding protein Mx			0.285714
supercont8.7	2092414	+	CHG	CAG	1	3	15	3	MGG_18006T0(Y):hypothetical protein			0.166667
supercont8.7	2109487	+	CHG	CAG	1	2	6	2	MGG_02635T0(N):hypothetical protein			0.25
supercont8.7	2125135	-	CHG	CAG	1	3	13	3	MGG_02631T0(Y):hypothetical protein			0.1875
supercont8.7	2661887	-	CHG	CAG	1	3	20	3	MGG_09026T0(Y):hypothetical protein			0.130435
supercont8.7	2729250	+	CHG	CCG	1	2	6	2	MGG_09003T0(Y):hypothetical protein			0.25
supercont8.7	2827531	-	CHG	CAG	1	2	3	2	MGG_10580T0(N):hypothetical protein			0.4
supercont8.7	3027063	-	CHG	CCG	1	2	4	2	MGG_09665T0(Y):hypothetical protein			0.333333
supercont8.7	3085325	+	CHG	CTG	1	2	3	2	MGG_09647T0(N):acyl-CoA synthetase			0.4
supercont8.7	3093694	+	CHG	CAG	1	2	6	2	MGG_09645T0(Y):polyketide synthase			0.25
supercont8.7	3124159	+	CHG	CTG	1	2	4	2	MGG_14042T0(N):hypothetical protein			0.333333
supercont8.8	46336	+	CHG	CAG	1	2	2	2	MGG_09156T0(Y):ent-kaurene oxidase			0.5
supercont8.1	15425	+	CHH	CCT	1	3	19	3	MGG_01946T0(Y):hypothetical protein			0.136364
supercont8.1	15750	+	CHH	CTA	1	3	13	3	MGG_01946T0(Y):hypothetical protein			0.1875
supercont8.1	83191	+	CHH	CAT	1	4	18	3	MGG_01969T0(N):hypothetical protein			0.181818
supercont8.1	114047	-	CHH	CCT	1	2	3	2	MGG_01977T0(N):hypothetical protein			0.4
supercont8.1	115772	+	CHH	CAT	1	3	13	3	MGG_01978T0(N):eukaryotic translation initiation factor 3 subunit B			0.1875
supercont8.1	147020	+	CHH	CAT	1	2	6	2	MGG_13669T0(Y):peptide transporter PTR2			0.25
supercont8.1	164017	-	CHH	CTC	1	2	5	2	MGG_01991T0(Y):betaine aldehyde dehydrogenase			0.285714
supercont8.1	185933	+	CHH	CAT	1	2	6	2	MGG_15988T0(Y):IRE protein kinase			0.25
supercont8.1	413276	-	CHH	CCA	1	3	17	3	MGG_02055T0(N):hypothetical protein			0.15
supercont8.1	432253	+	CHH	CAC	1	4	31	4	MGG_02059T0(N):hypothetical protein			0.114286
supercont8.1	439479	-	CHH	CAC	1	3	18	3	MGG_02061T0(N):CAMK protein kinase			0.142857
supercont8.1	480143	-	CHH	CAT	1	2	5	2	MGG_16029T0(N):hypothetical protein			0.285714
supercont8.1	493397	+	CHH	CCT	1	3	10	3	MGG_02075T0(N):sodium-dependent noradrenaline transporter			0.230769
supercont8.1	524761	-	CHH	CAC	1	3	11	3	MGG_02088T0(Y):hypothetical protein			0.214286
supercont8.1	525955	-	CHH	CAT	1	2	3	2	MGG_02088T0(Y):hypothetical protein			0.4
supercont8.1	561522	+	CHH	CAT	1	2	6	2	MGG_02098T0(Y):3-ketosteroid-delta-1-dehydrogenase			0.25
supercont8.1	625797	-	CHH	CAC	1	2	5	2	MGG_02120T0(Y):sterigmatocystin 8-O-methyltransferase			0.285714
supercont8.1	637435	-	CHH	CTC	1	2	6	2	MGG_02124T0(N):potassium uptake protein			0.25
supercont8.1	639118	-	CHH	CCT	1	2	6	2	MGG_02124T0(N):potassium uptake protein			0.25
supercont8.1	645452	-	CHH	CCA	1	2	6	2	MGG_14601T0(Y):hypothetical protein			0.25
supercont8.1	678573	+	CHH	CAC	1	3	6	2	MGG_02134T0(N):gamma-glutamyltransferase			0.333333
supercont8.1	736168	+	CHH	CAC	1	2	6	2	MGG_14597T0(Y):hypothetical protein			0.25
supercont8.1	736294	+	CHH	CAC	1	2	4	2	MGG_14597T0(Y):hypothetical protein			0.333333
supercont8.1	737581	+	CHH	CAC	1	2	3	2	MGG_14597T0(Y):hypothetical protein			0.4
supercont8.1	909439	+	CHH	CAT	1	2	5	2	MGG_02192T0(Y):alpha-L-rhamnosidase A			0.285714
supercont8.1	928309	-	CHH	CAA	1	2	2	2	MGG_02202T0(N):hypothetical protein			0.5
supercont8.1	952478	-	CHH	CAA	1	3	14	3	MGG_16060T0(Y):hypothetical protein			0.176471
supercont8.1	956858	+	CHH	CCT	1	2	3	2	MGG_02212T0(N):hypothetical protein			0.4
supercont8.1	974348	-	CHH	CAC	1	2	6	2	MGG_02217T0(N):glycosyltransferase			0.25
supercont8.1	1096315	-	CHH	CAT	1	2	5	2	MGG_14596T0(Y):hypothetical protein			0.285714
supercont8.1	1151474	-	CHH	CAC	3.57	3	12	3	MGG_16077T0(N):hypothetical protein			0.2
supercont8.1	1159772	+	CHH	CCA	1	2	5	2	MGG_02254T0(N):hypothetical protein			0.285714
supercont8.1	1165805	-	CHH	CAC	1	2	5	2	MGG_02256T0(N):FAD binding domain-containing protein			0.285714
supercont8.1	1259802	+	CHH	CCA	1	2	5	2	MGG_02284T0(N):hypothetical protein			0.285714
supercont8.1	1269872	-	CHH	CCT	1	2	6	2	MGG_02287T0(Y):O-methyltransferase			0.25
supercont8.1	1312468	-	CHH	CAT	1	3	18	3	MGG_16088T0(N):hypothetical protein			0.142857
supercont8.1	1348207	-	CHH	CAC	1	3	11	3	MGG_02313T0(Y):hypothetical protein			0.214286
supercont8.1	1444591	+	CHH	CAC	1	3	17	3	MGG_02335T0(N):hypothetical protein			0.15
supercont8.1	1444708	-	CHH	CTT	1	3	18	3	MGG_02335T0(N):hypothetical protein			0.142857
supercont8.1	1503944	+	CHH	CCC	1	3	6	2	MGG_02351T0(Y):tyrocidine synthetase 1			0.333333
supercont8.1	1504736	+	CHH	CAA	1	2	4	2	MGG_02351T0(Y):tyrocidine synthetase 1			0.333333
supercont8.1	1511069	+	CHH	CAA	1	2	6	2	MGG_02351T0(Y):tyrocidine synthetase 1			0.25
supercont8.1	1511693	+	CHH	CCT	1	2	6	2	MGG_02351T0(Y):tyrocidine synthetase 1			0.25
supercont8.1	1549431	+	CHH	CAT	1	3	7	2	MGG_14573T0(N):hypothetical protein			0.3
supercont8.1	1558000	-	CHH	CAT	1	2	6	2	MGG_02366T0(N):hypothetical protein			0.25
supercont8.1	1613477	+	CHH	CTT	1	3	13	3	MGG_02378T0(N):glutamate decarboxylase			0.1875
supercont8.1	1633497	+	CHH	CAA	1	2	6	2	MGG_02385T0(Y):hypothetical protein			0.25
supercont8.1	1657780	+	CHH	CCT	1	2	6	2	MGG_11925T0(N):hypothetical protein			0.25
supercont8.1	1704856	+	CHH	CAT	1	3	15	3	MGG_02398T0(N):DENN domain-containing protein			0.166667
supercont8.1	1721970	+	CHH	CAC	1	3	18	3	MGG_11915T0(N):hypothetical protein			0.142857
supercont8.1	1749464	+	CHH	CTT	1	3	19	3	MGG_02409T0(Y):nonspecific lipid-transfer protein			0.136364
supercont8.1	1768757	-	CHH	CAC	1	4	8	3	MGG_02416T0(N):phosphatidate cytidylyltransferase			0.333333
supercont8.1	1782665	+	CHH	CAA	1	2	5	2	MGG_02419T0(Y):guanine nucleotide exchange factor LTE1			0.285714
supercont8.1	1799954	-	CHH	CCC	1	3	20	3	MGG_16126T0(N):hypothetical protein			0.130435
supercont8.1	1811825	+	CHH	CTT	1	2	4	2	MGG_02425T0(N):hypothetical protein			0.333333
supercont8.1	1846862	+	CHH	CCC	1	2	3	2	MGG_02437T0(Y):palmitoyltransferase PFA3			0.4
supercont8.1	1914794	-	CHH	CAA	1	3	17	3	MGG_02449T0(Y):tyrosyl-tRNA synthetase			0.15
supercont8.1	1920250	+	CHH	CTA	1	2	4	2	MGG_02451T0(Y):cyanate hydratase			0.333333
supercont8.1	1938674	+	CHH	CAC	1	2	5	2	MGG_11902T0(N):mitochondrial dynamin GTPase			0.285714
supercont8.1	1968853	+	CHH	CTT	1	2	6	2	MGG_02465T0(Y):Delta(24(24(1)))-sterol reductase			0.25
supercont8.1	1981992	-	CHH	CTC	1	2	4	2	MGG_02471T0(Y):transketolase			0.333333
supercont8.1	1997630	+	CHH	CAC	1	3	8	3	MGG_02476T0(N):hypothetical protein			0.272727
supercont8.1	1999421	-	CHH	CAA	1	3	18	3	MGG_02476T0(N):hypothetical protein			0.142857
supercont8.1	1999970	+	CHH	CAT	1	2	6	2	MGG_02476T0(N):hypothetical protein			0.25
supercont8.1	2056545	+	CHH	CAT	1	2	4	2	MGG_02488T0(Y):NAD-dependent histone deacetylase SIR2			0.333333
supercont8.1	2058915	+	CHH	CAA	1	2	6	2	MGG_11895T0(N):SCY1 protein kinase			0.25
supercont8.1	2058919	+	CHH	CAC	1	3	5	2	MGG_11895T0(N):SCY1 protein kinase			0.375
supercont8.1	2062614	-	CHH	CTC	1	2	6	2	MGG_02489T0(Y):branched-chain-amino-acid aminotransferase			0.25
supercont8.1	2086906	+	CHH	CAT	1	3	9	3	MGG_11894T0(Y):hypothetical protein			0.25
supercont8.1	2087147	-	CHH	CCA	1	2	4	2	MGG_11894T0(Y):hypothetical protein			0.333333
supercont8.1	2088504	+	CHH	CCC	1	3	8	3	MGG_11893T0(Y):hypothetical protein			0.272727
supercont8.1	2088548	+	CHH	CAC	1	3	11	3	MGG_11893T0(Y):hypothetical protein			0.214286
supercont8.1	2132691	-	CHH	CAC	1	2	5	2	MGG_02504T0(N):elongation factor Tu GTP binding domain-containing protein			0.285714
supercont8.1	2164074	+	CHH	CAC	1	2	6	2	MGG_02513T0(Y):hypothetical protein			0.25
supercont8.1	2165715	-	CHH	CAC	1	3	14	3	MGG_02514T0(N):ankyrin repeat protein nuc-2			0.176471
supercont8.1	2193767	-	CHH	CAA	1	2	4	2	MGG_02521T0(N):carboxylesterase 3			0.333333
supercont8.1	2211060	+	CHH	CAA	1	2	6	2	MGG_02526T0(Y):exportin-1			0.25
supercont8.1	2238933	+	CHH	CAC	1	2	6	2	MGG_06640T0(N):hypothetical protein	MGG_16143T0(Y):hypothetical protein		0.25
supercont8.1	2260979	+	CHH	CAA	1	2	6	2	MGG_11882T0(Y):sensor protein zRas			0.25
supercont8.1	2273579	-	CHH	CAC	1	2	6	2	MGG_06647T0(N):hypothetical protein			0.25
supercont8.1	2273640	+	CHH	CTC	1	3	11	3	MGG_06647T0(N):hypothetical protein			0.214286
supercont8.1	2314506	+	CHH	CTT	1	3	17	3	MGG_06661T0(N):MFS transporter			0.15
supercont8.1	2339490	-	CHH	CAT	1	3	11	3	MGG_06672T0(Y):hypothetical protein			0.214286
supercont8.1	2363495	-	CHH	CTT	1	2	6	2	MGG_06678T0(Y):ribose-phosphate pyrophosphokinase 5			0.25
supercont8.1	2363791	+	CHH	CAT	1	2	5	2	MGG_06678T0(Y):ribose-phosphate pyrophosphokinase 5			0.285714
supercont8.1	2365085	-	CHH	CAA	1	3	6	2	MGG_06678T0(Y):ribose-phosphate pyrophosphokinase 5			0.333333
supercont8.1	2373213	+	CHH	CTC	1	2	6	2	MGG_06680T0(N):nudix/MutT family protein			0.25
supercont8.1	2374932	-	CHH	CAC	1	3	12	3	MGG_06680T0(N):nudix/MutT family protein			0.2
supercont8.1	2395435	+	CHH	CAC	1	3	7	2	MGG_11876T0(N):high affinity glucose transporter			0.3
supercont8.1	2427990	+	CHH	CTC	1	4	16	3	MGG_06696T0(Y):ethylene receptor			0.2
supercont8.1	2457361	+	CHH	CTT	1	2	6	2	MGG_11871T0(N):allantoicase			0.25
supercont8.1	2487931	-	CHH	CAA	1	2	6	2	MGG_06712T0(N):5-methyltetrahydropteroyltriglutamate-homocysteine S-methyltransferase			0.25
supercont8.1	2488920	-	CHH	CCT	1	2	3	2	MGG_06712T0(N):5-methyltetrahydropteroyltriglutamate-homocysteine S-methyltransferase			0.4
supercont8.1	2509320	-	CHH	CAT	1	2	3	2	MGG_06721T0(Y):60S ribosomal protein L28			0.4
supercont8.1	2534931	-	CHH	CCA	1	3	9	3	MGG_16160T0(N):hypothetical protein			0.25
supercont8.1	2540180	-	CHH	CAT	1	2	6	2	MGG_16161T0(N):hypothetical protein			0.25
supercont8.1	2613228	+	CHH	CAC	1	3	7	2	MGG_06755T0(Y):hypothetical protein			0.3
supercont8.1	2623528	+	CHH	CAA	1	3	17	3	MGG_06760T0(N):CAMK protein kinase			0.15
supercont8.1	2646290	+	CHH	CAC	1	3	12	3	MGG_06766T0(N):MDJ1			0.2
supercont8.1	2680437	-	CHH	CAC	1	2	6	2	MGG_06771T0(N):hypothetical protein			0.25
supercont8.1	2750145	+	CHH	CAC	1	2	4	2	MGG_06789T0(Y):hypothetical protein			0.333333
supercont8.1	2773761	+	CHH	CAT	1	2	5	2	MGG_06794T0(Y):puromycin resistance protein pur8			0.285714
supercont8.1	2774097	+	CHH	CAT	1	2	5	2	MGG_06794T0(Y):puromycin resistance protein pur8			0.285714
supercont8.1	2782150	+	CHH	CAT	1	2	4	2	MGG_06797T0(Y):hypothetical protein			0.333333
supercont8.1	2933938	+	CHH	CTC	1	2	6	2	MGG_06836T0(N):deoxyribodipyrimidine photo-lyase			0.25
supercont8.1	2960712	+	CHH	CAC	1	3	14	3	MGG_06843T0(N):alpha-N-arabinofuranosidase 2			0.176471
supercont8.1	2978090	-	CHH	CAA	1	2	5	2	MGG_06849T0(Y):amidohydrolase 3			0.285714
supercont8.1	3001082	+	CHH	CAT	1	3	19	3	MGG_06856T0(N):hypothetical protein			0.136364
supercont8.1	3003631	+	CHH	CCA	1	2	5	2	MGG_06857T0(Y):tRNA guanosine-2'-O-methyltransferase TRM11			0.285714
supercont8.1	3068858	+	CHH	CTT	1	2	5	2	MGG_06872T0(N):hypothetical protein			0.285714
supercont8.1	3069730	-	CHH	CTA	1	2	5	2	MGG_06872T0(N):hypothetical protein			0.285714
supercont8.1	3096034	-	CHH	CAC	1	2	6	2	MGG_06878T0(Y):ATP-dependent permease MDL2			0.25
supercont8.1	3131279	-	CHH	CAT	1	2	6	2	MGG_06888T0(N):glutamine synthetase			0.25
supercont8.1	3157410	+	CHH	CAT	1	2	3	2	MGG_06896T0(Y):UDP-N-acetylglucosaminyltransferase			0.4
supercont8.1	3213951	-	CHH	CAA	1	3	12	3	MGG_06906T0(Y):hypothetical protein			0.2
supercont8.1	3261160	-	CHH	CAC	1	2	6	2	MGG_16212T0(N):hypothetical protein			0.25
supercont8.1	3271082	-	CHH	CAA	1	3	11	3	MGG_11794T0(N):D-3-phosphoglycerate dehydrogenase 2			0.214286
supercont8.1	3271128	+	CHH	CAA	1	2	5	2	MGG_11794T0(N):D-3-phosphoglycerate dehydrogenase 2			0.285714
supercont8.1	3284035	-	CHH	CCT	1	3	14	3	MGG_06927T0(N):hypothetical protein			0.176471
supercont8.1	3323117	-	CHH	CAA	1	4	17	3	MGG_06940T0(N):hypothetical protein			0.190476
supercont8.1	3338549	+	CHH	CAA	1	2	4	2	MGG_16219T0(Y):hypothetical protein			0.333333
supercont8.1	3339002	-	CHH	CAT	1	2	6	2	MGG_16219T0(Y):hypothetical protein			0.25
supercont8.1	3339003	-	CHH	CCA	1	2	5	2	MGG_16219T0(Y):hypothetical protein			0.285714
supercont8.1	3351180	-	CHH	CCA	1	3	12	3	MGG_06951T0(N):CAAX prenyl protease 1			0.2
supercont8.1	3358157	+	CHH	CAT	1	2	5	2	MGG_16224T0(Y):hypothetical protein			0.285714
supercont8.1	3374503	+	CHH	CAC	1	3	10	3	MGG_06958T0(Y):hsp70-like protein			0.230769
supercont8.1	3441685	+	CHH	CTT	1	3	13	3	MGG_06976T0(Y):hypothetical protein			0.1875
supercont8.1	3465357	+	CHH	CAT	1	2	6	2	MGG_14563T0(N):RNA-binding protein			0.25
supercont8.1	3468932	+	CHH	CAT	1	3	16	3	MGG_16232T0(N):hypothetical protein			0.157895
supercont8.1	3473288	-	CHH	CTC	1	3	18	3	MGG_06984T0(Y):DNA-directed RNA polymerase III subunit RPC2			0.142857
supercont8.1	3476152	+	CHH	CCC	1	3	14	3	MGG_06985T0(N):hypothetical protein			0.176471
supercont8.1	3488372	-	CHH	CTC	1	3	16	3	MGG_11784T0(N):hypothetical protein			0.157895
supercont8.1	3491412	-	CHH	CAC	1	2	6	2	MGG_11784T0(N):hypothetical protein			0.25
supercont8.1	3558710	-	CHH	CCC	1	2	6	2	MGG_11776T0(N):40S ribosomal protein S0			0.25
supercont8.1	3564615	+	CHH	CTC	1	2	6	2	MGG_07008T0(Y):nucleolar protein nop-58			0.25
supercont8.1	3568325	-	CHH	CAA	1	3	7	2	MGG_07010T0(N):translation machinery-associated protein 46			0.3
supercont8.1	3577242	+	CHH	CAT	1	4	13	3	MGG_07013T0(N):hypothetical protein			0.235294
supercont8.1	3626323	-	CHH	CTC	1	2	6	2	MGG_14558T0(Y):hypothetical protein			0.25
supercont8.1	3634643	-	CHH	CAC	1	3	20	3	MGG_09177T0(Y):hypothetical protein			0.130435
supercont8.1	3636196	-	CHH	CCA	1	2	5	2	MGG_09177T0(Y):hypothetical protein			0.285714
supercont8.1	3640586	+	CHH	CAC	1	3	12	3	MGG_09179T0(Y):hypothetical protein			0.2
supercont8.1	3652048	+	CHH	CCA	1	2	3	2	MGG_09184T0(Y):long-chain base protein 3			0.4
supercont8.1	3652536	-	CHH	CCT	1	2	5	2	MGG_09184T0(Y):long-chain base protein 3			0.285714
supercont8.1	3669635	+	CHH	CAC	1	2	5	2	MGG_09186T0(Y):hypothetical protein	MGG_09186T1(Y):hypothetical protein		0.285714
supercont8.1	3699412	+	CHH	CTT	1	3	17	3	MGG_09196T0(N):hypothetical protein			0.15
supercont8.1	3714643	-	CHH	CAA	1	3	18	3	MGG_11771T0(Y):ubiquitin carboxyl-terminal hydrolase 2			0.142857
supercont8.1	3762704	-	CHH	CTC	1	3	17	3	MGG_11764T0(Y):hypothetical protein	MGG_11764T1(Y):hypothetical protein		0.15
supercont8.1	3771114	+	CHH	CAT	1	3	17	3	MGG_09209T0(Y):phosphatase DCR2			0.15
supercont8.1	3791689	+	CHH	CAA	1	3	20	3	MGG_09214T0(Y):hypothetical protein			0.130435
supercont8.1	3825774	+	CHH	CAT	1	2	6	2	MGG_09225T0(Y):hypothetical protein			0.25
supercont8.1	3842725	-	CHH	CAC	1	2	4	2	MGG_14552T0(N):endonuclease/exonuclease/phosphatase			0.333333
supercont8.1	3855120	+	CHH	CAA	1	3	10	3	MGG_11758T0(Y):hypothetical protein			0.230769
supercont8.1	3855575	+	CHH	CCT	1	2	3	2	MGG_11758T0(Y):hypothetical protein			0.4
supercont8.1	3858780	-	CHH	CAT	1	2	5	2	MGG_11758T0(Y):hypothetical protein			0.285714
supercont8.1	3863290	+	CHH	CAA	1	2	6	2	MGG_09233T0(Y):hypothetical protein			0.25
supercont8.1	3873781	+	CHH	CCC	1	2	3	2	MGG_09237T0(Y):hypothetical protein			0.4
supercont8.1	3875218	+	CHH	CTC	1	2	4	2	MGG_11757T0(N):DNA damage response protein RcaA			0.333333
supercont8.1	3888351	-	CHH	CCT	1	2	6	2	MGG_09240T0(Y):F-box domain-containing protein			0.25
supercont8.1	3923182	-	CHH	CAT	1	2	6	2	MGG_09250T0(N):gamma-butyrobetaine dioxygenase			0.25
supercont8.1	3924256	+	CHH	CAC	1	3	20	3	MGG_09250T0(N):gamma-butyrobetaine dioxygenase			0.130435
supercont8.1	3976751	-	CHH	CAA	1	3	12	3	MGG_09263T0(N):hypothetical protein			0.2
supercont8.1	3993279	+	CHH	CAC	1	2	4	2	MGG_11746T0(N):hypothetical protein			0.333333
supercont8.1	4065130	+	CHH	CAT	1	3	20	3	MGG_09275T0(Y):hypothetical protein			0.130435
supercont8.1	4066892	+	CHH	CTC	1	2	5	2	MGG_09275T0(Y):hypothetical protein	MGG_09275T1(Y):hypothetical protein		0.285714
supercont8.1	4077618	-	CHH	CCA	1	4	27	4	MGG_11737T0(N):hypothetical protein			0.129032
supercont8.1	4090548	-	CHH	CAT	1	3	7	2	MGG_09280T0(Y):hypothetical protein			0.3
supercont8.1	4090836	+	CHH	CCC	1	3	18	3	MGG_09281T0(N):COX17 protein			0.142857
supercont8.1	4091640	+	CHH	CAC	1	2	4	2	MGG_09282T0(N):hypothetical protein			0.333333
supercont8.1	4107269	-	CHH	CCT	1	3	17	3	MGG_11731T0(N):sphingolipid long chain base-responsive protein LSP1			0.15
supercont8.1	4134825	+	CHH	CAA	1	2	6	2	MGG_16277T0(N):STE/STE20/YSK protein kinase			0.25
supercont8.1	4149885	-	CHH	CTT	1	2	2	2	MGG_09302T0(Y):ribosome biogenesis protein			0.5
supercont8.1	4153375	-	CHH	CCA	1	2	6	2	MGG_09303T0(N):hypothetical protein			0.25
supercont8.1	4184871	-	CHH	CAC	1	2	6	2	MGG_09311T0(Y):pH-response regulator protein palC			0.25
supercont8.1	4243720	+	CHH	CAA	1	3	20	3	MGG_11727T0(Y):calcium-transporting P-type ATPase			0.130435
supercont8.1	4264673	+	CHH	CTT	1	3	11	3	MGG_09898T0(Y):adenylate cyclase			0.214286
supercont8.1	4267070	-	CHH	CAC	1	3	17	3	MGG_09898T0(Y):adenylate cyclase			0.15
supercont8.1	4268928	+	CHH	CTA	1	2	6	2	MGG_09898T0(Y):adenylate cyclase			0.25
supercont8.1	4298781	-	CHH	CAC	1	3	15	3	MGG_09907T0(Y):ubiquitin carboxyl-terminal hydrolase 13			0.166667
supercont8.1	4304610	-	CHH	CTT	1	2	6	2	MGG_09909T0(Y):alpha-1,6-mannosyltransferase subunit			0.25
supercont8.1	4330267	+	CHH	CTT	1	2	6	2	MGG_09917T0(Y):DNA topoisomerase 1			0.25
supercont8.1	4348621	-	CHH	CAC	1	3	19	3	MGG_09922T0(N):beta-hexosaminidase subunit beta			0.136364
supercont8.1	4361200	+	CHH	CTC	1	3	13	3	MGG_09925T0(N):mediator-RNA polymerase II transcription subunit 14			0.1875
supercont8.1	4378793	+	CHH	CAC	1	3	12	3	MGG_09930T0(Y):chromodomain-helicase-DNA-binding protein 3			0.2
supercont8.1	4404908	-	CHH	CAT	1	3	16	3	MGG_16298T0(Y):hypothetical protein	MGG_16299T0(Y):hypothetical protein		0.157895
supercont8.1	4426382	+	CHH	CTA	1	3	20	3	MGG_09941T0(Y):nod factor export ATP-binding protein I			0.130435
supercont8.1	4462422	-	CHH	CAC	1	3	12	3	MGG_11715T0(Y):hypothetical protein			0.2
supercont8.1	4472133	+	CHH	CCA	1	3	8	3	MGG_09950T0(Y):C2H2 type zinc finger domain-containing protein			0.272727
supercont8.1	4508449	+	CHH	CAC	1	2	6	2	MGG_09960T0(Y):PLK protein kinase			0.25
supercont8.1	4549432	-	CHH	CAA	1	2	6	2	MGG_11709T0(N):hypothetical protein			0.25
supercont8.1	4557391	+	CHH	CTT	1	3	15	3	MGG_10655T0(Y):delta-aminolevulinic acid dehydratase			0.166667
supercont8.1	4586989	-	CHH	CAC	1	2	5	2	MGG_10664T0(N):hypothetical protein			0.285714
supercont8.1	4588950	+	CHH	CCT	1	2	6	2	MGG_10665T0(N):hypothetical protein			0.25
supercont8.1	4597009	-	CHH	CCT	1	3	13	3	MGG_11701T0(Y):hypothetical protein	MGG_15479T0(N):hypothetical protein		0.1875
supercont8.1	4656558	+	CHH	CCA	1	2	6	2	MGG_16311T0(Y):hypothetical protein			0.25
supercont8.1	4681805	-	CHH	CTT	1	2	6	2	MGG_10515T0(Y):hypothetical protein			0.25
supercont8.1	4742363	+	CHH	CAC	1	2	4	2	MGG_16319T0(Y):hypothetical protein			0.333333
supercont8.1	4751731	-	CHH	CAA	1	3	20	3	MGG_10529T0(Y):fungal specific transcription factor domain-containing protein			0.130435
supercont8.1	4751857	+	CHH	CAA	1	4	13	3	MGG_10529T0(Y):fungal specific transcription factor domain-containing protein			0.235294
supercont8.1	4755514	+	CHH	CTT	1	2	6	2	MGG_10530T0(Y):sugar transporter			0.25
supercont8.1	4757461	-	CHH	CAA	1	2	4	2	MGG_10531T0(Y):hypothetical protein			0.333333
supercont8.1	4883955	-	CHH	CAC	1	4	22	4	MGG_05343T0(Y):C6 zinc finger protein			0.153846
supercont8.1	4885312	-	CHH	CAC	1	4	14	3	MGG_05343T0(Y):C6 zinc finger protein			0.222222
supercont8.1	4959888	-	CHH	CAC	1	3	5	2	MGG_05364T0(N):endoglucanase-4			0.375
supercont8.1	4977126	+	CHH	CAT	1	2	4	2	MGG_05368T0(Y):hypothetical protein			0.333333
supercont8.1	5002430	-	CHH	CAC	1	2	3	2	MGG_13028T0(Y):mitochondrial import inner membrane translocase subunit tim-54			0.4
supercont8.1	5020538	+	CHH	CCC	1	2	5	2	MGG_05379T0(Y):vacuolar protein sorting-associated protein 9			0.285714
supercont8.1	5043376	+	CHH	CAA	1	2	5	2	MGG_05384T0(N):ankyrin repeat domain-containing protein 29			0.285714
supercont8.1	5045937	-	CHH	CAA	1	5	21	3	MGG_13036T0(N):hypothetical protein			0.192308
supercont8.1	5095185	-	CHH	CAT	1	3	16	3	MGG_05401T0(Y):bifunctional P-450:NADPH-P450 reductase			0.157895
supercont8.1	5212180	+	CHH	CAC	1	2	6	2	MGG_05435T0(Y):membrane transporter			0.25
supercont8.1	5212952	-	CHH	CAT	1	3	15	3	MGG_05435T0(Y):membrane transporter			0.166667
supercont8.1	5221522	+	CHH	CTT	1	2	6	2	MGG_05440T0(N):galactokinase			0.25
supercont8.1	5235750	+	CHH	CAC	1	3	13	3	MGG_16361T0(N):H/K ATPase alpha subunit			0.1875
supercont8.1	5243164	-	CHH	CAC	1	2	6	2	MGG_13065T0(N):SCF E3 ubiquitin ligase complex F-box protein grrA			0.25
supercont8.1	5245316	-	CHH	CAT	1	2	5	2	MGG_13065T0(N):SCF E3 ubiquitin ligase complex F-box protein grrA			0.285714
supercont8.1	5264235	+	CHH	CAC	1	2	6	2	MGG_05452T0(Y):hypothetical protein			0.25
supercont8.1	5328050	+	CHH	CAT	1	2	5	2	MGG_15181T0(N):hypothetical protein			0.285714
supercont8.1	5361125	+	CHH	CAC	1	2	6	2	MGG_05480T0(N):succinyl-CoA ligase subunit alpha			0.25
supercont8.1	5361667	+	CHH	CAT	1	2	6	2	MGG_05480T0(N):succinyl-CoA ligase subunit alpha			0.25
supercont8.1	5454211	-	CHH	CAC	1	3	9	3	MGG_05503T0(Y):high-affinity nickel-transporter nixA			0.25
supercont8.1	5457120	+	CHH	CAT	1	2	2	2	MGG_05505T0(Y):autophagy protein			0.5
supercont8.1	5477724	-	CHH	CAT	1	3	11	3	MGG_13101T0(N):hypothetical protein			0.214286
supercont8.1	5493639	-	CHH	CAA	1	2	3	2	MGG_05519T0(Y):alcohol dehydrogenase			0.4
supercont8.1	5531462	-	CHH	CTT	1	3	19	3	MGG_05534T0(N):BAR domain-containing protein			0.136364
supercont8.1	5616331	+	CHH	CCT	1	3	18	3	MGG_05555T0(Y):xenobiotic compound monooxygenase			0.142857
supercont8.1	5673905	+	CHH	CAA	1	2	6	2	MGG_13116T0(Y):hypothetical protein			0.25
supercont8.1	5673932	+	CHH	CAC	1	2	4	2	MGG_13116T0(Y):hypothetical protein			0.333333
supercont8.1	5673934	+	CHH	CCA	1	2	4	2	MGG_13116T0(Y):hypothetical protein			0.333333
supercont8.1	5690074	-	CHH	CAT	1	3	17	3	MGG_05572T0(Y):hypothetical protein			0.15
supercont8.1	5727186	+	CHH	CAA	1	3	15	3	MGG_05587T0(N):actin-like protein arp-6			0.166667
supercont8.1	5766530	-	CHH	CAT	1	3	12	3	MGG_05593T0(Y):hypothetical protein			0.2
supercont8.1	5788421	-	CHH	CAA	1	2	6	2	MGG_05596T0(Y):hydrolase			0.25
supercont8.1	5834344	+	CHH	CCA	1	2	4	2	MGG_05607T0(Y):cytochrome c heme lyase			0.333333
supercont8.1	5858594	+	CHH	CTC	1	2	4	2	MGG_05614T0(N):unsaturated glucuronyl hydrolase			0.333333
supercont8.1	5869440	+	CHH	CTT	1	2	5	2	MGG_05618T0(N):M protein repeat protein			0.285714
supercont8.1	5882543	-	CHH	CCA	1	2	3	2	MGG_05623T0(N):solute carrier family 25 member 38			0.4
supercont8.1	5883612	-	CHH	CAC	1	3	18	3	MGG_05623T0(N):solute carrier family 25 member 38			0.142857
supercont8.1	5890588	-	CHH	CAT	1	2	5	2	MGG_05626T0(N):cytoskeleton assembly control protein SLA1p			0.285714
supercont8.1	5905709	+	CHH	CAA	1	3	8	3	MGG_16427T0(Y):hypothetical protein			0.272727
supercont8.1	5919074	+	CHH	CTT	1	3	11	3	MGG_16428T0(N):hypothetical protein			0.214286
supercont8.1	5926821	-	CHH	CCA	1	3	9	3	MGG_05637T0(Y):protein phosphatase PP2A regulatory subunit B			0.25
supercont8.1	5930460	-	CHH	CAC	1	3	20	3	MGG_05638T0(N):hypothetical protein			0.130435
supercont8.1	5972737	+	CHH	CAT	1	3	13	3	MGG_05648T0(Y):hypothetical protein			0.1875
supercont8.1	5995069	-	CHH	CCC	1	2	3	2	MGG_05655T0(Y):hypothetical protein			0.4
supercont8.1	6045067	+	CHH	CAT	1	3	14	3	MGG_05666T0(N):ubiquitin specific peptidase 11			0.176471
supercont8.1	6066102	-	CHH	CAA	1	5	29	4	MGG_16441T0(Y):hypothetical protein			0.147059
supercont8.1	6072801	+	CHH	CAA	1	2	6	2	MGG_16443T0(N):protein phosphatase			0.25
supercont8.1	6077525	-	CHH	CCT	1	2	6	2	MGG_05673T0(Y):40S ribosomal protein S3			0.25
supercont8.1	6080027	+	CHH	CAC	1	3	12	3	MGG_05674T0(N):hypothetical protein			0.2
supercont8.1	6111650	-	CHH	CAA	1	3	20	3	MGG_05683T0(Y):hypothetical protein			0.130435
supercont8.1	6146866	+	CHH	CAA	1	3	15	3	MGG_05694T1(Y):Gtr1/RagA G domain-containing protein	MGG_05694T0(Y):Gtr1/RagA G domain-containing protein		0.166667
supercont8.1	6156563	-	CHH	CAC	1	3	16	3	MGG_16444T0(N):C6 transcription factor Prf			0.157895
supercont8.1	6191897	+	CHH	CAA	1	3	12	3	MGG_05708T0(N):SFT2 domain-containing protein			0.2
supercont8.1	6211185	-	CHH	CAC	1	3	8	3	MGG_05714T0(N):hypothetical protein			0.272727
supercont8.1	6214214	-	CHH	CCA	1	3	13	3	MGG_05714T0(N):hypothetical protein			0.1875
supercont8.1	6222506	-	CHH	CTC	1	2	6	2	MGG_05715T0(N):verprolin			0.25
supercont8.1	6231452	-	CHH	CAC	1	2	6	2	MGG_05717T0(Y):hypothetical protein			0.25
supercont8.1	6261279	+	CHH	CCC	1	2	6	2	MGG_13157T0(N):acetate kinase			0.25
supercont8.1	6281662	-	CHH	CAA	1	2	5	2	MGG_13161T0(N):hypothetical protein			0.285714
supercont8.1	6284867	+	CHH	CAT	1	2	5	2	MGG_13163T0(Y):hypothetical protein	MGG_16454T0(N):hypothetical protein		0.285714
supercont8.1	6323850	+	CHH	CCA	1	2	5	2	MGG_05734T0(Y):phospho-2-dehydro-3-deoxyheptonate aldolase			0.285714
supercont8.1	6351191	-	CHH	CTC	1	2	3	2	MGG_13168T0(N):hypothetical protein			0.4
supercont8.1	6390944	+	CHH	CAA	1	2	3	2	MGG_05750T0(Y):hypothetical protein			0.4
supercont8.1	6498266	+	CHH	CAT	1	3	3	2	MGG_10607T0(Y):enolase			0.5
supercont8.1	6575392	-	CHH	CTA	1	3	18	3	MGG_16477T0(N):hypothetical protein			0.142857
supercont8.1	6577848	-	CHH	CAA	1	2	4	2	MGG_10634T0(Y):chromate ion transporter	MGG_16477T0(N):hypothetical protein		0.333333
supercont8.1	6582584	+	CHH	CCT	1	2	6	2	MGG_14297T0(N):adenosylmethionine decarboxylase			0.25
supercont8.1	6583395	-	CHH	CAT	1	2	6	2	MGG_14297T0(N):adenosylmethionine decarboxylase			0.25
supercont8.1	6592860	-	CHH	CCT	1	3	15	3	MGG_10639T0(N):hypothetical protein			0.166667
supercont8.1	6594380	-	CHH	CAC	1	3	15	3	MGG_10640T0(N):interferon-induced GTP-binding protein Mx			0.166667
supercont8.1	6611278	+	CHH	CAA	1	2	6	2	MGG_13743T0(Y):hypothetical protein			0.25
supercont8.1	6705921	-	CHH	CAT	1	3	17	3	MGG_16492T0(Y):hypothetical protein			0.15
supercont8.1	6706301	+	CHH	CAC	1	3	20	3	MGG_16492T0(Y):hypothetical protein			0.130435
supercont8.1	6737701	+	CHH	CAT	1	2	6	2	MGG_04775T0(N):fatty acid synthase S-acetyltransferase	MGG_04775T1(N):fatty acid synthase S-acetyltransferase		0.25
supercont8.1	6750269	+	CHH	CAA	1	2	5	2	MGG_15312T0(N):hypothetical protein			0.285714
supercont8.1	6750287	+	CHH	CAA	1	2	6	2	MGG_15312T0(N):hypothetical protein			0.25
supercont8.1	6759047	+	CHH	CCC	1	2	6	2	MGG_04757T0(Y):hypothetical protein			0.25
supercont8.1	6762542	+	CHH	CAT	1	3	8	3	MGG_04756T0(Y):glutamyl-tRNA(Gln) amidotransferase subunit A			0.272727
supercont8.1	6763877	-	CHH	CAC	1	2	3	2	MGG_13765T0(N):hypothetical protein			0.4
supercont8.1	6763932	+	CHH	CTC	1	2	4	2	MGG_13765T0(N):hypothetical protein			0.333333
supercont8.1	6771927	+	CHH	CAT	1	2	5	2	MGG_13767T0(N):lovastatin nonaketide synthase			0.285714
supercont8.1	6826192	+	CHH	CAC	1	3	16	3	MGG_15310T0(Y):hypothetical protein			0.157895
supercont8.1	6835351	+	CHH	CCA	1	2	5	2	MGG_04738T0(N):short chain dehydrogenase/oxidoreductase			0.285714
supercont8.1	6861850	+	CHH	CTT	1	2	6	2	MGG_04726T0(N):isochorismatase family protein			0.25
supercont8.1	6882468	-	CHH	CAC	1	3	14	3	MGG_04714T0(N):DNA-directed RNA polymerase II subunit RPB2			0.176471
supercont8.1	6888698	-	CHH	CAC	1	2	6	2	MGG_04712T0(N):ESCRT-I component			0.25
supercont8.1	6889122	-	CHH	CCT	1	2	4	2	MGG_04712T0(N):ESCRT-I component			0.333333
supercont8.1	6903901	+	CHH	CAT	1	2	5	2	MGG_16505T0(Y):hypothetical protein			0.285714
supercont8.1	6903910	+	CHH	CAA	1	3	9	3	MGG_16505T0(Y):hypothetical protein			0.25
supercont8.1	6931080	-	CHH	CAT	1	4	22	4	MGG_04693T0(Y):WD repeat-containing protein 57			0.153846
supercont8.1	6977928	+	CHH	CAC	1	2	5	2	MGG_13781T0(N):serine hydroxymethyltransferase			0.285714
supercont8.1	6978479	-	CHH	CTC	1	2	3	2	MGG_13781T0(N):serine hydroxymethyltransferase			0.4
supercont8.1	6995242	-	CHH	CAC	1	3	6	2	MGG_04679T0(N):ssgprc1			0.333333
supercont8.1	7023242	-	CHH	CAT	1	2	5	2	MGG_04637T0(Y):tyrosine-protein phosphatase CDC14			0.285714
supercont8.1	7084384	+	CHH	CTA	1	2	5	2	MGG_13790T0(N):phosphatidylinositol 4-kinase			0.285714
supercont8.1	7124782	+	CHH	CTC	1	3	13	3	MGG_13796T0(N):stress responsive A/B barrel domain-containing protein			0.1875
supercont8.1	7160773	+	CHH	CAC	1	2	6	2	MGG_13801T0(Y):beta-galactosidase			0.25
supercont8.1	7181324	-	CHH	CAC	1	2	4	2	MGG_04564T0(N):hypothetical protein			0.333333
supercont8.1	7181899	+	CHH	CCA	1	3	20	3	MGG_04564T0(N):hypothetical protein			0.130435
supercont8.1	7192689	+	CHH	CCT	1	2	5	2	MGG_04563T0(N):hypothetical protein			0.285714
supercont8.1	7192752	+	CHH	CAC	1	2	4	2	MGG_04563T0(N):hypothetical protein			0.333333
supercont8.1	7205945	+	CHH	CAC	1	3	7	2	MGG_04558T1(Y):pre-mRNA-processing factor 39	MGG_04558T0(Y):pre-mRNA-processing factor 39		0.3
supercont8.1	7265616	-	CHH	CAC	1	2	6	2	MGG_04545T0(N):cytochrome c peroxidase			0.25
supercont8.1	7271152	-	CHH	CAC	1	2	5	2	MGG_04511T0(Y):MFS transporter			0.285714
supercont8.1	7272831	-	CHH	CAC	1	2	6	2	MGG_04510T0(N):hypothetical protein			0.25
supercont8.1	7283067	+	CHH	CAT	1	3	20	3	MGG_04504T0(N):translation machinery-associated protein 22	MGG_04505T0(Y):hypothetical protein		0.130435
supercont8.1	7364010	+	CHH	CTT	1	2	5	2	MGG_13817T0(N):DDHD domain-containing protein			0.285714
supercont8.1	7364052	+	CHH	CTT	1	2	3	2	MGG_13817T0(N):DDHD domain-containing protein			0.4
supercont8.1	7365489	+	CHH	CTT	1	3	19	3	MGG_13817T0(N):DDHD domain-containing protein			0.136364
supercont8.1	7372232	+	CHH	CCC	1	2	6	2	MGG_04476T0(Y):FK506-binding protein 4			0.25
supercont8.1	7390737	+	CHH	CTC	1	2	5	2	MGG_04470T0(Y):hypothetical protein			0.285714
supercont8.1	7392701	+	CHH	CAT	1	3	20	3	MGG_04470T0(Y):hypothetical protein			0.130435
supercont8.1	7395273	-	CHH	CAC	1	2	6	2	MGG_04469T0(N):cytochrome P450 97B3			0.25
supercont8.1	7424873	-	CHH	CAA	1	2	5	2	MGG_04421T0(N):hypothetical protein			0.285714
supercont8.1	7426977	-	CHH	CAA	1	2	5	2	MGG_04421T0(N):hypothetical protein			0.285714
supercont8.1	7429423	-	CHH	CAC	1	2	4	2	MGG_04421T0(N):hypothetical protein			0.333333
supercont8.1	7447705	-	CHH	CAT	1	2	6	2	MGG_15294T0(N):proline iminopeptidase			0.25
supercont8.1	7447765	-	CHH	CAT	1	2	4	2	MGG_15294T0(N):proline iminopeptidase			0.333333
supercont8.1	7451942	-	CHH	CCC	1	2	6	2	MGG_04407T0(N):cation efflux family protein			0.25
supercont8.1	7452990	+	CHH	CAA	1	2	6	2	MGG_04407T0(N):cation efflux family protein			0.25
supercont8.1	7461382	+	CHH	CAA	1	3	14	3	MGG_04406T0(Y):hypothetical protein			0.176471
supercont8.1	7468511	+	CHH	CTC	1	2	3	2	MGG_04401T0(N):F-box and JmjC domain-containing protein			0.4
supercont8.1	7481345	+	CHH	CTA	1	2	6	2	MGG_04396T0(Y):valyl-tRNA synthetase			0.25
supercont8.1	7504749	-	CHH	CAC	1	2	3	2	MGG_04404T0(Y):pisatin demethylase			0.4
supercont8.1	7592419	-	CHH	CCT	1	2	5	2	MGG_08619T0(Y):aryl-alcohol dehydrogenase			0.285714
supercont8.1	7598775	-	CHH	CAT	1	2	5	2	MGG_08622T0(N):nucleoside diphosphate kinase			0.285714
supercont8.1	7608635	+	CHH	CAA	1	3	15	3	MGG_08626T0(Y):tRNA pseudouridine synthase B	MGG_08627T0(N):hypothetical protein		0.166667
supercont8.1	7609664	-	CHH	CAC	1	2	4	2	MGG_08627T0(N):hypothetical protein			0.333333
supercont8.1	7628584	+	CHH	CTT	1	2	5	2	MGG_14266T0(N):ubiquitin-conjugating enzyme			0.285714
supercont8.1	7646842	+	CHH	CAC	1	2	5	2	MGG_08642T0(N):hypothetical protein			0.285714
supercont8.1	7658984	+	CHH	CCT	1	2	6	2	MGG_08645T0(N):hypothetical protein			0.25
supercont8.1	7674225	-	CHH	CAA	1	2	6	2	MGG_08648T0(N):anaphase-promoting complex subunit 8			0.25
supercont8.1	7674524	+	CHH	CCA	1	3	4	2	MGG_08648T0(N):anaphase-promoting complex subunit 8			0.428571
supercont8.1	7857401	+	CHH	CAA	1	4	28	4	MGG_11852T0(N):hypothetical protein			0.125
supercont8.2	67047	+	CHH	CCA	1	2	4	2	MGG_14110T0(Y):hypothetical protein			0.333333
supercont8.2	114997	-	CHH	CAC	1	2	4	2	MGG_10730T0(N):potassium/sodium efflux P-type ATPase			0.333333
supercont8.2	175446	-	CHH	CTA	1	2	4	2	MGG_14098T0(N):hypothetical protein			0.333333
supercont8.2	194446	-	CHH	CAT	1	2	4	2	MGG_10868T0(Y):hypothetical protein			0.333333
supercont8.2	200072	+	CHH	CTT	1	2	4	2	MGG_10869T0(Y):hypothetical protein			0.333333
supercont8.2	217436	+	CHH	CTT	1	2	5	2	MGG_11047T0(Y):DNA repair and recombination protein RAD5C			0.285714
supercont8.2	251910	+	CHH	CAC	1	2	5	2	MGG_10440T0(Y):endoribonuclease L-PSP			0.285714
supercont8.2	270851	+	CHH	CAT	1	3	16	3	MGG_10445T0(Y):thermostable alkaline protease			0.157895
supercont8.2	274827	+	CHH	CTT	1	2	6	2	MGG_10447T0(N):peptidyl-prolyl cis-trans isomerase			0.25
supercont8.2	346644	-	CHH	CAT	1	2	4	2	MGG_10469T0(Y):hypothetical protein			0.333333
supercont8.2	361344	+	CHH	CAC	1	3	19	3	MGG_10474T0(N):hypothetical protein			0.136364
supercont8.2	363488	-	CHH	CAC	1	2	6	2	MGG_10475T0(N):secreted glucosidase			0.25
supercont8.2	366376	-	CHH	CAA	1	4	23	4	MGG_15521T0(N):hypothetical protein			0.148148
supercont8.2	370484	-	CHH	CTC	1	3	19	3	MGG_14073T0(Y):FAD binding domain-containing protein			0.136364
supercont8.2	386090	+	CHH	CTA	1	3	16	3	MGG_10482T0(Y):hypothetical protein			0.157895
supercont8.2	391144	-	CHH	CAA	1	3	3	2	MGG_10483T0(Y):hypothetical protein			0.5
supercont8.2	397123	-	CHH	CAC	1	2	6	2	MGG_10485T0(N):hypothetical protein			0.25
supercont8.2	478298	+	CHH	CAC	1	3	12	3	MGG_10379T0(N):hypothetical protein			0.2
supercont8.2	487080	-	CHH	CAA	1	2	6	2	MGG_10371T0(N):glutaredoxin-C4			0.25
supercont8.2	494354	+	CHH	CAC	1	3	13	3	MGG_15522T0(Y):hypothetical protein			0.1875
supercont8.2	508846	+	CHH	CAC	1	2	5	2	MGG_15525T0(N):hypothetical protein			0.285714
supercont8.2	520825	-	CHH	CAT	1	3	19	3	MGG_10833T0(Y):hypothetical protein			0.136364
supercont8.2	526805	+	CHH	CCA	1	2	5	2	MGG_10830T0(N):DNA-directed RNA polymerase III polypeptide	MGG_10831T0(Y):transmembrane protein 111		0.285714
supercont8.2	543996	-	CHH	CAT	1	3	16	3	MGG_10824T0(Y):hypothetical protein			0.157895
supercont8.2	558512	+	CHH	CAT	1	3	14	3	MGG_10819T0(Y):hypothetical protein			0.176471
supercont8.2	581710	+	CHH	CAA	1	2	4	2	MGG_11410T0(Y):hypothetical protein			0.333333
supercont8.2	599916	-	CHH	CAC	1	3	10	3	MGG_04352T0(Y):hypothetical protein			0.230769
supercont8.2	651319	-	CHH	CTT	1	2	3	2	MGG_04368T0(N):stage V sporulation protein K			0.4
supercont8.2	720221	+	CHH	CCA	1	2	4	2	MGG_04388T0(N):ubiquitin-conjugating enzyme E2Z			0.333333
supercont8.2	723607	+	CHH	CCC	1	2	5	2	MGG_04390T0(N):hypothetical protein			0.285714
supercont8.2	730935	-	CHH	CAA	1	2	5	2	MGG_15536T0(Y):hypothetical protein			0.285714
supercont8.2	748279	+	CHH	CCT	1	3	8	3	MGG_04415T0(N):hypothetical protein			0.272727
supercont8.2	777103	-	CHH	CCA	1	3	14	3	MGG_04430T0(Y):mRNA export factor mex67			0.176471
supercont8.2	779491	+	CHH	CTT	1	3	8	3	MGG_04430T0(Y):mRNA export factor mex67			0.272727
supercont8.2	792878	-	CHH	CCT	1	2	4	2	MGG_04433T0(N):sulfate transporter			0.333333
supercont8.2	793174	-	CHH	CAT	1	2	5	2	MGG_04433T0(N):sulfate transporter			0.285714
supercont8.2	801564	+	CHH	CAC	1	4	21	3	MGG_04435T0(Y):bifunctional purine biosynthesis protein ADE17			0.16
supercont8.2	820324	-	CHH	CTC	1	2	4	2	MGG_04442T0(Y):splicing factor U2AF-associated protein 2	MGG_15540T0(N):hypothetical protein		0.333333
supercont8.2	822793	+	CHH	CAA	1	2	6	2	MGG_04444T0(Y):60S ribosomal protein L6-B			0.25
supercont8.2	847043	+	CHH	CAA	1	3	19	3	MGG_04454T0(N):transporter GOS1			0.136364
supercont8.2	860696	-	CHH	CAA	1	2	4	2	MGG_04459T0(N):hypothetical protein			0.333333
supercont8.2	880319	+	CHH	CAC	1	2	5	2	MGG_04516T0(Y):glycosyl transferase family 17 protein			0.285714
supercont8.2	880726	+	CHH	CAC	1	2	5	2	MGG_04516T0(Y):glycosyl transferase family 17 protein			0.285714
supercont8.2	882963	+	CHH	CAC	1	3	7	2	MGG_04517T0(N):hypothetical protein			0.3
supercont8.2	898713	+	CHH	CAC	1	3	11	3	MGG_11387T0(N):DNA repair protein RAD50			0.214286
supercont8.2	930383	+	CHH	CCT	1	2	5	2	MGG_04528T0(N):hypothetical protein			0.285714
supercont8.2	993817	-	CHH	CAA	1	2	3	2	MGG_04568T0(N):hypothetical protein			0.4
supercont8.2	1020098	-	CHH	CAA	1	2	6	2	MGG_04575T0(Y):hypothetical protein			0.25
supercont8.2	1047008	-	CHH	CAA	1	3	18	3	MGG_04589T0(N):chromodomain helicase DNA binding protein			0.142857
supercont8.2	1055703	+	CHH	CTC	1	3	16	3	MGG_11382T0(Y):translation initiation factor RLI1			0.157895
supercont8.2	1066399	-	CHH	CTT	1	3	12	3	MGG_04602T0(Y):pre-mRNA-processing protein prp40			0.2
supercont8.2	1127125	+	CHH	CAC	1	2	3	2	MGG_04646T0(Y):2-succinylbenzoate-CoA ligase			0.4
supercont8.2	1129813	-	CHH	CCT	1	2	6	2	MGG_04647T0(N):eukaryotic translation initiation factor 4E-1			0.25
supercont8.2	1139228	+	CHH	CTC	1	2	6	2	MGG_04652T0(Y):DNA-directed RNA polymerase II largest subunit			0.25
supercont8.2	1175786	+	CHH	CAT	1	3	16	3	MGG_04657T0(N):general alpha-glucoside permease			0.157895
supercont8.2	1178776	+	CHH	CCC	1	2	3	2	MGG_04657T0(N):general alpha-glucoside permease	MGG_11374T0(Y):alpha-galactosidase		0.4
supercont8.2	1228239	+	CHH	CCA	1	2	4	2	MGG_04673T0(Y):hypothetical protein			0.333333
supercont8.2	1238953	-	CHH	CCC	1	2	6	2	MGG_04675T0(N):hypothetical protein			0.25
supercont8.2	1249165	+	CHH	CAT	1	2	4	2	MGG_11371T0(Y):hypothetical protein			0.333333
supercont8.2	1250996	-	CHH	CTT	1	3	11	3	MGG_11370T0(N):hypothetical protein			0.214286
supercont8.2	1261949	+	CHH	CAC	1	3	18	3	MGG_04698T0(Y):PQ-loop repeat-containing protein 2			0.142857
supercont8.2	1262982	+	CHH	CCT	1	2	6	2	MGG_04698T0(Y):PQ-loop repeat-containing protein 2			0.25
supercont8.2	1303161	-	CHH	CAT	1	3	16	3	MGG_15563T0(Y):hypothetical protein			0.157895
supercont8.2	1306917	+	CHH	CAC	1	3	16	3	MGG_15565T0(Y):hypothetical protein			0.157895
supercont8.2	1307812	-	CHH	CAC	1	2	4	2	MGG_15565T0(Y):hypothetical protein			0.333333
supercont8.2	1317226	-	CHH	CAC	1	2	3	2	MGG_11362T0(N):hypothetical protein			0.4
supercont8.2	1353332	-	CHH	CAC	1	2	3	2	MGG_04741T0(Y):small nuclear ribonucleoprotein Sm D1			0.4
supercont8.2	1362470	-	CHH	CCA	1	3	14	3	MGG_04746T0(Y):DOM34-interacting protein 2			0.176471
supercont8.2	1367249	+	CHH	CAA	1	3	18	3	MGG_04751T0(Y):hypothetical protein			0.142857
supercont8.2	1412422	-	CHH	CAT	1	3	16	3	MGG_14745T0(Y):hypothetical protein			0.157895
supercont8.2	1436798	+	CHH	CCC	1	2	4	2	MGG_14746T0(Y):PH domain-containing protein			0.333333
supercont8.2	1458652	-	CHH	CAC	1	3	9	3	MGG_04803T0(Y):transmembrane and coiled-coil domain-containing protein 4			0.25
supercont8.2	1479121	-	CHH	CCC	1	2	6	2	MGG_04816T0(Y):hypothetical protein	MGG_04817T0(N):cation transport regulator-like protein 2		0.25
supercont8.2	1511442	+	CHH	CTT	1	3	19	3	MGG_04829T0(N):60S ribosomal protein L9-A			0.136364
supercont8.2	1584718	+	CHH	CCT	1	3	13	3	MGG_10127T0(N):exportin-T			0.1875
supercont8.2	1590007	-	CHH	CAT	1	2	5	2	MGG_14752T0(N):hypothetical protein			0.285714
supercont8.2	1590579	+	CHH	CCA	1	3	12	3	MGG_14752T0(N):hypothetical protein			0.2
supercont8.2	1610935	-	CHH	CAT	1	2	3	2	MGG_10148T0(N):6-phosphogluconolactonase			0.4
supercont8.2	1617723	-	CHH	CAC	1	2	4	2	MGG_10150T0(N):pH-response transcription factor pacC/RIM101			0.333333
supercont8.2	1629982	+	CHH	CAT	1	3	13	3	MGG_11342T0(N):DNA topoisomerase III			0.1875
supercont8.2	1664708	-	CHH	CAC	1	3	18	3	MGG_11340T0(Y):hypothetical protein			0.142857
supercont8.2	1668242	+	CHH	CCA	1	2	5	2	MGG_10180T0(Y):pre-mRNA-splicing factor cwc22			0.285714
supercont8.2	1683790	+	CHH	CAC	1	2	6	2	MGG_10184T0(N):hypothetical protein			0.25
supercont8.2	1697129	-	CHH	CAT	1	3	14	3	MGG_10189T0(N):beta-glucosidase A			0.176471
supercont8.2	1697312	+	CHH	CTT	1	2	6	2	MGG_10189T0(N):beta-glucosidase A			0.25
supercont8.2	1705948	+	CHH	CTC	1	2	5	2	MGG_11335T0(N):hypothetical protein			0.285714
supercont8.2	1726738	-	CHH	CAA	1	3	13	3	MGG_10196T0(N):bromodomain containing 1			0.1875
supercont8.2	1727786	+	CHH	CCA	1	3	8	3	MGG_10196T0(N):bromodomain containing 1			0.272727
supercont8.2	1750066	+	CHH	CAC	1	3	19	3	MGG_10200T0(N):OPT family small oligopeptide transporter			0.136364
supercont8.2	1766167	-	CHH	CAT	1	2	5	2	MGG_08821T0(Y):hypothetical protein			0.285714
supercont8.2	1809338	+	CHH	CCA	1	3	14	3	MGG_08833T0(N):hypothetical protein			0.176471
supercont8.2	1809970	-	CHH	CAC	1	2	4	2	MGG_08833T0(N):hypothetical protein			0.333333
supercont8.2	1818409	-	CHH	CAA	1	2	6	2	MGG_08837T0(N):MIZ zinc finger protein			0.25
supercont8.2	1827311	-	CHH	CAC	1	2	4	2	MGG_08840T0(N):nucleolar protein 4			0.333333
supercont8.2	1843329	+	CHH	CTT	1	2	6	2	MGG_08845T0(Y):hypothetical protein			0.25
supercont8.2	1874814	+	CHH	CCA	1	2	5	2	MGG_14754T0(N):tRNA uridine 5-carboxymethylaminomethyl modification enzyme GidA			0.285714
supercont8.2	1887426	+	CHH	CAA	1	2	3	2	MGG_08855T0(Y):hypothetical protein			0.4
supercont8.2	1899682	-	CHH	CCA	1	2	3	2	MGG_08859T0(Y):ADP-ribosylation factor family protein	MGG_08860T0(N):exosome complex exonuclease RRP45		0.4
supercont8.2	1901385	-	CHH	CTT	1	2	3	2	MGG_08861T0(Y):hypothetical protein			0.4
supercont8.2	1918548	+	CHH	CTC	1	2	6	2	MGG_15599T0(Y):hypothetical protein			0.25
supercont8.2	1949004	-	CHH	CAT	1	2	5	2	MGG_08875T0(N):grisea protein			0.285714
supercont8.2	1949923	+	CHH	CAC	1	3	10	3	MGG_08875T0(N):grisea protein			0.230769
supercont8.2	1965949	+	CHH	CCC	1	2	6	2	MGG_08880T0(N):hypothetical protein			0.25
supercont8.2	1974506	-	CHH	CAC	1	3	14	3	MGG_14759T0(N):hypothetical protein			0.176471
supercont8.2	2012884	-	CHH	CTA	1	3	2	2	MGG_08890T0(N):hypothetical protein			0.6
supercont8.2	2049110	+	CHH	CAT	1	2	5	2	MGG_15606T0(Y):hypothetical protein			0.285714
supercont8.2	2074723	+	CHH	CAT	1	3	6	2	MGG_14764T0(N):hypothetical protein			0.333333
supercont8.2	2087661	-	CHH	CCT	1	2	5	2	MGG_08911T0(Y):hypothetical protein			0.285714
supercont8.2	2089151	-	CHH	CAA	1	2	6	2	MGG_08912T0(N):hypothetical protein			0.25
supercont8.2	2112798	-	CHH	CAC	1	3	11	3	MGG_08918T0(Y):ATP-binding cassette sub-family G member 2			0.214286
supercont8.2	2115390	+	CHH	CAT	1	3	15	3	MGG_08919T0(Y):UDP-glucose,sterol transferase			0.166667
supercont8.2	2115592	-	CHH	CAT	1	3	9	3	MGG_08919T0(Y):UDP-glucose,sterol transferase			0.25
supercont8.2	2123685	-	CHH	CCT	1	2	6	2	MGG_08920T0(N):hypothetical protein			0.25
supercont8.2	2162593	-	CHH	CAC	1	3	17	3	MGG_08932T0(Y):hypothetical protein			0.15
supercont8.2	2173379	-	CHH	CAT	1	2	2	2	MGG_11308T0(N):zinc-binding alcohol dehydrogenase domain-containing protein 1			0.5
supercont8.2	2175918	+	CHH	CAA	1	2	6	2	MGG_08935T0(N):hypothetical protein			0.25
supercont8.2	2246974	-	CHH	CAA	1	2	4	2	MGG_08947T0(N):cytochrome P450			0.333333
supercont8.2	2254984	-	CHH	CAT	1	2	4	2	MGG_08950T0(N):high-affinity glucose transporter			0.333333
supercont8.2	2322431	-	CHH	CTC	1	2	6	2	MGG_14767T0(N):non-ribosomal peptide synthetase			0.25
supercont8.2	2338494	+	CHH	CAC	1	2	3	2	MGG_11286T0(Y):oxidoreductase			0.4
supercont8.2	2384337	+	CHH	CAA	1	2	6	2	MGG_08988T0(Y):hypothetical protein			0.25
supercont8.2	2394113	+	CHH	CAC	1	3	16	3	MGG_14768T0(N):hypothetical protein			0.157895
supercont8.2	2395639	-	CHH	CTT	1	3	13	3	MGG_14768T0(N):hypothetical protein			0.1875
supercont8.2	2458333	-	CHH	CCA	1	3	14	3	MGG_14499T0(Y):serine/threonine protein kinase			0.176471
supercont8.2	2509417	+	CHH	CTT	1	2	5	2	MGG_01172T0(N):hypothetical protein			0.285714
supercont8.2	2538429	+	CHH	CAC	1	2	4	2	MGG_01183T0(Y):pescadillo			0.333333
supercont8.2	2562059	+	CHH	CTC	1	3	7	2	MGG_01189T0(N):hypothetical protein			0.3
supercont8.2	2620868	-	CHH	CAC	1	2	3	2	MGG_11270T0(N):hypothetical protein			0.4
supercont8.2	2634950	-	CHH	CCT	1	2	5	2	MGG_11267T0(Y):tetrahydrofolylpolyglutamate synthase			0.285714
supercont8.2	2645954	-	CHH	CAC	1	3	8	3	MGG_01204T0(Y):MADS-box MEF2 type transcription factor			0.272727
supercont8.2	2657507	-	CHH	CAA	1	3	15	3	MGG_01207T0(Y):transcription initiation factor TFIID subunit 1	MGG_01207T1(Y):transcription initiation factor TFIID subunit 1		0.166667
supercont8.2	2687841	+	CHH	CTC	1	2	6	2	MGG_01214T0(Y):hypothetical protein			0.25
supercont8.2	2709385	+	CHH	CCC	1	2	5	2	MGG_01218T0(Y):hypothetical protein			0.285714
supercont8.2	2727656	+	CHH	CCC	1	2	6	2	MGG_01223T0(N):naringenin 3-dioxygenase			0.25
supercont8.2	2756790	-	CHH	CAA	1	2	4	2	MGG_01227T0(N):hypothetical protein			0.333333
supercont8.2	2787559	-	CHH	CCA	1	2	6	2	MGG_01235T0(N):hypothetical protein			0.25
supercont8.2	2800971	-	CHH	CAC	1	2	3	2	MGG_01238T0(N):hypothetical protein			0.4
supercont8.2	2803277	+	CHH	CAT	1	3	15	3	MGG_01238T0(N):hypothetical protein			0.166667
supercont8.2	2830700	-	CHH	CAT	1	2	5	2	MGG_01245T0(N):endoplasmic reticulum-Golgi intermediate compartment protein 3			0.285714
supercont8.2	2837896	+	CHH	CTC	1	2	4	2	MGG_01248T0(N):ran GTPase-activating protein 1			0.333333
supercont8.2	2880634	+	CHH	CAC	1	4	18	3	MGG_01259T0(Y):pre-mRNA splicing factor			0.181818
supercont8.2	2894237	+	CHH	CCC	1	3	19	3	MGG_01264T0(Y):glycosyl hydrolase			0.136364
supercont8.2	2904742	-	CHH	CAC	1	2	3	2	MGG_01268T0(Y):nuclear localization sequence binding protein			0.4
supercont8.2	2918274	-	CHH	CAA	1	3	1	2	MGG_01273T0(N):hypothetical protein			0.75
supercont8.2	2935876	-	CHH	CAA	1	2	4	2	MGG_01275T0(N):hypothetical protein			0.333333
supercont8.2	2994219	+	CHH	CAT	1	2	3	2	MGG_01290T0(Y):nicotinamide mononucleotide adenylyl transferase			0.4
supercont8.2	2995463	+	CHH	CCA	1	3	6	2	MGG_01290T0(Y):nicotinamide mononucleotide adenylyl transferase			0.333333
supercont8.2	2999447	-	CHH	CAC	1	2	5	2	MGG_01291T0(N):glycerol-3-phosphate O-acyltransferase 1			0.285714
supercont8.2	3012963	+	CHH	CCT	1	3	14	3	MGG_01296T0(Y):hypothetical protein			0.176471
supercont8.2	3014190	+	CHH	CCA	1	3	20	3	MGG_01296T0(Y):hypothetical protein			0.130435
supercont8.2	3024059	+	CHH	CTT	1	2	6	2	MGG_01299T0(Y):hypothetical protein			0.25
supercont8.2	3037196	-	CHH	CCA	1	2	4	2	MGG_01302T0(N):hypothetical protein			0.333333
supercont8.2	3038227	-	CHH	CAT	1	3	18	3	MGG_01302T0(N):hypothetical protein			0.142857
supercont8.2	3056499	-	CHH	CAT	1	2	6	2	MGG_11236T0(Y):hypothetical protein			0.25
supercont8.2	3073764	-	CHH	CAT	1	2	4	2	MGG_01312T0(Y):hypothetical protein			0.333333
supercont8.2	3146768	+	CHH	CAA	1	2	6	2	MGG_01336T0(Y):bacteriodes thetaiotaomicron symbiotic chitinase			0.25
supercont8.2	3176029	-	CHH	CAT	1	2	5	2	MGG_01341T0(Y):hypothetical protein			0.285714
supercont8.2	3184469	-	CHH	CAC	1	2	4	2	MGG_01343T0(N):hypothetical protein			0.333333
supercont8.2	3188796	+	CHH	CAT	1	3	20	3	MGG_01345T0(N):glutamate-cysteine ligase modifier subunit			0.130435
supercont8.2	3203848	+	CHH	CAC	1	3	13	3	MGG_15676T0(Y):hypothetical protein			0.1875
supercont8.2	3248236	-	CHH	CAC	1	3	13	3	MGG_01361T0(N):PHO85 cyclin-1			0.1875
supercont8.2	3260929	-	CHH	CAC	1	2	6	2	MGG_01362T0(N):CMGC/CDK/CDC2 protein kinase			0.25
supercont8.2	3276701	+	CHH	CCC	1	2	6	2	MGG_15681T0(Y):hypothetical protein			0.25
supercont8.2	3278881	+	CHH	CAC	1	2	6	2	MGG_15682T0(Y):hypothetical protein			0.25
supercont8.2	3278926	+	CHH	CCT	1	2	5	2	MGG_15682T0(Y):hypothetical protein			0.285714
supercont8.2	3283557	-	CHH	CAC	1	2	6	2	MGG_01367T0(Y):hypothetical protein			0.25
supercont8.2	3285834	-	CHH	CAC	1	3	11	3	MGG_01369T0(N):alpha/beta hydrolase fold-3 domain-containing protein			0.214286
supercont8.2	3297497	-	CHH	CTC	1	2	4	2	MGG_01373T0(N):arabinose-proton symporter			0.333333
supercont8.2	3301297	-	CHH	CCC	1	2	6	2	MGG_01374T0(N):hypothetical protein			0.25
supercont8.2	3328511	+	CHH	CCA	1	2	5	2	MGG_01381T0(Y):calcium permease			0.285714
supercont8.2	3332442	+	CHH	CAC	1	3	16	3	MGG_01381T0(Y):calcium permease			0.157895
supercont8.2	3363146	+	CHH	CAA	1	2	5	2	MGG_01389T0(N):alpha-N-arabinofuranosidase C			0.285714
supercont8.2	3386686	+	CHH	CTT	1	3	17	3	MGG_11216T0(N):hypothetical protein			0.15
supercont8.2	3401484	+	CHH	CAT	1	3	15	3	MGG_01398T0(Y):hypothetical protein			0.166667
supercont8.2	3421835	-	CHH	CAT	1	2	5	2	MGG_01407T0(Y):PQ loop repeat protein			0.285714
supercont8.2	3440523	-	CHH	CTT	1	2	2	2	MGG_01414T0(N):transcriptional activator xlnR			0.5
supercont8.2	3445229	+	CHH	CAC	1	3	8	3	MGG_15692T0(N):hypothetical protein			0.272727
supercont8.2	3518358	-	CHH	CAT	1	2	6	2	MGG_11211T0(N):GRAM domain-containing protein YSP2			0.25
supercont8.2	3525133	-	CHH	CCT	1	2	5	2	MGG_01436T0(Y):hypothetical protein			0.285714
supercont8.2	3536270	+	CHH	CAT	1	3	14	3	MGG_11210T0(Y):beta-glucosidase 1			0.176471
supercont8.2	3589938	+	CHH	CAC	1	3	17	3	MGG_01456T0(Y):hypothetical protein			0.15
supercont8.2	3592370	-	CHH	CAA	1	2	6	2	MGG_01457T0(Y):Spc97/Spc98 family protein			0.25
supercont8.2	3603510	+	CHH	CCT	1	2	4	2	MGG_11205T0(Y):dynein heavy chain			0.333333
supercont8.2	3612809	+	CHH	CTT	1	3	16	3	MGG_11205T0(Y):dynein heavy chain			0.157895
supercont8.2	3626079	-	CHH	CTT	1	3	12	3	MGG_01463T0(N):phosphate metabolism protein 7			0.2
supercont8.2	3632207	+	CHH	CAC	1	2	3	2	MGG_15704T0(Y):hypothetical protein			0.4
supercont8.2	3654079	+	CHH	CAC	1	2	6	2	MGG_01468T0(N):THO complex subunit 2			0.25
supercont8.2	3724763	-	CHH	CTT	1	2	6	2	MGG_01481T0(N):peroxisomal targeting signal 2 receptor			0.25
supercont8.2	3727014	-	CHH	CAC	1	2	6	2	MGG_01482T0(Y):GRF zinc finger domain-containing protein			0.25
supercont8.2	3728085	+	CHH	CAC	1	2	6	2	MGG_14784T0(N):hypothetical protein			0.25
supercont8.2	3728617	-	CHH	CAC	1	2	5	2	MGG_14784T0(N):hypothetical protein			0.285714
supercont8.2	3775812	-	CHH	CAC	1	3	13	3	MGG_01495T0(N):hypothetical protein			0.1875
supercont8.2	3832010	-	CHH	CAC	1	3	9	3	MGG_15720T0(N):hypothetical protein			0.25
supercont8.2	3852812	+	CHH	CAC	1	3	15	3	MGG_01507T0(Y):acetylglutamate synthase			0.166667
supercont8.2	3865700	+	CHH	CAC	1	2	5	2	MGG_11192T0(N):hypothetical protein			0.285714
supercont8.2	3873962	+	CHH	CCA	1	2	6	2	MGG_15724T0(N):hypothetical protein	MGG_15725T0(Y):hypothetical protein		0.25
supercont8.2	3877697	-	CHH	CTT	1	2	6	2	MGG_01516T0(Y):hypothetical protein			0.25
supercont8.2	3882845	-	CHH	CAA	1	4	18	3	MGG_01518T0(N):nitrogen assimilation transcription factor nit-4			0.181818
supercont8.2	3902916	-	CHH	CCA	1	4	23	4	MGG_15728T0(Y):hypothetical protein			0.148148
supercont8.2	3911169	-	CHH	CAT	1	3	9	3	MGG_01530T0(Y):hypothetical protein			0.25
supercont8.2	3940544	-	CHH	CAA	1	3	11	3	MGG_01538T0(Y):hypothetical protein			0.214286
supercont8.2	3949273	-	CHH	CCT	1	3	19	3	MGG_01540T0(N):hypothetical protein	MGG_11188T0(Y):hypothetical protein		0.136364
supercont8.2	3990741	+	CHH	CAT	1	3	13	3	MGG_01553T0(N):3-isopropylmalate dehydratase			0.1875
supercont8.2	3991156	+	CHH	CCA	1	4	22	4	MGG_01553T0(N):3-isopropylmalate dehydratase			0.153846
supercont8.2	3994700	+	CHH	CCT	1	3	15	3	MGG_14794T0(N):hypothetical protein			0.166667
supercont8.2	4003150	-	CHH	CAC	1	2	4	2	MGG_01558T0(Y):hypothetical protein			0.333333
supercont8.2	4011403	-	CHH	CAT	1	3	20	3	MGG_01561T0(N):nucleolar GTP-binding protein 2			0.130435
supercont8.2	4018891	+	CHH	CTT	1	3	20	3	MGG_01563T0(N):ABC transporter			0.130435
supercont8.2	4036994	-	CHH	CAA	1	2	5	2	MGG_01568T0(Y):hypothetical protein			0.285714
supercont8.2	4050888	+	CHH	CCT	1	3	13	3	MGG_01571T0(N):tyrosinase			0.1875
supercont8.2	4071075	+	CHH	CAC	1	2	4	2	MGG_01578T0(N):hypothetical protein			0.333333
supercont8.2	4102446	-	CHH	CCA	1	3	11	3	MGG_01586T0(Y):arsenite resistance protein Ars2			0.214286
supercont8.2	4103649	-	CHH	CCT	1	2	6	2	MGG_15736T0(Y):diphthamide biosynthesis protein 4			0.25
supercont8.2	4115980	-	CHH	CAC	1	3	16	3	MGG_01591T0(Y):hypothetical protein			0.157895
supercont8.2	4115981	+	CHH	CAT	1	3	10	3	MGG_01591T0(Y):hypothetical protein			0.230769
supercont8.2	4124297	-	CHH	CAC	1	3	19	3	MGG_01593T0(Y):hypothetical protein			0.136364
supercont8.2	4145052	-	CHH	CAC	1	3	18	3	MGG_11181T0(Y):hypothetical protein			0.142857
supercont8.2	4164513	+	CHH	CAT	1	2	6	2	MGG_01604T0(N):epidermal retinal dehydrogenase 2			0.25
supercont8.2	4230704	-	CHH	CAT	1	3	10	3	MGG_01623T0(Y):hypothetical protein			0.230769
supercont8.2	4237448	+	CHH	CAC	1	2	6	2	MGG_01624T0(Y):fungal specific transcription factor domain-containing protein			0.25
supercont8.2	4251695	-	CHH	CCC	1	2	2	2	MGG_01625T1(N):hypothetical protein	MGG_01625T0(N):hypothetical protein		0.5
supercont8.2	4252073	+	CHH	CAC	1	3	14	3	MGG_01625T1(N):hypothetical protein	MGG_01625T0(N):hypothetical protein		0.176471
supercont8.2	4258139	+	CHH	CTC	1	2	4	2	MGG_01625T1(N):hypothetical protein	MGG_01625T0(N):hypothetical protein		0.333333
supercont8.2	4287350	-	CHH	CAC	1	2	4	2	MGG_01636T0(Y):Fso1			0.333333
supercont8.2	4287982	-	CHH	CTC	1	3	12	3	MGG_01636T0(Y):Fso1			0.2
supercont8.2	4325483	+	CHH	CAC	1	2	6	2	MGG_01648T0(Y):tRNA dihydrouridine synthase			0.25
supercont8.2	4362895	+	CHH	CAT	1	4	19	3	MGG_01657T0(N):hypothetical protein			0.173913
supercont8.2	4376918	+	CHH	CAC	1	2	4	2	MGG_01661T0(Y):histone-lysine N-methyltransferase			0.333333
supercont8.2	4433743	-	CHH	CAA	1	2	6	2	MGG_01674T0(N):multidrug resistance-associated protein 1			0.25
supercont8.2	4447798	+	CHH	CCA	1	3	19	3	MGG_01681T0(N):vesicle-associated membrane protein 725			0.136364
supercont8.2	4450802	-	CHH	CAC	1	3	16	3	MGG_01682T0(Y):ATP-dependent RNA helicase SUV3			0.157895
supercont8.2	4472547	+	CHH	CCC	1	2	6	2	MGG_01691T0(Y):hypothetical protein			0.25
supercont8.2	4484854	+	CHH	CAA	1	3	17	3	MGG_11165T0(N):hypothetical protein			0.15
supercont8.2	4568098	-	CHH	CAC	1	2	3	2	MGG_01720T0(Y):transcription regulatory protein SWI3			0.4
supercont8.2	4572534	-	CHH	CAC	1	2	6	2	MGG_01721T0(Y):carnitine O-acetyltransferase			0.25
supercont8.2	4605432	+	CHH	CAC	1	2	6	2	MGG_01730T0(Y):hypothetical protein			0.25
supercont8.2	4605852	-	CHH	CCA	1	3	18	3	MGG_01730T0(Y):hypothetical protein			0.142857
supercont8.2	4665178	+	CHH	CAC	1	2	6	2	MGG_01741T0(Y):hypothetical protein			0.25
supercont8.2	4667881	+	CHH	CAA	1	2	5	2	MGG_01742T0(Y):elongation factor 2			0.285714
supercont8.2	4717268	+	CHH	CAA	1	3	12	3	MGG_01755T0(N):acetyl-CoA acetyltransferase			0.2
supercont8.2	4731066	+	CHH	CCA	1	2	6	2	MGG_01759T0(N):DNA replication licensing factor mcm3			0.25
supercont8.2	4783251	-	CHH	CAC	1	3	11	3	MGG_11142T0(N):hypothetical protein			0.214286
supercont8.2	4811533	-	CHH	CAT	1	2	5	2	MGG_01781T0(N):KH domain-containing protein			0.285714
supercont8.2	4828606	-	CHH	CAC	1	3	14	3	MGG_15765T0(Y):hypothetical protein			0.176471
supercont8.2	4856502	-	CHH	CAA	1	2	6	2	MGG_15767T0(N):hypothetical protein			0.25
supercont8.2	4861779	-	CHH	CAC	1	3	11	3	MGG_01794T0(N):hypothetical protein			0.214286
supercont8.2	4872133	-	CHH	CAA	1	2	6	2	MGG_15769T0(N):hypothetical protein			0.25
supercont8.2	4932644	+	CHH	CCT	1	3	5	2	MGG_01813T0(N):hypothetical protein			0.375
supercont8.2	4933680	-	CHH	CAC	1	3	16	3	MGG_01813T0(N):hypothetical protein			0.157895
supercont8.2	4942689	-	CHH	CAC	1	3	17	3	MGG_01816T0(N):WEE protein kinase			0.15
supercont8.2	4956487	-	CHH	CAA	1	4	14	3	MGG_11132T0(Y):hypothetical protein			0.222222
supercont8.2	4957419	+	CHH	CAC	1	3	19	3	MGG_11132T0(Y):hypothetical protein			0.136364
supercont8.2	4957896	-	CHH	CTA	1	2	5	2	MGG_11132T0(Y):hypothetical protein			0.285714
supercont8.2	5007121	+	CHH	CAC	1	4	15	3	MGG_01828T0(N):ribose-phosphate pyrophosphokinase 1			0.210526
supercont8.2	5056986	-	CHH	CAA	1	3	18	3	MGG_01840T0(N):GATA factor SREP			0.142857
supercont8.2	5065950	+	CHH	CAT	1	2	4	2	MGG_01842T0(Y):hypothetical protein			0.333333
supercont8.2	5079000	+	CHH	CCT	1	3	19	3	MGG_01846T0(N):AP-3 complex beta3B subunit			0.136364
supercont8.2	5113337	-	CHH	CAA	1	2	5	2	MGG_11124T0(N):Na(+)/H(+) antiporter			0.285714
supercont8.2	5118707	-	CHH	CAC	1	2	2	2	MGG_01855T0(Y):hypothetical protein			0.5
supercont8.2	5119935	-	CHH	CAA	1	3	14	3	MGG_01856T0(N):hypothetical protein			0.176471
supercont8.2	5157337	-	CHH	CAC	1	2	3	2	MGG_01868T0(N):chitin deacetylase			0.4
supercont8.2	5159493	-	CHH	CCC	1	2	5	2	MGG_01868T0(N):chitin deacetylase			0.285714
supercont8.2	5175422	+	CHH	CAC	1	3	7	2	MGG_01873T0(N):hypothetical protein			0.3
supercont8.2	5178389	+	CHH	CCC	1	2	6	2	MGG_01874T0(Y):hypothetical protein			0.25
supercont8.2	5201936	+	CHH	CCT	1	2	6	2	MGG_11116T0(Y):hypothetical protein			0.25
supercont8.2	5239488	-	CHH	CAT	1	2	3	2	MGG_01892T0(Y):pyruvate decarboxylase			0.4
supercont8.2	5368111	+	CHH	CAT	1	3	10	3	MGG_07998T0(N):U1 zinc finger domain-containing protein			0.230769
supercont8.2	5396977	+	CHH	CAA	1	2	6	2	MGG_08005T0(N):phosphoinositide 3-phosphate phosphatase			0.25
supercont8.2	5403162	+	CHH	CCA	1	3	20	3	MGG_08007T0(N):hypothetical protein			0.130435
supercont8.2	5419158	+	CHH	CAA	1	2	6	2	MGG_08014T0(N):hypothetical protein			0.25
supercont8.2	5420236	-	CHH	CAT	1	2	6	2	MGG_08014T0(N):hypothetical protein			0.25
supercont8.2	5426061	+	CHH	CAC	1	4	8	3	MGG_08016T0(N):retinal pigment epithelial membrane family protein			0.333333
supercont8.2	5437058	-	CHH	CCT	1	2	6	2	MGG_08019T1(N):F-box domain-containing protein	MGG_08019T0(N):F-box domain-containing protein		0.25
supercont8.2	5445110	+	CHH	CTA	1	2	5	2	MGG_08022T0(Y):hypothetical protein			0.285714
supercont8.2	5457872	-	CHH	CCC	1	2	6	2	MGG_08025T0(N):hypothetical protein			0.25
supercont8.2	5458063	-	CHH	CCA	1	2	6	2	MGG_08025T0(N):hypothetical protein			0.25
supercont8.2	5523772	+	CHH	CCA	1	2	6	2	MGG_08046T0(Y):bilirubin oxidase			0.25
supercont8.2	5533309	-	CHH	CAA	1	3	15	3	MGG_12267T0(Y):FAD synthetase			0.166667
supercont8.2	5555191	+	CHH	CAA	1	3	8	3	MGG_08057T0(Y):beta-glucuronidase			0.272727
supercont8.2	5559015	-	CHH	CAC	1	2	6	2	MGG_08059T0(N):hypothetical protein			0.25
supercont8.2	5581589	+	CHH	CCA	1	2	6	2	MGG_08066T0(Y):cellulose-growth-specific protein			0.25
supercont8.2	5597620	+	CHH	CAT	1	3	11	3	MGG_08072T0(N):cholesterol oxidase			0.214286
supercont8.2	5606914	+	CHH	CAA	1	2	6	2	MGG_08074T0(N):NADP-specific glutamate dehydrogenase			0.25
supercont8.2	5609813	-	CHH	CAC	1	3	16	3	MGG_15053T0(N):histone-lysine N-methyltransferase			0.157895
supercont8.2	5706603	+	CHH	CAC	1	2	6	2	MGG_08104T0(Y):peptidyl-prolyl cis-trans isomerase			0.25
supercont8.2	5740700	-	CHH	CAC	1	2	5	2	MGG_08115T0(Y):NAD-binding Rossmann fold oxidoreductase			0.285714
supercont8.2	5763439	-	CHH	CAT	1	2	4	2	MGG_08120T0(Y):integral membrane protein			0.333333
supercont8.2	5763866	-	CHH	CAC	1	2	6	2	MGG_08120T0(Y):integral membrane protein			0.25
supercont8.2	5787581	-	CHH	CTC	1	2	6	2	MGG_08128T0(N):hypothetical protein			0.25
supercont8.2	5806427	+	CHH	CCC	1	3	12	3	MGG_08132T0(Y):hypothetical protein			0.2
supercont8.2	5825939	-	CHH	CAC	1	2	6	2	MGG_08137T0(N):hypothetical protein			0.25
supercont8.2	5834958	+	CHH	CTT	1	3	17	3	MGG_08141T0(Y):WD repeat-containing protein			0.15
supercont8.2	5836014	+	CHH	CAT	1	2	2	2	MGG_08141T0(Y):WD repeat-containing protein			0.5
supercont8.2	5858546	+	CHH	CAC	1	3	17	3	MGG_15061T0(Y):hypothetical protein			0.15
supercont8.2	5870412	-	CHH	CAA	1	3	9	3	MGG_08152T0(Y):hypothetical protein			0.25
supercont8.2	5880630	+	CHH	CAC	1	3	19	3	MGG_12301T0(N):translation initiation factor 4E			0.136364
supercont8.2	5886836	-	CHH	CCT	1	2	5	2	MGG_08156T0(N):kinesin-II 85 kDa subunit			0.285714
supercont8.2	5887382	-	CHH	CAT	1	2	6	2	MGG_08156T0(N):kinesin-II 85 kDa subunit			0.25
supercont8.2	5894474	-	CHH	CTC	1	2	4	2	MGG_08158T0(Y):hypothetical protein			0.333333
supercont8.2	5920462	+	CHH	CAA	1	3	9	3	MGG_15830T0(Y):hypothetical protein			0.25
supercont8.2	5923415	-	CHH	CCA	1	2	2	2	MGG_08167T0(N):initiator tRNA phosphoribosyl transferase			0.5
supercont8.2	5948564	+	CHH	CAA	1	2	5	2	MGG_08174T0(Y):mitogen-activated protein kinase organizer 1			0.285714
supercont8.2	5964511	+	CHH	CAT	1	4	26	4	MGG_08180T0(N):SIS1			0.133333
supercont8.2	5976637	-	CHH	CAA	1	2	6	2	MGG_08182T0(N):glycolipid 2-alpha-mannosyltransferase			0.25
supercont8.2	5995737	-	CHH	CAA	1	2	6	2	MGG_08185T0(Y):hypothetical protein			0.25
supercont8.2	5996716	+	CHH	CAC	1	2	5	2	MGG_08186T0(N):hypothetical protein			0.285714
supercont8.2	5999582	+	CHH	CTA	1	3	17	3	MGG_08186T0(N):hypothetical protein			0.15
supercont8.2	6045155	-	CHH	CAA	1	3	13	3	MGG_08200T0(N):hypothetical protein			0.1875
supercont8.2	6046556	+	CHH	CCA	1	3	8	3	MGG_08200T0(N):hypothetical protein			0.272727
supercont8.2	6068050	+	CHH	CAC	1	3	12	3	MGG_08207T0(N):hypothetical protein			0.2
supercont8.2	6082274	+	CHH	CAT	1	2	5	2	MGG_08208T0(Y):hypothetical protein			0.285714
supercont8.2	6083847	+	CHH	CAA	1	2	4	2	MGG_08208T0(Y):hypothetical protein			0.333333
supercont8.2	6085014	+	CHH	CAA	1	3	12	3	MGG_08208T0(Y):hypothetical protein			0.2
supercont8.2	6086517	+	CHH	CTT	1	2	5	2	MGG_08209T0(N):hypothetical protein			0.285714
supercont8.2	6090254	+	CHH	CCT	1	3	13	3	MGG_08211T0(N):hypothetical protein			0.1875
supercont8.2	6126398	+	CHH	CAC	1	2	5	2	MGG_07022T0(Y):hypothetical protein			0.285714
supercont8.2	6151944	+	CHH	CAC	1	3	17	3	MGG_07030T0(N):hypothetical protein			0.15
supercont8.2	6191172	-	CHH	CAA	1	3	18	3	MGG_07048T0(N):60S ribosomal protein L5			0.142857
supercont8.2	6209961	-	CHH	CCT	1	2	4	2	MGG_07057T0(Y):hypothetical protein			0.333333
supercont8.2	6251604	+	CHH	CCA	1	2	6	2	MGG_07067T0(N):FAD binding domain-containing protein			0.25
supercont8.2	6251934	-	CHH	CAC	1	3	8	3	MGG_07067T0(N):FAD binding domain-containing protein			0.272727
supercont8.2	6269449	+	CHH	CAT	1	2	4	2	MGG_15076T0(Y):hypothetical protein			0.333333
supercont8.2	6274328	+	CHH	CAT	1	5	30	4	MGG_07074T0(N):cystathionine beta-lyase			0.142857
supercont8.2	6312094	-	CHH	CAT	1	3	17	3	MGG_07086T0(N):V-type proton ATPase subunit D			0.15
supercont8.2	6316017	-	CHH	CTC	1	2	5	2	MGG_07087T0(Y):pre-mRNA-splicing factor SYF1			0.285714
supercont8.2	6326287	+	CHH	CAC	1	3	7	2	MGG_07089T0(Y):poly(A) polymerase			0.3
supercont8.2	6340068	-	CHH	CAT	1	3	14	3	MGG_15853T0(N):hypothetical protein			0.176471
supercont8.2	6431115	+	CHH	CCT	1	2	6	2	MGG_07119T0(N):atypical/RIO/RIO2 protein kinase			0.25
supercont8.2	6442558	-	CHH	CAC	1	3	10	3	MGG_12349T0(N):hypothetical protein			0.230769
supercont8.2	6460397	+	CHH	CCT	1	2	6	2	MGG_07123T0(N):lon protease like protein 2			0.25
supercont8.2	6471266	+	CHH	CTT	1	3	19	3	MGG_07126T0(N):hypothetical protein			0.136364
supercont8.2	6489493	-	CHH	CTT	1	2	6	2	MGG_07132T0(Y):ribosomal RNA-processing protein 8			0.25
supercont8.2	6541582	-	CHH	CAT	1	3	13	3	MGG_07146T0(Y):glycosyl hydrolase			0.1875
supercont8.2	6572156	-	CHH	CAT	1	2	4	2	MGG_07155T0(Y):transcription termination factor 2			0.333333
supercont8.2	6594993	+	CHH	CTT	1	2	5	2	MGG_07161T0(Y):kinase isozyme 4			0.285714
supercont8.2	6600466	-	CHH	CCC	1	2	4	2	MGG_15865T0(N):hypothetical protein			0.333333
supercont8.2	6600535	-	CHH	CTT	1	2	4	2	MGG_15865T0(N):hypothetical protein			0.333333
supercont8.2	6632075	+	CHH	CAT	1	3	15	3	MGG_07171T0(Y):hypothetical protein			0.166667
supercont8.2	6638437	-	CHH	CAT	1	2	4	2	MGG_07174T0(Y):elongator complex protein 1			0.333333
supercont8.2	6679265	-	CHH	CTC	1	2	6	2	MGG_12371T0(N):vacuolar transporter chaperone 2			0.25
supercont8.2	6681601	-	CHH	CAC	1	2	6	2	MGG_07187T0(N):glutamate synthase			0.25
supercont8.2	6686887	+	CHH	CAT	1	3	10	3	MGG_07187T0(N):glutamate synthase			0.230769
supercont8.2	6729364	-	CHH	CCC	1	2	6	2	MGG_07199T0(Y):hypothetical protein			0.25
supercont8.2	6733134	+	CHH	CAA	1	2	6	2	MGG_07200T0(N):plasma membrane ATPase			0.25
supercont8.2	6733522	+	CHH	CTT	1	2	4	2	MGG_07200T0(N):plasma membrane ATPase			0.333333
supercont8.2	6743532	+	CHH	CCA	1	3	18	3	MGG_07201T0(N):mitochondrial DNA replication protein YHM2			0.142857
supercont8.2	6759020	+	CHH	CAC	1	3	18	3	MGG_07205T0(Y):hypothetical protein			0.142857
supercont8.2	6783490	-	CHH	CAC	1	3	19	3	MGG_07211T0(N):hypothetical protein			0.136364
supercont8.2	6924089	-	CHH	CAT	1	2	5	2	MGG_07242T0(Y):hypothetical protein			0.285714
supercont8.2	6965514	+	CHH	CTC	1	3	17	3	MGG_07255T0(Y):E3 ubiquitin-protein ligase hulA			0.15
supercont8.2	7083739	+	CHH	CAC	1	2	6	2	MGG_07280T0(N):fatty acid elongase			0.25
supercont8.2	7104275	-	CHH	CTT	1	3	16	3	MGG_07286T0(Y):hypothetical protein			0.157895
supercont8.2	7122786	-	CHH	CAA	1	3	18	3	MGG_07290T0(Y):hypothetical protein			0.142857
supercont8.2	7127935	+	CHH	CAA	1	3	10	3	MGG_07291T0(Y):CMGC/CDK/CRK7 protein kinase			0.230769
supercont8.2	7132368	+	CHH	CCT	1	2	3	2	MGG_07293T0(N):malonyl CoA-acyl carrier protein transacylase			0.4
supercont8.2	7142332	+	CHH	CTA	1	3	9	3	MGG_07297T0(N):ubiquitin-like modifier-activating enzyme ATG7			0.25
supercont8.2	7184367	-	CHH	CAA	1	2	6	2	MGG_07307T0(N):NADH-cytochrome b5 reductase 2			0.25
supercont8.2	7253983	-	CHH	CAC	1	2	5	2	MGG_07322T0(N):hypothetical protein			0.285714
supercont8.2	7261714	-	CHH	CCA	1	2	6	2	MGG_12403T0(Y):5'-3' exoribonuclease 1			0.25
supercont8.2	7267871	+	CHH	CAC	1	2	4	2	MGG_07327T0(N):asparagine-rich protein			0.333333
supercont8.2	7284629	-	CHH	CAA	1	3	11	3	MGG_15906T0(Y):hypothetical protein			0.214286
supercont8.2	7297865	-	CHH	CAC	1	3	20	3	MGG_12405T0(N):cell division control protein 50			0.130435
supercont8.2	7301924	+	CHH	CTT	1	2	4	2	MGG_07335T0(Y):cAMP-dependent protein kinase regulatory subunit			0.333333
supercont8.2	7330584	-	CHH	CAA	1	2	5	2	MGG_12408T0(Y):AUR protein kinase			0.285714
supercont8.2	7375914	+	CHH	CAC	1	2	5	2	MGG_07358T0(N):serin endopeptidase			0.285714
supercont8.2	7375933	+	CHH	CCC	1	2	5	2	MGG_07358T0(N):serin endopeptidase			0.285714
supercont8.2	7379852	-	CHH	CAC	1	2	5	2	MGG_15910T0(N):hypothetical protein			0.285714
supercont8.2	7398263	-	CHH	CAC	1	2	5	2	MGG_15912T0(Y):hypothetical protein			0.285714
supercont8.2	7405467	-	CHH	CAA	1	3	10	3	MGG_07367T0(N):hypothetical protein			0.230769
supercont8.2	7421424	+	CHH	CAA	1	3	8	3	MGG_12423T0(N):choline monooxygenase			0.272727
supercont8.2	7428342	+	CHH	CAT	1	2	5	2	MGG_12424T0(Y):C6 transcription factor			0.285714
supercont8.2	7429251	+	CHH	CTC	1	2	4	2	MGG_12424T0(Y):C6 transcription factor			0.333333
supercont8.2	7473729	+	CHH	CAC	1	3	9	3	MGG_10806T0(Y):hypothetical protein			0.25
supercont8.2	7511315	+	CHH	CAT	1	2	2	2	MGG_08415T0(Y):serin endopeptidase			0.5
supercont8.2	7583635	-	CHH	CAT	1	3	17	3	MGG_15925T0(N):hypothetical protein			0.15
supercont8.2	7594188	-	CHH	CAC	1	2	6	2	MGG_12447T0(N):polyketide synthase/peptide synthetase			0.25
supercont8.2	7611399	+	CHH	CAA	1	3	13	3	MGG_08386T0(N):hypothetical protein			0.1875
supercont8.2	7642130	+	CHH	CAA	1	2	6	2	MGG_15097T0(Y):polyketide synthase			0.25
supercont8.2	7672873	-	CHH	CAC	1	2	6	2	MGG_08370T0(N):1,3-beta-glucanosyltransferase gel3			0.25
supercont8.2	7673991	+	CHH	CAC	1	3	9	3	MGG_08369T0(N):hypothetical protein			0.25
supercont8.2	7685664	-	CHH	CAT	1	5	36	4	MGG_08367T0(Y):hypothetical protein			0.121951
supercont8.2	7755091	+	CHH	CAC	1	3	14	3	MGG_08346T0(Y):hypothetical protein			0.176471
supercont8.2	7760981	-	CHH	CCT	1	2	5	2	MGG_08345T0(Y):hypothetical protein			0.285714
supercont8.2	7772578	-	CHH	CAC	1	2	5	2	MGG_08342T0(Y):phosphorylcholine phosphatase			0.285714
supercont8.2	7794302	+	CHH	CAC	1	3	8	3	MGG_08334T0(Y):hypothetical protein			0.272727
supercont8.2	7795093	+	CHH	CTT	1	2	5	2	MGG_08333T0(N):hypothetical protein			0.285714
supercont8.2	7795482	-	CHH	CCA	1	2	4	2	MGG_08333T0(N):hypothetical protein			0.333333
supercont8.2	7796366	-	CHH	CCA	1	2	5	2	MGG_08332T0(Y):hypothetical protein			0.285714
supercont8.2	7906542	+	CHH	CAT	1	3	17	3	MGG_08313T0(N):hypothetical protein			0.15
supercont8.2	7908253	-	CHH	CAA	1	2	6	2	MGG_12471T0(N):hypothetical protein			0.25
supercont8.2	7917808	-	CHH	CAT	1	3	15	3	MGG_08309T0(Y):multidrug resistance-associated protein 2			0.166667
supercont8.2	7921397	+	CHH	CTC	1	2	5	2	MGG_08309T0(Y):multidrug resistance-associated protein 2			0.285714
supercont8.2	7932480	-	CHH	CAC	1	2	5	2	MGG_08304T0(N):mechanosensitive ion channel family protein			0.285714
supercont8.2	7953498	-	CHH	CCT	1	2	6	2	MGG_08300T0(N):hypothetical protein			0.25
supercont8.2	7967737	+	CHH	CAC	1	2	5	2	MGG_15956T0(N):hypothetical protein			0.285714
supercont8.2	7975885	-	CHH	CTA	1	2	4	2	MGG_08295T0(N):hypothetical protein			0.333333
supercont8.2	8005796	-	CHH	CCC	1	2	4	2	MGG_08285T0(N):mycocerosic acid synthase			0.333333
supercont8.2	8062277	-	CHH	CAT	1	2	2	2	MGG_08267T0(N):hypothetical protein			0.5
supercont8.2	8062292	-	CHH	CAC	1	2	2	2	MGG_08267T0(N):hypothetical protein			0.5
supercont8.2	8085287	-	CHH	CAT	1	2	5	2	MGG_08259T0(N):hypothetical protein			0.285714
supercont8.2	8165419	+	CHH	CAC	1	2	6	2	MGG_08236T0(N):polyketide synthase			0.25
supercont8.2	8167955	+	CHH	CCA	1	2	6	2	MGG_08236T0(N):polyketide synthase			0.25
supercont8.2	8169298	-	CHH	CTT	1	3	14	3	MGG_08236T0(N):polyketide synthase			0.176471
supercont8.2	8243352	-	CHH	CAT	1	2	6	2	MGG_15975T0(Y):hypothetical protein			0.25
supercont8.3	43901	-	CHH	CAC	1	3	20	3	MGG_09070T0(N):hypothetical protein			0.130435
supercont8.3	63005	-	CHH	CAT	1	3	12	3	MGG_09076T0(Y):hypothetical protein			0.2
supercont8.3	77240	-	CHH	CAC	1	3	17	3	MGG_09080T0(Y):arginyl-tRNA synthetase			0.15
supercont8.3	93968	+	CHH	CAA	1	3	9	3	MGG_13328T0(Y):RING finger membrane protein			0.25
supercont8.3	96667	-	CHH	CAC	1	2	6	2	MGG_13328T0(Y):RING finger membrane protein			0.25
supercont8.3	98916	+	CHH	CCT	1	2	5	2	MGG_13328T0(Y):RING finger membrane protein			0.285714
supercont8.3	128776	-	CHH	CCT	1	2	6	2	MGG_13332T0(N):aquaporin			0.25
supercont8.3	236143	-	CHH	CAA	1	3	10	3	MGG_16595T0(Y):hypothetical protein			0.230769
supercont8.3	238178	-	CHH	CCT	1	2	4	2	MGG_16596T0(Y):hypothetical protein			0.333333
supercont8.3	291914	+	CHH	CAC	1	3	10	3	MGG_09144T0(Y):hypothetical protein			0.230769
supercont8.3	291942	-	CHH	CAC	1	2	4	2	MGG_09144T0(Y):hypothetical protein			0.333333
supercont8.3	294871	-	CHH	CAC	1	3	11	3	MGG_09146T0(Y):RTA1 domain-containing protein			0.214286
supercont8.3	299268	+	CHH	CAT	1	3	13	3	MGG_13350T0(N):hypothetical protein			0.1875
supercont8.3	316014	-	CHH	CCA	37.02	2	2	2	MGG_16601T0(N):hypothetical protein			0.5
supercont8.3	376055	-	CHH	CCC	1	2	2	2	MGG_07377T0(N):hypothetical protein			0.5
supercont8.3	376849	-	CHH	CCA	1	2	4	2	MGG_16605T0(Y):hypothetical protein			0.333333
supercont8.3	391098	+	CHH	CAA	1	3	16	3	MGG_07382T0(N):palmitoyltransferase AKR1			0.157895
supercont8.3	402823	-	CHH	CCT	1	3	13	3	MGG_07386T0(Y):C6 zinc finger domain-containing protein			0.1875
supercont8.3	431933	+	CHH	CCA	1	2	6	2	MGG_16609T0(N):hypothetical protein			0.25
supercont8.3	481164	-	CHH	CAT	1	3	16	3	MGG_16617T0(N):hypothetical protein			0.157895
supercont8.3	609345	+	CHH	CAT	1	2	4	2	MGG_07431T0(N):hypothetical protein			0.333333
supercont8.3	708721	+	CHH	CAT	1	3	17	3	MGG_07458T0(N):hypothetical protein			0.15
supercont8.3	709578	-	CHH	CAA	1	2	6	2	MGG_07458T0(N):hypothetical protein			0.25
supercont8.3	724876	-	CHH	CAA	1	3	15	3	MGG_07461T0(Y):FAD-dependent oxidoreductase			0.166667
supercont8.3	743686	+	CHH	CTT	1	2	5	2	MGG_07468T0(Y):ubiquitin C-terminal hydrolase			0.285714
supercont8.3	743919	+	CHH	CAC	1	2	3	2	MGG_07468T0(Y):ubiquitin C-terminal hydrolase			0.4
supercont8.3	755030	+	CHH	CAA	1	2	6	2	MGG_07472T0(Y):pre-mRNA-processing protein 45			0.25
supercont8.3	759197	+	CHH	CTC	1	2	5	2	MGG_07473T0(Y):glycosyl hydrolase			0.285714
supercont8.3	760923	-	CHH	CCA	1	2	5	2	MGG_07473T0(Y):glycosyl hydrolase			0.285714
supercont8.3	761990	+	CHH	CAC	1	2	2	2	MGG_07474T0(N):cyclase/dehydrase			0.5
supercont8.3	771142	-	CHH	CTC	1	2	4	2	MGG_07476T0(Y):hypothetical protein			0.333333
supercont8.3	774915	+	CHH	CCA	1	2	5	2	MGG_07478T0(Y):LCCL domain-containing protein			0.285714
supercont8.3	789744	-	CHH	CTT	1	4	22	4	MGG_07482T0(N):hypothetical protein			0.153846
supercont8.3	800611	+	CHH	CCA	1	2	6	2	MGG_07486T0(N):F-box protein pof6			0.25
supercont8.3	809472	-	CHH	CCT	1	2	4	2	MGG_07488T0(Y):25-hydroxyvitamin D-1 alpha hydroxylase			0.333333
supercont8.3	809621	+	CHH	CAC	1	2	6	2	MGG_07488T0(Y):25-hydroxyvitamin D-1 alpha hydroxylase			0.25
supercont8.3	834077	+	CHH	CAA	1	2	5	2	MGG_07497T0(N):averantin oxidoreductase			0.285714
supercont8.3	834800	-	CHH	CCA	1	2	6	2	MGG_07497T0(N):averantin oxidoreductase			0.25
supercont8.3	841660	-	CHH	CAC	1	2	5	2	MGG_16648T0(N):hypothetical protein			0.285714
supercont8.3	857535	-	CHH	CCT	1	3	13	3	MGG_07502T0(Y):chaperone dnaJ 2			0.1875
supercont8.3	858325	-	CHH	CAC	1	2	5	2	MGG_07502T0(Y):chaperone dnaJ 2			0.285714
supercont8.3	862062	-	CHH	CCT	1	2	6	2	MGG_07504T0(Y):hypothetical protein			0.25
supercont8.3	875236	+	CHH	CAC	1	3	14	3	MGG_07509T0(Y):hypothetical protein			0.176471
supercont8.3	882565	+	CHH	CCA	1	2	5	2	MGG_07511T0(N):hypothetical protein			0.285714
supercont8.3	886802	-	CHH	CAC	1	2	5	2	MGG_07512T0(N):glutaminase GtaA			0.285714
supercont8.3	903819	+	CHH	CCT	1	2	6	2	MGG_07518T0(Y):centromere/microtubule-binding protein cbf5			0.25
supercont8.3	941743	+	CHH	CTC	1	3	20	3	MGG_07532T0(Y):mitochondrial membrane protein Pet127	MGG_07533T0(N):hypothetical protein		0.130435
supercont8.3	947638	-	CHH	CCT	1	2	6	2	MGG_07535T0(N):rhomboid family membrane protein			0.25
supercont8.3	952932	-	CHH	CTC	1	2	5	2	MGG_07536T0(N):vacuolar aminopeptidase 1			0.285714
supercont8.3	970053	-	CHH	CAC	1	3	15	3	MGG_13413T0(Y):hypothetical protein			0.166667
supercont8.3	975279	+	CHH	CCC	1	2	6	2	MGG_07544T0(Y):hypothetical protein			0.25
supercont8.3	1009028	-	CHH	CAC	1	2	6	2	MGG_16654T0(Y):hypothetical protein			0.25
supercont8.3	1054948	-	CHH	CAT	1	3	13	3	MGG_07567T0(N):multidrug resistance-associated protein 6			0.1875
supercont8.3	1073908	+	CHH	CCA	1	3	10	3	MGG_07572T0(Y):high-affinity nickel transporter nic1			0.230769
supercont8.3	1115630	-	CHH	CAA	1	2	2	2	MGG_07584T0(N):hypothetical protein			0.5
supercont8.3	1137130	+	CHH	CTA	1	3	11	3	MGG_13426T0(Y):hypothetical protein			0.214286
supercont8.3	1148424	-	CHH	CAT	1	2	5	2	MGG_07595T0(N):hypothetical protein			0.285714
supercont8.3	1168208	-	CHH	CAT	1	3	19	3	MGG_13429T0(N):glycoside hydrolase			0.136364
supercont8.3	1190805	-	CHH	CAT	1	2	6	2	MGG_07606T0(Y):hypothetical protein	MGG_07606T1(Y):hypothetical protein		0.25
supercont8.3	1201044	+	CHH	CAT	1	2	4	2	MGG_07611T0(Y):hypothetical protein			0.333333
supercont8.3	1206192	-	CHH	CAT	1	3	13	3	MGG_16666T0(N):hypothetical protein			0.1875
supercont8.3	1232405	+	CHH	CCA	1	2	5	2	MGG_07618T0(N):riboflavin kinase			0.285714
supercont8.3	1240950	-	CHH	CAA	1	2	5	2	MGG_07620T0(N):L-amino-acid oxidase			0.285714
supercont8.3	1241434	+	CHH	CAC	1	2	6	2	MGG_07620T0(N):L-amino-acid oxidase			0.25
supercont8.3	1265839	+	CHH	CAT	1	2	5	2	MGG_07629T0(N):hypothetical protein			0.285714
supercont8.3	1276941	-	CHH	CAC	1	2	4	2	MGG_07634T0(N):beta-glucosidase 1			0.333333
supercont8.3	1298705	-	CHH	CAA	1	2	4	2	MGG_07639T0(N):excitatory amino acid transporter 2			0.333333
supercont8.3	1322320	-	CHH	CAC	1	2	6	2	MGG_07648T0(N):hypothetical protein			0.25
supercont8.3	1339879	+	CHH	CCA	27.02	3	7	2	MGG_16674T0(Y):predicted protein			0.3
supercont8.3	1389124	-	CHH	CAC	1	2	4	2	MGG_07656T0(N):chitosanase			0.333333
supercont8.3	1424541	-	CHH	CAC	1	3	17	3	MGG_07662T0(N):hypothetical protein			0.15
supercont8.3	1477009	+	CHH	CTA	1	4	20	3	MGG_07673T0(N):hypothetical protein			0.166667
supercont8.3	1483633	-	CHH	CCT	1	2	6	2	MGG_07675T0(Y):hypothetical protein			0.25
supercont8.3	1746087	+	CHH	CAC	1	2	3	2	MGG_16706T0(Y):26S proteasome regulatory subunit rpn11			0.4
supercont8.3	1780441	+	CHH	CAC	1	2	4	2	MGG_05865T0(Y):glyoxal oxidase			0.333333
supercont8.3	1785861	+	CHH	CTT	1	2	5	2	MGG_16710T0(N):hypothetical protein			0.285714
supercont8.3	1798168	-	CHH	CAT	1	2	2	2	MGG_13286T0(N):hypothetical protein			0.5
supercont8.3	1806610	-	CHH	CAC	1	3	20	3	MGG_15242T0(Y):hypothetical protein			0.130435
supercont8.3	1843160	-	CHH	CAC	1	3	19	3	MGG_05889T0(N):lactose permease			0.136364
supercont8.3	1851765	-	CHH	CAC	1	2	6	2	MGG_05891T1(Y):C6 zinc finger domain-containing protein	MGG_05891T0(Y):C6 zinc finger domain-containing protein	MGG_05892T0(N):hypothetical protein	0.25
supercont8.3	1875616	-	CHH	CAC	1	5	19	3	MGG_05899T0(Y):UDP-galactose transporter			0.208333
supercont8.3	1901479	+	CHH	CAC	1	2	3	2	MGG_05904T0(Y):hypothetical protein			0.4
supercont8.3	1904713	+	CHH	CAT	1	2	6	2	MGG_05905T0(Y):Fe(2+) transporter 3			0.25
supercont8.3	1926928	+	CHH	CCT	1	2	6	2	MGG_05914T0(Y):hypothetical protein			0.25
supercont8.3	1936563	-	CHH	CAC	1	2	5	2	MGG_16715T0(Y):hypothetical protein			0.285714
supercont8.3	1978645	-	CHH	CTA	1	2	6	2	MGG_15239T0(N):hypothetical protein			0.25
supercont8.3	2005649	+	CHH	CCT	1	3	11	3	MGG_05929T0(N):hexose transporter			0.214286
supercont8.3	2033404	-	CHH	CTC	1	2	6	2	MGG_05934T0(N):hypothetical protein			0.25
supercont8.3	2055422	-	CHH	CTC	1	2	6	2	MGG_05943T0(Y):hypothetical protein			0.25
supercont8.3	2102851	+	CHH	CAC	1	2	6	2	MGG_16721T0(Y):hypothetical protein			0.25
supercont8.3	2137759	-	CHH	CAA	1	3	18	3	MGG_16725T0(Y):hypothetical protein			0.142857
supercont8.3	2138867	+	CHH	CAC	1	3	13	3	MGG_16725T0(Y):hypothetical protein			0.1875
supercont8.3	2145015	-	CHH	CAT	1	2	6	2	MGG_13241T0(N):endoglucanase IV			0.25
supercont8.3	2176195	-	CHH	CAT	1	3	12	3	MGG_05979T0(Y):hypothetical protein			0.2
supercont8.3	2216428	-	CHH	CAA	1	3	20	3	MGG_05993T0(Y):hypothetical protein			0.130435
supercont8.3	2230766	+	CHH	CCA	1	2	4	2	MGG_05996T0(Y):ubiquitin C-terminal hydrolase			0.333333
supercont8.3	2236091	+	CHH	CCA	1	2	6	2	MGG_16733T0(N):hypothetical protein			0.25
supercont8.3	2245449	-	CHH	CTC	1	3	19	3	MGG_05999T0(Y):H/ACA ribonucleoprotein complex subunit 2			0.136364
supercont8.3	2260695	-	CHH	CAC	1	2	6	2	MGG_06006T0(Y):hypothetical protein			0.25
supercont8.3	2263311	+	CHH	CCT	1	2	3	2	MGG_06007T0(N):hypothetical protein			0.4
supercont8.3	2297318	-	CHH	CCT	1	4	25	4	MGG_06020T0(Y):Vps52/Sac2 family protein	MGG_06021T0(N):hypothetical protein		0.137931
supercont8.3	2303735	-	CHH	CAT	1	3	9	3	MGG_06022T0(Y):hypothetical protein			0.25
supercont8.3	2358296	-	CHH	CAC	1	2	6	2	MGG_16744T0(N):hypothetical protein			0.25
supercont8.3	2381549	+	CHH	CAC	1	4	14	3	MGG_06043T0(N):histone deacetylase HOS3			0.222222
supercont8.3	2384798	+	CHH	CAC	1	3	17	3	MGG_06043T0(N):histone deacetylase HOS3			0.15
supercont8.3	2399141	-	CHH	CCT	1	2	3	2	MGG_06052T0(N):hypothetical protein			0.4
supercont8.3	2406966	+	CHH	CAT	1	3	9	3	MGG_16749T0(Y):hypothetical protein			0.25
supercont8.3	2407510	-	CHH	CAC	1	2	5	2	MGG_16749T0(Y):hypothetical protein			0.285714
supercont8.3	2419186	-	CHH	CAC	1	2	5	2	MGG_06058T0(Y):glutamate-1-semialdehyde 2,1-aminomutase			0.285714
supercont8.3	2456694	+	CHH	CAA	1	3	19	3	MGG_13224T0(N):Ca2+/H+ antiporter			0.136364
[truncated: 975 more rows]

## Sheet: Intron
Chr	Pos	Strand	Type	Context	RepRate	# mC reads	# non-mC reads	T-value	Loci	Loci	MethylationLevel
supercont8.1	124315	+	CG	CGA	1	2	6	2	MGG_01981T0(Y):hypothetical protein		0.25
supercont8.1	3247484	+	CG	CGC	1	3	14	3	MGG_14565T0(N):hypothetical protein		0.176471
supercont8.1	3270435	+	CG	CGG	1	3	12	3	MGG_11794T0(N):D-3-phosphoglycerate dehydrogenase 2		0.2
supercont8.1	3334950	-	CG	CGG	1	3	20	3	MGG_16217T0(N):hypothetical protein		0.130435
supercont8.1	4478360	+	CG	CGC	1	3	14	3	MGG_11712T0(N):hypothetical protein		0.176471
supercont8.1	7065983	-	CG	CGC	1	3	16	3	MGG_04625T0(N):hypothetical protein		0.157895
supercont8.1	7193691	-	CG	CGT	1	2	5	2	MGG_04563T0(N):hypothetical protein		0.285714
supercont8.1	7352162	+	CG	CGT	1	2	4	2	MGG_13814T0(N):hypothetical protein		0.333333
supercont8.1	7435293	-	CG	CGT	1	3	19	3	MGG_15295T0(Y):hypothetical protein		0.136364
supercont8.2	1212906	+	CG	CGC	1	2	4	2	MGG_04668T0(N):hypothetical protein		0.333333
supercont8.2	1719474	+	CG	CGC	1	3	13	3	MGG_10195T0(N):serine/threonine-protein phosphatase PP1		0.1875
supercont8.2	6401903	+	CG	CGA	1	3	20	3	MGG_15078T0(N):hypothetical protein		0.130435
supercont8.2	7288551	-	CG	CGA	1	2	6	2	MGG_07332T0(N):actin polymerization protein Bzz1		0.25
supercont8.3	961682	-	CG	CGG	1	3	16	3	MGG_07539T0(N):NAD(P) transhydrogenase		0.157895
supercont8.3	965900	-	CG	CGA	1	2	4	2	MGG_07542T0(N):hypothetical protein		0.333333
supercont8.3	2405618	-	CG	CGG	1	3	14	3	MGG_13230T0(N):oxidoreductase		0.176471
supercont8.3	4775177	-	CG	CGG	1	2	4	2	MGG_05153T0(Y):hypothetical protein		0.333333
supercont8.3	5532317	+	CG	CGG	1	2	4	2	MGG_07723T0(N):hypothetical protein		0.333333
supercont8.4	953281	+	CG	CGG	1	2	3	2	MGG_03708T0(N):NADH-cytochrome b5 reductase 2		0.4
supercont8.4	1782257	+	CG	CGC	1	3	13	3	MGG_03462T0(Y):hypothetical protein		0.1875
supercont8.4	2107585	-	CG	CGT	1	4	11	3	MGG_03373T0(Y):CCCH zinc finger domain-containing protein		0.266667
supercont8.4	2836315	+	CG	CGT	1	2	6	2	MGG_03164T0(Y):cofilin		0.25
supercont8.4	3164950	+	CG	CGC	1	4	13	3	MGG_17157T0(Y):hypothetical protein		0.235294
supercont8.4	3649760	+	CG	CGA	1	2	6	2	MGG_06463T0(Y):hypothetical protein		0.25
supercont8.4	3969412	-	CG	CGA	1	3	19	3	MGG_06376T0(Y):pyrroline-5-carboxylate reductase		0.136364
supercont8.4	4074744	+	CG	CGG	1	3	18	3	MGG_06348T0(N):adenylyl-sulfate kinase		0.142857
supercont8.4	5335103	-	CG	CGG	1	2	5	2	MGG_09743T0(Y):hypothetical protein		0.285714
supercont8.4	5335121	-	CG	CGG	1	2	5	2	MGG_09743T0(Y):hypothetical protein		0.285714
supercont8.5	1739471	+	CG	CGT	1	3	19	3	MGG_00760T0(N):CMGC/DYRK/DYRK2 protein kinase		0.136364
supercont8.5	2537790	+	CG	CGT	1	3	19	3	MGG_00538T0(N):acid phosphatase		0.136364
supercont8.6	1666637	-	CG	CGC	1	2	5	2	MGG_04186T0(N):rho GTPase activator Rga		0.285714
supercont8.6	1745330	+	CG	CGA	1	2	6	2	MGG_04165T0(Y):hypothetical protein		0.25
supercont8.6	1966295	+	CG	CGG	1	3	17	3	MGG_04099T0(Y):allantoate permease		0.15
supercont8.6	2486772	-	CG	CGG	1	3	10	3	MGG_03945T0(Y):acetolactate synthase		0.230769
supercont8.7	185129	+	CG	CGT	1	3	20	3	MGG_17856T0(N):hypothetical protein		0.130435
supercont8.7	332127	-	CG	CGC	1	2	5	2	MGG_15038T0(N):glycine dehydrogenase		0.285714
supercont8.7	2371596	+	CG	CGA	1	3	17	3	MGG_18029T0(Y):hypothetical protein		0.15
supercont8.1	213276	+	CHG	CTG	1	2	5	2	MGG_15994T0(N):hypothetical protein		0.285714
supercont8.1	2249229	-	CHG	CAG	1	2	6	2	MGG_06644T0(Y):tartrate transporter		0.25
supercont8.1	4041974	-	CHG	CCG	1	2	6	2	MGG_09272T0(Y):beta-glucosidase 1		0.25
supercont8.1	4454128	-	CHG	CAG	1	3	17	3	MGG_09949T0(N):oxysterol-binding protein		0.15
supercont8.1	4961793	+	CHG	CAG	1	3	17	3	MGG_16340T0(N):hypothetical protein		0.15
supercont8.1	7096529	-	CHG	CAG	1	3	14	3	MGG_04610T0(N):hypothetical protein		0.176471
supercont8.1	7269219	+	CHG	CTG	1	3	17	3	MGG_04544T0(Y):F1F0 ATP synthase assembly protein Atp11		0.15
supercont8.2	1212856	+	CHG	CAG	1	3	9	3	MGG_04668T0(N):hypothetical protein		0.25
supercont8.2	1839017	+	CHG	CTG	1	3	15	3	MGG_11330T0(Y):microsomal signal peptidase 12kDa subunit		0.166667
supercont8.2	2864190	-	CHG	CCG	1	4	25	4	MGG_15656T0(Y):hypothetical protein		0.137931
supercont8.2	3894851	-	CHG	CAG	1	2	4	2	MGG_15727T0(N):hypothetical protein		0.333333
supercont8.2	4299617	-	CHG	CCG	1	2	6	2	MGG_01640T0(N):hypothetical protein		0.25
supercont8.2	6139478	-	CHG	CAG	1	2	4	2	MGG_07027T0(Y):hypothetical protein		0.333333
supercont8.2	6433108	+	CHG	CAG	1	3	13	3	MGG_07120T0(Y):26S proteasome regulatory subunit rpn-1		0.1875
supercont8.2	7900420	+	CHG	CAG	1	2	5	2	MGG_15952T0(Y):hypothetical protein		0.285714
supercont8.3	161892	-	CHG	CAG	1	3	16	3	MGG_09099T0(Y):hypothetical protein		0.157895
supercont8.3	882850	+	CHG	CAG	1	3	8	3	MGG_07511T0(N):hypothetical protein		0.272727
supercont8.3	2620735	-	CHG	CAG	1	3	15	3	MGG_16758T0(N):hypothetical protein		0.166667
supercont8.3	3252813	-	CHG	CCG	1	3	17	3	MGG_09565T0(N):CMGC/MAPK/ERK protein kinase		0.15
supercont8.3	3333536	-	CHG	CAG	1	4	25	4	MGG_09540T0(N):tryptophanyl-tRNA synthetase		0.137931
supercont8.3	3765130	-	CHG	CAG	1	3	15	3	MGG_04863T0(Y):Cullin-associated NEDD8-dissociated protein 2		0.166667
supercont8.3	3944073	-	CHG	CTG	1	4	20	3	MGG_16826T0(N):hypothetical protein		0.166667
supercont8.3	5063555	-	CHG	CAG	1	3	20	3	MGG_16891T0(Y):hypothetical protein		0.130435
supercont8.4	3865077	+	CHG	CAG	1	2	6	2	MGG_06400T0(Y):nuclear and cytoplasmic polyadenylated RNA-binding protein pub1		0.25
supercont8.4	4600535	+	CHG	CAG	1	3	13	3	MGG_14834T0(N):hypothetical protein		0.1875
supercont8.4	4782487	-	CHG	CAG	1	2	6	2	MGG_10057T0(Y):hypothetical protein		0.25
supercont8.4	4964262	-	CHG	CAG	1	3	17	3	MGG_17247T0(N):hypothetical protein		0.15
supercont8.4	5332694	+	CHG	CAG	1	3	8	3	MGG_17274T1(N):hypothetical protein	MGG_17274T0(N):hypothetical protein	0.272727
supercont8.4	5335084	-	CHG	CTG	1	2	5	2	MGG_09743T0(Y):hypothetical protein		0.285714
supercont8.4	5335100	-	CHG	CCG	1	2	5	2	MGG_09743T0(Y):hypothetical protein		0.285714
supercont8.4	5335130	-	CHG	CCG	1	2	5	2	MGG_09743T0(Y):hypothetical protein		0.285714
supercont8.5	676741	+	CHG	CAG	1	2	5	2	MGG_01050T0(Y):SPX domain-containing protein		0.285714
supercont8.5	901350	-	CHG	CTG	1	2	6	2	MGG_11457T0(N):hypothetical protein		0.25
supercont8.5	1391111	-	CHG	CAG	1	3	13	3	MGG_00853T0(Y):hypothetical protein		0.1875
supercont8.5	1486524	+	CHG	CAG	1	3	18	3	MGG_00826T0(N):hypothetical protein		0.142857
supercont8.5	1545419	+	CHG	CAG	1	3	20	3	MGG_00806T0(Y):hypothetical protein		0.130435
supercont8.5	2138741	+	CHG	CAG	1	3	15	3	MGG_00648T0(N):hypothetical protein		0.166667
supercont8.5	2621184	-	CHG	CAG	1	3	16	3	MGG_00517T0(Y):pyridoxal kinase		0.157895
supercont8.5	3797865	+	CHG	CAG	1	3	14	3	MGG_17513T0(N):delta-1-pyrroline-5-carboxylate dehydrogenase		0.176471
supercont8.5	3830884	+	CHG	CAG	1	3	16	3	MGG_17518T0(Y):hypothetical protein		0.157895
supercont8.6	333969	+	CHG	CCG	1	2	5	2	MGG_08729T0(N):hypothetical protein		0.285714
supercont8.6	1422374	+	CHG	CAG	1	2	5	2	MGG_14896T0(Y):hypothetical protein		0.285714
supercont8.6	2684317	+	CHG	CAG	1	2	5	2	MGG_12090T0(N):hypothetical protein		0.285714
supercont8.6	3170885	+	CHG	CAG	1	2	6	2	MGG_03754T0(Y):hypothetical protein		0.25
supercont8.7	2099532	+	CHG	CCG	1	2	6	2	MGG_18007T0(N):hypothetical protein		0.25
supercont8.1	1273306	+	CHH	CAC	1	3	2	2	MGG_02288T0(Y):hypothetical protein		0.6
supercont8.1	1282243	-	CHH	CAC	1	2	5	2	MGG_14591T0(Y):cytochrome P450 3A24		0.285714
supercont8.1	1605809	+	CHH	CCA	1	3	16	3	MGG_16110T0(Y):hypothetical protein		0.157895
supercont8.1	1930058	-	CHH	CAA	1	3	9	3	MGG_16127T0(N):hypothetical protein		0.25
supercont8.1	2284904	+	CHH	CTC	1	2	6	2	MGG_06649T0(N):EF hand domain-containing protein		0.25
supercont8.1	2658754	-	CHH	CCA	1	3	20	3	MGG_06768T0(Y):hypothetical protein		0.130435
supercont8.1	2686794	-	CHH	CAA	1	3	15	3	MGG_06773T0(Y):hypothetical protein		0.166667
supercont8.1	2737836	-	CHH	CTT	1	2	5	2	MGG_06784T0(Y):aldo-keto reductase		0.285714
supercont8.1	2926804	-	CHH	CAA	1	2	5	2	MGG_11817T0(N):C-type cyclin		0.285714
supercont8.1	2933779	+	CHH	CAA	1	3	8	3	MGG_06836T0(N):deoxyribodipyrimidine photo-lyase		0.272727
supercont8.1	2936589	-	CHH	CTA	1	2	6	2	MGG_06837T0(N):40S ribosomal protein S21		0.25
supercont8.1	2974140	+	CHH	CAC	1	3	12	3	MGG_06848T0(Y):hypothetical protein		0.2
supercont8.1	3026605	+	CHH	CAT	1	3	6	2	MGG_06865T0(N):hypothetical protein		0.333333
supercont8.1	3215866	+	CHH	CCA	1	3	13	3	MGG_06907T0(Y):hypothetical protein		0.1875
supercont8.1	3223404	-	CHH	CAT	1	2	4	2	MGG_06910T0(N):protein transporter SEC23		0.333333
supercont8.1	3734559	+	CHH	CAA	1	3	17	3	MGG_16242T0(N):hypothetical protein		0.15
supercont8.1	3826645	+	CHH	CAC	1	3	9	3	MGG_09225T0(Y):hypothetical protein		0.25
supercont8.1	4192581	+	CHH	CCT	1	2	2	2	MGG_09314T0(N):lipolytic enzyme		0.5
supercont8.1	5723695	+	CHH	CAT	1	4	19	3	MGG_13121T0(Y):hypothetical protein		0.173913
supercont8.1	5872455	+	CHH	CCT	1	2	3	2	MGG_16424T0(Y):hypothetical protein		0.4
supercont8.1	5876910	-	CHH	CAA	1	3	15	3	MGG_05621T0(Y):hypothetical protein		0.166667
supercont8.1	6202682	+	CHH	CAC	1	3	19	3	MGG_05710T0(N):hypothetical protein		0.136364
supercont8.1	6298386	+	CHH	CAT	1	2	5	2	MGG_16455T0(Y):hypothetical protein		0.285714
supercont8.1	6339955	+	CHH	CAT	1	2	6	2	MGG_05739T0(Y):hypothetical protein		0.25
supercont8.1	6398690	+	CHH	CAT	1	3	13	3	MGG_05752T0(N):hypothetical protein		0.1875
supercont8.1	7067081	+	CHH	CAT	1	3	17	3	MGG_04625T0(N):hypothetical protein		0.15
supercont8.1	7096298	-	CHH	CAC	1	3	19	3	MGG_04610T0(N):hypothetical protein		0.136364
supercont8.1	7213260	-	CHH	CAC	1	3	18	3	MGG_13806T0(N):14-3-3 family protein		0.142857
supercont8.1	7218982	+	CHH	CAA	1	2	6	2	MGG_04557T0(Y):hypothetical protein		0.25
supercont8.1	7269186	+	CHH	CAA	1	3	18	3	MGG_04544T0(Y):F1F0 ATP synthase assembly protein Atp11		0.142857
supercont8.1	7269194	+	CHH	CAA	1	3	19	3	MGG_04544T0(Y):F1F0 ATP synthase assembly protein Atp11		0.136364
supercont8.1	7269200	+	CHH	CAT	1	3	19	3	MGG_04544T0(Y):F1F0 ATP synthase assembly protein Atp11		0.136364
supercont8.1	7350198	+	CHH	CTC	1	2	3	2	MGG_15296T0(Y):hypothetical protein		0.4
supercont8.1	7372500	-	CHH	CAT	1	3	17	3	MGG_04476T0(Y):FK506-binding protein 4		0.15
supercont8.1	7473881	+	CHH	CAT	1	2	5	2	MGG_04399T0(Y):hypothetical protein		0.285714
supercont8.1	7742178	+	CHH	CTT	1	3	17	3	MGG_16545T0(N):hypothetical protein		0.15
supercont8.1	7849468	-	CHH	CAA	1	3	17	3	MGG_16560T0(Y):hypothetical protein		0.15
supercont8.2	314006	-	CHH	CAA	1	3	10	3	MGG_15518T0(N):hypothetical protein		0.230769
supercont8.2	528648	+	CHH	CAC	1	2	6	2	MGG_10829T0(Y):hypothetical protein		0.25
supercont8.2	544330	+	CHH	CAA	1	3	16	3	MGG_14732T0(Y):hypothetical protein		0.157895
supercont8.2	845242	+	CHH	CTT	1	2	3	2	MGG_04453T0(Y):mitochondrial ATPase complex subunit ATP10		0.4
supercont8.2	876882	-	CHH	CCC	1	2	4	2	MGG_11390T0(N):hypothetical protein		0.333333
supercont8.2	1286737	-	CHH	CAA	1	2	6	2	MGG_15562T0(N):hypothetical protein		0.25
supercont8.2	1287089	+	CHH	CAT	1	3	14	3	MGG_15562T0(N):hypothetical protein		0.176471
supercont8.2	1387635	+	CHH	CCA	1	3	12	3	MGG_04760T0(N):CCCH zinc finger protein		0.2
supercont8.2	1415025	-	CHH	CAC	1	3	18	3	MGG_04788T0(N):hypothetical protein		0.142857
supercont8.2	1643845	+	CHH	CAA	1	3	17	3	MGG_10158T0(Y):QDE-2-interacting protein		0.15
supercont8.2	2106775	+	CHH	CAA	1	2	3	2	MGG_08917T0(Y):hypothetical protein		0.4
supercont8.2	2126943	-	CHH	CAC	1	3	18	3	MGG_15609T0(Y):hypothetical protein		0.142857
supercont8.2	2246724	+	CHH	CAT	1	2	4	2	MGG_08947T0(N):cytochrome P450		0.333333
supercont8.2	2349825	+	CHH	CAT	1	3	15	3	MGG_08976T0(Y):nicotinamidase		0.166667
supercont8.2	3103391	-	CHH	CAA	1	2	4	2	MGG_01325T0(N):high mobility group protein		0.333333
supercont8.2	3992407	-	CHH	CAC	1	3	16	3	MGG_15730T0(N):hypothetical protein		0.157895
supercont8.2	4347576	-	CHH	CCA	1	3	18	3	MGG_01653T0(Y):nuclear transcription factor Y subunit B-3		0.142857
supercont8.2	4828011	-	CHH	CAC	1	3	6	2	MGG_15765T0(Y):hypothetical protein		0.333333
supercont8.2	4956021	+	CHH	CAT	1	3	13	3	MGG_11132T0(Y):hypothetical protein		0.1875
supercont8.2	5201530	+	CHH	CCC	1	2	5	2	MGG_11116T0(Y):hypothetical protein		0.285714
supercont8.2	5366984	-	CHH	CCT	1	2	4	2	MGG_07997T0(N):hypothetical protein		0.333333
supercont8.2	5586441	+	CHH	CCC	1	3	18	3	MGG_15810T0(N):hypothetical protein		0.142857
supercont8.2	5875202	+	CHH	CCT	1	2	5	2	MGG_15062T0(Y):hypothetical protein		0.285714
supercont8.2	6300572	+	CHH	CAA	1	2	6	2	MGG_15850T0(Y):hypothetical protein		0.25
supercont8.2	6689146	+	CHH	CAC	1	3	17	3	MGG_07187T0(N):glutamate synthase		0.15
supercont8.2	6710016	+	CHH	CAC	1	3	15	3	MGG_07194T0(N):hypothetical protein		0.166667
supercont8.2	6756688	-	CHH	CCC	1	3	13	3	MGG_15879T0(N):hypothetical protein		0.1875
supercont8.2	6782415	+	CHH	CCT	1	3	15	3	MGG_07210T0(N):hypothetical protein		0.166667
supercont8.2	7427282	-	CHH	CAT	1	2	5	2	MGG_12424T0(Y):C6 transcription factor		0.285714
supercont8.2	7608617	-	CHH	CAC	1	3	20	3	MGG_08387T0(Y):cytochrome P450 oxidoreductase GliF		0.130435
supercont8.3	358480	+	CHH	CAT	1	3	18	3	MGG_16604T0(Y):hypothetical protein		0.142857
supercont8.3	433807	+	CHH	CAA	1	2	4	2	MGG_16610T0(N):hypothetical protein		0.333333
supercont8.3	561445	-	CHH	CAC	1	2	6	2	MGG_07419T0(N):hypothetical protein		0.25
supercont8.3	718128	+	CHH	CAT	1	2	6	2	MGG_16642T0(Y):hypothetical protein		0.25
supercont8.3	829261	+	CHH	CAA	1	3	18	3	MGG_13404T0(N):3-oxoacyl-[acyl-carrier-protein] reductase		0.142857
supercont8.3	1071148	+	CHH	CAC	1	3	9	3	MGG_07571T0(Y):LysM domain-containing protein		0.25
supercont8.3	1191972	+	CHH	CAA	1	2	6	2	MGG_07606T1(Y):hypothetical protein	MGG_07606T0(Y):hypothetical protein	0.25
supercont8.3	1783349	-	CHH	CTT	1	2	4	2	MGG_16709T0(N):hypothetical protein		0.333333
supercont8.3	2551544	-	CHH	CAA	1	3	18	3	MGG_06094T0(Y):DNA repair protein RAD5		0.142857
supercont8.3	2688742	-	CHH	CCC	1	2	3	2	MGG_13203T0(Y):ATPase		0.4
supercont8.3	2728126	-	CHH	CAA	1	2	6	2	MGG_16765T0(N):hypothetical protein		0.25
supercont8.3	2728127	-	CHH	CCA	1	2	6	2	MGG_16765T0(N):hypothetical protein		0.25
supercont8.3	2728128	-	CHH	CCC	1	2	6	2	MGG_16765T0(N):hypothetical protein		0.25
supercont8.3	2819042	-	CHH	CTC	1	3	9	3	MGG_16770T0(Y):hypothetical protein		0.25
supercont8.3	2945998	+	CHH	CAC	1	3	20	3	MGG_06207T0(Y):aminopeptidase		0.130435
supercont8.3	3351462	-	CHH	CAC	1	2	5	2	MGG_09533T0(N):hypothetical protein		0.285714
supercont8.3	3432095	-	CHH	CTA	1	2	6	2	MGG_09511T0(N):2-nitropropane dioxygenase		0.25
supercont8.3	3473169	+	CHH	CAA	1	3	17	3	MGG_09500T0(Y):hypothetical protein		0.15
supercont8.3	3604196	+	CHH	CTT	1	3	17	3	MGG_16807T0(N):hypothetical protein		0.15
supercont8.3	3858873	-	CHH	CAC	1	3	13	3	MGG_04890T0(Y):plasma membrane calcium-transporting ATPase 4		0.1875
supercont8.3	3911801	-	CHH	CAC	1	3	10	3	MGG_04907T0(N):hypothetical protein		0.230769
supercont8.3	3948181	+	CHH	CAC	1	3	20	3	MGG_04917T0(N):hypothetical protein		0.130435
supercont8.3	3994905	+	CHH	CAA	1	2	2	2	MGG_16830T0(Y):hypothetical protein		0.5
supercont8.3	4295250	+	CHH	CCA	1	2	6	2	MGG_05010T0(Y):hypothetical protein		0.25
supercont8.3	4310716	+	CHH	CAA	1	3	16	3	MGG_12954T0(Y):hypothetical protein		0.157895
supercont8.3	4332040	-	CHH	CCT	1	2	5	2	MGG_05020T0(N):N-acetylglucosaminyl-phosphatidylinositol de-N-acetylase		0.285714
supercont8.3	4787263	-	CHH	CAC	1	2	5	2	MGG_05157T0(N):hypothetical protein		0.285714
supercont8.3	4791166	+	CHH	CAC	1	3	14	3	MGG_05158T0(N):hypothetical protein		0.176471
supercont8.3	4875119	-	CHH	CAT	1	2	6	2	MGG_12922T0(N):phospholipid-transporting ATPase 1		0.25
supercont8.3	4883828	-	CHH	CTC	1	3	10	3	MGG_05184T0(N):nucleoside transporter		0.230769
supercont8.3	5213050	-	CHH	CAC	1	2	6	2	MGG_05265T0(N):elongation factor 2		0.25
supercont8.3	5286532	-	CHH	CCC	1	3	19	3	MGG_16902T0(Y):hypothetical protein		0.136364
supercont8.3	5778129	-	CHH	CAT	1	2	6	2	MGG_07793T0(Y):dehydrogenase/reductase SDR family member 13		0.25
supercont8.3	6278144	-	CHH	CAC	1	2	6	2	MGG_07929T0(Y):40S ribosomal protein S26E		0.25
supercont8.4	69148	+	CHH	CAA	1	2	6	2	MGG_15343T0(N):hypothetical protein		0.25
supercont8.4	812309	-	CHH	CTT	1	2	5	2	MGG_08597T0(N):hypothetical protein		0.285714
supercont8.4	953219	+	CHH	CAC	1	2	5	2	MGG_03708T0(N):NADH-cytochrome b5 reductase 2		0.285714
supercont8.4	1166524	-	CHH	CAA	1	3	7	2	MGG_03640T0(Y):hypothetical protein		0.3
supercont8.4	1363641	-	CHH	CAT	1	3	14	3	MGG_15282T0(Y):hypothetical protein		0.176471
supercont8.4	1709490	+	CHH	CTC	1	3	9	3	MGG_03487T0(Y):condensin complex subunit 1		0.25
supercont8.4	1713003	-	CHH	CCT	1	3	13	3	MGG_03487T0(Y):condensin complex subunit 1		0.1875
supercont8.4	1869045	+	CHH	CCA	1	3	12	3	MGG_17095T0(N):hypothetical protein		0.2
supercont8.4	2042837	-	CHH	CAA	1	3	6	2	MGG_03393T0(N):hypothetical protein		0.333333
supercont8.4	2219327	+	CHH	CAC	1	2	6	2	MGG_03335T0(N):methylglutaconyl-CoA hydratase		0.25
supercont8.4	2836133	+	CHH	CAC	1	2	4	2	MGG_03164T0(Y):cofilin		0.333333
supercont8.4	3041335	+	CHH	CAA	1	2	5	2	MGG_06634T0(Y):hypothetical protein		0.285714
supercont8.4	3198959	-	CHH	CTA	1	2	5	2	MGG_06584T0(N):hypothetical protein		0.285714
supercont8.4	3449343	-	CHH	CAC	1	3	7	2	MGG_06514T0(N):AGC/YANK protein kinase		0.3
supercont8.4	3775207	+	CHH	CAA	1	2	6	2	MGG_06427T0(Y):mitochondrial import inner membrane translocase subunit tim-9		0.25
supercont8.4	3993028	+	CHH	CAC	1	3	20	3	MGG_06368T0(N):AGC/PKA protein kinase		0.130435
supercont8.4	4303996	-	CHH	CTC	1	3	18	3	MGG_17200T0(N):hypothetical protein		0.142857
supercont8.4	4304026	+	CHH	CCC	1	3	15	3	MGG_17200T0(N):hypothetical protein		0.166667
supercont8.4	4333561	-	CHH	CAA	1	3	14	3	MGG_06273T0(N):hypothetical protein		0.176471
supercont8.4	4633944	-	CHH	CAA	1	2	6	2	MGG_10104T0(N):zinc metalloprotease mde10		0.25
supercont8.4	5335124	-	CHH	CTT	1	2	5	2	MGG_09743T0(Y):hypothetical protein		0.285714
supercont8.5	222791	-	CHH	CCT	1	2	2	2	MGG_10789T0(N):hypothetical protein		0.5
supercont8.5	387619	-	CHH	CAC	1	3	20	3	MGG_17314T0(Y):hypothetical protein		0.130435
supercont8.5	424702	-	CHH	CTT	1	3	16	3	MGG_11425T0(N):hypothetical protein		0.157895
supercont8.5	538413	+	CHH	CAC	1	2	6	2	MGG_17320T0(N):hypothetical protein		0.25
supercont8.5	978878	-	CHH	CTT	1	3	18	3	MGG_00966T0(Y):hypothetical protein		0.142857
supercont8.5	1416027	-	CHH	CAC	1	3	13	3	MGG_00846T0(Y):L-fucose permease Glucose/galactose transporter		0.1875
supercont8.5	1452811	+	CHH	CTC	1	3	20	3	MGG_00835T0(N):flotillin domain-containing protein		0.130435
supercont8.5	1799191	+	CHH	CAA	1	2	6	2	MGG_00742T1(N):hypothetical protein	MGG_00742T0(N):hypothetical protein	0.25
supercont8.5	1844904	+	CHH	CAT	1	3	14	3	MGG_00730T0(Y):RING finger protein		0.176471
supercont8.5	1872132	+	CHH	CAC	1	3	8	3	MGG_00725T0(N):hypothetical protein		0.272727
supercont8.5	2173696	+	CHH	CAC	1	3	10	3	MGG_00635T0(Y):hypothetical protein		0.230769
supercont8.5	2376179	+	CHH	CCT	1	3	16	3	MGG_17417T0(N):hypothetical protein		0.157895
supercont8.5	2735848	+	CHH	CAC	1	4	24	4	MGG_00489T0(Y):mitochondrial thiamine pyrophosphate carrier 1		0.142857
supercont8.5	3074658	-	CHH	CAA	1	3	19	3	MGG_14692T0(N):hypothetical protein		0.136364
supercont8.5	3269035	+	CHH	CCA	1	2	6	2	MGG_17477T0(Y):hypothetical protein		0.25
supercont8.5	3269072	+	CHH	CCC	1	2	3	2	MGG_17477T0(Y):hypothetical protein		0.4
supercont8.5	3338380	+	CHH	CCT	1	3	18	3	MGG_00304T0(Y):peptide transporter MTD1		0.142857
supercont8.5	3373221	+	CHH	CAC	1	2	6	2	MGG_00296T0(Y):glycosyl hydrolase		0.25
supercont8.5	3544113	-	CHH	CAC	22.56	2	3	2	MGG_00243T0(Y):hypothetical protein		0.4
supercont8.5	3586777	+	CHH	CTA	1	3	19	3	MGG_17496T0(Y):hypothetical protein		0.136364
supercont8.5	3926594	+	CHH	CAA	1	2	3	2	MGG_00154T0(Y):hypothetical protein		0.4
supercont8.5	4027274	-	CHH	CAC	1	3	16	3	MGG_17526T0(Y):hypothetical protein		0.157895
supercont8.5	4029070	-	CHH	CTC	1	2	6	2	MGG_17527T0(Y):hypothetical protein		0.25
supercont8.5	4166213	+	CHH	CAC	1	3	16	3	MGG_17539T0(Y):ATP-dependent rRNA helicase RRP3		0.157895
supercont8.6	121227	+	CHH	CAT	1	3	17	3	MGG_14141T0(N):hypothetical protein		0.15
supercont8.6	310023	+	CHH	CAC	1	3	17	3	MGG_08736T0(N):carboxypeptidase 2		0.15
supercont8.6	374995	-	CHH	CAC	1	3	14	3	MGG_08710T0(N):vacuolar calcium ion transporter		0.176471
supercont8.6	489607	-	CHH	CTT	7	2	6	2	MGG_17586T0(N):hypothetical protein		0.25
supercont8.6	755303	+	CHH	CCT	1	2	4	2	MGG_10879T0(Y):bifunctional P-450:NADPH-P450 reductase		0.333333
supercont8.6	755308	+	CHH	CCT	1	2	4	2	MGG_10879T0(Y):bifunctional P-450:NADPH-P450 reductase		0.333333
supercont8.6	947114	-	CHH	CAC	1	4	38	4	MGG_10400T0(N):GPI-anchored cell wall beta-1,3-endoglucanase EglC		0.0952381
supercont8.6	967456	-	CHH	CCA	1	2	5	2	MGG_10407T0(N):hypothetical protein		0.285714
supercont8.6	1745338	-	CHH	CAT	1	3	13	3	MGG_04165T0(Y):hypothetical protein		0.1875
supercont8.6	1806881	+	CHH	CTC	1	3	11	3	MGG_04145T0(Y):chitin synthase 2		0.214286
supercont8.6	2096058	+	CHH	CAT	1	2	4	2	MGG_04058T0(Y):hypothetical protein		0.333333
supercont8.6	2100032	-	CHH	CAC	1	3	17	3	MGG_17698T0(Y):hypothetical protein		0.15
supercont8.6	2485722	-	CHH	CAC	1	2	5	2	MGG_03945T0(Y):acetolactate synthase		0.285714
supercont8.6	3359014	-	CHH	CCA	1	2	3	2	MGG_09414T0(N):hypothetical protein		0.4
supercont8.6	3459713	-	CHH	CAC	1	2	6	2	MGG_17791T0(N):hypothetical protein		0.25
supercont8.6	3624096	+	CHH	CTT	1	2	3	2	MGG_17807T0(Y):hypothetical protein		0.4
supercont8.6	3851987	-	CHH	CAC	1	3	18	3	MGG_17831T0(N):hypothetical protein		0.142857
supercont8.7	50769	+	CHH	CAT	1	3	15	3	MGG_10341T0(Y):hypothetical protein		0.166667
supercont8.7	97432	-	CHH	CCC	1	3	13	3	MGG_14219T0(N):ubiquitin thioesterase		0.1875
supercont8.7	353586	-	CHH	CCA	1	3	16	3	MGG_03085T0(N):hypothetical protein		0.157895
supercont8.7	395718	-	CHH	CAA	1	2	6	2	MGG_03070T0(N):epoxide hydrolase domain-containing protein		0.25
supercont8.7	777997	+	CHH	CAC	1	3	8	3	MGG_02979T0(N):hypothetical protein		0.272727
supercont8.7	848672	+	CHH	CTT	1	2	6	2	MGG_12552T0(Y):hypothetical protein		0.25
supercont8.7	944417	+	CHH	CAA	1	3	19	3	MGG_02937T0(Y):hypothetical protein		0.136364
supercont8.7	1123755	-	CHH	CAC	1	2	5	2	MGG_02892T0(Y):hypothetical protein		0.285714
supercont8.7	1355879	+	CHH	CTT	1	2	6	2	MGG_02832T0(Y):AGC/PKA protein kinase		0.25
supercont8.7	1525993	-	CHH	CCT	1	3	12	3	MGG_02781T0(N):EFR3		0.2
supercont8.7	1554553	+	CHH	CAA	1	3	13	3	MGG_17967T0(N):hypothetical protein		0.1875
supercont8.7	1667587	+	CHH	CCA	1	3	19	3	MGG_02749T0(Y):hypothetical protein		0.136364
supercont8.7	2145690	+	CHH	CTC	1	3	7	2	MGG_02626T0(Y):septin		0.3
supercont8.7	2650813	-	CHH	CAC	1	3	15	3	MGG_09027T0(N):fungal specific transcription factor domain-containing protein		0.166667
supercont8.7	3129950	+	CHH	CAA	1	3	18	3	MGG_09636T0(Y):hypothetical protein		0.142857
supercont8.7	3345705	+	CHH	CAC	1	3	15	3	MGG_15393T0(N):hypothetical protein		0.166667
Average methylation level						680	2849				0.192689

## Sheet: Upstream-1.5kb
Chr	Pos	Strand	Type	Context	RepRate	# mC reads	# non-mC reads	T-value	Loci	Loci	Loci	MethylationLevel
supercont8.1	111410	-	CG	CGT	1	2	6	2	5L:566:MGG_01976T0(N):TBC1 domain family member 14			0.25
supercont8.1	598073	+	CG	CGT	1	2	4	2	5R:1019:MGG_02115T0(Y):oxidoreductase			0.333333
supercont8.1	605258	-	CG	CGC	1	3	12	3	5L:1285:MGG_02116T0(N):hypothetical protein			0.2
supercont8.1	669562	-	CG	CGG	1	3	20	3	5R:817:MGG_16037T0(Y):hypothetical protein			0.130435
supercont8.1	877690	+	CG	CGC	1	2	6	2	5L:3:MGG_02183T0(N):helicase swr-1	5R:136:MGG_16053T0(Y):hypothetical protein	5R:1104:MGG_16054T0(Y):hypothetical protein	0.25
supercont8.1	1587580	+	CG	CGA	1	11	298	11	5L:333:MGG_16107T0(N):hypothetical protein			0.0355987
supercont8.1	1722277	+	CG	CGA	1	2	6	2	5L:296:MGG_11915T0(N):hypothetical protein			0.25
supercont8.1	2398616	+	CG	CGC	1	3	20	3	5L:211:MGG_11876T0(N):high affinity glucose transporter			0.130435
supercont8.1	2880875	-	CG	CGC	1.45	2	6	2	5R:93:MGG_16179T1(Y):hypothetical protein	5R:93:MGG_16179T0(Y):hypothetical protein		0.25
supercont8.1	2906528	-	CG	CGC	1	3	20	3	5R:139:MGG_06827T0(Y):hypothetical protein			0.130435
supercont8.1	2911390	+	CG	CGG	1	2	6	2	5R:1420:MGG_06828T0(Y):hypothetical protein			0.25
supercont8.1	3024063	+	CG	CGC	1	3	15	3	5L:570:MGG_06863T0(N):hypothetical protein	5R:400:MGG_16193T0(Y):hypothetical protein		0.166667
supercont8.1	3127126	+	CG	CGA	1	3	18	3	5L:637:MGG_06886T0(N):hypothetical protein	5R:1044:MGG_06887T0(Y):hypothetical protein		0.142857
supercont8.1	3946504	-	CG	CGC	1	2	5	2	5L:92:MGG_09256T0(N):hypothetical protein	5R:189:MGG_16259T0(Y):hypothetical protein		0.285714
supercont8.1	3951830	-	CG	CGG	1	4	15	3	5R:854:MGG_11749T0(Y):hypothetical protein			0.210526
supercont8.1	4499831	+	CG	CGA	1	3	18	3	5L:1263:MGG_09956T0(N):PRO41 protein			0.142857
supercont8.1	5399137	-	CG	CGC	1	3	20	3	5R:812:MGG_16378T0(Y):hypothetical protein			0.130435
supercont8.1	7182087	+	CG	CGC	1	2	5	2	5L:129:MGG_04564T0(N):hypothetical protein	5R:1361:MGG_16515T0(Y):hypothetical protein		0.285714
supercont8.1	7723043	+	CG	CGC	1	2	2	2	5L:436:MGG_08664T0(N):hypothetical protein	5R:728:MGG_14426T0(Y):hypothetical protein		0.5
supercont8.1	7742567	+	CG	CGG	1	4	34	4	5L:200:MGG_16545T0(N):hypothetical protein			0.105263
supercont8.2	156715	+	CG	CGT	1	2	6	2	5R:564:MGG_15501T1(Y):hypothetical protein	5R:564:MGG_15501T0(Y):hypothetical protein		0.25
supercont8.2	475126	+	CG	CGA	1	3	14	3	5R:746:MGG_10380T0(Y):cystathionine-gamma-lyase			0.176471
supercont8.2	865845	-	CG	CGG	1	3	17	3	5L:879:MGG_04461T0(N):hypothetical protein			0.15
supercont8.2	1401456	+	CG	CGC	1	2	5	2	5L:1231:MGG_04769T0(N):hypothetical protein			0.285714
supercont8.2	1775586	+	CG	CGG	1	3	12	3	5L:737:MGG_08825T0(N):tRNA-dihydrouridine synthase 1			0.2
supercont8.2	1972106	+	CG	CGA	1	3	19	3	5L:113:MGG_08881T1(N):hypothetical protein	5L:113:MGG_08881T0(N):hypothetical protein		0.136364
supercont8.2	2683089	-	CG	CGT	1	3	15	3	5L:716:MGG_01212T0(N):hypothetical protein			0.166667
supercont8.2	2764683	+	CG	CGA	1	2	5	2	5R:350:MGG_01229T0(Y):hypothetical protein			0.285714
supercont8.2	2988207	-	CG	CGG	1	3	19	3	5R:531:MGG_01288T0(Y):mannose-1-phosphate guanyltransferase			0.136364
supercont8.2	3124081	-	CG	CGA	1	3	15	3	5R:818:MGG_11231T0(Y):hypothetical protein			0.166667
supercont8.2	3326236	-	CG	CGA	1	3	15	3	5L:219:MGG_01380T0(N):26S protease regulatory subunit 8			0.166667
supercont8.2	3444646	+	CG	CGT	1	2	6	2	5L:341:MGG_01414T0(N):transcriptional activator xlnR			0.25
supercont8.2	4300982	-	CG	CGC	1	2	2	2	5L:732:MGG_01640T0(N):hypothetical protein			0.5
supercont8.2	4442220	-	CG	CGA	1	3	18	3	5L:115:MGG_01679T0(N):ThiJ/PfpI family protein	5R:1317:MGG_01680T0(Y):retinol dehydrogenase 13		0.142857
supercont8.2	6102127	+	CG	CGC	1	3	18	3	5L:104:MGG_15838T0(N):hypothetical protein	5R:1344:MGG_12321T0(Y):hypothetical protein		0.142857
supercont8.2	6818089	-	CG	CGA	1	3	20	3	5R:530:MGG_07216T0(Y):versicolorin reductase			0.130435
supercont8.2	6853101	+	CG	CGC	1	2	6	2	5L:94:MGG_07220T0(N):iron transport multicopper oxidase FET3			0.25
supercont8.2	7173066	-	CG	CGC	1	3	20	3	5R:733:MGG_07305T0(Y):hypothetical protein			0.130435
supercont8.2	7450904	+	CG	CGG	5.69	2	6	2	5R:931:MGG_15916T0(Y):hypothetical protein			0.25
supercont8.2	7746591	-	CG	CGT	1	2	6	2	5R:251:MGG_08349T0(Y):dehydrogenase/reductase SDR family member 13			0.25
supercont8.2	8104647	+	CG	CGC	1	2	6	2	5L:148:MGG_08253T0(N):hypothetical protein	5R:138:MGG_08252T0(Y):hypothetical protein		0.25
supercont8.3	25277	+	CG	CGG	11.09	4	19	3	5R:1123:MGG_16584T0(Y):hypothetical protein			0.173913
supercont8.3	221728	+	CG	CGT	2.27	2	5	2	5R:1111:MGG_13346T0(Y):hypothetical protein			0.285714
supercont8.3	1558731	-	CG	CGG	1	3	11	3	5L:1088:MGG_16690T0(N):hypothetical protein	5L:39:MGG_16691T0(N):hypothetical protein		0.214286
supercont8.3	1689314	-	CG	CGT	1	3	17	3	5L:371:MGG_05841T0(N):hypothetical protein	5R:295:MGG_16701T0(Y):hypothetical protein		0.15
supercont8.3	1821720	-	CG	CGA	21.83	3	12	3	5L:220:MGG_05881T0(N):hypothetical protein	5R:1052:MGG_05883T1(Y):hypothetical protein	5R:1052:MGG_05883T0(Y):hypothetical protein	0.2
supercont8.3	2271926	+	CG	CGG	1	3	17	3	5L:270:MGG_06010T0(N):hypothetical protein	5R:425:MGG_06011T0(Y):S-(hydroxymethyl)glutathione dehydrogenase		0.15
supercont8.3	2615685	+	CG	CGG	1	3	6	2	5L:288:MGG_06112T0(N):hydrolase	5R:330:MGG_06113T0(Y):hypothetical protein		0.333333
supercont8.3	2780264	+	CG	CGA	1	3	12	3	5R:649:MGG_06161T0(Y):hypothetical protein			0.2
supercont8.3	3133179	+	CG	CGC	1.16	2	3	2	5R:306:MGG_16782T0(Y):predicted protein	5R:829:MGG_16783T0(Y):predicted protein		0.4
supercont8.3	3526993	-	CG	CGC	1	3	9	3	5L:1364:MGG_09484T0(N):hypothetical protein			0.25
supercont8.3	3573594	-	CG	CGC	1	3	20	3	5R:39:MGG_15112T0(Y):hypothetical protein			0.130435
supercont8.3	5062474	-	CG	CGT	1	2	6	2	5R:918:MGG_16891T0(Y):hypothetical protein			0.25
supercont8.3	5121373	-	CG	CGA	1	2	6	2	5L:119:MGG_16895T0(N):eukaryotic translation initiation factor 3 subunit C	5R:36:MGG_05244T0(Y):pre-mRNA-processing-splicing factor 8		0.25
supercont8.3	5140239	+	CG	CGG	1	2	6	2	5L:1176:MGG_05246T0(N):alpha-L-rhamnosidase A	5R:1033:MGG_05247T0(Y):NAD-specific glutamate dehydrogenase		0.25
supercont8.3	5348638	-	CG	CGG	1	3	20	3	5R:1117:MGG_05307T0(Y):hypothetical protein			0.130435
supercont8.3	6416057	-	CG	CGA	1	2	6	2	5L:1482:MGG_13927T0(N):hypothetical protein	5R:51:MGG_07968T0(Y):high-affinity nicotinic acid transporter		0.25
supercont8.4	637383	+	CG	CGT	1	3	14	3	5L:331:MGG_17038T0(N):hypothetical protein	5R:551:MGG_08554T0(Y):amidohydrolase		0.176471
supercont8.4	907173	-	CG	CGC	1	3	15	3	5L:1099:MGG_03725T0(N):COP9 signalosome complex subunit 7a	5R:733:MGG_03724T0(Y):CLAP1		0.166667
supercont8.4	1538318	-	CG	CGA	1	3	18	3	5L:1126:MGG_03541T0(N):hypothetical protein	5R:918:MGG_17077T0(Y):hypothetical protein		0.142857
supercont8.4	2160731	+	CG	CGG	1	3	18	3	5R:247:MGG_03356T0(Y):ricin B lectin:Parallel beta-helix			0.142857
supercont8.4	2658745	-	CG	CGC	1	3	16	3	5L:1021:MGG_03218T0(N):hypothetical protein			0.157895
supercont8.4	3305196	-	CG	CGG	1	2	6	2	5R:147:MGG_14859T0(Y):hypothetical protein			0.25
supercont8.4	3407736	-	CG	CGA	1	2	6	2	5L:913:MGG_06526T0(N):hypothetical protein	5R:487:MGG_12809T0(Y):hypothetical protein		0.25
supercont8.4	3851054	+	CG	CGT	1	3	15	3	5L:728:MGG_06404T0(N):hypothetical protein			0.166667
supercont8.4	4542321	+	CG	CGG	1	7	64	5	5L:587:MGG_17215T0(N):hypothetical protein			0.0985915
supercont8.4	4542327	+	CG	CGA	1	9	62	5	5L:593:MGG_17215T0(N):hypothetical protein			0.126761
supercont8.4	4718027	+	CG	CGG	1	2	6	2	5R:785:MGG_10076T0(Y):hypothetical protein			0.25
supercont8.4	4740983	+	CG	CGT	1	2	6	2	5L:300:MGG_10071T0(N):cytochrome P450 52E2	5R:376:MGG_10070T0(Y):averantin oxidoreductase		0.25
supercont8.4	4954032	-	CG	CGC	1	2	6	2	5L:556:MGG_10010T0(N):hypothetical protein			0.25
supercont8.4	5032795	+	CG	CGC	1	3	16	3	5R:776:MGG_13622T0(Y):fungal cellulose binding domain-containing protein			0.157895
supercont8.5	27572	-	CG	CGA	1	2	5	2	5L:1:MGG_10916T0(N):sugar transporter STL1	5R:1348:MGG_17290T0(Y):hypothetical protein		0.285714
supercont8.5	263664	+	CG	CGG	1	3	15	3	5L:950:MGG_10953T0(N):tryptophan dimethylallyltransferase			0.166667
supercont8.5	1471680	-	CG	CGC	1	3	17	3	5L:462:MGG_00831T0(N):hypothetical protein			0.15
supercont8.5	2012290	+	CG	CGT	1	3	12	3	5L:634:MGG_00682T0(N):cyclin-dependent kinase regulatory subunit	5R:559:MGG_11512T0(Y):hypothetical protein		0.2
supercont8.5	2073553	+	CG	CGG	1	3	12	3	5L:482:MGG_17395T0(N):hypothetical protein			0.2
supercont8.5	2900127	-	CG	CGG	1	3	19	3	5R:997:MGG_00435T0(Y):integral membrane protein			0.136364
supercont8.5	2918553	-	CG	CGA	1	3	16	3	5L:31:MGG_00429T0(N):hypothetical protein	5R:678:MGG_14685T0(Y):hypothetical protein		0.157895
supercont8.5	2918559	-	CG	CGG	1	3	15	3	5L:37:MGG_00429T0(N):hypothetical protein	5R:672:MGG_14685T0(Y):hypothetical protein		0.166667
supercont8.5	3210014	-	CG	CGG	1	2	6	2	5R:732:MGG_17471T0(Y):hypothetical protein			0.25
supercont8.5	3266811	+	CG	CGT	1	3	8	3	5L:1146:MGG_00325T0(N):hypothetical protein	5R:297:MGG_17476T0(Y):hypothetical protein		0.272727
supercont8.5	3489287	-	CG	CGT	1	2	6	2	5R:1273:MGG_17489T0(Y):hypothetical protein			0.25
supercont8.5	4014302	+	CG	CGA	1	3	16	3	5L:976:MGG_17524T0(N):hypothetical protein	5R:364:MGG_00134T0(Y):von Willebrand RING finger domain-containing protein		0.157895
supercont8.5	4188338	+	CG	CGG	1	2	5	2	5L:1443:MGG_00081T0(N):hypothetical protein			0.285714
supercont8.5	4285203	-	CG	CGA	1	2	6	2	5R:543:MGG_00052T0(Y):hypothetical protein			0.25
supercont8.6	438940	-	CG	CGC	1	2	4	2	5L:1136:MGG_15375T0(N):hypothetical protein	5R:3:MGG_08694T0(Y):hypothetical protein		0.333333
supercont8.6	971220	-	CG	CGG	1	3	12	3	5R:346:MGG_10408T0(Y):FAD binding domain-containing protein			0.2
supercont8.6	1600751	-	CG	CGG	1	2	6	2	5L:218:MGG_04204T0(N):guanine nucleotide-binding protein alpha-2 subunit			0.25
supercont8.6	1677580	-	CG	CGA	1	3	16	3	5L:51:MGG_04185T0(N):STU1	5R:649:MGG_04184T0(Y):hypothetical protein		0.157895
supercont8.6	1698115	+	CG	CGA	1	2	5	2	5R:317:MGG_14908T0(Y):hypothetical protein			0.285714
supercont8.6	1772882	-	CG	CGC	1	3	20	3	5R:180:MGG_04159T0(Y):calcium-proton exchanger			0.130435
supercont8.6	1833960	+	CG	CGG	1	3	9	3	5L:74:MGG_04136T0(N):hypothetical protein	5R:47:MGG_04135T0(Y):mitochondrial F1F0 ATP synthase subunit F		0.25
supercont8.6	2011668	-	CG	CGG	1	3	16	3	5L:1308:MGG_04089T0(N):hypothetical protein	5L:167:MGG_04088T0(N):anaphase-promoting complex subunit 11	5R:40:MGG_04087T0(Y):thiosulfate sulfurtransferase	0.157895
supercont8.6	2644885	-	CG	CGT	1	2	6	2	5R:732:MGG_17730T0(Y):hypothetical protein			0.25
[truncated: 774 more rows]

## Sheet: Downstream-1kb
Chr	Pos	Strand	Type	Context	RepRate	# mC reads	# non-mC reads	T-value	Loci	Loci	Loci	MethylationLevel
[truncated: 509 more rows]

[truncated: 2 more sheets: Intergenic, UpDownstreams]
